# Supplementary material for: Visualization of two architectures in class-II CAP-dependent transcription activation
Source: PLoS Biol. 2020 Apr 20;18(4):e3000706. doi: 10.1371/journal.pbio.3000706 (PMC7192510; doi:10.1371/journal.pbio.3000706)
Supplement: S1 Data — (XLS) [file pbio.3000706.s015.xls]

## Sheet: S1A_nonNTP
10		10
20190321 Superdex 200 increase CAP II complex No NTP001:10_UV		20190321 Superdex 200 increase CAP II complex No NTP001:10_Fractions
ml	mAU	ml	(Fractions)
0	-0.814	7.43	A1
0.0299621	-0.703	7.68	A2
0.0599243	-0.848	7.93	A3
0.0898864	-0.736	8.18	A4
0.119849	-0.675	8.43	A5
0.149811	-0.48	8.68	A6
0.179773	0.389	8.93	A7
0.209735	0.828	9.18	A8
0.239697	0.829	9.43	A9
0.269659	0.702	9.68	A10
0.299621	0.519	9.93	A11
0.329583	0.463	10.18	A12
0.359546	0.36	10.43	B12
0.389508	0.22	10.68	B11
0.41947	0.064	10.93	B10
0.449432	-0.073	11.18	B9
0.479394	-0.164	11.43	B8
0.509356	-0.259	11.68	B7
0.539318	-0.313	11.93	B6
0.56928	-0.384	12.18	B5
0.599243	-0.436	12.32	Waste
0.629205	-0.498
0.659167	-0.536
0.689129	-0.585
0.719091	-0.62
0.749053	-0.643
0.779015	-0.699
0.808978	-0.705
0.83894	-0.739
0.868902	-0.752
0.898864	-0.784
0.928826	-0.798
0.958788	-0.819
0.98875	-0.827
1.01871	-0.858
1.04867	-0.88
1.07864	-0.887
1.1086	-0.907
1.13856	-0.919
1.16852	-0.924
1.19849	-0.925
1.22845	-0.934
1.25841	-0.947
1.28837	-0.963
1.31833	-0.983
1.3483	-0.989
1.37826	-1.001
1.40822	-0.999
1.43818	-1.003
1.46814	-1.004
1.49811	-1.02
1.52807	-1.033
1.55803	-1.03
1.58799	-1.046
1.61796	-1.042
1.64792	-1.045
1.67788	-1.058
1.70784	-1.052
1.7378	-1.066
1.76777	-1.066
1.79773	-1.067
1.82769	-1.069
1.85765	-1.07
1.88761	-1.085
1.91758	-1.083
1.94754	-1.078
1.9775	-1.098
2.00746	0.004
2.03742	-0.013
2.06739	-0.001
2.09735	-0.001
2.12731	-0.011
2.15727	-0.02
2.18724	-0.015
2.2172	-0.019
2.24716	-0.025
2.27712	-0.026
2.30708	-0.02
2.33705	-0.026
2.36701	-0.024
2.39697	-0.027
2.42693	-0.037
2.45689	-0.028
2.48686	-0.028
2.51682	-0.036
2.54678	-0.038
2.57674	-0.033
2.60671	-0.026
2.63667	-0.043
2.66663	-0.04
2.69659	-0.035
2.72655	-0.04
2.75652	-0.037
2.78648	-0.035
2.81644	-0.034
2.8464	-0.035
2.87636	-0.024
2.90633	-0.044
2.93629	-0.039
2.96625	-0.041
2.99621	-0.033
3.02618	-0.042
3.05614	-0.033
3.0861	-0.034
3.11606	-0.041
3.14602	-0.03
3.17599	-0.03
3.20595	-0.035
3.23591	-0.032
3.26587	-0.036
3.29583	-0.032
3.3258	-0.041
3.35576	-0.028
3.38572	-0.038
3.41568	-0.04
3.44564	-0.037
3.47561	-0.029
3.50557	-0.031
3.53553	-0.031
3.56549	-0.029
3.59546	-0.042
3.62542	-0.035
3.65538	-0.026
3.68534	-0.032
3.7153	-0.026
3.74527	-0.021
3.77523	-0.021
3.80519	-0.019
3.83515	-0.031
3.86511	-0.034
3.89508	-0.026
3.92504	-0.031
3.955	-0.032
3.98496	-0.026
4.01493	-0.028
4.04489	-0.025
4.07485	-0.026
4.10481	-0.026
4.13477	-0.035
4.16474	-0.028
4.1947	-0.02
4.22466	-0.028
4.25462	-0.032
4.28458	-0.017
4.31455	-0.023
4.34451	-0.021
4.37447	-0.023
4.40443	-0.014
4.4344	-0.026
4.46436	-0.023
4.49432	-0.03
4.52428	-0.02
4.55424	-0.018
4.58421	-0.023
4.61417	-0.024
4.64413	-0.03
4.67409	-0.024
4.70405	-0.022
4.73402	-0.021
4.76398	-0.019
4.79394	-0.022
4.8239	-0.014
4.85387	-0.021
4.88383	-0.017
4.91379	-0.013
4.94375	-0.014
4.97371	-0.008
5.00368	-0.012
5.03364	-0.011
5.0636	-0.015
5.09356	-0.018
5.12352	-0.012
5.15349	-0.011
5.18345	-0.017
5.21341	-0.004
5.24337	-0.01
5.27333	-0.006
5.3033	-0.009
5.33326	-0.01
5.36322	-0.014
5.39318	-0.017
5.42315	-0.015
5.45311	-0.014
5.48307	-0.009
5.51303	-0.012
5.54299	-0.01
5.57296	-0.012
5.60292	-0.008
5.63288	-0.009
5.66284	-0.002
5.6928	-0.012
5.72277	-0.014
5.75273	-0.009
5.78269	-0.015
5.81265	-0.01
5.84262	-0.009
5.87258	-0.011
5.90254	-0.006
5.9325	-0.007
5.96246	-0.008
5.99243	-0.005
6.02239	-0.006
6.05235	-0.013
6.08231	-0.008
6.11227	-0.012
6.14224	-0.009
6.1722	-0.009
6.20216	-0.011
6.23212	-0.01
6.26209	-0.002
6.29205	-0.008
6.32201	-0.007
6.35197	0.002
6.38193	-0.005
6.4119	0.002
6.44186	-0.009
6.47182	0.003
6.50178	-0.006
6.53174	0.004
6.56171	0
6.59167	-0.009
6.62163	-0.006
6.65159	-0.004
6.68155	0
6.71152	-0.001
6.74148	-0.001
6.77144	-0.003
6.8014	-0.008
6.83137	-0.005
6.86133	-0.001
6.89129	-0.007
6.92125	0.002
6.95121	-0.008
6.98118	0.005
7.01114	0.012
7.0411	0.017
7.07106	0.012
7.10102	0.025
7.13099	0.037
7.16095	0.048
7.19091	0.06
7.22087	0.065
7.25084	0.077
7.2808	0.087
7.31076	0.104
7.34072	0.127
7.37068	0.149
7.40065	0.145
7.43061	0.177
7.46057	0.201
7.49053	0.231
7.52049	0.24
7.55046	0.253
7.58042	0.287
7.61038	0.29
7.64034	0.329
7.67031	0.337
7.70027	0.364
7.73023	0.386
7.76019	0.413
7.79015	0.442
7.82012	0.45
7.85008	0.496
7.88004	0.539
7.91	0.59
7.93996	0.642
7.96993	0.723
7.99989	0.845
8.02985	0.965
8.05981	1.174
8.08978	1.461
8.11974	1.841
8.1497	2.316
8.17966	3.028
8.20962	3.982
8.23959	5.321
8.26955	7.038
8.29951	9.284
8.32947	12.131
8.35943	15.44
8.3894	19.351
8.41936	23.78
8.44932	28.869
8.47928	34.329
8.50924	40.217
8.53921	46.406
8.56917	52.922
8.59913	59.966
8.62909	67.002
8.65906	74.716
8.68902	82.488
8.71898	90.769
8.74894	99.034
8.7789	108
8.80887	117.89
8.83883	128.286
8.86879	139.706
8.89875	151.986
8.92871	165.428
8.95868	179.314
8.98864	194.002
9.0186	209.021
9.04856	224.23
9.07853	239.586
9.10849	253.964
9.13845	267.547
9.16841	279.416
9.19837	289.846
9.22834	297.993
9.2583	304.227
9.28826	308.214
9.31822	309.978
9.34818	309.507
9.37815	306.957
9.40811	302.342
9.43807	296.195
9.46803	288.466
9.498	279.959
9.52796	270.499
9.55792	261.002
9.58788	251.132
9.61784	240.639
9.64781	230.388
9.67777	219.989
9.70773	210.322
9.73769	200.896
9.76765	192.233
9.79762	183.854
9.82758	175.691
9.85754	168.015
9.8875	160.617
9.91746	154
9.94743	147.751
9.97739	142.099
10.0074	136.506
10.0373	131.368
10.0673	126.393
10.0972	121.585
10.1272	117.356
10.1572	113.352
10.1871	109.652
10.2171	106.025
10.247	102.665
10.277	99.624
10.307	96.795
10.3369	94.541
10.3669	92.853
10.3969	91.83
10.4268	91.54
10.4568	92.214
10.4867	94.272
10.5167	97.742
10.5467	103.161
10.5766	110.781
10.6066	120.599
10.6366	133.293
10.6665	148.631
10.6965	167.505
10.7264	189.042
10.7564	213.953
10.7864	241.246
10.8163	270.954
10.8463	303.406
10.8763	336.606
10.9062	372.542
10.9362	407.654
10.9661	443.796
10.9961	477.22
11.0261	509.603
11.056	539.815
11.086	567.301
11.116	590.364
11.1459	609.561
11.1759	624.676
11.2058	635.059
11.2358	641.05
11.2658	642.717
11.2957	640.036
11.3257	633.605
11.3556	623.906
11.3856	611.397
11.4156	596.921
11.4455	579.569
11.4755	561.23
11.5055	540.926
11.5354	520.58
11.5654	499.382
11.5953	478.821
11.6253	458.407
11.6553	437.634
11.6852	417.412
11.7152	396.719
11.7452	377.594
11.7751	358.677
11.8051	340.745
11.835	323.876
11.865	307.19
11.895	291.463
11.9249	275.8
11.9549	261.694
11.9849	248.107
12.0148	235.628
12.0448	223.919
12.0747	212.847
12.1047	202.464
12.1347	192.475
12.1646	183.432
12.1946	174.732
12.2245	166.916
12.2545	159.269
12.2845	152.213
12.3144	145.46
12.3444	139.054
12.3744	133.223
12.4043	127.611
12.4343	122.549
12.4642	117.683
12.4942	113.113
12.5242	108.67
12.5541	104.401
12.5841	100.497
12.6141	96.779
12.644	93.328
12.674	89.971
12.7039	86.843
12.7339	83.784
12.7639	80.948
12.7938	78.278
12.8238	75.82
12.8538	73.448
12.8837	71.199
12.9137	69.015
12.9436	66.89
12.9736	64.882
13.0036	62.95
13.0335	61.158
13.0635	59.446
13.0935	57.774
13.1234	56.178
13.1534	54.609
13.1833	53.165
13.2133	51.747
13.2433	50.466
13.2732	49.221
13.3032	48.076
13.3331	46.93
13.3631	45.883
13.3931	44.859
13.423	43.922
13.453	43.086
13.483	42.269
13.5129	41.519
13.5429	40.789
13.5728	40.119
13.6028	39.496
13.6328	38.939
13.6627	38.433
13.6927	37.947
13.7227	37.514
13.7526	37.077
13.7826	36.689
13.8125	36.321
13.8425	35.983
13.8725	35.665
13.9024	35.322
13.9324	34.983
13.9624	34.618
13.9923	34.242
14.0223	33.855
14.0522	33.46
14.0822	33.077
14.1122	32.634
14.1421	32.199
14.1721	31.678
14.202	31.185
14.232	30.658
14.262	30.155
14.2919	29.63
14.3219	29.099
14.3519	28.565
14.3818	28.029
14.4118	27.509
14.4417	27.022
14.4717	26.569
14.5017	26.126
14.5316	25.725
14.5616	25.35
14.5916	24.998
14.6215	24.691
14.6515	24.41
14.6814	24.203
14.7114	23.998
14.7414	23.843
14.7713	23.705
14.8013	23.592
14.8313	23.524
14.8612	23.508
14.8912	23.515
14.9211	23.548
14.9511	23.612
14.9811	23.676
15.011	23.772
15.041	23.884
15.071	24.019
15.1009	24.162
15.1309	24.307
15.1608	24.448
15.1908	24.599
15.2208	24.721
15.2507	24.85
15.2807	24.997
15.3106	25.101
15.3406	25.207
15.3706	25.263
15.4005	25.322
15.4305	25.343
15.4605	25.347
15.4904	25.342
15.5204	25.307
15.5503	25.244
15.5803	25.157
15.6103	25.054
15.6402	24.893
15.6702	24.745
15.7002	24.574
15.7301	24.376
15.7601	24.161
15.79	23.935
15.82	23.68
15.85	23.425
15.8799	23.157
15.9099	22.902
15.9399	22.621
15.9698	22.336
15.9998	22.047
16.0297	21.76
16.0597	21.447
16.0897	21.175
16.1196	20.926
16.1496	20.676
16.1796	20.43
16.2095	20.158
16.2395	19.946
16.2694	19.719
16.2994	19.542
16.3294	19.388
16.3593	19.222
16.3893	19.124
16.4192	19.014
16.4492	18.928
16.4792	18.878
16.5091	18.859
16.5391	18.857
16.5691	18.86
16.599	18.912
16.629	18.939
16.6589	19.003
16.6889	19.062
16.7189	19.139
16.7488	19.22
16.7788	19.307
16.8088	19.386
16.8387	19.456
16.8687	19.518
16.8986	19.591
16.9286	19.642
16.9586	19.706
16.9885	19.736
17.0185	19.753
17.0485	19.761
17.0784	19.731
17.1084	19.693
17.1383	19.643
17.1683	19.561
17.1983	19.462
17.2282	19.304
17.2582	19.149
17.2881	18.93
17.3181	18.696
17.3481	18.452
17.378	18.152
17.408	17.82
17.438	17.471
17.4679	17.075
17.4979	16.653
17.5278	16.222
17.5578	15.766
17.5878	15.311
17.6177	14.832
17.6477	14.352
17.6777	13.868
17.7076	13.386
17.7376	12.922
17.7675	12.456
17.7975	12.043
17.8275	11.618
17.8574	11.226
17.8874	10.853
17.9174	10.515
17.9473	10.203
17.9773	9.912
18.0072	9.677
18.0372	9.444
18.0672	9.231
18.0971	9.053
18.1271	8.881
18.1571	8.734
18.187	8.601
18.217	8.487
18.2469	8.374
18.2769	8.263
18.3069	8.167
18.3368	8.081
18.3668	7.976
18.3967	7.899
18.4267	7.818
18.4567	7.731
18.4866	7.652
18.5166	7.563
18.5466	7.506
18.5765	7.433
18.6065	7.375
18.6364	7.317
18.6664	7.272
18.6964	7.225
18.7263	7.186
18.7563	7.155
18.7863	7.123
18.8162	7.11
18.8462	7.097
18.8761	7.084
18.9061	7.081
18.9361	7.065
18.966	7.068
18.996	7.072
19.026	7.078
19.0559	7.087
19.0859	7.09
19.1158	7.095
19.1458	7.1
19.1758	7.101
19.2057	7.096
19.2357	7.085
19.2656	7.071
19.2956	7.047
19.3256	7.022
19.3555	6.984
19.3855	6.951
19.4155	6.898
19.4454	6.856
19.4754	6.79
19.5053	6.731
19.5353	6.671
19.5653	6.605
19.5952	6.523
19.6252	6.46
19.6552	6.402
19.6851	6.326
19.7151	6.252
19.745	6.172
19.775	6.092
19.805	6.022
19.8349	5.937
19.8649	5.875
19.8949	5.786
19.9248	5.703
19.9548	5.626
19.9847	5.54
20.0147	5.445
20.0447	5.355
20.0746	5.286
20.1046	5.211
20.1346	5.126
20.1645	5.053
20.1945	4.977
20.2244	4.923
20.2544	4.867
20.2844	4.819
20.3143	4.773
20.3443	4.727
20.3742	4.691
20.4042	4.64
20.4342	4.602
20.4641	4.565
20.4941	4.511
20.5241	4.467
20.554	4.41
20.584	4.333
20.6139	4.263
20.6439	4.163
20.6739	4.081
20.7038	3.965
20.7338	3.848
20.7638	3.728
20.7937	3.599
20.8237	3.462
20.8536	3.335
20.8836	3.208
20.9136	3.069
20.9435	2.953
20.9735	2.817
21.0035	2.712
21.0334	2.599
21.0634	2.492
21.0933	2.402
21.1233	2.319
21.1533	2.235
21.1832	2.165
21.2132	2.1
21.2432	2.036
21.2731	2.004
21.3031	1.956
21.333	1.924
21.363	1.887
21.393	1.869
21.4229	1.885
21.4529	1.916
21.4828	1.986
21.5128	2.104
21.5428	2.322
21.5727	2.665
21.6027	3.162
21.6327	3.856
21.6626	4.829
21.6926	6.063
21.7225	7.711
21.7525	9.653
21.7825	12.066
21.8124	14.805
21.8424	17.962
21.8724	21.399
21.9023	25.087
21.9323	29.097
21.9622	33.078
21.9922	37.15
22.0222	41.095
22.0521	44.948
22.0821	48.419
22.1121	51.556
22.142	54.214
22.172	56.387
22.2019	58.072
22.2319	59.142
22.2619	59.69
22.2918	59.649
22.3218	59.088
22.3517	58.045
22.3817	56.558
22.4117	54.607
22.4416	52.36
22.4716	49.798
22.5016	47.079
22.5315	44.147
22.5615	41.175
22.5914	38.16
22.6214	35.155
22.6514	32.209
22.6813	29.291
22.7113	26.628
22.7413	23.973
22.7712	21.578
22.8012	19.303
22.8311	17.278
22.8611	15.316
22.8911	13.621
22.921	12.102
22.951	10.708
22.981	9.497
23.0109	8.373
23.0409	7.435
23.0708	6.591
23.1008	5.869
23.1308	5.25
23.1607	4.692
23.1907	4.217
23.2207	3.814
23.2506	3.445
23.2806	3.133
23.3105	2.88
23.3405	2.637
23.3705	2.442
23.4004	2.268
23.4304	2.103
23.4603	1.96
23.4903	1.85
23.5203	1.733
23.5502	1.64
23.5802	1.556
23.6102	1.476
23.6401	1.419
23.6701	1.342
23.7	1.291
23.73	1.237
23.76	1.183
23.7899	1.136
23.8199	1.109
23.8499	1.051
23.8798	1.03
23.9098	1.001
23.9397	0.962
23.9697	0.927
23.9997	0.91
24.0296	0.883
24.0596	0.858
24.0896	0.844
24.1195	0.821
24.1495	0.794
24.1794	0.784
24.2094	0.754
24.2394	0.748
24.2693	0.712
24.2993	0.706
24.3292	0.688
24.3592	0.666
24.3892	0.662
24.4191	0.644
24.4491	0.654
24.4791	0.645
24.509	0.64
24.539	0.659
24.5689	0.674
24.5989	0.711
24.6289	0.768
24.6588	0.837
24.6888	0.94
24.7188	1.085
24.7487	1.261
24.7787	1.474
24.8086	1.725
24.8386	2.025
24.8686	2.382
24.8985	2.789
24.9285	3.256
24.9585	3.73
24.9884	4.274
25.0184	4.834
25.0483	5.431
25.0783	5.996
25.1083	6.596
25.1382	7.168
25.1682	7.691
25.1982	8.193
25.2281	8.643
25.2581	9.037
25.288	9.349
25.318	9.622
25.348	9.804
25.3779	9.89
25.4079	9.919
25.4378	9.869
25.4678	9.753
25.4978	9.568
25.5277	9.33
25.5577	9.046
25.5877	8.711
25.6176	8.337
25.6476	7.959
25.6775	7.54
25.7075	7.116
25.7375	6.692
25.7674	6.27
25.7974	5.839
25.8274	5.441
25.8573	5.044
25.8873	4.68
25.9172	4.336
25.9472	3.987
25.9772	3.676
26.0071	3.379
26.0371	3.117
26.0671	2.864
26.097	2.629
26.127	2.426
26.1569	2.233
26.1869	2.051
26.2169	1.895
26.2468	1.741
26.2768	1.606
26.3068	1.49
26.3367	1.372
26.3667	1.273
26.3966	1.179
26.4266	1.105
26.4566	1.014
26.4865	0.939
26.5165	0.87
26.5464	0.828
26.5764	0.763
26.6064	0.704
26.6363	0.665
26.6663	0.634
26.6963	0.595
26.7262	0.562
26.7562	0.524
26.7861	0.505
26.8161	0.478
26.8461	0.446
26.876	0.436
26.906	0.415
26.936	0.395
26.9659	0.385
26.9959	0.367
27.0258	0.354
27.0558	0.345
27.0858	0.327
27.1157	0.317
27.1457	0.305
27.1757	0.293
27.2056	0.296
27.2356	0.281
27.2655	0.284
27.2955	0.272
27.3255	0.274
27.3554	0.267
27.3854	0.26
27.4153	0.258
27.4453	0.252
27.4753	0.252
27.5052	0.243
27.5352	0.249
27.5652	0.244
27.5951	0.244
27.6251	0.243
27.655	0.245
27.685	0.238
27.715	0.237
27.7449	0.235
27.7749	0.236
27.8049	0.251
27.8348	0.245
27.8648	0.234
27.8947	0.241
27.9247	0.239
27.9547	0.241
27.9846	0.225
28.0146	0.243
28.0446	0.239
28.0745	0.246
28.1045	0.253
28.1344	0.241
28.1644	0.251
28.1944	0.239
28.2243	0.248
28.2543	0.238
28.2843	0.254
28.3142	0.247
28.3442	0.246
28.3741	0.244
28.4041	0.249
28.4341	0.252
28.464	0.248
28.494	0.261
28.5239	0.254
28.5539	0.262
28.5839	0.262
28.6138	0.266
28.6438	0.257
28.6738	0.266
28.7037	0.265
28.7337	0.266
28.7636	0.265
28.7936	0.271
28.8236	0.269
28.8535	0.273
28.8835	0.272
28.9135	0.276
28.9434	0.279
28.9734	0.282
29.0033	0.258

## Sheet: S1B_NTP
10		10
20190321 Superdex 200 increase CAP II complex add GTPATP001:10_UV		20190321 Superdex 200 increase CAP II complex add GTPATP001:10_Fractions
ml	mAU	ml	(Fractions)
0	0.406	4.34	A1
0.0299621	0.43	4.84	A2
0.0599243	0.437	5.34	A3
0.0898864	0.446	5.81	Waste
0.119849	0.46	8.15	A4
0.149811	0.497	8.4	A5
0.179773	0.926	8.65	A6
0.209735	1.303	8.9	A7
0.239697	1.407	9.15	A8
0.269659	1.404	9.4	A9
0.299621	1.273	9.65	A10
0.329583	1.263	9.9	A11
0.359546	1.224	10.15	A12
0.389508	1.121	10.4	B12
0.41947	1.056	10.65	B11
0.449432	0.967	10.9	B10
0.479394	0.911	11.15	B9
0.509356	0.857	11.4	B8
0.539318	0.822	11.65	B7
0.56928	0.769	11.9	B6
0.599243	0.729	12.15	B5
0.629205	0.702	12.16	Waste
0.659167	0.685
0.689129	0.658
0.719091	0.639
0.749053	0.608
0.779015	0.593
0.808978	0.579
0.83894	0.575
0.868902	0.55
0.898864	0.539
0.928826	0.525
0.958788	0.531
0.98875	0.522
1.01871	0.498
1.04867	0.507
1.07864	0.496
1.1086	0.48
1.13856	0.488
1.16852	0.472
1.19849	0.47
1.22845	0.485
1.25841	0.471
1.28837	0.461
1.31833	0.474
1.3483	0.461
1.37826	0.453
1.40822	0.456
1.43818	0.448
1.46814	0.448
1.49811	0.44
1.52807	0.437
1.55803	0.445
1.58799	0.441
1.61796	0.441
1.64792	0.431
1.67788	0.429
1.70784	0.429
1.7378	0.422
1.76777	0.427
1.79773	0.413
1.82769	0.421
1.85765	0.416
1.88761	0.416
1.91758	0.418
1.94754	0.408
1.9775	0.415
2.00746	0.102
2.03742	-0.031
2.06739	-0.021
2.09735	-0.025
2.12731	-0.03
2.15727	-0.026
2.18724	-0.028
2.2172	-0.036
2.24716	-0.036
2.27712	-0.029
2.30708	-0.042
2.33705	-0.046
2.36701	-0.041
2.39697	-0.041
2.42693	-0.049
2.45689	-0.055
2.48686	-0.053
2.51682	-0.053
2.54678	-0.057
2.57674	-0.051
2.60671	-0.068
2.63667	-0.061
2.66663	-0.065
2.69659	-0.07
2.72655	-0.073
2.75652	-0.068
2.78648	-0.073
2.81644	-0.09
2.8464	-0.081
2.87636	-0.095
2.90633	-0.087
2.93629	-0.095
2.96625	-0.101
2.99621	-0.105
3.02618	-0.109
3.05614	-0.113
3.0861	-0.109
3.11606	-0.117
3.14602	-0.124
3.17599	-0.118
3.20595	-0.128
3.23591	-0.138
3.26587	-0.13
3.29583	-0.143
3.3258	-0.149
3.35576	-0.145
3.38572	-0.147
3.41568	-0.163
3.44564	-0.167
3.47561	-0.166
3.50557	-0.176
3.53553	-0.167
3.56549	-0.175
3.59546	-0.175
3.62542	-0.184
3.65538	-0.189
3.68534	-0.203
3.7153	-0.198
3.74527	-0.208
3.77523	-0.196
3.80519	-0.215
3.83515	-0.215
3.86511	-0.218
3.89508	-0.216
3.92504	-0.218
3.955	-0.209
3.98496	-0.216
4.01493	-0.201
4.04489	-0.188
4.07485	-0.18
4.10481	-0.142
4.13477	-0.118
4.16474	-0.084
4.1947	-0.014
4.22466	0.061
4.25462	0.166
4.28458	0.285
4.31455	0.439
4.34451	0.633
4.37447	0.861
4.40443	1.136
4.4344	1.449
4.46436	1.844
4.49432	2.282
4.52428	2.786
4.55424	3.366
4.58421	4.008
4.61417	4.7
4.64413	5.449
4.67409	6.265
4.70405	7.107
4.73402	7.999
4.76398	8.903
4.79394	9.816
4.8239	10.738
4.85387	11.613
4.88383	12.49
4.91379	13.279
4.94375	14.048
4.97371	14.717
5.00368	15.306
5.03364	15.784
5.0636	16.182
5.09356	16.467
5.12352	16.64
5.15349	16.714
5.18345	16.681
5.21341	16.543
5.24337	16.318
5.27333	16.002
5.3033	15.594
5.33326	15.123
5.36322	14.59
5.39318	14.008
5.42315	13.374
5.45311	12.704
5.48307	12.001
5.51303	11.306
5.54299	10.596
5.57296	9.869
5.60292	9.168
5.63288	8.459
5.66284	7.795
5.6928	7.123
5.72277	6.516
5.75273	5.92
5.78269	5.365
5.81265	4.83
5.84262	4.349
5.87258	3.894
5.90254	3.475
5.9325	3.11
5.96246	2.748
5.99243	2.446
6.02239	2.152
6.05235	1.914
6.08231	1.7
6.11227	1.505
6.14224	1.344
6.1722	1.215
6.20216	1.103
6.23212	1.007
6.26209	0.924
6.29205	0.869
6.32201	0.826
6.35197	0.801
6.38193	0.784
6.4119	0.766
6.44186	0.771
6.47182	0.787
6.50178	0.794
6.53174	0.807
6.56171	0.818
6.59167	0.843
6.62163	0.865
6.65159	0.884
6.68155	0.915
6.71152	0.927
6.74148	0.941
6.77144	0.942
6.8014	0.962
6.83137	0.949
6.86133	0.95
6.89129	0.959
6.92125	0.95
6.95121	0.928
6.98118	0.902
7.01114	0.884
7.0411	0.876
7.07106	0.847
7.10102	0.814
7.13099	0.776
7.16095	0.749
7.19091	0.719
7.22087	0.702
7.25084	0.661
7.2808	0.64
7.31076	0.612
7.34072	0.596
7.37068	0.571
7.40065	0.541
7.43061	0.521
7.46057	0.506
7.49053	0.499
7.52049	0.485
7.55046	0.479
7.58042	0.48
7.61038	0.48
7.64034	0.483
7.67031	0.474
7.70027	0.491
7.73023	0.507
7.76019	0.512
7.79015	0.522
7.82012	0.539
7.85008	0.572
7.88004	0.6
7.91	0.623
7.93996	0.685
7.96993	0.737
7.99989	0.819
8.02985	0.893
8.05981	1.056
8.08978	1.237
8.11974	1.502
8.1497	1.901
8.17966	2.469
8.20962	3.344
8.23959	4.542
8.26955	6.292
8.29951	8.505
8.32947	11.362
8.35943	14.772
8.3894	18.843
8.41936	23.688
8.44932	28.942
8.47928	34.923
8.50924	41.255
8.53921	48.173
8.56917	55.232
8.59913	62.661
8.62909	70.688
8.65906	78.821
8.68902	87.407
8.71898	96.031
8.74894	105.25
8.7789	114.517
8.80887	124.52
8.83883	135.081
8.86879	146.448
8.89875	159.164
8.92871	172.253
8.95868	186.549
8.98864	201.322
9.0186	217.299
9.04856	232.837
9.07853	248.738
9.10849	264.731
9.13845	279.391
9.16841	292.85
9.19837	304.604
9.22834	314.759
9.2583	322.34
9.28826	327.653
9.31822	330.4
9.34818	330.565
9.37815	328.142
9.40811	323.453
9.43807	316.47
9.46803	307.758
9.498	297.218
9.52796	285.862
9.55792	273.413
9.58788	261.025
9.61784	248.272
9.64781	235.528
9.67777	223.024
9.70773	210.818
9.73769	199.361
9.76765	188.6
9.79762	178.741
9.82758	169.434
9.85754	160.597
9.8875	152.562
9.91746	145.025
9.94743	138.215
9.97739	131.853
10.0074	126.267
10.0373	120.824
10.0673	115.941
10.0972	111.315
10.1272	107.092
10.1572	103.109
10.1871	99.428
10.2171	96.112
10.247	93.016
10.277	90.281
10.307	87.861
10.3369	85.858
10.3669	84.419
10.3969	83.674
10.4268	83.815
10.4568	85.048
10.4867	87.541
10.5167	91.764
10.5467	97.797
10.5766	106.153
10.6066	117.058
10.6366	130.835
10.6665	148.022
10.6965	168.143
10.7264	191.991
10.7564	218.788
10.7864	249.694
10.8163	282.514
10.8463	317.917
10.8763	355.836
10.9062	394.929
10.9362	435.982
10.9661	475.758
10.9961	516.207
11.0261	553.684
11.056	589.622
11.086	621.336
11.116	649.681
11.1459	673.704
11.1759	692.206
11.2058	705.597
11.2358	712.821
11.2658	714.547
11.2957	710.662
11.3257	701.831
11.3556	688.193
11.3856	670.839
11.4156	650.36
11.4455	627.833
11.4755	602.837
11.5055	576.797
11.5354	549.738
11.5654	522.531
11.5953	495.915
11.6253	469.33
11.6553	444.187
11.6852	418.938
11.7152	395.087
11.7452	371.393
11.7751	349.451
11.8051	328.678
11.835	309.044
11.865	290.446
11.895	273.1
11.9249	256.697
11.9549	241.102
11.9849	226.769
12.0148	213.458
12.0448	201.368
12.0747	190.237
12.1047	179.829
12.1347	170.388
12.1646	161.417
12.1946	153.407
12.2245	145.84
12.2545	139.153
12.2845	132.871
12.3144	127.1
12.3444	121.628
12.3744	116.588
12.4043	111.847
12.4343	107.343
12.4642	103.173
12.4942	99.214
12.5242	95.552
12.5541	92.066
12.5841	88.816
12.6141	85.763
12.644	82.924
12.674	80.291
12.7039	77.692
12.7339	75.295
12.7639	72.914
12.7938	70.739
12.8238	68.603
12.8538	66.647
12.8837	64.762
12.9137	62.956
12.9436	61.235
12.9736	59.529
13.0036	57.936
13.0335	56.388
13.0635	54.93
13.0935	53.517
13.1234	52.153
13.1534	50.87
13.1833	49.571
13.2133	48.381
13.2433	47.227
13.2732	46.157
13.3032	44.874
13.3331	44.13
13.3631	43.221
13.3931	42.364
13.423	41.567
13.453	40.788
13.483	40.114
13.5129	39.478
13.5429	38.905
13.5728	38.353
13.6028	37.861
13.6328	37.404
13.6627	36.984
13.6927	36.618
13.7227	36.264
13.7526	35.95
13.7826	35.644
13.8125	35.346
13.8425	35.069
13.8725	34.787
13.9024	34.515
13.9324	34.222
13.9624	33.926
13.9923	33.596
14.0223	33.235
14.0522	32.861
14.0822	32.477
14.1122	32.035
14.1421	31.572
14.1721	31.088
14.202	30.559
14.232	29.997
14.262	29.413
14.2919	28.85
14.3219	28.281
14.3519	27.708
14.3818	27.137
14.4118	26.564
14.4417	26.045
14.4717	25.54
14.5017	25.085
14.5316	24.652
14.5616	24.291
14.5916	23.95
14.6215	23.672
14.6515	23.431
14.6814	23.231
14.7114	23.093
14.7414	22.985
14.7713	22.908
14.8013	22.889
14.8313	22.908
14.8612	22.966
14.8912	23.056
14.9211	23.174
14.9511	23.334
14.9811	23.51
15.011	23.703
15.041	23.905
15.071	24.131
15.1009	24.345
15.1309	24.569
15.1608	24.792
15.1908	25.018
15.2208	25.213
15.2507	25.402
15.2807	25.58
15.3106	25.735
15.3406	25.847
15.3706	25.948
15.4005	25.992
15.4305	26.017
15.4605	26.024
15.4904	25.991
15.5204	25.93
15.5503	25.83
15.5803	25.711
15.6103	25.556
15.6402	25.372
15.6702	25.145
15.7002	24.905
15.7301	24.651
15.7601	24.39
15.79	24.105
15.82	23.796
15.85	23.479
15.8799	23.158
15.9099	22.795
15.9399	22.491
15.9698	22.129
15.9998	21.804
16.0297	21.447
16.0597	21.111
16.0897	20.781
16.1196	20.466
16.1496	20.176
16.1796	19.884
16.2095	19.62
16.2395	19.368
16.2694	19.119
16.2994	18.909
16.3294	18.721
16.3593	18.569
16.3893	18.437
16.4192	18.355
16.4492	18.258
16.4792	18.195
16.5091	18.185
16.5391	18.19
16.5691	18.221
16.599	18.264
16.629	18.332
16.6589	18.411
16.6889	18.51
16.7189	18.608
16.7488	18.728
16.7788	18.841
16.8088	18.959
16.8387	19.052
16.8687	19.155
16.8986	19.251
16.9286	19.344
16.9586	19.402
16.9885	19.46
17.0185	19.496
17.0485	19.516
17.0784	19.497
17.1084	19.486
17.1383	19.429
17.1683	19.35
17.1983	19.226
17.2282	19.083
17.2582	18.913
17.2881	18.711
17.3181	18.462
17.3481	18.172
17.378	17.877
17.408	17.528
17.438	17.148
17.4679	16.718
17.4979	16.279
17.5278	15.805
17.5578	15.33
17.5878	14.808
17.6177	14.313
17.6477	13.816
17.6777	13.273
17.7076	12.77
17.7376	12.243
17.7675	11.775
17.7975	11.295
17.8275	10.874
17.8574	10.461
17.8874	10.071
17.9174	9.727
17.9473	9.395
17.9773	9.125
18.0072	8.872
18.0372	8.668
18.0672	8.487
18.0971	8.325
18.1271	8.183
18.1571	8.066
18.187	7.967
18.217	7.878
18.2469	7.808
18.2769	7.735
18.3069	7.678
18.3368	7.61
18.3668	7.548
18.3967	7.486
18.4267	7.418
18.4567	7.357
18.4866	7.301
18.5166	7.237
18.5466	7.17
18.5765	7.11
18.6065	7.063
18.6364	7.008
18.6664	6.957
18.6964	6.924
18.7263	6.89
18.7563	6.865
18.7863	6.862
18.8162	6.85
18.8462	6.866
18.8761	6.881
18.9061	6.889
18.9361	6.896
18.966	6.944
18.996	6.979
19.026	7.02
19.0559	7.064
19.0859	7.114
19.1158	7.16
19.1458	7.216
19.1758	7.262
19.2057	7.318
19.2357	7.366
19.2656	7.428
19.2956	7.502
19.3256	7.585
19.3555	7.673
19.3855	7.804
19.4155	7.971
19.4454	8.193
19.4754	8.483
19.5053	8.893
19.5353	9.434
19.5653	10.209
19.5952	11.282
19.6252	12.825
19.6552	14.977
19.6851	17.985
19.7151	22.098
19.745	27.558
19.775	34.816
19.805	43.783
19.8349	54.917
19.8649	68.193
19.8949	83.47
19.9248	100.882
19.9548	119.647
19.9847	140.787
20.0147	162.112
20.0447	184.982
20.0746	206.906
20.1046	228.906
20.1346	249.474
20.1645	268.593
20.1945	285.556
20.2244	299.66
20.2544	310.887
20.2844	318.515
20.3143	322.816
20.3443	323.517
20.3742	320.905
20.4042	315.017
20.4342	306.512
20.4641	294.984
20.4941	281.874
20.5241	266.503
20.554	250.263
20.584	232.493
20.6139	214.714
20.6439	196.696
20.6739	178.69
20.7038	161.511
20.7338	144.648
20.7638	129.143
20.7937	114.252
20.8237	100.691
20.8536	88.202
20.8836	76.987
20.9136	66.769
20.9435	57.724
20.9735	49.85
21.0035	42.705
21.0334	36.533
21.0634	31.075
21.0933	26.465
21.1233	22.498
21.1533	19.08
21.1832	16.215
21.2132	13.707
21.2432	11.664
21.2731	9.892
21.3031	8.453
21.333	7.246
21.363	6.257
21.393	5.428
21.4229	4.784
21.4529	4.281
21.4828	3.939
21.5128	3.729
21.5428	3.715
21.5727	3.9
21.6027	4.306
21.6327	4.997
21.6626	6.001
21.6926	7.406
21.7225	9.128
21.7525	11.373
21.7825	13.954
21.8124	17.02
21.8424	20.341
21.8724	24.164
21.9023	28.12
21.9323	32.255
21.9622	36.515
21.9922	40.713
22.0222	44.865
22.0521	48.696
22.0821	52.235
22.1121	55.311
22.142	57.905
22.172	59.899
22.2019	61.263
22.2319	62.051
22.2619	62.191
22.2918	61.676
22.3218	60.629
22.3517	58.98
22.3817	56.904
22.4117	54.429
22.4416	51.55
22.4716	48.462
22.5016	45.092
22.5315	41.717
22.5615	38.283
22.5914	34.926
22.6214	31.561
22.6514	28.408
22.6813	25.479
22.7113	22.587
22.7413	20.032
22.7712	17.63
22.8012	15.548
22.8311	13.58
22.8611	11.891
22.8911	10.363
22.921	9.045
22.951	7.898
22.981	6.88
23.0109	6.036
23.0409	5.289
23.0708	4.661
23.1008	4.101
23.1308	3.645
23.1607	3.255
23.1907	2.916
23.2207	2.627
23.2506	2.374
23.2806	2.15
23.3105	1.975
23.3405	1.798
23.3705	1.645
23.4004	1.522
23.4304	1.412
23.4603	1.287
23.4903	1.201
23.5203	1.108
23.5502	1.044
23.5802	0.963
23.6102	0.89
23.6401	0.836
23.6701	0.787
23.7	0.744
23.73	0.681
23.76	0.643
23.7899	0.61
23.8199	0.574
23.8499	0.532
23.8798	0.506
23.9098	0.469
23.9397	0.431
23.9697	0.415
23.9997	0.398
24.0296	0.363
24.0596	0.355
24.0896	0.344
24.1195	0.314
24.1495	0.303
24.1794	0.275
24.2094	0.26
24.2394	0.252
24.2693	0.222
24.2993	0.202
24.3292	0.196
24.3592	0.195
24.3892	0.178
24.4191	0.18
24.4491	0.169
24.4791	0.161
24.509	0.174
24.539	0.195
24.5689	0.207
24.5989	0.253
24.6289	0.308
24.6588	0.397
24.6888	0.49
24.7188	0.64
24.7487	0.809
24.7787	1.038
24.8086	1.308
24.8386	1.629
24.8686	2.02
24.8985	2.444
24.9285	2.926
24.9585	3.468
24.9884	4.029
25.0184	4.64
25.0483	5.248
25.0783	5.897
25.1083	6.523
25.1382	7.137
25.1682	7.727
25.1982	8.255
25.2281	8.741
25.2581	9.144
25.288	9.486
25.318	9.737
25.348	9.891
25.3779	9.976
25.4079	9.95
25.4378	9.857
25.4678	9.684
25.4978	9.438
25.5277	9.134
25.5577	8.773
25.5877	8.364
25.6176	7.928
25.6476	7.46
25.6775	6.99
25.7075	6.51
25.7375	6.037
25.7674	5.562
25.7974	5.117
25.8274	4.678
25.8573	4.277
25.8873	3.9
25.9172	3.534
25.9472	3.194
25.9772	2.892
26.0071	2.603
26.0371	2.351
26.0671	2.12
26.097	1.895
26.127	1.698
26.1569	1.521
26.1869	1.369
26.2169	1.208
26.2468	1.076
26.2768	0.96
26.3068	0.837
26.3367	0.743
26.3667	0.653
26.3966	0.561
26.4266	0.495
26.4566	0.424
26.4865	0.357
26.5165	0.309
26.5464	0.238
26.5764	0.196
26.6064	0.159
26.6363	0.114
26.6663	0.078
26.6963	0.046
26.7262	0.015
26.7562	-0.012
26.7861	-0.045
26.8161	-0.059
26.8461	-0.081
26.876	-0.102
26.906	-0.119
26.936	-0.132
26.9659	-0.147
26.9959	-0.156
27.0258	-0.177
27.0558	-0.196
27.0858	-0.2
27.1157	-0.212
27.1457	-0.221
27.1757	-0.233
27.2056	-0.241
27.2356	-0.237
27.2655	-0.257
27.2955	-0.261
27.3255	-0.256
27.3554	-0.267
27.3854	-0.272
27.4153	-0.287
27.4453	-0.282
27.4753	-0.283
27.5052	-0.297
27.5352	-0.307
27.5652	-0.307
27.5951	-0.306
27.6251	-0.306
27.655	-0.308
27.685	-0.318
27.715	-0.318
27.7449	-0.313
27.7749	-0.327
27.8049	-0.328
27.8348	-0.325
27.8648	-0.332
27.8947	-0.334
27.9247	-0.34
27.9547	-0.34
27.9846	-0.334
28.0146	-0.348
28.0446	-0.343
28.0745	-0.348
28.1045	-0.346
28.1344	-0.344
28.1644	-0.356
28.1944	-0.353
28.2243	-0.351
28.2543	-0.359
28.2843	-0.362
28.3142	-0.365
28.3442	-0.347
28.3741	-0.357
28.4041	-0.368
28.4341	-0.362
28.464	-0.368
28.494	-0.364
28.5239	-0.373
28.5539	-0.378
28.5839	-0.365
28.6138	-0.375
28.6438	-0.37
28.6738	-0.375
28.7037	-0.367
28.7337	-0.371
28.7636	-0.372
28.7936	-0.374
28.8236	-0.378
28.8535	-0.379
28.8835	-0.381
28.9135	-0.375
28.9434	-0.379
28.9734	-0.372
29.0033	-0.38
