# Supplementary material for: Visualization of two architectures in class-II CAP-dependent transcription activation
Source: PLoS Biol. 2020 Apr 20;18(4):e3000706. doi: 10.1371/journal.pbio.3000706 (PMC7192510; doi:10.1371/journal.pbio.3000706)
Supplement: S2 Data — (ZIP) [file pbio.3000706.s016.zip]

Archive with 3 entries (3 files):
- S2G_angulardistribution.par
- S2_Data.xlsx
- S2F_angulardistribution.par
