# Supplementary material for: Visualization of two architectures in class-II CAP-dependent transcription activation
Source: PLoS Biol. 2020 Apr 20;18(4):e3000706. doi: 10.1371/journal.pbio.3000706 (PMC7192510; doi:10.1371/journal.pbio.3000706)
Supplement: S2 Data — (ZIP) [file pbio.3000706.s016.zip › S2G_angulardistribution.par]

C           PSI   THETA     PHI       SHX       SHY     MAG  INCLUDE   DF1      DF2  ANGAST  PSHIFT     OCC      LogP      SIGMA   SCORE  CHANGE
      1  208.69   29.45   35.41     -2.64      0.87       0     1   8845.7   8640.3   -1.28    0.00   92.87     -5814    65.7609   19.32    0.00
      2  215.35  230.23  165.10     17.79    -19.00       0     1   8845.7   8640.3   -1.28    0.00    0.00     -5824   100.0000   12.84    0.00
      3  262.90   63.31  117.99     28.78     -0.38       0     1   8845.7   8640.3   -1.28    0.00   56.85     -5834    72.3564   12.85    0.00
      4  350.89   51.31   -1.67      8.02     -2.22       0     1   8845.7   8640.3   -1.28    0.00   15.61     -5812    76.9651   15.67    0.00
      5  299.25   14.84  199.92      0.78     -3.38       0     1   8845.7   8640.3   -1.28    0.00    3.66     -5816    69.8696   22.91    0.00
      6   89.70  239.27   65.34      6.58      3.72       0     1   8845.7   8640.3   -1.28    0.00   75.70     -5828    92.5407   14.12    0.00
      7   58.62   33.12   49.77      4.00      4.83       0     1   8845.7   8640.3   -1.28    0.00   15.61     -5820   100.0000   19.97    0.00
      8   76.69  239.32   65.65    -10.41      8.67       0     1   8845.7   8640.3   -1.28    0.00    2.49     -5817    66.5135   19.56    0.00
      9  326.39  110.62  261.50     -4.16    -12.28       0     1   8845.7   8640.3   -1.28    0.00    0.23     -5832    68.0513   20.40    0.00
     10  105.25  272.18  320.15     -8.99     24.15       0     1   8845.7   8640.3   -1.28    0.00   92.43     -5801    82.2411   23.50    0.00
     11  317.53  265.11   72.09      6.67      4.31       0     1   8845.7   8640.3   -1.28    0.00   43.47     -5799    80.4365   17.02    0.00
     12   99.50   68.68  187.00      2.58    -30.29       0     1   8845.7   8640.3   -1.28    0.00   30.45     -5823   100.0000   13.69    0.00
     13  268.71  269.02   72.71     14.33     16.60       0     1   8845.7   8640.3   -1.28    0.00   25.01     -5843   100.0000   18.81    0.00
     14  187.09   83.38  305.08    -21.05    -21.46       0     1   8845.7   8640.3   -1.28    0.00   40.12     -5903   100.0000   15.00    0.00
     15  194.88   44.29  100.12     17.22     15.97       0     1   8845.7   8640.3   -1.28    0.00    3.29     -5801   100.0000   12.93    0.00
     16  261.78  266.56   69.99      0.31     -3.33       0     1   8845.7   8640.3   -1.28    0.00   31.34     -5833   100.0000   19.60    0.00
     17  130.27  275.69   42.82     -9.44     -4.84       0     1   8845.7   8640.3   -1.28    0.00   79.58     -5816   100.0000   12.45    0.00
     18   70.59  234.90   44.37    -14.00     10.57       0     1   8845.7   8640.3   -1.28    0.00   24.83     -5804   100.0000   15.95    0.00
     19  345.02  263.15   71.79    -10.60     -7.53       0     1   8845.7   8640.3   -1.28    0.00    4.71     -5826   100.0000   22.72    0.00
     20  247.51  287.14  135.22    -14.19      0.63       0     1   8845.7   8640.3   -1.28    0.00   94.97     -5818    99.8613   11.53    0.00
     21  219.41   24.45   -0.18      3.33     -4.16       0     1   8845.7   8640.3   -1.28    0.00    5.20     -5842    97.9563   20.40    0.00
     22  276.21   83.76  332.68    -28.32     -5.00       0     1   8845.7   8640.3   -1.28    0.00   95.90     -5874   100.0000   14.91    0.00
     23   12.15   56.72  245.23     -7.89    -27.85       0     1   8845.7   8640.3   -1.28    0.00   27.54     -5839   100.0000   13.73    0.00
     24   86.15  256.90  113.49     -1.00    -20.49       0     1   8845.7   8640.3   -1.28    0.00   38.59     -5830   100.0000   14.51    0.00
     25   23.24   76.29  263.29      0.82      8.90       0     1   8845.7   8640.3   -1.28    0.00   61.05     -5813   100.0000   14.31    0.00
     26  331.54  256.40   92.12     14.79     -5.27       0     1   8845.7   8640.3   -1.28    0.00   50.07     -5826   100.0000   12.32    0.00
     27  234.37   88.59  128.35      9.62    -11.37       0     1   8845.7   8640.3   -1.28    0.00   88.58     -5837   100.0000   23.71    0.00
     28  333.88  102.14  245.22      4.65     23.91       0     1   8845.7   8640.3   -1.28    0.00    2.22     -5854    97.2908   15.40    0.00
     29   20.74  257.02   74.20    -24.33     26.10       0     1   8845.7   8640.3   -1.28    0.00   30.49     -5813   100.0000   11.95    0.00
     30   92.00   89.41  260.35      0.14    -16.70       0     1   8845.7   8640.3   -1.28    0.00   19.79     -5812   100.0000   15.44    0.00
     31   38.57  254.96   55.36     23.98    -21.36       0     1   8845.7   8640.3   -1.28    0.00   32.16     -5825   100.0000   18.56    0.00
     32   43.23  100.53  228.12    -12.21     -8.60       0     1   8845.7   8640.3   -1.28    0.00   46.39     -5830   100.0000   15.14    0.00
     33  204.80   91.81  304.21    -24.16     -4.19       0     1   8845.7   8640.3   -1.28    0.00   74.34     -5807    81.8935   14.00    0.00
     34  164.53  262.66   70.55    -21.30     -2.48       0     1   8845.7   8640.3   -1.28    0.00   18.98     -5799   100.0000   20.03    0.00
     35  202.49   87.01   72.06    -12.01      6.00       0     1   8845.7   8640.3   -1.28    0.00   79.77     -5799   100.0000   13.35    0.00
     36   69.71   95.18  244.16     -7.15    -24.20       0     1   8845.7   8640.3   -1.28    0.00   16.23     -5834   100.0000   17.74    0.00
     37  103.04  108.36  148.36     20.67     17.65       0     1   8845.7   8640.3   -1.28    0.00   65.50     -5830   100.0000   15.52    0.00
     38  187.60  263.31   74.60    -14.37      6.25       0     1   8845.7   8640.3   -1.28    0.00   41.17     -5840    99.9816   17.82    0.00
     39  254.39   58.64  127.09     -9.78     -4.47       0     1   8845.7   8640.3   -1.28    0.00    4.88     -5810   100.0000   13.23    0.00
     40  242.99   14.77  262.42    -21.46     -6.73       0     1   8845.7   8640.3   -1.28    0.00    1.77     -5837    71.6012   14.29    0.00
     41  115.63   94.98  272.06     30.95      8.29       0     1   8845.7   8640.3   -1.28    0.00   53.33     -5796   100.0000   11.95    0.00
     42  107.29  262.62   64.41    -14.22    -16.60       0     1   8845.7   8640.3   -1.28    0.00   49.05     -5822   100.0000   19.99    0.00
     43  251.59  270.96   72.70    -10.67     14.26       0     1   8845.7   8640.3   -1.28    0.00   11.59     -5832   100.0000   18.84    0.00
     44  134.58  260.37   55.14    -23.99     -4.99       0     1   8845.7   8640.3   -1.28    0.00   70.05     -5826   100.0000   16.51    0.00
     45   84.77  276.97  305.70     19.88      7.90       0     1   8845.7   8640.3   -1.28    0.00   80.21     -5812   100.0000   22.88    0.00
     46   81.20  249.98   67.80     14.90     10.46       0     1   8845.7   8640.3   -1.28    0.00   74.82     -5827   100.0000   18.29    0.00
     47   86.67  202.71   57.93     -3.52     26.29       0     1   8958.3   8690.8   -8.68    0.00   98.42     -5819   100.0000   12.94    0.00
     48    4.68   96.08  236.40    -15.84     10.57       0     1   8958.3   8690.8   -8.68    0.00    0.61     -5826    90.4622   18.03    0.00
     49  171.86  251.15  331.85      0.28     -5.52       0     1   8958.3   8690.8   -8.68    0.00   65.40     -5836    77.8452   17.06    0.00
     50  353.41  257.79   84.25     10.71      2.20       0     1   8958.3   8690.8   -8.68    0.00   15.86     -5818    63.8159   21.38    0.00
     51  224.84   75.03  195.34     -7.55     14.81       0     1   8958.3   8690.8   -8.68    0.00    6.15     -5857   100.0000   13.53    0.00
     52  247.16  253.08   56.98     10.84     -5.83       0     1   8958.3   8690.8   -8.68    0.00   97.65     -5864    83.6569   21.26    0.00
     53  298.75   88.39  236.00     -8.98     -6.10       0     1   8958.3   8690.8   -8.68    0.00   72.49     -5841    71.1255   16.77    0.00
     54  180.05   89.08  258.77     -6.95    -14.50       0     1   8958.3   8690.8   -8.68    0.00    3.19     -5838    92.7668   18.66    0.00
     55   80.79  274.44   62.49    -16.45     -1.79       0     1   8958.3   8690.8   -8.68    0.00    5.64     -5804    86.3185   19.57    0.00
     56  136.22   43.92  157.27    -20.87    -22.49       0     1   8958.3   8690.8   -8.68    0.00   92.60     -5813    79.1399   13.19    0.00
     57   68.89  116.75  254.18     -1.07      3.67       0     1   8958.3   8690.8   -8.68    0.00   34.85     -5819    78.1922   19.18    0.00
     58  194.65  252.04   69.65     14.24      9.90       0     1   8958.3   8690.8   -8.68    0.00    4.15     -5821    82.0321   19.12    0.00
     59   75.81   40.82  101.69     19.06     -6.97       0     1   8958.3   8690.8   -8.68    0.00   18.03     -5807    95.5421   14.91    0.00
     60  124.24   86.39  153.71    -19.02    -13.30       0     1   8958.3   8690.8   -8.68    0.00   13.89     -5837    95.4972   20.58    0.00
     61  305.45  277.10  315.15     10.12     -1.66       0     1   8958.3   8690.8   -8.68    0.00   94.21     -5851   100.0000   23.94    0.00
     62   20.88   38.05   29.25      0.60      2.70       0     1   8958.3   8690.8   -8.68    0.00  100.00     -5819    91.9364   21.11    0.00
     63  134.29   26.25  288.10      3.85      1.83       0     1   8958.3   8690.8   -8.68    0.00    3.00     -5795   100.0000   16.21    0.00
     64  322.10  248.63  325.41      7.29     -2.61       0     1   8958.3   8690.8   -8.68    0.00   95.50     -5822   100.0000   21.48    0.00
     65  324.61  263.87   85.68    -11.07    -28.78       0     1   8958.3   8690.8   -8.68    0.00   30.97     -5812   100.0000   18.44    0.00
     66  133.14   93.42  254.10      9.11      4.67       0     1   8958.3   8690.8   -8.68    0.00   83.30     -5822   100.0000   18.94    0.00
     67   48.71  252.60  183.19    -13.46      1.09       0     1   8958.3   8690.8   -8.68    0.00    0.00     -5846    83.3242   15.52    0.00
     68  225.23   40.03   80.37    -11.21    -10.80       0     1   8958.3   8690.8   -8.68    0.00   31.20     -5822    94.7014   15.24    0.00
     69  121.41  107.53  143.73     48.02     -4.14       0     1   8958.3   8690.8   -8.68    0.00   58.23     -5859   100.0000   16.48    0.00
     70  321.85   49.02  137.00      7.03    -12.46       0     1   8958.3   8690.8   -8.68    0.00   87.49     -5866   100.0000   12.51    0.00
     71   11.17   62.43  134.64      6.22     13.01       0     1   8958.3   8690.8   -8.68    0.00   93.20     -5824   100.0000   23.55    0.00
     72  305.89   94.75  260.94    -10.97     18.31       0     1   8958.3   8690.8   -8.68    0.00   80.49     -5822   100.0000   16.58    0.00
     73  362.30  104.59  232.57     16.89      3.29       0     1   8958.3   8690.8   -8.68    0.00   23.89     -5831   100.0000   16.39    0.00
     74  276.72  260.71  192.72      2.17    -25.06       0     1   8958.3   8690.8   -8.68    0.00   94.99     -5836   100.0000   15.16    0.00
     75  350.87  244.90   36.10    -15.89     -6.49       0     1   8958.3   8690.8   -8.68    0.00   88.90     -5811   100.0000   15.08    0.00
     76  185.81  244.15   70.05     26.34     19.24       0     1   8958.3   8690.8   -8.68    0.00    5.42     -5827   100.0000   11.21    0.00
     77  276.74   74.02  241.01     -6.39    -10.40       0     1   8958.3   8690.8   -8.68    0.00   76.23     -5817   100.0000   16.85    0.00
     78  243.04  264.02   53.06     10.56      0.86       0     1   8958.3   8690.8   -8.68    0.00   42.87     -5828   100.0000   12.19    0.00
     79    1.08   99.12  243.69     26.51    -28.64       0     1   8958.3   8690.8   -8.68    0.00    2.89     -5831   100.0000   14.86    0.00
     80  288.37   83.97  123.98    -28.41     27.06       0     1   8958.3   8690.8   -8.68    0.00   96.23     -5854   100.0000   21.19    0.00
     81  357.17  201.61  290.75     -2.05     -7.31       0     1   8916.2   8726.7   -6.14    0.00   31.00     -5827    62.0765   15.10    0.00
     82  360.19  202.67  259.15     24.63    -15.26       0     1   8916.2   8726.7   -6.14    0.00   93.08     -5833    85.2317   13.19    0.00
     83  106.22  246.22   72.11     -7.38     10.04       0     1   8916.2   8726.7   -6.14    0.00   10.60     -5804    88.6878   21.52    0.00
     84  294.78   85.31  249.33    -10.61      6.74       0     1   8916.2   8726.7   -6.14    0.00   14.52     -5822   100.0000   18.51    0.00
     85  164.37  257.49  319.86     11.21    -36.21       0     1   8916.2   8726.7   -6.14    0.00   75.27     -5823    93.5129   19.58    0.00
     86   12.55  255.10   50.73    -19.93    -15.34       0     1   8916.2   8726.7   -6.14    0.00   90.69     -5833    96.8238   16.82    0.00
     87  205.78  256.89  309.76      1.04     24.88       0     1   8916.2   8726.7   -6.14    0.00   98.09     -5840    81.1764   21.45    0.00
     88   27.69   90.51  251.71     10.59     20.54       0     1   8916.2   8726.7   -6.14    0.00   86.62     -5815    81.3091   19.51    0.00
     89  305.05  260.35  160.80      6.27     -5.39       0     1   8916.2   8726.7   -6.14    0.00   71.96     -5818    81.4332   14.22    0.00
     90  203.39   92.25  251.68     -8.75    -10.18       0     1   8916.2   8726.7   -6.14    0.00   65.36     -5797    75.4667   18.00    0.00
     91  123.50   -8.06 -112.61     23.65      5.31       0     1   8916.2   8726.7   -6.14    0.00   19.40     -5813    71.7801   15.72    0.00
     92   38.03  112.25  236.99     -2.09    -13.94       0     1   8916.2   8726.7   -6.14    0.00   26.04     -5801    72.3441   19.42    0.00
     93   21.75   54.39  136.04     18.88     17.70       0     1   8916.2   8726.7   -6.14    0.00   94.19     -5808    70.1830   17.66    0.00
     94  264.81   86.41  251.12     -4.47     16.56       0     1   8916.2   8726.7   -6.14    0.00   37.82     -5873   100.0000   18.43    0.00
     95  169.62   72.21  203.47     17.36     -3.69       0     1   8916.2   8726.7   -6.14    0.00    0.02     -5841   100.0000   13.52    0.00
     96  114.50   63.59  269.36     -5.13      8.77       0     1   8916.2   8726.7   -6.14    0.00   58.39     -5819   100.0000   15.77    0.00
     97  104.08   43.42   53.16     -6.00     -2.57       0     1   8916.2   8726.7   -6.14    0.00   87.94     -5832    95.6044   20.21    0.00
     98   56.90   39.26  282.48     -3.90     -6.03       0     1   8916.2   8726.7   -6.14    0.00    2.09     -5805    86.1303   14.01    0.00
     99  238.72   33.87   42.30     -4.08     -3.10       0     1   8916.2   8726.7   -6.14    0.00   99.99     -5808    91.4486   24.79    0.00
    100   63.30  257.02   60.89    -16.21     -5.59       0     1   8916.2   8726.7   -6.14    0.00   81.90     -5820   100.0000   18.70    0.00
    101  197.33  248.86   69.93      9.06     -3.06       0     1   8916.2   8726.7   -6.14    0.00    7.57     -5832   100.0000   21.05    0.00
    102   37.04  269.06  108.20      7.29      0.62       0     1   8916.2   8726.7   -6.14    0.00   21.01     -5827    87.8173   13.48    0.00
    103  312.56   45.15  276.85    -22.19     -5.58       0     1   8916.2   8726.7   -6.14    0.00   41.37     -5795   100.0000   12.81    0.00
    104   96.82   36.92   59.60      8.20     13.56       0     1   8916.2   8726.7   -6.14    0.00   98.22     -5834    96.8672   23.66    0.00
    105  261.72  219.42   27.39    -10.89    -23.38       0     1   8916.2   8726.7   -6.14    0.00   68.76     -5826   100.0000   13.88    0.00
    106  112.98  268.59  215.94    -12.53    -34.29       0     1   8916.2   8726.7   -6.14    0.00    8.55     -5781   100.0000   10.94    0.00
    107    0.36  245.29  216.24     27.60      7.31       0     1   8916.2   8726.7   -6.14    0.00   90.15     -5851   100.0000   14.17    0.00
    108  324.50   33.05  156.73      1.41     -9.98       0     1   9302.1   8987.1   -2.50    0.00   78.94     -5824    84.0592   16.50    0.00
    109  137.69  239.65  322.36     21.64      4.26       0     1   9302.1   8987.1   -2.50    0.00   12.15     -5819    99.7566   19.99    0.00
    110  176.84   27.42   83.31     11.43     -4.58       0     1   9302.1   8987.1   -2.50    0.00    1.69     -5861   100.0000   13.83    0.00
    111   63.99  240.44  213.20    -29.85      6.85       0     1   9302.1   8987.1   -2.50    0.00   92.04     -5846   100.0000   11.78    0.00
    112  353.48  247.70   72.20     21.62     -9.35       0     1   9302.1   8987.1   -2.50    0.00    1.30     -5829   100.0000   17.08    0.00
    113   93.81  248.83   62.58     -9.88    -20.51       0     1   9302.1   8987.1   -2.50    0.00    9.18     -5799    96.0004   18.52    0.00
    114  287.85  101.95  240.81    -21.43    -15.64       0     1   9302.1   8987.1   -2.50    0.00   62.50     -5822    91.8423   19.55    0.00
    115   39.93  263.23  237.23    -12.11      6.07       0     1   9302.1   8987.1   -2.50    0.00   95.69     -5813    99.3209   15.82    0.00
    116  183.27  258.12   65.02     21.92      3.21       0     1   9302.1   8987.1   -2.50    0.00   10.76     -5820   100.0000   16.93    0.00
    117  210.91  245.72  331.15    -11.92     -1.03       0     1   9302.1   8987.1   -2.50    0.00    4.90     -5825    73.8210   24.64    0.00
    118  237.44  266.72   56.22     -6.24     11.56       0     1   9302.1   8987.1   -2.50    0.00    8.32     -5847   100.0000   17.54    0.00
    119  330.72  238.68  271.81     20.28    -19.48       0     1   9302.1   8987.1   -2.50    0.00   62.76     -5832    90.7979   15.10    0.00
    120  334.46   48.03   85.92     35.23      7.71       0     1   9302.1   8987.1   -2.50    0.00   84.89     -5813   100.0000   11.72    0.00
    121  216.01  237.58  327.23     16.09      8.22       0     1   9302.1   8987.1   -2.50    0.00   85.70     -5867   100.0000   23.90    0.00
    122   85.40  101.37  206.82    -10.14     18.07       0     1   9302.1   8987.1   -2.50    0.00   16.04     -5819   100.0000   14.57    0.00
    123  200.08   95.04  236.80     -4.17    -13.20       0     1   9302.1   8987.1   -2.50    0.00    7.38     -5817    96.1935   16.98    0.00
    124  155.91   41.49  299.24     -0.72    -10.23       0     1   9302.1   8987.1   -2.50    0.00   95.94     -5814    89.2546   12.58    0.00
    125   92.89  267.76  145.83    -41.21     48.94       0     1   9302.1   8987.1   -2.50    0.00    6.30     -5856    89.6517    7.23    0.00
    126   14.77   64.02  236.93     -3.85      7.20       0     1   9302.1   8987.1   -2.50    0.00   87.29     -5817   100.0000   16.81    0.00
    127   94.43   82.99  249.25     -9.91     -0.81       0     1   9302.1   8987.1   -2.50    0.00    2.95     -5810   100.0000   20.19    0.00
    128   55.37  264.14  343.27     30.02     20.40       0     1   9302.1   8987.1   -2.50    0.00   37.96     -5839   100.0000   11.65    0.00
    129  107.37  101.32  149.73    -10.89    -20.39       0     1   9302.1   8987.1   -2.50    0.00   10.35     -5823   100.0000   24.38    0.00
    130  354.69  247.64   66.41    -17.37     11.71       0     1   9302.1   8987.1   -2.50    0.00   47.51     -5825   100.0000   15.57    0.00
    131  235.07  273.07   70.89     -0.92     29.87       0     1   9302.1   8987.1   -2.50    0.00   97.54     -5843   100.0000   14.34    0.00
    132   56.48  225.34  182.24    -34.24     -1.23       0     1   9302.1   8987.1   -2.50    0.00    1.39     -5829   100.0000    9.12    0.00
    133   66.63   62.10  129.69    -15.88    -40.94       0     1   9302.1   8987.1   -2.50    0.00   94.85     -5854   100.0000    8.90    0.00
    134   19.54  208.92   58.95     17.13    -20.03       0     1   9302.1   8987.1   -2.50    0.00    7.99     -5816   100.0000   14.59    0.00
    135   94.47  262.80    3.05    -27.96     33.92       0     1   9302.1   8987.1   -2.50    0.00   99.28     -5805   100.0000   13.88    0.00
    136  156.37   89.03  181.45      5.88      1.66       0     1   9127.8   8794.4   -9.63    0.00    7.53     -5813    81.0827   15.59    0.00
    137   71.34   29.95   39.42    -15.08     -1.45       0     1   9127.8   8794.4   -9.63    0.00   96.02     -5792    87.1563   20.44    0.00
    138  293.19  258.96  227.69      4.99     -2.25       0     1   9127.8   8794.4   -9.63    0.00   94.99     -5841   100.0000   15.98    0.00
    139  167.40  279.08  312.28     16.57     23.57       0     1   9127.8   8794.4   -9.63    0.00   99.77     -5823    69.0180   26.32    0.00
    140  314.26   34.39  207.77     14.20      4.64       0     1   9127.8   8794.4   -9.63    0.00   79.91     -5838    52.0975   13.49    0.00
    141  105.25   95.05  245.72     -0.72     13.29       0     1   9127.8   8794.4   -9.63    0.00   26.84     -5818    71.5432   17.88    0.00
    142    6.57   81.08  127.61    -10.99    -11.85       0     1   9127.8   8794.4   -9.63    0.00   94.73     -5810    92.8987   22.92    0.00
    143   48.61  268.57   66.85     -2.46     31.01       0     1   9127.8   8794.4   -9.63    0.00    7.74     -5814    97.4430   15.37    0.00
    144   56.42  223.09   61.77      1.40     -6.17       0     1   9127.8   8794.4   -9.63    0.00    6.40     -5830    93.0049   15.58    0.00
    145  350.38   86.27  130.26     23.23     -8.51       0     1   9127.8   8794.4   -9.63    0.00   95.57     -5837   100.0000   20.46    0.00
    146  307.76   72.99  167.70    -15.01     -0.47       0     1   9127.8   8794.4   -9.63    0.00   42.97     -5826    75.8697   13.42    0.00
    147  192.33  102.05  310.00     22.99      0.31       0     1   9127.8   8794.4   -9.63    0.00   80.99     -5801    90.9296   15.72    0.00
    148  328.39   61.26  290.43     -7.68      6.50       0     1   9127.8   8794.4   -9.63    0.00   65.34     -5785    97.1875   14.77    0.00
    149  265.08   38.53  147.96    -14.14     14.16       0     1   9127.8   8794.4   -9.63    0.00    0.48     -5819   100.0000   13.44    0.00
    150  262.61  259.79   74.72      4.73    -20.25       0     1   9127.8   8794.4   -9.63    0.00   37.99     -5804   100.0000   23.41    0.00
    151   59.62  253.46   69.56      4.32     -2.50       0     1   9127.8   8794.4   -9.63    0.00    4.98     -5825   100.0000   24.79    0.00
    152  208.87  257.99   66.59     15.78     14.03       0     1   9127.8   8794.4   -9.63    0.00   26.74     -5809    80.1389   19.17    0.00
    153  191.12   37.73   27.06     20.15     -0.17       0     1   9127.8   8794.4   -9.63    0.00   31.26     -5816    84.6865   18.19    0.00
    154  289.69  269.85  313.83    -32.42     44.30       0     1   9127.8   8794.4   -9.63    0.00   96.95     -5839   100.0000   18.72    0.00
    155   64.25   69.77  136.39     -5.79     -9.10       0     1   9127.8   8794.4   -9.63    0.00   57.14     -5823   100.0000   23.76    0.00
    156  192.28  240.20  106.70     13.33      4.27       0     1   9127.8   8794.4   -9.63    0.00   71.78     -5816    99.8816   13.77    0.00
    157  346.92  260.47  210.12      7.33    -12.74       0     1   9127.8   8794.4   -9.63    0.00    0.00     -5824   100.0000   14.19    0.00
    158  169.94   67.46   25.94    -29.78    -16.37       0     1   9127.8   8794.4   -9.63    0.00   95.96     -5882   100.0000   10.92    0.00
    159   64.23   85.39  135.08    -19.65     21.08       0     1   9127.8   8794.4   -9.63    0.00   92.96     -5810   100.0000   20.25    0.00
    160  194.74  278.67  218.09     37.58    -13.71       0     1   9127.8   8794.4   -9.63    0.00   94.01     -5822   100.0000   12.02    0.00
    161  229.97  266.27   72.20      6.04     -3.57       0     1   9127.8   8794.4   -9.63    0.00   14.37     -5818    83.9827   18.82    0.00
    162   17.98  278.70  307.75     -8.74    -22.42       0     1   9127.8   8794.4   -9.63    0.00   83.25     -5807   100.0000   23.68    0.00
    163  213.13  190.10  103.31     17.91     10.73       0     1   9127.8   8794.4   -9.63    0.00   64.92     -5844   100.0000   13.31    0.00
    164  223.83   87.99  156.79      0.64     10.99       0     1   9127.8   8794.4   -9.63    0.00   69.55     -5825    77.4492   14.28    0.00
    165  337.38   28.52  160.56     -4.07    -26.90       0     1   9127.8   8794.4   -9.63    0.00   12.82     -5816    96.7486   12.39    0.00
    166  172.92  234.18    5.53     -0.59     -4.67       0     1   9127.8   8794.4   -9.63    0.00   99.72     -5858   100.0000   14.84    0.00
    167  128.71  252.37  205.37     13.66      2.12       0     1   9127.8   8794.4   -9.63    0.00   11.05     -5846   100.0000   15.58    0.00
    168   99.95   58.73  348.90    -13.49    -34.72       0     1   9127.8   8794.4   -9.63    0.00   24.81     -5816   100.0000   10.21    0.00
    169  156.36  254.74  325.75     -5.74    -22.55       0     1   9127.8   8794.4   -9.63    0.00   15.85     -5834   100.0000   25.49    0.00
    170  234.67  263.72  269.41      7.61     24.97       0     1   9127.8   8794.4   -9.63    0.00   50.10     -5814   100.0000   14.23    0.00
    171   93.48   66.46   54.03     -2.65     -8.87       0     1   9127.8   8794.4   -9.63    0.00   71.09     -5812    91.4300   14.61    0.00
    172  317.28   94.14  255.69      2.93     -0.72       0     1   9127.8   8794.4   -9.63    0.00   88.76     -5823   100.0000   12.74    0.00
    173  208.48  220.85  321.78      7.48    -28.33       0     1   9127.8   8794.4   -9.63    0.00    0.05     -5835   100.0000    9.02    0.00
    174   39.75   50.96  160.53    -17.59      4.51       0     1   9127.8   8794.4   -9.63    0.00   97.24     -5884   100.0000   13.20    0.00
    175   16.82   12.19  247.08     27.06    -14.38       0     1   9127.8   8794.4   -9.63    0.00   49.65     -5834   100.0000   16.10    0.00
    176  131.24   95.94  254.40    -37.53     -4.23       0     1   8989.7   8989.7   66.16    0.00    4.21     -5823   100.0000   17.54    0.00
    177  159.10   49.56  326.18    -11.52      7.37       0     1   8989.7   8989.7   66.16    0.00   39.71     -5872    60.5516   17.02    0.00
    178   89.34   87.61   91.33      1.81      9.15       0     1   8989.7   8989.7   66.16    0.00    4.76     -5811   100.0000   15.09    0.00
    179  197.91  248.70   49.84     12.07     11.38       0     1   8989.7   8989.7   66.16    0.00   30.92     -5812    89.9413   17.28    0.00
    180  359.50   76.35  141.93     15.79     18.21       0     1   8989.7   8989.7   66.16    0.00   95.61     -5830    77.9036   20.54    0.00
    181   44.72  261.70   62.68     -6.88    -19.96       0     1   8989.7   8989.7   66.16    0.00   17.08     -5826    87.7650   20.49    0.00
    182   30.89   77.73   79.46     15.38     -7.78       0     1   8989.7   8989.7   66.16    0.00    3.43     -5835    83.4930   13.32    0.00
    183   16.58  254.95  283.41     12.53     -4.10       0     1   8989.7   8989.7   66.16    0.00   57.78     -5816    82.6634   14.32    0.00
    184  353.76   69.36  260.44      4.83     -8.42       0     1   8989.7   8989.7   66.16    0.00   37.11     -5828    84.1032   14.93    0.00
    185   57.42   77.78  211.30     -3.11     -1.97       0     1   8989.7   8989.7   66.16    0.00   73.97     -5851   100.0000   18.13    0.00
    186  168.30  246.86   63.81     11.11     -7.53       0     1   8989.7   8989.7   66.16    0.00   24.03     -5842   100.0000   14.28    0.00
    187  352.78  268.51   70.00     16.84      6.86       0     1   8989.7   8989.7   66.16    0.00   64.61     -5882   100.0000   19.71    0.00
    188  315.23  244.15   74.47    -11.29      7.06       0     1   8989.7   8989.7   66.16    0.00   10.51     -5835   100.0000   21.44    0.00
    189  219.11  282.54  253.54      4.03      1.83       0     1   8989.7   8989.7   66.16    0.00   52.38     -5832   100.0000   12.74    0.00
    190  308.18  247.82  317.67      1.31     30.97       0     1   8989.7   8989.7   66.16    0.00    9.78     -5818   100.0000   19.93    0.00
    191  169.94   30.09  103.06     -2.78     -3.93       0     1   8989.7   8989.7   66.16    0.00   99.63     -5824    91.4271   16.20    0.00
    192   28.66  232.13  338.27     -6.28    -16.74       0     1   8989.7   8989.7   66.16    0.00   54.31     -5836   100.0000   17.72    0.00
    193  274.47  109.32  250.20    -28.50      9.51       0     1   8989.7   8989.7   66.16    0.00    9.65     -5815   100.0000   17.90    0.00
    194  210.96   16.35  191.25     -1.99     -3.76       0     1   8989.7   8989.7   66.16    0.00   53.15     -5828    92.9694   15.73    0.00
    195  144.53  202.27  124.05      7.21     -2.06       0     1   8989.7   8989.7   66.16    0.00   76.99     -5839   100.0000   16.46    0.00
    196  171.08   98.74  249.07     12.40    -12.85       0     1   8989.7   8989.7   66.16    0.00   13.66     -5867   100.0000   17.02    0.00
    197  181.03  256.12   75.82    -13.62      4.13       0     1   8989.7   8989.7   66.16    0.00    0.39     -5820   100.0000   20.59    0.00
    198  342.88  273.19   32.62    -36.34     12.76       0     1   8989.7   8989.7   66.16    0.00   32.59     -5804   100.0000    9.02    0.00
    199  260.57  275.02   66.10     -6.15     -9.51       0     1   8989.7   8989.7   66.16    0.00   99.95     -5865   100.0000   16.05    0.00
    200  133.16  250.11  116.91    -21.39     10.96       0     1   8989.7   8989.7   66.16    0.00   19.84     -5848   100.0000   14.42    0.00
    201  159.91  263.69   78.63      7.56      5.97       0     1   8989.7   8989.7   66.16    0.00   31.93     -5829   100.0000   22.93    0.00
    202  280.22   19.80  179.48     26.35    -29.05       0     1   8989.7   8989.7   66.16    0.00   87.88     -5812   100.0000    8.64    0.00
    203  343.65  267.17   57.66     21.20    -23.21       0     1   8989.7   8989.7   66.16    0.00    1.60     -5825   100.0000   15.82    0.00
    204  344.87  267.10   70.57    -12.87      5.33       0     1  11733.4  11445.5    3.80    0.00   38.40     -5838    81.8677   25.45    0.00
    205  137.88   25.80    8.62     10.72     17.42       0     1  11733.4  11445.5    3.80    0.00   99.92     -5852    62.2880   22.94    0.00
    206  143.28   79.50   91.02    -23.71      8.41       0     1  11733.4  11445.5    3.80    0.00   89.05     -5788   100.0000   13.90    0.00
    207   79.96  247.97  327.79     -9.60     -9.72       0     1  11733.4  11445.5    3.80    0.00   20.06     -5834    89.5718   23.15    0.00
    208  293.21   38.50   34.35     18.31      0.20       0     1  11733.4  11445.5    3.80    0.00   99.99     -5842    76.9167   21.26    0.00
    209   88.82   50.08  182.58     29.53    -12.74       0     1  11733.4  11445.5    3.80    0.00   55.36     -5849    71.7796   11.69    0.00
    210   52.15   86.57  300.87     -2.54     43.23       0     1  11733.4  11445.5    3.80    0.00   45.73     -5794    76.7201   10.87    0.00
    211   70.77  250.72  320.22     31.28     24.04       0     1  11733.4  11445.5    3.80    0.00   14.21     -5837    66.3685   12.37    0.00
    212   55.91   37.44   49.54     -3.69     16.27       0     1  11733.4  11445.5    3.80    0.00  100.00     -5826    65.3107   20.19    0.00
    213    9.18   95.21   34.72    -20.60     -4.10       0     1  11733.4  11445.5    3.80    0.00   41.83     -5814    99.6349   14.38    0.00
    214  275.46  218.58  100.74      6.41     -4.76       0     1  11733.4  11445.5    3.80    0.00   66.36     -5827   100.0000   14.82    0.00
    215   19.35  259.10   68.77     -5.04     11.36       0     1  11733.4  11445.5    3.80    0.00   73.96     -5801   100.0000   19.26    0.00
    216  177.59   87.15  122.98    -21.51      8.20       0     1  11733.4  11445.5    3.80    0.00   99.12     -5828    85.5815   19.30    0.00
    217  160.20  251.70   58.99     -1.20      9.02       0     1  11733.4  11445.5    3.80    0.00   11.54     -5826    76.3198   23.21    0.00
    218  182.91   68.47  126.96    -29.16      4.37       0     1  11733.4  11445.5    3.80    0.00   99.96     -5821    71.2495   23.61    0.00
    219   19.15   13.13  119.50     30.62     20.42       0     1  11733.4  11445.5    3.80    0.00   99.95     -5852    73.9006   23.87    0.00
    220  125.30   53.82   51.69    -13.16     11.10       0     1  11733.4  11445.5    3.80    0.00   73.94     -5816    71.5246   16.75    0.00
    221  215.74  251.47  326.16     21.13     20.92       0     1  11733.4  11445.5    3.80    0.00    2.41     -5845    90.9603   21.54    0.00
    222  235.12  280.56  307.72    -41.63    -13.69       0     1  11733.4  11445.5    3.80    0.00   89.92     -5839    92.3104   20.76    0.00
    223  145.35   42.37  309.18     10.92     17.02       0     1  11733.4  11445.5    3.80    0.00   93.84     -5833    91.8851   16.05    0.00
    224  252.71  222.82  205.76     14.57     -3.40       0     1  11733.4  11445.5    3.80    0.00   48.73     -5852    80.1746   16.22    0.00
    225   39.24  262.24   51.40    -16.60      1.90       0     1  11733.4  11445.5    3.80    0.00   89.72     -5807   100.0000   17.60    0.00
    226  178.08  263.64   66.53    -11.23      0.34       0     1  11733.4  11445.5    3.80    0.00    2.99     -5841    93.0520   19.13    0.00
    227  233.79  265.84   70.02     -7.60      9.76       0     1  11733.4  11445.5    3.80    0.00   97.34     -5825   100.0000   17.96    0.00
    228  329.31   45.13  210.45     21.20     27.04       0     1  11733.4  11445.5    3.80    0.00   40.47     -5869    92.4638   14.85    0.00
    229  116.47   70.63    5.93     15.77      1.53       0     1  11733.4  11445.5    3.80    0.00   97.41     -5852   100.0000   14.46    0.00
    230   33.45  268.01  304.08     24.62     14.08       0     1  11733.4  11445.5    3.80    0.00   95.88     -5806   100.0000   23.01    0.00
    231  352.62  242.01  166.98      1.08      1.98       0     1  11733.4  11445.5    3.80    0.00   92.04     -5832   100.0000   16.45    0.00
    232  314.66   87.64  143.33      7.16     -8.41       0     1  11733.4  11445.5    3.80    0.00   39.37     -5809   100.0000   19.44    0.00
    233  224.19   27.51   31.51      9.98    -45.66       0     1  11733.4  11445.5    3.80    0.00    7.27     -5856    85.5460   17.05    0.00
    234  204.90  238.18  -23.15      4.65      2.85       0     1  11733.4  11445.5    3.80    0.00   20.66     -5797   100.0000   11.83    0.00
    235  328.21  204.15  240.31     20.61     23.53       0     1  11733.4  11445.5    3.80    0.00   80.34     -5828    93.2421   14.43    0.00
    236   96.92  256.13   69.99     19.69     21.05       0     1  11733.4  11445.5    3.80    0.00    0.36     -5825   100.0000   23.33    0.00
    237   93.10   69.72  297.54     -5.49      0.83       0     1  11733.4  11445.5    3.80    0.00   40.45     -5796   100.0000   13.97    0.00
    238   85.53  257.73   57.71    -24.81    -22.11       0     1  11733.4  11445.5    3.80    0.00   17.32     -5816   100.0000   13.20    0.00
    239  183.45   94.93  265.36      3.42    -13.90       0     1  11338.9  11063.7   -5.20    0.00    1.39     -5836    84.4876   19.07    0.00
    240  101.25  263.71   51.48     -4.42    -17.55       0     1  11338.9  11063.7   -5.20    0.00   20.78     -5803    66.1064   22.00    0.00
    241  355.48   37.30   44.17    -13.28     15.20       0     1  11338.9  11063.7   -5.20    0.00   99.93     -5880    55.8093   21.22    0.00
    242  218.17   29.26  336.01     33.20     -7.55       0     1  11338.9  11063.7   -5.20    0.00   64.56     -5817    71.2889   15.89    0.00
    243  280.66  261.35   79.50    -22.53    -20.67       0     1  11338.9  11063.7   -5.20    0.00   33.70     -5851    88.2470   18.25    0.00
    244  241.38  218.46  107.60    -15.86     -1.41       0     1  11338.9  11063.7   -5.20    0.00   99.98     -5847    75.4411   26.81    0.00
    245  309.10  101.92  148.48     11.82     -7.48       0     1  11338.9  11063.7   -5.20    0.00   66.16     -5811    90.7911   13.25    0.00
    246  208.56   30.25   22.61      1.93    -15.26       0     1  11338.9  11063.7   -5.20    0.00    6.16     -5832   100.0000   17.67    0.00
    247  316.00  253.72   60.09     -2.94     22.99       0     1  11338.9  11063.7   -5.20    0.00   66.55     -5798   100.0000   16.09    0.00
    248   51.61   95.08  237.64      1.75     -9.57       0     1  11338.9  11063.7   -5.20    0.00   47.03     -5839    51.0519   18.58    0.00
    249  357.35  269.76   76.91     -7.95      6.08       0     1  11338.9  11063.7   -5.20    0.00   69.40     -5807    72.9121   22.74    0.00
    250  241.24  265.97   72.77      8.08    -17.68       0     1  11338.9  11063.7   -5.20    0.00    2.58     -5818    96.8876   17.69    0.00
    251  325.59  271.01   40.06     23.78     -0.28       0     1  11338.9  11063.7   -5.20    0.00   82.53     -5844   100.0000   13.05    0.00
    252  136.75  267.20  327.31      7.14     10.30       0     1  11338.9  11063.7   -5.20    0.00   97.55     -5818    69.2781   23.12    0.00
    253  250.47  240.83  320.62     25.93      5.24       0     1  11338.9  11063.7   -5.20    0.00   99.80     -5819    86.4868   22.22    0.00
    254  117.08   38.27   44.75     -8.28    -15.79       0     1  11338.9  11063.7   -5.20    0.00  100.00     -5825    79.7067   27.05    0.00
    255  280.55  260.36  318.42    -10.99    -36.97       0     1  11338.9  11063.7   -5.20    0.00    3.44     -5826    86.1040   17.42    0.00
    256   55.30   40.07   55.59     19.29     26.43       0     1  11338.9  11063.7   -5.20    0.00   99.98     -5843    92.4316   20.27    0.00
    257  241.39   46.63  270.21      6.68     21.81       0     1  11338.9  11063.7   -5.20    0.00   11.42     -5838    92.3559   13.28    0.00
    258  121.94   33.56   35.50     -4.11    -28.51       0     1  11338.9  11063.7   -5.20    0.00   99.95     -5810    62.6189   17.31    0.00
    259  222.96  270.22   45.95    -28.57     -6.03       0     1  11338.9  11063.7   -5.20    0.00   84.01     -5822   100.0000   13.88    0.00
    260  131.50   -5.39  -24.25    -26.36     28.44       0     1  11338.9  11063.7   -5.20    0.00    0.11     -5869    65.5219   23.80    0.00
    261    9.56  239.64  231.95     -6.37     -1.25       0     1  11338.9  11063.7   -5.20    0.00   31.63     -5829    66.8095   15.17    0.00
    262   49.04   40.18  337.28    -25.77     20.16       0     1  11338.9  11063.7   -5.20    0.00   12.50     -5825    75.6652   13.64    0.00
    263  214.24  267.79  317.89      5.09     18.12       0     1  11338.9  11063.7   -5.20    0.00   44.46     -5825    85.2105   20.01    0.00
    264  138.40   33.77    9.41    -10.49      7.32       0     1  11338.9  11063.7   -5.20    0.00   91.70     -5822    74.5244   20.34    0.00
    265   73.26  252.78   79.06     -4.10      5.40       0     1  11338.9  11063.7   -5.20    0.00    0.95     -5847   100.0000   20.75    0.00
    266  321.37  268.71   64.25     -1.07    -21.12       0     1  11338.9  11063.7   -5.20    0.00    1.51     -5797   100.0000   16.84    0.00
    267  176.69   17.46  300.41    -23.41    -21.88       0     1  11338.9  11063.7   -5.20    0.00   99.07     -5867    84.0259   14.77    0.00
    268  279.44   87.64  128.36     -8.47    -14.64       0     1  11338.9  11063.7   -5.20    0.00   97.93     -5839    88.8087   21.23    0.00
    269  296.95   92.12  338.46     -3.49    -14.48       0     1  11338.9  11063.7   -5.20    0.00    9.50     -5864   100.0000   14.29    0.00
    270  117.55  268.45   69.43    -12.51     28.06       0     1  11338.9  11063.7   -5.20    0.00   25.63     -5852   100.0000   17.56    0.00
    271   -0.77  221.38  242.16      3.98     -7.03       0     1  11338.9  11063.7   -5.20    0.00   95.57     -5793   100.0000   14.28    0.00
    272  292.95   38.57   40.60     14.46     -0.86       0     1  11338.9  11063.7   -5.20    0.00   99.99     -5860    70.6322   22.15    0.00
    273   81.07  192.91   47.51     32.97    -24.89       0     1  11338.9  11063.7   -5.20    0.00   12.61     -5817    95.9034    9.01    0.00
    274  209.68  263.70   79.47     -9.88     -5.75       0     1  11338.9  11063.7   -5.20    0.00   97.94     -5833   100.0000   24.11    0.00
    275   29.98  270.25   76.41     29.81     19.55       0     1  11338.9  11063.7   -5.20    0.00   70.35     -5826    87.4440   15.02    0.00
    276  183.50  253.33   52.33      7.75      7.80       0     1  11338.9  11063.7   -5.20    0.00   66.07     -5823   100.0000   17.34    0.00
    277  269.59   39.78  339.11    -14.22     -4.40       0     1  11338.9  11063.7   -5.20    0.00    1.26     -5835   100.0000   16.92    0.00
    278  101.25   35.22   46.32     -4.14      6.79       0     1  11298.5  11060.4   -6.10    0.00   98.88     -5842    85.2978   23.23    0.00
    279  320.01   49.46   27.13     -4.98     19.54       0     1  11298.5  11060.4   -6.10    0.00    0.22     -5863    93.5589   14.20    0.00
    280  415.74   10.20 -208.05      9.71     -1.74       0     1  11298.5  11060.4   -6.10    0.00  100.00     -5855    47.6309   20.99    0.00
    281   23.79   89.10   29.88     44.19      7.26       0     1  11298.5  11060.4   -6.10    0.00   14.74     -5802    64.4675   14.10    0.00
    282  324.07  255.62   57.01     -9.42    -18.70       0     1  11298.5  11060.4   -6.10    0.00   96.64     -5802    87.4053   16.84    0.00
    283  129.46  266.48   76.61    -11.39     13.33       0     1  11298.5  11060.4   -6.10    0.00    0.79     -5819    90.7248   18.19    0.00
    284   79.66  262.37   64.16    -17.46    -24.18       0     1  11298.5  11060.4   -6.10    0.00    0.33     -5810    65.7614   16.64    0.00
    285  124.93  270.02  318.29    -13.05     20.85       0     1  11298.5  11060.4   -6.10    0.00   88.32     -5819   100.0000   24.62    0.00
    286  154.77  -16.67 -113.26     12.35    -13.09       0     1  11298.5  11060.4   -6.10    0.00   99.09     -5825    64.4857   21.90    0.00
    287    6.02  223.20  247.00     -6.05     19.73       0     1  11298.5  11060.4   -6.10    0.00    0.02     -5855   100.0000   13.31    0.00
    288  294.88   29.30  178.73      4.09     -0.92       0     1  11298.5  11060.4   -6.10    0.00   96.26     -5866    97.1723   15.27    0.00
    289   78.54   33.77   43.06    -20.52     -9.20       0     1  11298.5  11060.4   -6.10    0.00   16.97     -5814    73.1326   22.49    0.00
    290  294.23   94.47  254.49    -26.14     52.54       0     1  11298.5  11060.4   -6.10    0.00   94.06     -5805    90.4642   11.23    0.00
    291  150.31   57.56  235.48     21.19     -3.49       0     1  11298.5  11060.4   -6.10    0.00   14.17     -5837    81.5788   16.35    0.00
    292  162.08  267.14   73.30     10.23      6.08       0     1  11298.5  11060.4   -6.10    0.00    5.95     -5806    85.9510   22.94    0.00
    293   36.91   41.05   23.86    -18.29    -10.95       0     1  11298.5  11060.4   -6.10    0.00   99.65     -5811    61.5742   22.97    0.00
    294   16.83   26.65   52.81    -12.37    -11.05       0     1  11298.5  11060.4   -6.10    0.00   74.28     -5824    79.6388   14.34    0.00
    295  117.09   28.45  200.93    -11.99      9.37       0     1  11298.5  11060.4   -6.10    0.00   94.05     -5826    88.8199   16.18    0.00
    296   34.90  260.11   62.82     13.02     -1.53       0     1  11298.5  11060.4   -6.10    0.00    0.25     -5818    69.4143   17.36    0.00
    297  215.11  275.66   58.78      3.99      9.73       0     1  11298.5  11060.4   -6.10    0.00    1.57     -5810    97.8758   17.12    0.00
    298  168.65  258.94   73.94    -32.81     20.63       0     1  11298.5  11060.4   -6.10    0.00   67.29     -5818    70.7057   11.98    0.00
    299  148.25  254.75  329.82     -9.62     -7.11       0     1  11298.5  11060.4   -6.10    0.00   83.70     -5816    91.3710   21.43    0.00
    300  167.97  270.46   63.28    -23.47     13.03       0     1  11298.5  11060.4   -6.10    0.00   90.62     -5798   100.0000   15.73    0.00
    301   53.36   33.20   37.68     -6.89    -15.43       0     1  11298.5  11060.4   -6.10    0.00    7.81     -5907    92.2523   21.02    0.00
    302   68.99   60.35  138.10     21.46     -7.24       0     1  11298.5  11060.4   -6.10    0.00   90.02     -5833    60.7215   23.68    0.00
    303  223.00   30.98   64.09     14.40     16.99       0     1  11298.5  11060.4   -6.10    0.00   32.70     -5826    82.5638   14.89    0.00
    304   70.58  251.82   83.76     -6.23     -2.43       0     1  11298.5  11060.4   -6.10    0.00    4.15     -5797   100.0000   13.52    0.00
    305  341.77   83.36  138.69    -19.46     15.77       0     1  11298.5  11060.4   -6.10    0.00   58.03     -5811    92.5149   17.70    0.00
    306  297.30  266.33   51.64     -6.67     -0.22       0     1  11298.5  11060.4   -6.10    0.00   45.96     -5818    94.9712   21.34    0.00
    307  255.75   74.83  314.96    -14.24     11.85       0     1  11298.5  11060.4   -6.10    0.00   37.26     -5818   100.0000   13.94    0.00
    308  311.94  246.64  230.15    -10.13    -11.81       0     1  11298.5  11060.4   -6.10    0.00   63.79     -5839   100.0000   14.88    0.00
    309   99.85  200.46  198.25     -4.72     43.33       0     1  11298.5  11060.4   -6.10    0.00   68.51     -5819    81.5460   12.44    0.00
    310  350.17  272.71  308.77    -13.31      6.94       0     1  11298.5  11060.4   -6.10    0.00   41.58     -5819    85.7140   19.89    0.00
    311  317.22   80.80  132.98     12.46    -22.97       0     1  11298.5  11060.4   -6.10    0.00   81.17     -5825   100.0000   17.43    0.00
    312  261.31   87.55  149.49     22.57     30.40       0     1  11298.5  11060.4   -6.10    0.00   77.62     -5830    85.7072   17.19    0.00
    313   16.04  257.45   52.04    -13.52     26.41       0     1  11298.5  11060.4   -6.10    0.00   14.30     -5846    87.2866   19.10    0.00
    314  153.77  225.08   15.88     -2.22     -1.86       0     1  11298.5  11060.4   -6.10    0.00   22.62     -5805   100.0000   14.63    0.00
    315  326.87   91.37  137.69      7.65     13.97       0     1  11298.5  11060.4   -6.10    0.00   34.22     -5829    88.4766   18.09    0.00
    316  332.40   42.11   76.70      9.90    -10.04       0     1  11298.5  11060.4   -6.10    0.00   14.02     -5811   100.0000   11.82    0.00
    317  221.10   25.08  268.66     -5.44     36.01       0     1  11298.5  11060.4   -6.10    0.00   91.69     -5819    96.8814   11.69    0.00
    318   88.71   89.84   37.24    -18.71    -28.01       0     1  11298.5  11060.4   -6.10    0.00   48.48     -5832   100.0000   15.64    0.00
    319  353.44  256.18   30.14      9.77     34.18       0     1  11298.5  11060.4   -6.10    0.00   99.62     -5807   100.0000   13.67    0.00
    320  240.95  206.60  310.11      5.34     24.81       0     1  13965.7  13683.5    9.21    0.00   94.72     -5838    95.5149   14.09    0.00
    321   69.42  248.44   74.94     -2.25     11.12       0     1  13965.7  13683.5    9.21    0.00   88.74     -5803    87.4666   16.12    0.00
    322    6.22  251.07  318.53     13.02     21.83       0     1  13965.7  13683.5    9.21    0.00    6.71     -5816   100.0000   16.61    0.00
    323  268.04   59.00  267.41     15.77     -1.70       0     1  13965.7  13683.5    9.21    0.00    1.08     -5855   100.0000   13.09    0.00
    324   41.83   49.78  256.56      0.64     -2.88       0     1  13716.5  13416.4   -7.11    0.00   57.52     -5859    72.8273   19.03    0.00
    325  324.71  263.40  164.10      5.42     10.08       0     1  13716.5  13416.4   -7.11    0.00   98.02     -5838    62.3893   17.19    0.00
    326  183.40   99.88  223.34      4.77      2.51       0     1  13716.5  13416.4   -7.11    0.00    1.70     -5811    61.7511   15.93    0.00
    327  252.15  270.66  318.95      1.07     -5.58       0     1  13716.5  13416.4   -7.11    0.00    0.36     -5838    72.5412   17.82    0.00
    328  187.65  273.26  316.27     -3.21      6.66       0     1  13716.5  13416.4   -7.11    0.00   97.61     -5815    58.6869   16.99    0.00
    329  311.66  257.24   25.52     20.55     -0.82       0     1  13716.5  13416.4   -7.11    0.00   83.83     -5823    80.9473   13.90    0.00
    330  247.51  244.65  347.26     -8.16    -10.80       0     1  13716.5  13416.4   -7.11    0.00   55.49     -5805    99.9986   14.63    0.00
    331  187.75  235.86   51.60     42.51     23.85       0     1  13716.5  13416.4   -7.11    0.00    8.14     -5829   100.0000   11.16    0.00
    332   29.85  251.06  187.03    -31.67      6.89       0     1  13716.5  13416.4   -7.11    0.00    4.58     -5824   100.0000   11.32    0.00
    333  326.97  245.47  318.21      2.02     -6.18       0     1  13739.7  13443.6   -1.91    0.00    5.08     -5822   100.0000   14.84    0.00
    334  182.85  108.39  248.68    -16.36     17.24       0     1  16196.2  15862.7    2.50    0.00    0.08     -5816    55.9064   23.60    0.00
    335  184.61  258.53   33.01     11.60     -1.90       0     1  16196.2  15862.7    2.50    0.00   46.22     -5837   100.0000   19.67    0.00
    336  235.40   92.58  126.66    -16.78      5.18       0     1  16196.2  15862.7    2.50    0.00   99.73     -5837    90.7504   22.01    0.00
    337  253.40  261.48   77.90      0.63     -6.44       0     1  16196.2  15862.7    2.50    0.00    0.01     -5850    67.3803   17.29    0.00
    338  345.08   52.73  155.97     20.61     14.27       0     1  16196.2  15862.7    2.50    0.00   49.13     -5835    71.6141   23.37    0.00
    339   78.35  233.58   30.28      0.23     12.52       0     1  16196.2  15862.7    2.50    0.00   23.78     -5859    51.7219   16.15    0.00
    340  163.36   16.91   36.07     -4.99     -0.45       0     1  16196.2  15862.7    2.50    0.00   99.83     -5860    53.1705   28.54    0.00
    341  206.83  249.62   98.54      0.28    -10.36       0     1  16196.2  15862.7    2.50    0.00   16.41     -5840    64.1369   23.18    0.00
    342  256.20   54.87  267.65      9.07     11.50       0     1  16196.2  15862.7    2.50    0.00   99.86     -5819    71.0025   18.12    0.00
    343  341.74  100.12  172.83     18.51      6.74       0     1  16196.2  15862.7    2.50    0.00    1.42     -5844    85.4004   13.80    0.00
    344  287.47   74.49  148.68     -9.85     12.33       0     1  16196.2  15862.7    2.50    0.00   24.82     -5928    75.8507   15.82    0.00
    345  102.88   94.22  231.59     -5.68     13.89       0     1  16196.2  15862.7    2.50    0.00    1.26     -5823    59.0396   26.12    0.00
    346  115.05  253.82   64.73     -9.61     -2.60       0     1  16196.2  15862.7    2.50    0.00   52.70     -5806    65.9842   21.80    0.00
    347  310.38  245.75  321.13      4.27     -6.04       0     1  16196.2  15862.7    2.50    0.00   83.52     -5801    76.3444   25.50    0.00
    348  117.84   88.30   62.63     -2.35     -2.56       0     1  16196.2  15862.7    2.50    0.00   24.40     -5824    70.4702   18.27    0.00
    349    6.39   96.40  256.36     15.03    -19.84       0     1  16196.2  15862.7    2.50    0.00   13.56     -5840    78.1996   18.42    0.00
    350  252.82  216.26   74.35      4.63      7.05       0     1  16196.2  15862.7    2.50    0.00   90.77     -5810    65.5187   16.76    0.00
    351   67.91  266.31  303.25      0.06      7.87       0     1  16196.2  15862.7    2.50    0.00   90.01     -5832    68.0587   25.28    0.00
    352  243.90  273.98   58.94     -6.20      1.10       0     1  16196.2  15862.7    2.50    0.00   32.24     -5800    71.9302   18.14    0.00
    353  168.80   74.16   91.25    -11.37     10.59       0     1  16196.2  15862.7    2.50    0.00   10.74     -5833    82.5581   14.12    0.00
    354   35.02  244.69   56.30      3.91     11.53       0     1  16196.2  15862.7    2.50    0.00   64.16     -5848   100.0000   18.89    0.00
    355  222.00  265.82   61.83     -8.96     10.76       0     1  16196.2  15862.7    2.50    0.00   89.94     -5804    62.3416   19.24    0.00
    356  172.96  262.45  321.56    -15.04     20.13       0     1  16196.2  15862.7    2.50    0.00   99.91     -5824    80.2361   21.51    0.00
    357  142.07   92.26  245.12    -13.39      3.57       0     1  16196.2  15862.7    2.50    0.00   53.00     -5847    83.2099   22.43    0.00
    358  278.47  107.48  149.91      2.94     -6.70       0     1  16196.2  15862.7    2.50    0.00    0.52     -5828    53.8884   23.48    0.00
    359  196.00  243.89  327.48      8.78     -9.39       0     1  16196.2  15862.7    2.50    0.00   93.97     -5849    71.4391   17.96    0.00
    360  297.50  259.65   43.19     -7.00     -6.67       0     1  16196.2  15862.7    2.50    0.00    0.45     -5839    78.6488   16.27    0.00
    361  346.90   11.46   83.76      0.14    -16.89       0     1  16196.2  15862.7    2.50    0.00  100.00     -5831    80.3323   25.11    0.00
    362  268.47  264.37   -8.46    -22.80      4.42       0     1  16196.2  15862.7    2.50    0.00    7.98     -5901   100.0000   14.25    0.00
    363  118.24  102.44  128.20      0.13    -21.06       0     1  16196.2  15862.7    2.50    0.00   99.46     -5828    72.6421   23.45    0.00
    364  113.87   83.92  111.33      1.13      7.60       0     1  16196.2  15862.7    2.50    0.00    0.36     -5827    79.4831   21.04    0.00
    365   30.19  237.58   84.66      3.15     -2.34       0     1  16196.2  15862.7    2.50    0.00   42.21     -5822    98.8554   21.22    0.00
    366  359.80  258.31   61.68     19.99     -8.37       0     1  16196.2  15862.7    2.50    0.00    0.00     -5842    62.6000   18.42    0.00
    367  356.92   87.86  257.24      8.56    -16.01       0     1  16196.2  15862.7    2.50    0.00    0.54     -5846   100.0000   15.82    0.00
    368  130.74  115.97  220.19     -5.05      7.02       0     1  16196.2  15862.7    2.50    0.00   14.83     -5829    83.9984   16.77    0.00
    369  129.65  239.28   80.08     -8.51      8.25       0     1  16196.2  15862.7    2.50    0.00    6.91     -5794   100.0000   16.94    0.00
    370   96.84  235.04  302.40      9.00     20.31       0     1  16196.2  15862.7    2.50    0.00   47.00     -5819   100.0000   15.46    0.00
    371  145.81  251.70   58.07    -14.11      9.13       0     1  16196.2  15862.7    2.50    0.00   79.03     -5814    97.1397   17.05    0.00
    372  177.38  251.92   72.80      3.14      8.65       0     1  16196.2  15862.7    2.50    0.00   70.58     -5847   100.0000   14.65    0.00
    373   33.04  232.68   50.52     -4.50      8.58       0     1  16196.2  15862.7    2.50    0.00   24.41     -5861    61.9010   18.31    0.00
    374  164.47   12.43  235.92     29.47    -10.21       0     1  16196.2  15862.7    2.50    0.00    0.00     -5829    86.0586   13.23    0.00
    375  243.34   92.52  250.58     -4.92    -30.26       0     1  16196.2  15862.7    2.50    0.00    6.42     -5858    98.9058   15.63    0.00
    376  233.76   46.03   28.73    -22.41    -10.80       0     1  16196.2  15862.7    2.50    0.00   99.98     -5847    76.4506   27.25    0.00
    377  225.47  257.71   75.88      2.01      9.47       0     1  16196.2  15862.7    2.50    0.00   19.80     -5864    94.5748   20.78    0.00
    378  283.87   99.19  307.77     23.09     13.76       0     1  16196.2  15862.7    2.50    0.00   87.53     -5890    94.5762   14.14    0.00
    379  189.71  245.86   65.53      2.83     -3.05       0     1  16196.2  15862.7    2.50    0.00   99.83     -5824    99.9926   17.09    0.00
    380  277.25   94.75  222.91      6.87     15.37       0     1  16196.2  15862.7    2.50    0.00    4.08     -5841    93.7726   15.93    0.00
    381   10.22   91.16  253.24      5.24     -7.09       0     1  16196.2  15862.7    2.50    0.00    0.20     -5839   100.0000   19.36    0.00
    382  266.34  273.82   72.57     -9.23     14.13       0     1  16196.2  15862.7    2.50    0.00    8.83     -5836    66.4123   16.12    0.00
    383  104.87  256.76   69.03     15.40     -0.47       0     1  16196.2  15862.7    2.50    0.00   65.15     -5822    98.8529   20.09    0.00
    384  290.37  249.90   60.96      2.06     -0.65       0     1  16196.2  15862.7    2.50    0.00   34.26     -5832    75.2525   21.61    0.00
    385   74.03  271.63   62.34    -14.90     -2.75       0     1  16196.2  15862.7    2.50    0.00   99.52     -5813    84.2500   19.27    0.00
    386   87.46   98.23  251.33     16.33      8.55       0     1  16196.2  15862.7    2.50    0.00    1.21     -5854   100.0000   19.26    0.00
    387  351.71  105.35  259.02     38.49      6.03       0     1  16196.2  15862.7    2.50    0.00    0.10     -5842    97.5350   16.85    0.00
    388  274.50   67.80  320.09     28.55    -12.72       0     1  16196.2  15862.7    2.50    0.00   69.12     -5823   100.0000   13.00    0.00
    389  306.39  219.71  170.79     -8.00      2.76       0     1  16196.2  15862.7    2.50    0.00   46.95     -5826   100.0000   15.23    0.00
    390   88.16   54.34  264.86      3.93    -19.92       0     1  16196.2  15862.7    2.50    0.00    2.17     -5874   100.0000   13.00    0.00
    391   59.22   55.60  321.85      3.59     -5.88       0     1  16196.2  15862.7    2.50    0.00   15.06     -5825   100.0000   13.35    0.00
    392  361.97   38.66   37.06    -11.86     -0.99       0     1  16294.5  16033.1  -12.50    0.00   99.92     -5834    51.3614   26.60    0.00
    393  148.44   38.50   51.74     -1.44     14.56       0     1  16294.5  16033.1  -12.50    0.00   99.99     -5831    79.2948   22.28    0.00
    394  172.95   31.61   53.74    -18.70      8.42       0     1  16294.5  16033.1  -12.50    0.00   99.95     -5836    60.3670   23.44    0.00
    395  323.46  263.32  344.13     -6.50     -8.37       0     1  16294.5  16033.1  -12.50    0.00    5.83     -5871    57.1630   16.25    0.00
    396  310.60   71.48   20.34     24.70     15.40       0     1  16294.5  16033.1  -12.50    0.00   99.87     -5851    70.9706   18.21    0.00
    397   24.36   45.21   31.24     -0.94     -4.59       0     1  16294.5  16033.1  -12.50    0.00    0.17     -5844    56.8058   21.60    0.00
    398  229.85  253.70   72.81      4.35     -5.53       0     1  16294.5  16033.1  -12.50    0.00    3.21     -5815    88.5426   18.22    0.00
    399   54.76   92.94  177.93     22.80    -16.16       0     1  16294.5  16033.1  -12.50    0.00   48.75     -5823    78.2382   16.68    0.00
    400  215.28   20.00   12.65      5.78    -10.27       0     1  16294.5  16033.1  -12.50    0.00  100.00     -5861    51.9457   23.51    0.00
    401  341.89   97.08  230.73    -13.57      0.72       0     1  16294.5  16033.1  -12.50    0.00   95.85     -5815    77.7366   19.78    0.00
    402  263.25   95.72  241.94    -11.40     -1.54       0     1  16294.5  16033.1  -12.50    0.00   41.68     -5834    90.5281   22.16    0.00
    403  166.88  262.88   49.69      8.19      3.25       0     1  16294.5  16033.1  -12.50    0.00   36.41     -5814    78.1227   21.67    0.00
    404  305.92  242.95  323.27     16.75     -7.10       0     1  16294.5  16033.1  -12.50    0.00   99.89     -5816    51.5399   18.90    0.00
    405   16.47   96.33  221.78      2.92      1.03       0     1  16294.5  16033.1  -12.50    0.00    3.01     -5819    56.4015   22.18    0.00
    406  101.09   13.97  221.27    -11.99     19.93       0     1  16294.5  16033.1  -12.50    0.00    5.67     -5826    78.0213   17.22    0.00
    407  134.12  247.94   64.59     -4.19      2.12       0     1  16294.5  16033.1  -12.50    0.00    0.46     -5809    70.8752   17.67    0.00
    408   25.73  269.60   63.61      9.38    -21.12       0     1  16294.5  16033.1  -12.50    0.00   74.21     -5812    84.4155   22.54    0.00
    409  209.82  247.08  343.17     12.46     -3.09       0     1  16294.5  16033.1  -12.50    0.00   36.90     -5838    58.0517   19.92    0.00
    410   82.52  266.51   62.19    -14.59     -7.43       0     1  16294.5  16033.1  -12.50    0.00    3.02     -5817    57.2909   13.81    0.00
    411  356.31   97.92  231.58     -2.21    -13.70       0     1  16294.5  16033.1  -12.50    0.00   88.07     -5787    65.8034   22.46    0.00
    412  108.37  264.65   63.14      8.18     -7.22       0     1  16294.5  16033.1  -12.50    0.00    2.42     -5816    60.4445   19.92    0.00
    413  139.80  101.83  257.60     -1.60     -6.90       0     1  16294.5  16033.1  -12.50    0.00   16.37     -5810    70.1557   19.45    0.00
    414   89.20  229.95  228.88      0.53     18.84       0     1  16294.5  16033.1  -12.50    0.00    4.25     -5818    78.1457   13.71    0.00
    415  192.74  255.63   58.54     -2.96     -2.62       0     1  16294.5  16033.1  -12.50    0.00   75.91     -5797    70.3213   18.92    0.00
    416  313.79  260.89   72.76    -17.29      2.67       0     1  16294.5  16033.1  -12.50    0.00    1.81     -5851    76.8532   17.61    0.00
    417  316.96   63.98  162.94    -20.82     13.72       0     1  16294.5  16033.1  -12.50    0.00   41.99     -5812   100.0000   13.78    0.00
    418  195.46  239.15  340.98      8.90      3.88       0     1  16294.5  16033.1  -12.50    0.00   12.00     -5812    63.8651   22.36    0.00
    419  293.73   16.62  236.98     -8.29      2.47       0     1  16294.5  16033.1  -12.50    0.00   22.48     -5820    63.6741   21.16    0.00
    420  216.96  228.71   60.20     -5.20    -13.27       0     1  16294.5  16033.1  -12.50    0.00    0.24     -5824   100.0000   14.13    0.00
    421  330.94   20.25  309.61     27.80     41.14       0     1  16294.5  16033.1  -12.50    0.00   87.95     -5863   100.0000    9.67    0.00
    422  261.86   93.51  141.98      8.00     18.27       0     1  16294.5  16033.1  -12.50    0.00   29.32     -5829    68.1471   14.78    0.00
    423  292.20  246.12   80.23    -26.16      7.05       0     1  16294.5  16033.1  -12.50    0.00   15.70     -5819   100.0000   16.08    0.00
    424  213.63  254.05   63.18     30.25     -0.98       0     1  16294.5  16033.1  -12.50    0.00   40.94     -5842    59.1530   21.69    0.00
    425  250.52  242.32   62.89     14.54     14.09       0     1  16294.5  16033.1  -12.50    0.00    2.29     -5823    95.6020   19.54    0.00
    426  102.84   88.71  142.79     20.26      6.18       0     1  16294.5  16033.1  -12.50    0.00   18.35     -5816   100.0000   21.21    0.00
    427  242.98   77.89  217.33    -21.56     23.79       0     1  16294.5  16033.1  -12.50    0.00   66.21     -5833   100.0000   10.79    0.00
    428   87.03   33.42  167.78    -31.67      8.38       0     1  16294.5  16033.1  -12.50    0.00    0.20     -5839   100.0000   14.28    0.00
    429  226.37  257.41   49.49     32.26      7.53       0     1  16294.5  16033.1  -12.50    0.00   31.97     -5817   100.0000   19.30    0.00
    430  344.18  268.26   75.83     17.83     -0.34       0     1  16294.5  16033.1  -12.50    0.00    5.66     -5825   100.0000   17.77    0.00
    431  162.57   31.98  106.63      7.99    -29.08       0     1  16294.5  16033.1  -12.50    0.00   99.10     -5814    89.3032   11.98    0.00
    432   59.55   45.30  277.15    -13.99    -14.19       0     1  16294.5  16033.1  -12.50    0.00   99.06     -5837   100.0000   11.86    0.00
    433  269.05   84.94  246.42    -10.04     23.20       0     1  16294.5  16033.1  -12.50    0.00   92.91     -5840    83.9218   17.09    0.00
    434  185.12  255.59   59.02     20.05     13.71       0     1  16294.5  16033.1  -12.50    0.00   12.66     -5825    99.5507   18.18    0.00
    435  149.21  263.96   57.30     14.74      0.43       0     1  16294.5  16033.1  -12.50    0.00    1.93     -5895   100.0000   25.12    0.00
    436  328.53  267.09   76.02     19.73      3.72       0     1  16294.5  16033.1  -12.50    0.00   50.47     -5808    99.2514   24.32    0.00
    437  290.82  218.51  325.41     -5.92     -0.79       0     1  16294.5  16033.1  -12.50    0.00    3.71     -5807    75.8219   15.23    0.00
    438  101.94  280.30    8.36      4.99    -15.24       0     1  16294.5  16033.1  -12.50    0.00   31.14     -5818   100.0000   15.45    0.00
    439  109.34  253.89   67.73    -13.14     37.67       0     1  16294.5  16033.1  -12.50    0.00    2.67     -5820    92.4038   18.64    0.00
    440  134.50   74.26  273.30     -1.88      5.67       0     1  16294.5  16033.1  -12.50    0.00   99.42     -5842   100.0000   16.10    0.00
    441  188.17   57.87  262.49    -23.19     17.71       0     1  16294.5  16033.1  -12.50    0.00    0.07     -5815   100.0000   11.14    0.00
    442  170.89  264.56   60.72     17.27     32.07       0     1  16294.5  16033.1  -12.50    0.00    2.45     -5821   100.0000   17.47    0.00
    443  168.08   85.18  258.33      2.00    -13.43       0     1  16294.5  16033.1  -12.50    0.00   46.10     -5812    97.2473   17.28    0.00
    444   93.31  263.45    7.70     20.59     -0.33       0     1  16294.5  16033.1  -12.50    0.00   89.21     -5903    69.6119   16.64    0.00
    445    9.83  263.60   92.02    -44.63    -24.53       0     1  16294.5  16033.1  -12.50    0.00   36.78     -5821   100.0000   12.25    0.00
    446   19.03   81.29    1.47      0.27     19.36       0     1  16294.5  16033.1  -12.50    0.00   99.67     -5857   100.0000   14.57    0.00
    447   35.67   95.28  232.91     28.58      3.73       0     1  16294.5  16033.1  -12.50    0.00    0.82     -5854    86.8027   19.94    0.00
    448  325.70  281.50   11.80    -11.14    -26.91       0     1  16294.5  16033.1  -12.50    0.00   95.86     -5847   100.0000   15.86    0.00
    449  329.12   96.68  204.28    -29.58      3.00       0     1  16294.5  16033.1  -12.50    0.00   99.73     -5832   100.0000   13.62    0.00
    450   47.84   39.91   16.02     -9.35     -1.81       0     1  16222.2  15959.0   -7.55    0.00    1.34     -5872    53.5292   15.68    0.00
    451  278.03  235.65  314.33     21.51     -3.20       0     1  16222.2  15959.0   -7.55    0.00   34.56     -5825   100.0000   21.33    0.00
    452   81.75  261.89   83.88    -14.06      5.96       0     1  16222.2  15959.0   -7.55    0.00   44.53     -5782    48.2935   16.69    0.00
    453  247.16   21.01  118.86     -0.52      0.40       0     1  16222.2  15959.0   -7.55    0.00   99.96     -5814    49.2570   18.35    0.00
    454   92.03  268.60   48.08      5.15     -6.29       0     1  16222.2  15959.0   -7.55    0.00   14.50     -5821    61.1979   19.31    0.00
    455  184.40   48.67   48.30    -19.18     28.01       0     1  16222.2  15959.0   -7.55    0.00  100.00     -5883    61.3612   23.61    0.00
    456   54.59   22.72   11.78     20.61    -11.02       0     1  16222.2  15959.0   -7.55    0.00   65.43     -5848    62.0286   21.66    0.00
    457  169.15   14.58  -47.05     -7.75    -14.79       0     1  16222.2  15959.0   -7.55    0.00   51.29     -5837    48.0406   25.55    0.00
    458   37.51   97.11  245.27     -4.65      2.60       0     1  16222.2  15959.0   -7.55    0.00   73.05     -5847    62.8480   22.44    0.00
    459  131.24   47.03   37.91     -7.17     -2.96       0     1  16222.2  15959.0   -7.55    0.00   77.76     -5819    50.6487   24.10    0.00
    460  218.72  248.47   28.98      4.41    -13.74       0     1  16222.2  15959.0   -7.55    0.00   96.80     -5903    64.6618   16.66    0.00
    461  233.07  253.45  308.25      9.64     12.13       0     1  16222.2  15959.0   -7.55    0.00   21.38     -5832    58.0969   18.59    0.00
    462   15.08  244.87   79.06    -18.32     12.26       0     1  16222.2  15959.0   -7.55    0.00    1.62     -5832    52.8427   20.55    0.00
    463   44.34  107.08  145.48      4.10     11.05       0     1  16222.2  15959.0   -7.55    0.00   53.22     -5801    67.3251   27.55    0.00
    464  197.28   15.11  247.28     -6.24    -14.69       0     1  16222.2  15959.0   -7.55    0.00   94.49     -5854    52.3502   21.50    0.00
    465  221.06  263.68   69.97     10.04      3.07       0     1  16222.2  15959.0   -7.55    0.00    5.70     -5791    84.2406   24.71    0.00
    466  212.01   83.58   98.78     -2.06    -18.09       0     1  16222.2  15959.0   -7.55    0.00    3.93     -5839    73.2722   18.96    0.00
    467   85.85  263.80   80.15    -15.52      7.00       0     1  16222.2  15959.0   -7.55    0.00    0.11     -5847    94.1006   21.81    0.00
    468   88.50  277.97   76.89      3.51      3.15       0     1  16222.2  15959.0   -7.55    0.00    0.63     -5838    86.3828   17.96    0.00
    469  309.88   88.64  231.55      2.80      4.98       0     1  16222.2  15959.0   -7.55    0.00   16.56     -5821    80.1912   16.38    0.00
    470  359.05  276.62  322.56     -5.57    -28.43       0     1  16222.2  15959.0   -7.55    0.00   92.35     -5843    53.3263   23.11    0.00
    471  156.56  254.40   71.63     10.90     10.17       0     1  16222.2  15959.0   -7.55    0.00    4.76     -5823    86.5177   20.53    0.00
    472  107.43   42.06   37.98     -5.16     11.41       0     1  16222.2  15959.0   -7.55    0.00   99.98     -5832    55.1172   20.70    0.00
    473   65.41   34.86   45.07     12.28     -7.89       0     1  16222.2  15959.0   -7.55    0.00  100.00     -5836    96.8024   28.35    0.00
    474  129.88  271.20   74.85     14.97      5.46       0     1  16222.2  15959.0   -7.55    0.00    0.10     -5826   100.0000   19.50    0.00
    475  164.53  274.33   63.01      0.26     11.50       0     1  16222.2  15959.0   -7.55    0.00   48.49     -5790    81.7773   19.90    0.00
    476  209.10  261.94   63.03    -10.71     10.33       0     1  16222.2  15959.0   -7.55    0.00   31.30     -5818    89.4429   14.07    0.00
    477  262.95  254.68  243.51     15.06     -3.29       0     1  16222.2  15959.0   -7.55    0.00   86.71     -5816    94.2833   14.69    0.00
    478   56.41   86.19  241.44     -1.08     11.21       0     1  16222.2  15959.0   -7.55    0.00   57.20     -5814   100.0000   17.62    0.00
    479  363.36  260.84   57.28     23.53    -11.87       0     1  16222.2  15959.0   -7.55    0.00   95.09     -5832   100.0000   12.50    0.00
    480   11.02  248.88  320.76      5.86     21.31       0     1  16222.2  15959.0   -7.55    0.00   99.99     -5841    65.2099   24.99    0.00
    481   87.84  268.51   69.89    -14.85    -11.16       0     1  16222.2  15959.0   -7.55    0.00   79.36     -5812    99.1020   21.93    0.00
    482   33.03   69.58  185.99     28.36    -22.55       0     1  16222.2  15959.0   -7.55    0.00    3.60     -5837   100.0000   11.52    0.00
    483  198.32  266.97   57.04     -5.30      1.55       0     1  16222.2  15959.0   -7.55    0.00   15.33     -5810    78.5179   20.91    0.00
    484  245.12  254.39  313.86    -25.24     15.08       0     1  16222.2  15959.0   -7.55    0.00    2.13     -5811    63.8202   22.37    0.00
    485   97.12   97.27  241.16     22.05     16.68       0     1  16222.2  15959.0   -7.55    0.00    1.29     -5830   100.0000   16.89    0.00
    486   33.98   20.65  187.37     36.35     34.65       0     1  16222.2  15959.0   -7.55    0.00   13.76     -5860    61.6732   19.15    0.00
    487  249.34  102.79  252.35    -13.26    -11.28       0     1  16222.2  15959.0   -7.55    0.00   82.37     -5795   100.0000   22.25    0.00
    488    3.97   91.82  287.74    -19.78     -2.96       0     1  16222.2  15959.0   -7.55    0.00   81.44     -5791    79.8073   13.71    0.00
    489   40.01  259.08   -9.90    -10.71     13.96       0     1  16222.2  15959.0   -7.55    0.00   17.68     -5819   100.0000   21.10    0.00
    490  102.09  245.41  181.30      1.49    -14.59       0     1  16222.2  15959.0   -7.55    0.00    6.13     -5839    93.3498   16.41    0.00
    491   75.24  259.81   84.66      0.95    -13.92       0     1  16222.2  15959.0   -7.55    0.00    2.88     -5822    85.0808   20.09    0.00
    492   94.54   43.77  117.18     15.80     21.52       0     1  16222.2  15959.0   -7.55    0.00  100.00     -5837    69.0034   22.86    0.00
    493  265.23  100.23  264.53     13.23    -13.40       0     1  16222.2  15959.0   -7.55    0.00   23.55     -5838    81.6232   18.33    0.00
    494   51.97   94.04  257.06     14.83     -7.79       0     1  16222.2  15959.0   -7.55    0.00    0.00     -5877    95.4121   14.87    0.00
    495    9.69  257.40   70.77      6.69     19.09       0     1  16222.2  15959.0   -7.55    0.00    1.54     -5809    92.7345   18.03    0.00
    496  323.87  255.22   50.77     -4.50     -2.24       0     1  16222.2  15959.0   -7.55    0.00    0.30     -5818   100.0000   19.45    0.00
    497  223.10  254.03   98.09     29.93     12.01       0     1  16222.2  15959.0   -7.55    0.00    3.90     -5813   100.0000   10.01    0.00
    498  333.64   84.91  245.33     13.97    -12.37       0     1  16222.2  15959.0   -7.55    0.00   58.08     -5892    67.9424   19.72    0.00
    499  242.26  275.63   68.78     22.49     -0.82       0     1  16222.2  15959.0   -7.55    0.00   96.00     -5826   100.0000   15.26    0.00
    500  281.80   87.94  293.69     32.61     33.66       0     1  16222.2  15959.0   -7.55    0.00   35.61     -5810    67.4985   11.76    0.00
    501  332.19   91.86  200.90     24.28     21.62       0     1  16222.2  15959.0   -7.55    0.00   46.88     -5823   100.0000   15.69    0.00
    502  169.93  101.87  260.31      8.90     -5.75       0     1  16222.2  15959.0   -7.55    0.00    6.44     -5799   100.0000   17.11    0.00
    503  250.06  252.03   78.27      5.19    -13.13       0     1  18237.6  17938.9   -4.50    0.00   79.08     -5798    72.5882   23.72    0.00
    504  115.76    7.93    4.28      4.29     -0.68       0     1  18237.6  17938.9   -4.50    0.00    0.31     -5841    59.9733   20.38    0.00
    505   48.47  252.90   49.73     -1.84      9.79       0     1  18237.6  17938.9   -4.50    0.00    0.92     -5827    49.6027   23.20    0.00
    506  116.88  270.03  324.15    -13.16     48.38       0     1  18237.6  17938.9   -4.50    0.00    0.15     -5899    62.4691   19.22    0.00
    507  295.87   37.47   29.45      6.97     15.85       0     1  18237.6  17938.9   -4.50    0.00   61.45     -5844    63.4078   21.49    0.00
    508  347.80  265.82   60.53     24.72     -4.13       0     1  18237.6  17938.9   -4.50    0.00    6.54     -5806    60.9307   20.74    0.00
    509  336.94   92.01  251.47     -9.10      3.58       0     1  18237.6  17938.9   -4.50    0.00   29.03     -5840    67.1203   18.76    0.00
    510   50.43  205.02  266.70     10.85     -9.01       0     1  18237.6  17938.9   -4.50    0.00   46.84     -5873    59.3271   14.08    0.00
    511  297.97  103.35  130.89     14.32      3.11       0     1  18237.6  17938.9   -4.50    0.00   99.98     -5847    46.9214   21.37    0.00
    512  296.04  270.96   59.48      9.00      3.38       0     1  18237.6  17938.9   -4.50    0.00   46.22     -5815    58.6379   19.98    0.00
    513   38.99  244.26   -6.54    -10.33     17.55       0     1  18237.6  17938.9   -4.50    0.00    0.34     -5857    61.3870   19.61    0.00
    514   95.02   36.81  314.83     -6.88     -8.72       0     1  18237.6  17938.9   -4.50    0.00   64.46     -5811   100.0000   15.71    0.00
    515  224.70   11.94  119.02     29.90     -3.84       0     1  18237.6  17938.9   -4.50    0.00   87.75     -5851    50.0518   15.99    0.00
    516  140.59  241.52  110.13     -1.44     19.22       0     1  18237.6  17938.9   -4.50    0.00   91.35     -5828    51.9185   24.13    0.00
    517   30.72   32.26   45.74    -22.27     -8.98       0     1  18237.6  17938.9   -4.50    0.00    5.81     -5791    65.5730   19.72    0.00
    518  229.30  252.02  345.25     15.05     12.96       0     1  18237.6  17938.9   -4.50    0.00   19.35     -5860    62.7111   22.39    0.00
    519   87.30  103.76  223.04     25.37    -34.35       0     1  18237.6  17938.9   -4.50    0.00   82.81     -5840    59.9680   16.82    0.00
    520  220.12  258.86   86.87     -7.54      3.34       0     1  18237.6  17938.9   -4.50    0.00    0.04     -5842    78.6600   17.52    0.00
    521  246.27   57.55  201.99     16.84     40.14       0     1  18237.6  17938.9   -4.50    0.00   99.97     -5897   100.0000   16.05    0.00
    522   55.33  237.39   77.40    -10.15     -9.47       0     1  18237.6  17938.9   -4.50    0.00    0.19     -5835    73.7978   18.98    0.00
    523   65.44  245.09  319.78    -15.46     35.23       0     1  18237.6  17938.9   -4.50    0.00   99.90     -5838    59.3937   25.25    0.00
    524   28.84  252.54  305.30     -4.12    -20.15       0     1  18237.6  17938.9   -4.50    0.00   87.16     -5836    55.0506   28.21    0.00
    525  303.48  263.77   68.80     -4.47     -4.50       0     1  18237.6  17938.9   -4.50    0.00    0.01     -5857    62.4736   15.14    0.00
    526  313.30  261.26   72.19      4.44      8.63       0     1  18237.6  17938.9   -4.50    0.00   62.29     -5851    75.1671   26.56    0.00
    527   62.45  262.80   58.14      4.92    -17.87       0     1  18237.6  17938.9   -4.50    0.00    0.37     -5829    75.3586   19.57    0.00
    528  363.43  260.30   69.61    -27.47     -9.08       0     1  18237.6  17938.9   -4.50    0.00   59.92     -5834    61.1504   15.35    0.00
    529   92.38   30.79  288.01     26.81    -13.79       0     1  18237.6  17938.9   -4.50    0.00   84.40     -5814    82.7931   12.72    0.00
    530  296.49   39.10   47.24     -2.88     15.46       0     1  18237.6  17938.9   -4.50    0.00  100.00     -5832    50.0313   26.06    0.00
    531  108.39   90.74  243.63    -12.50     10.58       0     1  18237.6  17938.9   -4.50    0.00   91.68     -5873    79.2422   20.70    0.00
    532  157.93   34.25   29.09     -8.55     10.36       0     1  18237.6  17938.9   -4.50    0.00   99.34     -5839    59.5919   25.30    0.00
    533   73.83  246.62   65.98    -19.65      5.19       0     1  18237.6  17938.9   -4.50    0.00    4.45     -5808    91.1770   17.87    0.00
    534  313.92   94.06  252.49     -2.08     11.03       0     1  18237.6  17938.9   -4.50    0.00   20.40     -5866   100.0000   18.21    0.00
    535  237.69  274.89   71.64     -0.14     22.37       0     1  18237.6  17938.9   -4.50    0.00    1.41     -5838    58.1588   20.98    0.00
    536   57.81  264.09  270.25     -2.50     -3.24       0     1  18237.6  17938.9   -4.50    0.00   86.20     -5833    73.6708   15.76    0.00
    537  256.05  102.00  244.29      5.68      6.79       0     1  18237.6  17938.9   -4.50    0.00    0.55     -5843    70.3447   19.79    0.00
    538  233.63   82.02   14.34     -0.09     17.44       0     1  18237.6  17938.9   -4.50    0.00    0.13     -5832    97.6449   16.52    0.00
    539  166.79  229.39  209.37     16.19    -10.47       0     1  18237.6  17938.9   -4.50    0.00    0.18     -5838    65.4881   16.83    0.00
    540   58.28  244.59   78.52      8.14     -2.85       0     1  18237.6  17938.9   -4.50    0.00    0.25     -5847   100.0000   13.27    0.00
    541  310.76  259.09   72.46    -11.35    -20.95       0     1  18237.6  17938.9   -4.50    0.00    0.89     -5839    85.4505   14.79    0.00
    542  120.81   44.99   33.06     -7.45      4.82       0     1  18237.6  17938.9   -4.50    0.00    5.31     -5869    82.5346   19.94    0.00
    543   50.74  209.20   32.25    -15.27     -3.82       0     1  18237.6  17938.9   -4.50    0.00    0.76     -5839    99.8905   17.53    0.00
    544  143.18  260.09   42.90      9.44     12.57       0     1  18237.6  17938.9   -4.50    0.00   88.88     -5804    78.7376   18.42    0.00
    545  115.77   98.56  346.19      2.33    -10.73       0     1  18237.6  17938.9   -4.50    0.00   88.50     -5818   100.0000   17.87    0.00
    546  358.32  252.09   56.44      1.84     -4.62       0     1  18237.6  17938.9   -4.50    0.00    0.21     -5842    76.5625   17.02    0.00
    547  214.60  100.10  253.66      3.23      2.76       0     1  18237.6  17938.9   -4.50    0.00   15.72     -5843    72.0032   17.06    0.00
    548  158.07  255.65   84.87     10.88     -1.61       0     1  18237.6  17938.9   -4.50    0.00    1.26     -5848    79.6390   13.41    0.00
    549  306.05  257.03   67.33    -10.76      1.94       0     1  18237.6  17938.9   -4.50    0.00    0.26     -5822    81.5177   21.03    0.00
    550  201.32  244.89   66.71      5.28    -33.77       0     1  18237.6  17938.9   -4.50    0.00    3.79     -5814   100.0000   16.86    0.00
    551  353.52  106.79  249.48    -28.12     15.03       0     1  18237.6  17938.9   -4.50    0.00    0.86     -5789    83.6103   16.04    0.00
    552   10.87   56.67  288.61    -12.27     11.56       0     1  18237.6  17938.9   -4.50    0.00   52.03     -5826   100.0000   14.59    0.00
    553  180.18  262.31   69.98     21.51     23.42       0     1  18237.6  17938.9   -4.50    0.00   99.23     -5822    86.6955   17.80    0.00
    554  359.32  107.06  283.42     -1.88      9.18       0     1  18237.6  17938.9   -4.50    0.00   40.53     -5805    99.2618   18.29    0.00
    555   26.20  244.88  112.83    -17.21     30.82       0     1  18237.6  17938.9   -4.50    0.00   15.57     -5803    94.0030   15.66    0.00
    556  202.61  250.83  169.69     47.48     11.44       0     1  18237.6  17938.9   -4.50    0.00   82.06     -5813   100.0000   13.19    0.00
    557  109.74  256.27  245.09    -17.53      2.96       0     1  18237.6  17938.9   -4.50    0.00   99.94     -5834    99.9998   13.28    0.00
    558  215.24  116.08  100.46     18.78      5.76       0     1  18237.6  17938.9   -4.50    0.00   46.80     -5828   100.0000   13.38    0.00
    559  325.83  242.73   68.64     33.77     -2.12       0     1  18237.6  17938.9   -4.50    0.00   15.57     -5816   100.0000   14.54    0.00
    560  327.66   70.86   97.40     37.60     -4.04       0     1  18237.6  17938.9   -4.50    0.00    1.56     -5897   100.0000   11.69    0.00
    561  105.92   31.99  237.71    -24.69    -15.41       0     1  18237.6  17938.9   -4.50    0.00   80.48     -5813    99.7690   15.60    0.00
    562  358.03  230.98  115.07     -5.86      1.04       0     1  18237.6  17938.9   -4.50    0.00   16.41     -5832   100.0000   15.40    0.00
    563   18.81   48.31  285.03     -5.61     53.91       0     1  18237.6  17938.9   -4.50    0.00   65.84     -5873    70.2582   11.19    0.00
    564  170.88  248.05  109.66     19.41     12.13       0     1  18237.6  17938.9   -4.50    0.00    4.41     -5828   100.0000   15.13    0.00
    565  251.12  262.20   54.28    -17.67      1.42       0     1  18349.2  18116.8   -3.18    0.00   77.29     -5847    78.9705   22.56    0.00
    566  342.29   99.32  235.72     25.28     30.82       0     1  18349.2  18116.8   -3.18    0.00    0.01     -5855    80.9089   15.16    0.00
    567  221.64   39.44   45.47     -4.37      5.42       0     1  18349.2  18116.8   -3.18    0.00    0.16     -5875    60.2085   15.50    0.00
    568  315.85   60.87  135.82     -7.78     20.67       0     1  18349.2  18116.8   -3.18    0.00   97.19     -5880    68.6121   15.73    0.00
    569  108.24  237.29  302.86    -34.66    -12.24       0     1  18349.2  18116.8   -3.18    0.00    5.59     -5851    61.8062   13.47    0.00
    570  347.11   15.44   24.56      2.37    -20.70       0     1  18349.2  18116.8   -3.18    0.00   95.02     -5869    67.1770   20.09    0.00
    571  259.51   29.51   34.16     -9.38     19.66       0     1  18349.2  18116.8   -3.18    0.00  100.00     -5830    65.9035   25.50    0.00
    572  331.28   28.51    6.13      8.15     -0.55       0     1  18349.2  18116.8   -3.18    0.00  100.00     -5853    56.0718   21.91    0.00
    573  318.95  254.28   73.04     -1.26      4.13       0     1  18349.2  18116.8   -3.18    0.00    0.00     -5826    79.2048   16.80    0.00
    574  127.54   94.12  201.75     30.86     -4.59       0     1  18349.2  18116.8   -3.18    0.00    1.17     -5850   100.0000   11.50    0.00
    575   98.05   96.56  246.16      1.94      4.94       0     1  18349.2  18116.8   -3.18    0.00    0.13     -5838    49.9076   23.72    0.00
    576  131.74  253.43   66.76     -1.43      8.47       0     1  18349.2  18116.8   -3.18    0.00   97.55     -5838    81.3296   17.80    0.00
    577  277.00  240.41  325.27      5.32     -7.63       0     1  18349.2  18116.8   -3.18    0.00   98.30     -5847    75.3629   28.05    0.00
    578  144.12   31.95   59.74      7.71      1.88       0     1  18349.2  18116.8   -3.18    0.00  100.00     -5830    66.5594   22.09    0.00
    579  244.94   25.82  127.56      1.98     -3.48       0     1  18349.2  18116.8   -3.18    0.00   21.51     -5800    57.9388   21.07    0.00
    580   59.15   35.31   30.08      4.22     -5.82       0     1  18349.2  18116.8   -3.18    0.00   99.99     -5825    69.9213   23.79    0.00
    581  249.43   91.80  243.21     -1.01      9.88       0     1  18349.2  18116.8   -3.18    0.00   95.58     -5811    72.2535   21.48    0.00
    582  176.69  260.49   73.79    -10.13     16.71       0     1  18349.2  18116.8   -3.18    0.00    0.00     -5861   100.0000   19.20    0.00
    583  256.10  256.62   76.05      3.66    -14.69       0     1  18349.2  18116.8   -3.18    0.00   20.29     -5856    86.8744   19.81    0.00
    584  205.02   61.03  146.27    -10.60    -10.67       0     1  18349.2  18116.8   -3.18    0.00   97.28     -5844    90.5555   15.89    0.00
    585  239.84  255.28  331.73     12.26      5.83       0     1  18349.2  18116.8   -3.18    0.00    6.83     -5812    81.1072   25.20    0.00
    586   17.92  269.29   48.59     12.58    -11.87       0     1  18349.2  18116.8   -3.18    0.00   88.73     -5815    77.8851   16.73    0.00
    587  205.05   70.81  239.56     -9.20    -13.50       0     1  18349.2  18116.8   -3.18    0.00    7.94     -5836   100.0000   15.99    0.00
    588   66.75   82.90  133.10     53.58    -25.09       0     1  18349.2  18116.8   -3.18    0.00   99.90     -5827    72.8447   19.34    0.00
    589  360.27  234.19  193.15     -0.09     19.38       0     1  18349.2  18116.8   -3.18    0.00    4.21     -5912    57.8089   16.23    0.00
    590  192.40  244.42   70.93      1.19    -12.56       0     1  18349.2  18116.8   -3.18    0.00    0.42     -5854    74.8130   18.33    0.00
    591   66.02   55.85  299.87      8.23      6.23       0     1  18349.2  18116.8   -3.18    0.00   50.83     -5837    75.2244   14.14    0.00
    592  138.23   36.61   53.88    -16.92     -2.08       0     1  18349.2  18116.8   -3.18    0.00  100.00     -5879    78.3422   23.89    0.00
    593   18.57  219.59  175.30      1.34     -1.22       0     1  18349.2  18116.8   -3.18    0.00   99.96     -5855    73.3606   17.69    0.00
    594   94.69  102.64  259.50      4.83      3.70       0     1  18349.2  18116.8   -3.18    0.00   67.53     -5838    67.1038   24.66    0.00
    595  326.52  257.50   84.44     12.57    -12.60       0     1  18349.2  18116.8   -3.18    0.00    2.55     -5830   100.0000   21.49    0.00
    596  279.21  264.20   66.10     14.57     -8.36       0     1  18349.2  18116.8   -3.18    0.00    0.66     -5827    65.2305   19.29    0.00
    597  125.09   57.31   47.00    -24.19     -3.21       0     1  18349.2  18116.8   -3.18    0.00    1.08     -5819   100.0000   13.96    0.00
    598  189.45  262.02   38.21      1.92     -6.76       0     1  18349.2  18116.8   -3.18    0.00   11.04     -5824    73.1489   20.07    0.00
    599  293.55  263.13   72.97    -16.21    -10.95       0     1  18349.2  18116.8   -3.18    0.00    1.93     -5807    82.0309   20.20    0.00
    600  109.83  264.72   55.19    -12.90     -1.53       0     1  18349.2  18116.8   -3.18    0.00   97.63     -5854    79.7469   20.67    0.00
    601   85.29  270.32   62.35     -3.56     -6.54       0     1  18349.2  18116.8   -3.18    0.00    2.75     -5829    80.8255   19.33    0.00
    602   69.72   97.95  253.84      2.95     -0.73       0     1  18349.2  18116.8   -3.18    0.00    0.01     -5925    77.0500   24.12    0.00
    603  305.67   37.53  166.70      7.85     -4.84       0     1  18349.2  18116.8   -3.18    0.00   12.07     -5852    97.4915   13.95    0.00
    604  273.77   37.32  200.21     -9.00     -3.92       0     1  18349.2  18116.8   -3.18    0.00    1.18     -5846   100.0000   12.95    0.00
    605   28.00   97.97  132.71      9.19     17.38       0     1  18349.2  18116.8   -3.18    0.00   98.90     -5821    70.4374   26.29    0.00
    606   15.09   21.34   24.67    -19.70     -4.46       0     1  18349.2  18116.8   -3.18    0.00   99.97     -5848    98.1996   25.35    0.00
    607  317.36   91.94  234.06     20.62     -7.35       0     1  18349.2  18116.8   -3.18    0.00   74.77     -5826    74.8247   20.12    0.00
    608   80.85  283.03  310.97      7.68     11.13       0     1  18349.2  18116.8   -3.18    0.00   85.87     -5754    75.9215   22.93    0.00
    609   95.90  270.80   67.96     12.19     27.96       0     1  18349.2  18116.8   -3.18    0.00    0.01     -5819    89.0759   17.94    0.00
    610  142.00  250.06   40.65      9.88      2.85       0     1  18349.2  18116.8   -3.18    0.00   99.30     -5822    74.0879   18.27    0.00
    611  363.00  250.89   75.46    -22.35      4.84       0     1  18349.2  18116.8   -3.18    0.00    2.18     -5831   100.0000   19.21    0.00
    612   21.51  103.17  125.66     19.52     23.47       0     1  18349.2  18116.8   -3.18    0.00   99.97     -5858   100.0000   19.29    0.00
    613  250.88  254.00  217.38    -32.41     -3.41       0     1  18349.2  18116.8   -3.18    0.00    0.03     -5879   100.0000   12.23    0.00
    614  193.65  219.84   24.47     10.67      8.77       0     1  18349.2  18116.8   -3.18    0.00    3.99     -5810    88.7803   18.04    0.00
    615  327.61   47.57  289.03     23.17    -18.44       0     1  18349.2  18116.8   -3.18    0.00    8.14     -5802    74.4442   14.81    0.00
    616  222.60  285.42  122.28     17.65    -14.46       0     1  18349.2  18116.8   -3.18    0.00   14.87     -5806   100.0000   13.66    0.00
    617  256.44  223.62   31.42     -8.63      5.52       0     1  18349.2  18116.8   -3.18    0.00   96.95     -5807   100.0000   15.92    0.00
    618    4.16  103.88  235.57     22.48     11.92       0     1  18349.2  18116.8   -3.18    0.00    0.43     -5850   100.0000   15.48    0.00
    619  258.43  228.63  320.13    -20.42     14.53       0     1  18304.6  18108.4   -7.19    0.00   90.08     -5882    70.5069   20.86    0.00
    620  260.42   92.18  250.53     -9.25      3.62       0     1  18304.6  18108.4   -7.19    0.00   26.64     -5835    55.0632   19.03    0.00
    621  294.68  244.04   59.58     20.78    -24.25       0     1  18304.6  18108.4   -7.19    0.00   82.34     -5821    73.4617   20.54    0.00
    622  274.93  272.97  313.06     16.20    -21.94       0     1  18304.6  18108.4   -7.19    0.00   55.75     -5833    51.6490   26.93    0.00
    623  252.23   34.13   53.92      6.88     27.84       0     1  18304.6  18108.4   -7.19    0.00  100.00     -5885    73.3259   24.51    0.00
    624  245.63   53.15  162.09     -9.77     15.79       0     1  18304.6  18108.4   -7.19    0.00   99.86     -5856    65.8521   20.39    0.00
    625  223.23   24.43  -93.52     -9.64    -15.53       0     1  18304.6  18108.4   -7.19    0.00  100.00     -5848    55.5897   24.99    0.00
    626  202.20   83.83  255.76      8.03    -41.00       0     1  18304.6  18108.4   -7.19    0.00   42.90     -5862   100.0000   11.41    0.00
    627   73.18   31.85   23.97     -1.22     -4.22       0     1  18304.6  18108.4   -7.19    0.00  100.00     -5830    53.2769   25.07    0.00
    628  254.32   83.67  253.71     -9.35     -8.53       0     1  18304.6  18108.4   -7.19    0.00   93.09     -5801    64.4777   18.44    0.00
    629   58.21   60.64  118.42     14.34     -8.55       0     1  18304.6  18108.4   -7.19    0.00   80.81     -5850    51.1872   21.68    0.00
    630  228.59  249.97   63.83      9.67    -10.13       0     1  18304.6  18108.4   -7.19    0.00   87.50     -5825    92.0979   19.30    0.00
    631   80.14  269.89   65.64    -10.60     -1.28       0     1  18304.6  18108.4   -7.19    0.00   99.53     -5828    60.9262   22.70    0.00
    632  336.44   23.53  -17.09    -20.07    -18.68       0     1  18304.6  18108.4   -7.19    0.00   26.64     -5840    50.9225   18.85    0.00
    633   73.43   83.80  125.83    -29.92      3.46       0     1  18304.6  18108.4   -7.19    0.00   46.74     -5841    73.7493   22.94    0.00
    634   27.66  261.48   71.46     11.93     -7.55       0     1  18304.6  18108.4   -7.19    0.00    1.59     -5838    65.6751   20.39    0.00
    635  351.65  260.12   54.63     14.17    -12.18       0     1  18304.6  18108.4   -7.19    0.00   55.05     -5850    86.9708   19.46    0.00
    636  357.49  271.47  322.91      6.50      1.65       0     1  18304.6  18108.4   -7.19    0.00   99.57     -5847    64.7868   22.13    0.00
    637  172.25  101.87  257.31    -11.14      8.94       0     1  18304.6  18108.4   -7.19    0.00    1.28     -5813    51.0985   21.71    0.00
    638  158.88  269.77   40.79    -21.17     -4.85       0     1  18304.6  18108.4   -7.19    0.00   96.88     -5810    72.7012   17.79    0.00
    639  299.21   85.12  251.65    -16.14      7.96       0     1  18304.6  18108.4   -7.19    0.00   65.37     -5829    66.6321   19.17    0.00
    640  246.58  283.86    5.98     -4.88      5.51       0     1  18304.6  18108.4   -7.19    0.00   43.28     -5879    78.2969   16.03    0.00
    641  179.02  254.98   54.12     -6.28      0.20       0     1  18304.6  18108.4   -7.19    0.00    2.88     -5816    72.1136   20.58    0.00
    642  183.48   93.90  131.40     -9.74    -10.81       0     1  18304.6  18108.4   -7.19    0.00   99.84     -5823    55.7155   26.63    0.00
    643  215.09  263.68   63.66     23.47     -4.79       0     1  18304.6  18108.4   -7.19    0.00    8.45     -5837    80.9778   18.12    0.00
    644   44.68  261.25   39.56     26.60    -16.24       0     1  18304.6  18108.4   -7.19    0.00   88.40     -5840    94.5674   17.42    0.00
    645  168.05   98.22  240.28    -10.46      7.29       0     1  18304.6  18108.4   -7.19    0.00   11.12     -5832    60.0206   21.62    0.00
    646   76.92   73.72  122.42    -22.86      0.05       0     1  18304.6  18108.4   -7.19    0.00   99.88     -5860    77.2867   24.48    0.00
    647  125.16  285.67  320.71    -14.89     20.90       0     1  18304.6  18108.4   -7.19    0.00   72.60     -5808    69.5479   25.73    0.00
    648  317.67  255.69   55.89     19.43    -12.43       0     1  18304.6  18108.4   -7.19    0.00   86.83     -5843    99.4226   18.30    0.00
    649   75.08  251.09  354.38     -8.36     25.05       0     1  18304.6  18108.4   -7.19    0.00   17.00     -5826    78.0145   21.12    0.00
    650  222.43  254.30   68.36     -0.37      0.48       0     1  18304.6  18108.4   -7.19    0.00   26.47     -5816    83.5809   19.88    0.00
    651  100.20  248.13  106.72      4.79      1.99       0     1  18304.6  18108.4   -7.19    0.00   93.73     -5819   100.0000   16.02    0.00
    652  278.43  244.90  182.98    -21.23    -11.49       0     1  18304.6  18108.4   -7.19    0.00    0.00     -5854    80.9340   11.73    0.00
    653   83.29   93.16  128.46     16.32     13.92       0     1  18304.6  18108.4   -7.19    0.00   94.55     -5849    52.1273   26.25    0.00
    654  331.80   86.55  123.11    -10.00     13.01       0     1  18304.6  18108.4   -7.19    0.00   99.88     -5839    80.6801   29.11    0.00
    655   81.37   80.38   77.63     28.24     22.29       0     1  18304.6  18108.4   -7.19    0.00   14.08     -5828   100.0000   14.18    0.00
    656  157.54  243.08   58.84      4.78     -3.57       0     1  18304.6  18108.4   -7.19    0.00    1.04     -5833   100.0000   15.81    0.00
    657  113.14  248.18  191.75     29.02      9.29       0     1  18304.6  18108.4   -7.19    0.00    0.12     -5867   100.0000   12.68    0.00
    658  281.74    0.00 -125.02    -37.07    -27.68       0     1  18304.6  18108.4   -7.19    0.00  100.00     -5880    53.8797   18.41    0.00
    659   21.19   38.77  318.87    -39.19     11.10       0     1  18304.6  18108.4   -7.19    0.00    3.74     -5859   100.0000    9.40    0.00
    660  258.08   86.80  150.65     15.05    -25.52       0     1  18304.6  18108.4   -7.19    0.00   98.82     -5837    68.0585   25.03    0.00
    661  296.59  269.93  304.73     21.70    -15.50       0     1  18304.6  18108.4   -7.19    0.00   65.90     -5809    93.2414   22.02    0.00
    662  357.47  265.80   82.99     25.54    -12.39       0     1  18304.6  18108.4   -7.19    0.00    0.53     -5856   100.0000   17.56    0.00
    663  250.68  265.11  329.56     -3.76    -16.24       0     1  18304.6  18108.4   -7.19    0.00    4.91     -5813   100.0000   13.42    0.00
    664  249.04   95.96  224.04     -1.72     34.64       0     1  18304.6  18108.4   -7.19    0.00   52.64     -5861   100.0000   11.12    0.00
    665   58.08  265.20   75.78      9.98      1.97       0     1  18304.6  18108.4   -7.19    0.00   99.46     -5853   100.0000   15.64    0.00
    666  163.80   51.83  202.97     29.75    -35.15       0     1  18304.6  18108.4   -7.19    0.00   23.85     -5879   100.0000    8.16    0.00
    667  129.36  236.38  238.79     -1.02      2.06       0     1  20857.6  20634.3   -2.56    0.00    0.07     -5862    75.9360   13.56    0.00
    668  246.20    4.64  238.63     -4.81    -13.31       0     1  20857.6  20634.3   -2.56    0.00   99.99     -5848    43.4010   28.05    0.00
    669  339.23  244.70   42.79     -4.33      4.50       0     1  20857.6  20634.3   -2.56    0.00   11.46     -5823    70.0803   20.71    0.00
    670   89.48   26.55   41.82    -13.37      0.03       0     1  20857.6  20634.3   -2.56    0.00    0.00     -5878    56.5702   21.22    0.00
    671  161.98  106.60  135.42      2.72     -1.65       0     1  20857.6  20634.3   -2.56    0.00   65.46     -5825    48.3784   26.09    0.00
    672   13.03   27.59   58.71     -4.30    -12.21       0     1  20857.6  20634.3   -2.56    0.00    0.29     -5809    77.9173   24.45    0.00
    673  324.88   99.73  146.36     -7.31      4.90       0     1  20857.6  20634.3   -2.56    0.00   84.40     -5838    54.0041   24.63    0.00
    674  139.22  258.04   66.55      2.79      6.09       0     1  20857.6  20634.3   -2.56    0.00   14.38     -5824    79.2258   18.55    0.00
    675   82.91  262.17   72.39     -1.15     -5.92       0     1  20857.6  20634.3   -2.56    0.00    6.05     -5824    57.0460   22.50    0.00
    676  339.29   79.34  260.87     -5.20      6.26       0     1  20857.6  20634.3   -2.56    0.00    2.25     -5850    73.6668   21.15    0.00
    677  298.16   60.74   32.11      7.32     10.55       0     1  20857.6  20634.3   -2.56    0.00    0.74     -5874    59.0439   16.96    0.00
    678   60.77   34.56  161.70      8.55      1.78       0     1  20857.6  20634.3   -2.56    0.00   46.55     -5851    50.8381   25.53    0.00
    679  129.02   65.34   43.90      5.43     -1.78       0     1  20857.6  20634.3   -2.56    0.00    2.39     -5834   100.0000   16.82    0.00
    680  165.99  261.29  317.15     -5.03     25.55       0     1  20857.6  20634.3   -2.56    0.00   99.99     -5851    58.9985   25.89    0.00
    681  106.22  248.07   74.27     -5.54      5.92       0     1  20857.6  20634.3   -2.56    0.00    2.93     -5802    67.7831   20.58    0.00
    682  160.43    7.54  143.65     12.00     13.75       0     1  20857.6  20634.3   -2.56    0.00  100.00     -5878    44.9416   25.35    0.00
    683   95.00  265.26  321.71     -6.40      0.09       0     1  20857.6  20634.3   -2.56    0.00   32.58     -5831    58.3834   24.89    0.00
    684   68.53  246.78  107.71     -5.12     11.76       0     1  20857.6  20634.3   -2.56    0.00   86.84     -5819    65.7046   16.44    0.00
    685  225.70  256.08  158.23     40.44    -10.82       0     1  20857.6  20634.3   -2.56    0.00   99.94     -5841    92.6153   13.68    0.00
    686  248.00  273.20   55.92      3.68     -1.43       0     1  20857.6  20634.3   -2.56    0.00   99.54     -5824    69.9119   19.30    0.00
    687  253.81   64.17  136.76    -23.11     10.74       0     1  20857.6  20634.3   -2.56    0.00   97.30     -5843    48.1540   24.07    0.00
    688   85.55  268.42  314.18     -1.70     16.32       0     1  20857.6  20634.3   -2.56    0.00   99.01     -5824    49.0126   25.71    0.00
    689   62.58   93.86  128.95    -16.80     17.90       0     1  20857.6  20634.3   -2.56    0.00   96.19     -5817    41.2269   27.46    0.00
    690  297.65   99.64  263.63      8.34     20.71       0     1  20857.6  20634.3   -2.56    0.00    0.00     -5893    61.8343   17.61    0.00
    691  314.31  250.88   78.75    -16.63     19.21       0     1  20857.6  20634.3   -2.56    0.00    0.00     -5877    75.3467   20.99    0.00
    692   22.83   89.80  247.20     -4.00     20.29       0     1  20857.6  20634.3   -2.56    0.00   50.92     -5826    67.9736   16.05    0.00
    693  340.96  260.35   44.22     22.98     -1.12       0     1  20857.6  20634.3   -2.56    0.00   25.74     -5816    63.8022   19.90    0.00
    694   41.89   67.78   93.57      0.44    -38.06       0     1  20857.6  20634.3   -2.56    0.00   99.41     -5876   100.0000   10.82    0.00
    695  185.91  268.83  123.25    -16.65      7.17       0     1  20857.6  20634.3   -2.56    0.00   10.61     -5815   100.0000   13.26    0.00
    696  286.39   13.20  310.72     -2.97     13.76       0     1  20857.6  20634.3   -2.56    0.00    0.03     -5832    63.6922   20.85    0.00
    697  210.06  271.91   75.41    -15.95     16.81       0     1  20857.6  20634.3   -2.56    0.00   12.15     -5822   100.0000   18.93    0.00
    698    6.03   79.02  252.94      9.38    -13.14       0     1  20857.6  20634.3   -2.56    0.00   98.21     -5800    86.7035   19.32    0.00
    699  180.82  259.40   71.76     -0.44      4.69       0     1  20857.6  20634.3   -2.56    0.00   99.25     -5842    97.4324   20.39    0.00
    700  218.26  270.39  314.35     16.99     12.13       0     1  20857.6  20634.3   -2.56    0.00   99.23     -5804    68.7683   25.03    0.00
    701   26.94  247.80    0.91     -5.01     -2.82       0     1  20857.6  20634.3   -2.56    0.00   12.61     -5838    76.9761   24.76    0.00
    702  332.13  249.98  313.79     33.65    -25.18       0     1  20857.6  20634.3   -2.56    0.00   92.83     -5841    45.1422   26.32    0.00
    703  230.69   33.38   37.10     36.82      5.31       0     1  20857.6  20634.3   -2.56    0.00  100.00     -5892   100.0000   17.91    0.00
    704  332.33  257.99   57.29     -0.51     -9.67       0     1  20857.6  20634.3   -2.56    0.00   32.45     -5831    95.3285   19.21    0.00
    705  134.61  261.17   56.94     -5.85     -6.27       0     1  20857.6  20634.3   -2.56    0.00    0.21     -5814    78.4771   21.20    0.00
    706    8.71   90.26  260.95    -10.50      4.46       0     1  20857.6  20634.3   -2.56    0.00   86.23     -5824   100.0000   19.38    0.00
    707  217.58  277.25   76.09     11.11     -8.94       0     1  20857.6  20634.3   -2.56    0.00    1.91     -5863    76.1703   16.28    0.00
    708  323.86   95.72  239.49    -12.76     10.92       0     1  20857.6  20634.3   -2.56    0.00   21.62     -5866    95.9648   20.59    0.00
    709   16.18  257.72   56.97     -3.01      6.89       0     1  20857.6  20634.3   -2.56    0.00   23.94     -5821    99.8083   18.62    0.00
    710   39.84  256.52   54.11      0.28    -16.00       0     1  20857.6  20634.3   -2.56    0.00    4.66     -5811    90.5373   22.34    0.00
    711   90.05  100.10  138.13    -15.69     -6.12       0     1  20857.6  20634.3   -2.56    0.00   99.84     -5838    79.2834   23.60    0.00
    712  353.61  232.61  176.11    -23.86    -12.76       0     1  20857.6  20634.3   -2.56    0.00   99.82     -5858    76.1408   14.25    0.00
    713  155.07   98.40  242.89     14.96     -6.32       0     1  20857.6  20634.3   -2.56    0.00    0.00     -5867    63.5124   18.16    0.00
    714  341.92  259.09   62.00    -11.93     -6.39       0     1  20857.6  20634.3   -2.56    0.00    9.17     -5834   100.0000   17.54    0.00
    715  126.88  262.99   33.04     47.39      0.49       0     1  20857.6  20634.3   -2.56    0.00   96.49     -5836   100.0000   14.39    0.00
    716   63.03   56.85   82.70    -16.07     -3.33       0     1  20857.6  20634.3   -2.56    0.00   41.59     -5793    82.2533   15.45    0.00
    717   22.36   95.77  257.31    -13.14    -14.95       0     1  20857.6  20634.3   -2.56    0.00   11.30     -5810    91.0892   22.13    0.00
    718  270.69  264.30   62.51      0.73    -16.26       0     1  20857.6  20634.3   -2.56    0.00    1.49     -5830    92.0338   22.23    0.00
    719   64.46   90.35  245.72    -13.36    -23.52       0     1  20857.6  20634.3   -2.56    0.00    4.33     -5811   100.0000   20.62    0.00
    720  265.27  104.64  243.99     -5.58      0.26       0     1  20857.6  20634.3   -2.56    0.00    3.68     -5818    85.1698   18.28    0.00
    721  343.26  120.36  153.73     26.41     25.41       0     1  20857.6  20634.3   -2.56    0.00   95.12     -5833   100.0000   14.18    0.00
    722  175.86   24.09  273.97      9.79     17.21       0     1  20857.6  20634.3   -2.56    0.00   19.52     -5875   100.0000   15.92    0.00
    723   44.64  272.24   63.52     -2.58     -0.36       0     1  20820.0  20588.2   -7.52    0.00    2.72     -5888   100.0000   20.80    0.00
    724  253.82  256.41   69.52      7.22      5.18       0     1  20820.0  20588.2   -7.52    0.00    5.45     -5815    67.3818   20.16    0.00
    725  289.09   28.52   28.25     -2.12    -13.32       0     1  20820.0  20588.2   -7.52    0.00  100.00     -5870    45.5998   26.26    0.00
    726   51.37   45.96   35.10     12.64      4.47       0     1  20820.0  20588.2   -7.52    0.00   99.97     -5841    67.3607   26.73    0.00
    727  193.60   78.16  141.58    -12.41    -14.75       0     1  20820.0  20588.2   -7.52    0.00   99.93     -5853    43.9156   28.38    0.00
    728  339.03   93.48  246.30     12.17      0.70       0     1  20820.0  20588.2   -7.52    0.00    0.01     -5835    63.1594   18.93    0.00
    729  329.29   22.85   25.96     -3.23     -5.65       0     1  20820.0  20588.2   -7.52    0.00    0.00     -5870    54.3548   23.36    0.00
    730  311.49   26.26   35.63      7.56     -4.57       0     1  20820.0  20588.2   -7.52    0.00   95.66     -5894   100.0000   25.60    0.00
    731  321.74  243.55  331.27      9.54      1.71       0     1  20820.0  20588.2   -7.52    0.00   49.34     -5829    74.6238   24.46    0.00
    732   18.16  260.60   33.52     15.49    -28.92       0     1  20820.0  20588.2   -7.52    0.00   88.08     -5813    76.0201   18.05    0.00
    733  358.74   41.46   40.98     -8.17     10.25       0     1  20820.0  20588.2   -7.52    0.00  100.00     -5861    56.2141   25.38    0.00
    734  357.31   29.55   12.90     13.20     -1.27       0     1  20820.0  20588.2   -7.52    0.00   99.93     -5854    77.9506   25.28    0.00
    735   16.69  267.40   75.21     -8.90     16.89       0     1  20820.0  20588.2   -7.52    0.00    1.27     -5833    65.5095   19.77    0.00
    736   61.84  255.89   65.77     -2.92     13.14       0     1  20820.0  20588.2   -7.52    0.00   90.43     -5812    79.7538   20.02    0.00
    737  112.94  106.47  240.75     18.21     10.06       0     1  20820.0  20588.2   -7.52    0.00   17.85     -5820    69.1953   21.28    0.00
    738  301.06  216.02  235.45      1.09    -25.47       0     1  20820.0  20588.2   -7.52    0.00   89.72     -5799    73.5983   14.71    0.00
    739  125.54   96.40  138.13     15.91    -12.64       0     1  20820.0  20588.2   -7.52    0.00   16.47     -5826    57.7292   25.73    0.00
    740   55.92  272.79   56.65     -4.38     -8.25       0     1  20820.0  20588.2   -7.52    0.00   43.75     -5815    97.9433   20.56    0.00
    741   73.15  272.24   64.06     -6.00     10.55       0     1  20820.0  20588.2   -7.52    0.00   88.64     -5838    75.4239   20.91    0.00
    742   88.86  252.64  114.75     -6.27      1.51       0     1  20820.0  20588.2   -7.52    0.00   31.25     -5881    68.1443   18.19    0.00
    743  278.87  267.56  313.64     20.17     -0.22       0     1  20820.0  20588.2   -7.52    0.00   99.89     -5838    56.1105   25.14    0.00
    744   15.77  266.76   75.44     -1.68     14.51       0     1  20820.0  20588.2   -7.52    0.00   15.75     -5802    63.4079   18.97    0.00
    745  205.19  246.61  346.18     -9.59     -7.56       0     1  20820.0  20588.2   -7.52    0.00    8.36     -5831    66.1812   23.36    0.00
    746  207.27  260.90   67.59     20.45      1.17       0     1  20820.0  20588.2   -7.52    0.00   97.68     -5813    75.2087   20.01    0.00
    747  171.15   13.30   33.83    -24.41    -11.18       0     1  20820.0  20588.2   -7.52    0.00   99.97     -5826    62.8079   18.54    0.00
    748  342.77  261.62   77.80      1.40     10.64       0     1  20820.0  20588.2   -7.52    0.00    6.48     -5819    61.1977   17.41    0.00
    749  273.30  -14.05   54.53      0.43     16.82       0     1  20820.0  20588.2   -7.52    0.00    4.07     -5869    58.4353   18.96    0.00
    750  243.33  240.45   10.22     29.99     21.12       0     1  20820.0  20588.2   -7.52    0.00    2.97     -5829    74.2107   16.78    0.00
    751  262.43  257.19   61.39     -8.64     -6.01       0     1  20820.0  20588.2   -7.52    0.00    0.39     -5843    68.1704   21.50    0.00
    752  353.53   39.45   32.88     -5.04     22.56       0     1  20820.0  20588.2   -7.52    0.00   96.81     -5827    61.3869   24.99    0.00
    753  338.16  253.10   82.92      0.93    -10.12       0     1  20820.0  20588.2   -7.52    0.00   99.18     -5849   100.0000   21.60    0.00
    754  322.46   92.81  182.53     16.65     -7.05       0     1  20820.0  20588.2   -7.52    0.00    8.48     -5823   100.0000   16.40    0.00
    755  309.57   20.83  296.87    -29.87     22.05       0     1  20820.0  20588.2   -7.52    0.00   99.95     -5818   100.0000   11.50    0.00
    756   84.81   82.80  139.18    -18.82      0.12       0     1  20820.0  20588.2   -7.52    0.00   99.69     -5846    74.4784   25.85    0.00
    757  361.77  244.59   68.83      3.89      3.51       0     1  20820.0  20588.2   -7.52    0.00   16.69     -5824    73.6167   21.18    0.00
    758    5.85  262.93   82.62    -15.87      5.12       0     1  20820.0  20588.2   -7.52    0.00    6.39     -5829    75.0956   20.24    0.00
    759   13.82  264.44   79.69     18.27     -0.75       0     1  20820.0  20588.2   -7.52    0.00    0.96     -5835    81.6977   14.80    0.00
    760  262.91  255.89   -9.98      5.54     -9.36       0     1  20820.0  20588.2   -7.52    0.00   21.11     -5823   100.0000   15.13    0.00
    761   45.23   91.95  216.64      3.98      0.22       0     1  20820.0  20588.2   -7.52    0.00   60.67     -5862    92.8754   16.37    0.00
    762  154.23   39.81   18.29     -0.44    -10.73       0     1  20820.0  20588.2   -7.52    0.00    0.00     -5873   100.0000   24.16    0.00
    763   21.00   80.98  239.83     13.17      3.76       0     1  20820.0  20588.2   -7.52    0.00   97.88     -5837    94.7799   16.10    0.00
    764  162.61  245.34   70.78     -4.69     11.31       0     1  20820.0  20588.2   -7.52    0.00   37.39     -5828   100.0000   16.20    0.00
    765  235.70   89.50  143.79    -19.86     -1.07       0     1  20820.0  20588.2   -7.52    0.00  100.00     -5847    75.2075   23.99    0.00
    766  286.40  254.24   49.22      1.39     -3.80       0     1  20820.0  20588.2   -7.52    0.00   99.98     -5847    81.3275   20.92    0.00
    767  247.85   90.30  245.44    -10.37    -10.77       0     1  20820.0  20588.2   -7.52    0.00    7.58     -5847    97.3154   19.46    0.00
    768  297.65   46.20  294.51    -14.49     12.24       0     1  20820.0  20588.2   -7.52    0.00   18.76     -5813    98.6143   14.14    0.00
    769  182.01   83.34  143.50     -9.44     40.18       0     1  20820.0  20588.2   -7.52    0.00    5.23     -5830   100.0000   10.71    0.00
    770  348.31  218.51  174.53     26.96     16.69       0     1  20820.0  20588.2   -7.52    0.00   12.11     -5871    80.8481   13.89    0.00
    771  131.37   38.61    6.89    -34.59     26.82       0     1  21029.6  20724.3   -9.38    0.00  100.00     -5801    59.8181   21.62    0.00
    772  279.16  222.29  320.83     11.46     -9.39       0     1  21029.6  20724.3   -9.38    0.00    0.27     -5885    63.2279   18.51    0.00
    773  213.72  263.25   67.66    -10.42     -0.79       0     1  21029.6  20724.3   -9.38    0.00    0.10     -5889    67.2075   15.75    0.00
    774  241.32  254.97  326.32     13.64     11.65       0     1  21029.6  20724.3   -9.38    0.00    0.05     -5889    68.7697   21.42    0.00
    775  169.67   82.47  140.97     -0.55     -2.97       0     1  21029.6  20724.3   -9.38    0.00   95.51     -5862    72.9058   20.28    0.00
    776  181.91  266.23   63.16      6.16     -8.44       0     1  21029.6  20724.3   -9.38    0.00    1.73     -5801   100.0000   17.38    0.00
    777  212.37   81.00  245.58      0.87      7.23       0     1  21029.6  20724.3   -9.38    0.00   40.00     -5840   100.0000   15.58    0.00
    778   67.45  253.23  342.73     -1.04      1.34       0     1  21029.6  20724.3   -9.38    0.00   97.79     -5852    69.3550   19.17    0.00
    779  251.16  261.34   63.63      5.01     13.81       0     1  21029.6  20724.3   -9.38    0.00    0.32     -5824    64.7817   18.16    0.00
    780  239.49   16.38   41.07     -3.38    -12.73       0     1  21029.6  20724.3   -9.38    0.00    7.55     -5855    63.6107   18.32    0.00
    781  121.43    8.16  136.37     -7.42     15.58       0     1  21029.6  20724.3   -9.38    0.00  100.00     -5838    38.2345   28.82    0.00
    782  197.84   42.05   28.16     15.42    -12.18       0     1  21029.6  20724.3   -9.38    0.00  100.00     -5856    52.8421   24.18    0.00
    783  269.10  248.37  247.44      7.37      0.61       0     1  21029.6  20724.3   -9.38    0.00   95.26     -5855   100.0000   14.63    0.00
    784  360.22   75.12  247.94     -2.85     -5.63       0     1  21029.6  20724.3   -9.38    0.00    5.24     -5859    80.4264   18.26    0.00
    785  159.59   31.90    4.40      4.57     16.53       0     1  21029.6  20724.3   -9.38    0.00  100.00     -5820    51.3164   24.28    0.00
    786  290.46  246.68   76.96     -0.89     -7.09       0     1  21029.6  20724.3   -9.38    0.00   74.55     -5855    84.1447   21.82    0.00
    787  261.26   38.51   68.12     -7.51      1.83       0     1  21029.6  20724.3   -9.38    0.00   50.37     -5827    61.2454   20.13    0.00
    788  223.90  259.40   62.04     17.54     -8.52       0     1  21029.6  20724.3   -9.38    0.00    3.36     -5842    76.5438   14.63    0.00
    789  225.18   47.60   38.70    -14.10      0.31       0     1  21029.6  20724.3   -9.38    0.00   99.99     -5944    51.5283   25.95    0.00
    790  156.28   89.33  144.61      2.82     -8.42       0     1  21029.6  20724.3   -9.38    0.00   92.11     -5842    80.9914   23.37    0.00
    791   73.04   99.26  238.96      3.74    -14.12       0     1  21029.6  20724.3   -9.38    0.00    6.35     -5844    59.1488   21.73    0.00
    792  301.51  251.04  -18.31      4.65      6.22       0     1  21029.6  20724.3   -9.38    0.00   85.23     -5826    72.3880   12.95    0.00
    793  312.60   38.81  210.23     25.58     12.34       0     1  21029.6  20724.3   -9.38    0.00   98.82     -5843    79.5069   12.26    0.00
    794  118.00   39.42   26.97      8.11    -20.58       0     1  21029.6  20724.3   -9.38    0.00    2.81     -5837    60.9751   23.63    0.00
    795  221.49   11.81   47.08     -8.35     11.88       0     1  21029.6  20724.3   -9.38    0.00    1.21     -5843    62.2823   15.57    0.00
    796  190.08  252.62  314.98     18.80    -27.29       0     1  21029.6  20724.3   -9.38    0.00   76.56     -5839    67.4078   20.16    0.00
    797   72.34  269.01  329.58      3.81      4.62       0     1  21029.6  20724.3   -9.38    0.00    0.41     -5871    70.0654   19.10    0.00
    798  340.93  218.23   42.62    -13.64     -7.43       0     1  21029.6  20724.3   -9.38    0.00    0.00     -5861    53.5317   14.33    0.00
    799  206.85   97.82  219.68      1.60    -18.68       0     1  21029.6  20724.3   -9.38    0.00   15.05     -5834    69.1106   15.36    0.00
    800  261.11  257.40   60.86      0.84    -15.87       0     1  21029.6  20724.3   -9.38    0.00    0.05     -5852    63.0288   16.53    0.00
    801    2.48  240.40   90.74     -8.31     -5.98       0     1  21029.6  20724.3   -9.38    0.00   14.38     -5829    96.1710   16.53    0.00
    802  149.39   92.12  124.40     -1.91      3.30       0     1  21029.6  20724.3   -9.38    0.00   95.22     -5838    71.2445   21.85    0.00
    803  221.02   94.38  240.86     15.03     -5.31       0     1  21029.6  20724.3   -9.38    0.00   89.30     -5845    67.6423   15.91    0.00
    804  191.28   11.38  -77.20     -1.14     23.78       0     1  21029.6  20724.3   -9.38    0.00  100.00     -5860    74.3529   21.04    0.00
    805  116.60  279.87   63.70    -12.01    -13.61       0     1  21029.6  20724.3   -9.38    0.00    0.02     -5845    88.2573   15.23    0.00
    806   52.64  100.44  236.26      1.24     -3.68       0     1  21029.6  20724.3   -9.38    0.00   19.40     -5824   100.0000   16.07    0.00
    807   14.39  238.64   82.84      5.99      2.32       0     1  21029.6  20724.3   -9.38    0.00    3.30     -5814    68.0442   19.51    0.00
    808  329.70  244.44  207.84     -9.12      4.98       0     1  21029.6  20724.3   -9.38    0.00   21.48     -5835    90.4787   14.98    0.00
    809  284.84  262.49   51.31    -12.34    -20.54       0     1  21029.6  20724.3   -9.38    0.00    0.34     -5822    95.1248   20.32    0.00
    810  155.99  111.98  224.81     15.18     -5.11       0     1  21029.6  20724.3   -9.38    0.00   96.98     -5806    74.4350   23.15    0.00
    811  250.46   72.61  139.13    -11.66      1.44       0     1  21029.6  20724.3   -9.38    0.00   92.02     -5828   100.0000   13.80    0.00
    812  284.71   12.25  291.30     20.57    -11.79       0     1  21029.6  20724.3   -9.38    0.00   96.82     -5865    56.5297   19.72    0.00
    813   39.42  209.99  217.49     15.80    -23.34       0     1  21029.6  20724.3   -9.38    0.00    0.64     -5841    59.8156   13.60    0.00
    814  287.09  247.52   65.90     11.44    -39.26       0     1  21029.6  20724.3   -9.38    0.00   97.78     -5946   100.0000   16.63    0.00
    815   38.88  257.50   74.46      8.16     23.49       0     1  21029.6  20724.3   -9.38    0.00    0.24     -5809    80.5991   16.38    0.00
    816  191.22  277.12   59.42      9.09     -3.07       0     1  21029.6  20724.3   -9.38    0.00   30.74     -5820    71.4978   18.91    0.00
    817  260.01  247.96  303.65    -31.33     16.17       0     1  21029.6  20724.3   -9.38    0.00   93.77     -5824    94.2495   15.95    0.00
    818  148.35  213.33  -31.83    -15.76     -2.22       0     1  21029.6  20724.3   -9.38    0.00   70.59     -5826    91.1928   15.03    0.00
    819  125.66   47.38  183.80     17.76      5.03       0     1  21029.6  20724.3   -9.38    0.00    0.00     -5841    95.0433   13.56    0.00
    820  301.41  256.12   57.76     13.92      5.12       0     1  21029.6  20724.3   -9.38    0.00   14.46     -5822    74.9633   17.24    0.00
    821  310.48   85.23  255.95     -8.55     -5.37       0     1  21029.6  20724.3   -9.38    0.00    0.21     -5862   100.0000   16.35    0.00
    822   57.99   66.23  214.42      4.30     27.80       0     1  21029.6  20724.3   -9.38    0.00    4.13     -5800   100.0000   11.25    0.00
    823  238.07  246.06   67.00    -36.88     -8.59       0     1  21029.6  20724.3   -9.38    0.00    0.94     -5821   100.0000   18.06    0.00
    824  251.73  258.03   76.09      5.15     -6.63       0     1  21029.6  20724.3   -9.38    0.00    0.63     -5838    68.6913   19.12    0.00
    825  115.68   42.05  323.69     20.61     -7.46       0     1  21029.6  20724.3   -9.38    0.00   43.03     -5832   100.0000   14.14    0.00
    826   25.60  260.01   99.25      2.77    -14.71       0     1  21029.6  20724.3   -9.38    0.00   99.23     -5865   100.0000   15.78    0.00
    827  151.10   31.48  247.22    -29.12      1.78       0     1  21029.6  20724.3   -9.38    0.00   27.11     -5836   100.0000   14.45    0.00
    828    2.49   45.69  115.14    -30.60    -12.11       0     1  21029.6  20724.3   -9.38    0.00   96.79     -5806   100.0000   11.72    0.00
    829  280.75  256.61   57.93      9.88    -31.50       0     1  21029.6  20724.3   -9.38    0.00   12.07     -5820   100.0000   14.75    0.00
    830   40.69  264.69   54.87      4.73     -5.38       0     1  22191.9  21931.8   -5.91    0.00   71.16     -5815    54.3706   19.61    0.00
    831   70.12  261.89  301.87      2.88     27.23       0     1  22191.9  21931.8   -5.91    0.00   99.93     -5834    50.8099   26.61    0.00
    832  193.35   68.12   17.37      1.52    -12.63       0     1  22191.9  21931.8   -5.91    0.00   98.09     -5810    55.5187   15.89    0.00
    833   20.09  270.67   50.93      5.61    -10.46       0     1  22191.9  21931.8   -5.91    0.00    3.88     -5822    77.2509   18.45    0.00
    834  302.66  262.71  328.78     -5.73    -13.25       0     1  22191.9  21931.8   -5.91    0.00    4.51     -5892    49.6204   21.88    0.00
    835   53.85  258.48   73.80     -5.66     32.69       0     1  22191.9  21931.8   -5.91    0.00   56.29     -5805    77.4258   16.22    0.00
    836  231.83   44.39   36.54      2.83     13.61       0     1  22191.9  21931.8   -5.91    0.00    0.20     -5846    86.1805   22.57    0.00
    837   59.06  248.32  -37.10      3.85     -2.21       0     1  22191.9  21931.8   -5.91    0.00    0.38     -5945    56.0998   25.98    0.00
    838   45.94   91.92  143.18     20.29      8.15       0     1  22191.9  21931.8   -5.91    0.00   65.20     -5820    72.4471   26.34    0.00
    839  225.33   36.75   26.52     -1.43      6.51       0     1  22191.9  21931.8   -5.91    0.00    0.03     -5913    56.5283   19.86    0.00
    840   70.95    1.60   -9.91     -8.42     11.62       0     1  22191.9  21931.8   -5.91    0.00    0.62     -5835    54.3145   19.26    0.00
    841  138.47  264.95  319.91     -1.56     12.84       0     1  22191.9  21931.8   -5.91    0.00   70.01     -5837    48.0691   28.29    0.00
    842  321.79   38.66   67.28     -9.68    -16.01       0     1  22191.9  21931.8   -5.91    0.00   99.98     -5831    66.3435   23.85    0.00
    843  269.83   69.34  271.95     13.96      0.35       0     1  22191.9  21931.8   -5.91    0.00   11.56     -5853    79.2215   16.42    0.00
    844   16.68   86.38  245.15     -9.37     -5.43       0     1  22191.9  21931.8   -5.91    0.00   70.00     -5814    60.0437   21.56    0.00
    845  273.37  270.00   53.57      2.27     19.68       0     1  22191.9  21931.8   -5.91    0.00   78.91     -5826    64.8165   20.60    0.00
    846  137.17  264.66  320.68     -4.35     -1.55       0     1  22191.9  21931.8   -5.91    0.00   24.66     -5837    65.8545   22.47    0.00
    847  340.51  242.89   63.46     -0.66     -8.69       0     1  22191.9  21931.8   -5.91    0.00   43.77     -5813    78.5818   21.33    0.00
    848  277.09  288.76  312.20      4.16      1.09       0     1  22191.9  21931.8   -5.91    0.00   92.84     -5829    59.6264   23.30    0.00
    849  232.34  110.84  251.39      1.66      3.59       0     1  22191.9  21931.8   -5.91    0.00    0.35     -5814    51.4430   21.32    0.00
    850   75.46  224.73   73.07     -0.78      8.23       0     1  22191.9  21931.8   -5.91    0.00    6.04     -5861    86.3560   19.71    0.00
    851  117.62  242.90   95.57    -14.66     -4.02       0     1  22191.9  21931.8   -5.91    0.00    3.27     -5837    54.9677   18.34    0.00
    852  121.65  255.01   69.64     -3.05      1.68       0     1  22191.9  21931.8   -5.91    0.00    5.41     -5849    64.8643   17.89    0.00
    853  345.47   97.62  259.29     -8.54     17.08       0     1  22191.9  21931.8   -5.91    0.00    0.04     -5832    52.4283   21.05    0.00
    854  211.58  100.69  233.23     -4.48     -7.17       0     1  22191.9  21931.8   -5.91    0.00   84.22     -5821    56.5443   19.67    0.00
    855  193.14  261.15   48.88    -19.13     32.11       0     1  22191.9  21931.8   -5.91    0.00   16.96     -5844   100.0000   16.80    0.00
    856  289.36   47.79  303.53    -22.09     -3.26       0     1  22191.9  21931.8   -5.91    0.00   17.96     -5799    78.1406   12.84    0.00
    857   43.23   57.37  338.78     -6.39     10.59       0     1  22191.9  21931.8   -5.91    0.00   22.17     -5891    68.9435   16.97    0.00
    858  247.55  265.54   62.94      8.09     -3.72       0     1  22191.9  21931.8   -5.91    0.00    0.14     -5827    56.7338   17.68    0.00
    859   61.94   95.06  258.41     -4.89    -12.51       0     1  22191.9  21931.8   -5.91    0.00    1.10     -5842   100.0000   19.49    0.00
    860    5.72   91.10  254.54    -15.74     18.62       0     1  22191.9  21931.8   -5.91    0.00   24.13     -5835    69.3136   22.14    0.00
    861  158.67  243.52   24.29      7.20     23.73       0     1  22191.9  21931.8   -5.91    0.00    0.81     -5820   100.0000   13.00    0.00
    862  305.28  248.96   -6.81    -15.52    -18.79       0     1  22191.9  21931.8   -5.91    0.00   24.72     -5847    66.4886   17.00    0.00
    863  111.12  270.79   77.15     30.99     16.40       0     1  22191.9  21931.8   -5.91    0.00    1.07     -5842    79.8064   15.45    0.00
    864   95.70  243.80  341.40      4.24      2.63       0     1  22191.9  21931.8   -5.91    0.00    5.09     -5814    62.3673   21.69    0.00
    865  313.50   95.20  252.99     -8.21      9.16       0     1  22191.9  21931.8   -5.91    0.00   93.60     -5822    81.2391   24.55    0.00
    866   53.14  263.79   56.81    -10.75    -20.10       0     1  22191.9  21931.8   -5.91    0.00   40.14     -5824    70.6092   16.38    0.00
    867   58.34   77.26  267.24      1.92      4.92       0     1  22191.9  21931.8   -5.91    0.00    2.58     -5816    71.9133   15.98    0.00
    868  168.52   23.10  226.95      9.08    -25.71       0     1  22191.9  21931.8   -5.91    0.00   84.06     -5828   100.0000   15.45    0.00
    869   93.08  100.81  151.18    -13.23      7.50       0     1  22191.9  21931.8   -5.91    0.00   73.18     -5854    64.3473   24.61    0.00
    870  145.71   91.97  231.44     -2.92     -3.25       0     1  22191.9  21931.8   -5.91    0.00    8.29     -5822   100.0000   22.14    0.00
    871  206.93   93.29  124.34      0.14    -18.19       0     1  22191.9  21931.8   -5.91    0.00   99.88     -5803    70.9780   25.52    0.00
    872   93.14  259.87   58.87    -24.13    -16.72       0     1  22191.9  21931.8   -5.91    0.00   79.90     -5828   100.0000   15.93    0.00
    873  170.64  258.25  321.79      3.28    -29.50       0     1  22191.9  21931.8   -5.91    0.00   77.96     -5802    77.2397   17.00    0.00
    874  307.45   93.61  262.09     -8.89      9.56       0     1  22191.9  21931.8   -5.91    0.00   82.01     -5851    91.5321   16.09    0.00
    875   61.15  209.63  274.79     48.59     -2.64       0     1  22191.9  21931.8   -5.91    0.00  100.00     -5920    87.9639    9.52    0.00
    876  318.81  248.50   55.74     14.80     -4.88       0     1  22191.9  21931.8   -5.91    0.00    4.42     -5836   100.0000   19.47    0.00
    877  353.00   85.55  144.78     13.29    -16.46       0     1  22191.9  21931.8   -5.91    0.00    2.16     -5813    64.2101   21.44    0.00
    878  320.43  251.08  317.91    -35.68     20.41       0     1  22191.9  21931.8   -5.91    0.00    8.88     -5822   100.0000    9.68    0.00
    879  307.56   88.39  253.92     29.14     17.43       0     1  22191.9  21931.8   -5.91    0.00   98.87     -5833   100.0000   14.54    0.00
    880  196.78  267.94   73.77    -11.49     12.62       0     1  22191.9  21931.8   -5.91    0.00    1.26     -5825    94.7215   19.05    0.00
    881  237.97   39.39  266.72     25.64     -9.94       0     1  22191.9  21931.8   -5.91    0.00   18.74     -5851    83.3465   14.80    0.00
    882  177.05  255.57  222.77      4.41    -12.00       0     1  22191.9  21931.8   -5.91    0.00   95.62     -5832    74.6482   15.66    0.00
    883  150.89  253.21   88.63    -16.17     13.69       0     1  22191.9  21931.8   -5.91    0.00   87.66     -5830    99.2676   18.88    0.00
    884  121.64  255.00   48.50      1.83      9.22       0     1  22191.9  21931.8   -5.91    0.00   50.29     -5832    99.1315   19.52    0.00
    885  317.18   75.10  209.03      7.58     -2.12       0     1  22191.9  21931.8   -5.91    0.00    0.05     -5844    94.8630   13.88    0.00
    886  199.79  259.53   77.22     19.04      5.41       0     1  22191.9  21931.8   -5.91    0.00    0.37     -5865   100.0000   21.40    0.00
    887  268.13   83.51   17.40      5.08    -18.01       0     1  22191.9  21931.8   -5.91    0.00   96.68     -5825    83.7067   14.47    0.00
    888  194.76   96.05  239.40     -1.81     16.08       0     1  22191.9  21931.8   -5.91    0.00    1.01     -5829   100.0000   18.94    0.00
    889  104.28  272.22  316.30    -11.00     32.11       0     1  22191.9  21931.8   -5.91    0.00   97.63     -5820    48.9423   26.06    0.00
    890  319.45  265.99   68.71     -2.03     -4.91       0     1  22191.9  21931.8   -5.91    0.00    8.49     -5817    99.9905   19.84    0.00
    891  212.09  103.57  164.31      9.63     14.51       0     1  22191.9  21931.8   -5.91    0.00   20.77     -5843    73.6134   19.90    0.00
    892   14.81  248.53  145.10    -11.03     -2.38       0     1  22191.9  21931.8   -5.91    0.00   80.31     -5805    65.7269   14.88    0.00
    893  205.06  264.19   82.10      1.05    -35.60       0     1  22191.9  21931.8   -5.91    0.00    0.08     -5832    78.9823   15.81    0.00
    894  181.46   29.11    1.78    -42.44    -21.36       0     1  22191.9  21931.8   -5.91    0.00   13.00     -5854    89.0592   13.23    0.00
    895   46.84  198.64   -4.11     13.37    -19.31       0     1  22191.9  21931.8   -5.91    0.00    6.65     -5859   100.0000   13.04    0.00
    896   33.09  237.22   39.68    -11.87     -5.48       0     1  22191.9  21931.8   -5.91    0.00    0.07     -5892   100.0000   14.22    0.00
    897  151.26   95.68  292.15     15.44     23.57       0     1  22191.9  21931.8   -5.91    0.00   94.61     -5812   100.0000   12.47    0.00
    898  301.89  249.84  317.65     -3.65    -13.83       0     1  22191.9  21931.8   -5.91    0.00   95.97     -5845    77.7650   22.05    0.00
    899  265.88  227.92  191.77     -8.85     25.59       0     1  22191.9  21931.8   -5.91    0.00    0.00     -5853   100.0000   15.13    0.00
    900   65.12   63.87  135.84     24.56     -7.78       0     1  22191.9  21931.8   -5.91    0.00   49.12     -5964   100.0000   23.76    0.00
    901  294.52   38.56   29.66      4.26      6.83       0     1  22058.8  21787.2   -5.24    0.00  100.00     -5865    50.9135   24.90    0.00
    902  117.45   71.85  120.26     31.22     -7.13       0     1  22058.8  21787.2   -5.24    0.00   99.99     -5904    63.3369   19.08    0.00
    903   65.45  272.94   63.70     -7.72     -0.38       0     1  22058.8  21787.2   -5.24    0.00    4.31     -5885    61.6783   18.54    0.00
    904  345.72   37.70   36.97     -2.96    -11.67       0     1  22058.8  21787.2   -5.24    0.00   12.62     -5857    81.8353   21.27    0.00
    905   41.55   46.13   45.76     -7.44     -0.52       0     1  22058.8  21787.2   -5.24    0.00   26.36     -5838    81.0435   24.09    0.00
    906  277.00   37.38   24.71      5.50      4.39       0     1  22058.8  21787.2   -5.24    0.00    2.36     -5854    54.0018   18.95    0.00
    907  108.89   98.48  252.52    -27.61     -3.78       0     1  22058.8  21787.2   -5.24    0.00    0.00     -5865    80.2268   23.03    0.00
    908   14.77  246.22   74.01    -12.63     -3.89       0     1  22058.8  21787.2   -5.24    0.00   91.35     -5814    90.2008   21.03    0.00
    909   90.38  209.73  257.14      3.22      5.23       0     1  22058.8  21787.2   -5.24    0.00   72.27     -5870    58.7611   18.02    0.00
    910   14.82  262.06   82.46     10.08    -12.40       0     1  22058.8  21787.2   -5.24    0.00   30.10     -5859    72.2064   17.36    0.00
    911  254.38  262.13   69.72      7.63      8.48       0     1  22058.8  21787.2   -5.24    0.00    0.50     -5827    52.6696   22.46    0.00
    912  299.96  271.16   75.53      2.93     -2.63       0     1  22058.8  21787.2   -5.24    0.00    0.92     -5805    63.2687   22.66    0.00
    913  112.72  269.27   57.85    -13.39    -18.19       0     1  22058.8  21787.2   -5.24    0.00   10.65     -5810    54.5086   18.15    0.00
    914  -36.08    5.28  268.46     -2.89     11.97       0     1  22058.8  21787.2   -5.24    0.00   93.30     -5852    48.1012   17.68    0.00
    915   86.23  263.94   65.62     16.04    -14.15       0     1  22058.8  21787.2   -5.24    0.00    0.01     -5891   100.0000   17.17    0.00
    916  223.80   87.51  232.07      2.30      0.79       0     1  22058.8  21787.2   -5.24    0.00   12.57     -5844    77.9945   17.19    0.00
    917   25.42   88.39  133.08     31.02     15.83       0     1  22058.8  21787.2   -5.24    0.00   98.78     -5854    47.1058   20.03    0.00
    918  225.99  265.05  309.99     19.03     14.25       0     1  22058.8  21787.2   -5.24    0.00    2.09     -5859    54.5108   21.14    0.00
    919  259.59  245.43   73.95      2.80     18.85       0     1  22058.8  21787.2   -5.24    0.00    0.06     -5819    75.7714   19.15    0.00
    920  134.41  230.24  321.33     -8.57     10.61       0     1  22058.8  21787.2   -5.24    0.00  100.00     -5839    52.9806   25.28    0.00
    921  295.88   94.60  154.70     17.91      2.01       0     1  22058.8  21787.2   -5.24    0.00    9.01     -5825    56.4056   15.16    0.00
    922   83.83  254.92   69.62     -9.44      4.46       0     1  22058.8  21787.2   -5.24    0.00   19.97     -5800    72.1037   19.06    0.00
    923  308.05  100.14    4.64     -9.11     -5.13       0     1  22058.8  21787.2   -5.24    0.00   42.35     -5857    68.1556   16.84    0.00
    924  349.99   38.04   31.81     -3.21    -11.26       0     1  22058.8  21787.2   -5.24    0.00  100.00     -5807    63.2053   30.43    0.00
    925  320.58   96.78  247.58    -12.42     -0.55       0     1  22058.8  21787.2   -5.24    0.00    0.14     -5828    76.2686   19.90    0.00
    926  237.68   85.31  243.48     -3.10      3.16       0     1  22058.8  21787.2   -5.24    0.00    3.39     -5825   100.0000   21.13    0.00
    927  333.28  268.49   69.70     15.85     -8.33       0     1  22058.8  21787.2   -5.24    0.00    0.07     -5818    55.1516   17.38    0.00
    928  152.76   88.35  257.38    -26.03      3.71       0     1  22058.8  21787.2   -5.24    0.00   28.21     -5844    72.8675   18.87    0.00
    929   14.55   93.49  350.36      0.10    -17.27       0     1  22058.8  21787.2   -5.24    0.00    8.61     -5871    75.7736   16.25    0.00
    930   33.23   96.45  242.23     10.11     -6.56       0     1  22058.8  21787.2   -5.24    0.00   96.62     -5817    90.5941   21.16    0.00
    931  269.56  241.83   50.05     -1.54      5.82       0     1  22058.8  21787.2   -5.24    0.00   98.39     -5850    66.3510   16.65    0.00
    932   73.82   89.72  135.51     31.11     27.56       0     1  22058.8  21787.2   -5.24    0.00    0.06     -5841    52.2579   21.66    0.00
    933  301.23  258.47   64.91      2.40      2.04       0     1  22058.8  21787.2   -5.24    0.00    0.39     -5838    77.3790   20.35    0.00
    934  255.79   57.19  316.03     -9.34    -12.85       0     1  22058.8  21787.2   -5.24    0.00   42.36     -5819    70.5213   12.80    0.00
    935  297.77   15.64  237.56     -3.57     12.64       0     1  22058.8  21787.2   -5.24    0.00   99.91     -5850   100.0000   19.25    0.00
    936  187.77  217.11  323.42     26.29     17.55       0     1  22058.8  21787.2   -5.24    0.00    3.32     -5862    83.3643   14.43    0.00
    937  335.46  226.59  266.94      2.89     10.70       0     1  22058.8  21787.2   -5.24    0.00   16.89     -5825    83.1018   16.66    0.00
    938   95.62  268.50   50.43     14.18      6.39       0     1  22058.8  21787.2   -5.24    0.00   88.84     -5820    70.3387   16.95    0.00
    939  293.30  279.52  322.12     -4.76    -24.63       0     1  22058.8  21787.2   -5.24    0.00   97.25     -5852    84.3039   20.25    0.00
    940  229.72   67.50  194.84    -12.47    -12.72       0     1  22058.8  21787.2   -5.24    0.00    0.22     -5897   100.0000   13.70    0.00
    941  160.77  243.83   64.91      9.38     -5.54       0     1  22058.8  21787.2   -5.24    0.00   81.43     -5852   100.0000   18.45    0.00
    942  276.73   81.63  260.12     13.58    -12.64       0     1  22058.8  21787.2   -5.24    0.00   99.67     -5852    81.7805   14.60    0.00
    943   72.49  278.13  318.90    -30.00     21.49       0     1  22058.8  21787.2   -5.24    0.00   49.10     -5830    81.3596   19.45    0.00
    944   64.09   73.39  309.30      5.62     11.36       0     1  22058.8  21787.2   -5.24    0.00   94.45     -5853    60.6474   19.49    0.00
    945   96.60  110.56  254.58      7.05      9.99       0     1  22058.8  21787.2   -5.24    0.00   43.34     -5832    69.7569   22.33    0.00
    946   33.27   86.32  132.37      7.29    -18.63       0     1  22058.8  21787.2   -5.24    0.00   19.48     -5859    67.4589   29.71    0.00
    947  274.60   38.69   46.06     22.15    -11.45       0     1  22058.8  21787.2   -5.24    0.00  100.00     -5829   100.0000   16.39    0.00
    948  344.63  253.79   96.07      1.50     -6.00       0     1  22058.8  21787.2   -5.24    0.00   51.67     -5807   100.0000   15.54    0.00
    949  200.41  249.72  132.61     11.84     20.02       0     1  22058.8  21787.2   -5.24    0.00   23.97     -5840    90.1140   14.29    0.00
    950  236.92  228.63  222.53     -0.54     -1.22       0     1  22058.8  21787.2   -5.24    0.00   61.73     -5849    86.1087   17.03    0.00
    951  166.01  256.94   49.78     25.01    -29.56       0     1  22058.8  21787.2   -5.24    0.00   94.62     -5832    96.9622   18.81    0.00
    952  205.56    3.28  233.12    -36.63    -11.18       0     1  22058.8  21787.2   -5.24    0.00    4.81     -5797    69.5276   14.70    0.00
    953  341.92   57.12    8.25     19.39     -4.59       0     1  22058.8  21787.2   -5.24    0.00    0.44     -5808   100.0000   12.97    0.00
    954    8.01  255.83   94.11     20.17     22.75       0     1  22058.8  21787.2   -5.24    0.00   50.73     -5831   100.0000   13.59    0.00
    955  212.39  279.11  167.31     21.17    -47.47       0     1  22058.8  21787.2   -5.24    0.00    8.40     -5842    68.0258   10.10    0.00
    956  394.53  217.03   70.61      4.37    -15.73       0     1  22058.8  21787.2   -5.24    0.00   80.97     -5813   100.0000   14.67    0.00
    957  285.94   25.36  106.06      2.05     -9.71       0     1  22003.7  21669.1   -3.74    0.00   70.20     -5807    45.2715   15.76    0.00
    958  343.84  222.21   -2.80     -3.29     -8.28       0     1  22003.7  21669.1   -3.74    0.00    0.71     -5876    59.9152   17.71    0.00
    959  275.35  264.81   35.56      6.59      6.25       0     1  22003.7  21669.1   -3.74    0.00    0.00     -5818    58.4659   18.32    0.00
    960   56.74  255.58   70.67     -2.74      4.21       0     1  22003.7  21669.1   -3.74    0.00   17.91     -5837    51.0037   25.39    0.00
    961  294.04   35.96   48.87     -3.59     -4.47       0     1  22003.7  21669.1   -3.74    0.00   99.74     -5841    49.8348   28.23    0.00
    962   22.73  257.94   75.13     -6.46     26.08       0     1  22003.7  21669.1   -3.74    0.00   21.73     -5814    79.5952   16.70    0.00
    963  126.88   97.37  250.53      7.42     -1.44       0     1  22003.7  21669.1   -3.74    0.00   79.26     -5815    95.9066   21.80    0.00
    964  224.58   42.51   40.58    -11.95     15.74       0     1  22003.7  21669.1   -3.74    0.00   98.03     -5837   100.0000   17.06    0.00
    965  119.23  253.27   73.89     -7.81      2.62       0     1  22003.7  21669.1   -3.74    0.00    4.92     -5817   100.0000   18.70    0.00
    966   54.24   40.89   40.22    -13.47     -5.40       0     1  22003.7  21669.1   -3.74    0.00  100.00     -5836    56.0136   22.62    0.00
    967  360.97  249.15  317.32     18.80    -20.68       0     1  22003.7  21669.1   -3.74    0.00   98.73     -5806    58.9670   24.24    0.00
    968  306.66  248.76   67.31      8.31      4.74       0     1  22003.7  21669.1   -3.74    0.00    0.00     -5834    57.1128   19.70    0.00
    969  126.28    8.00  159.26      7.09     28.60       0     1  22003.7  21669.1   -3.74    0.00  100.00     -5812   100.0000   17.87    0.00
    970  264.98  261.79   54.67     -4.28    -17.45       0     1  22003.7  21669.1   -3.74    0.00   21.30     -5833    74.7821   20.84    0.00
    971  334.51  255.83   64.27     -8.92     -3.31       0     1  22003.7  21669.1   -3.74    0.00    0.20     -5839    70.3926   17.86    0.00
    972  294.10  253.49   57.42     12.45      5.66       0     1  22003.7  21669.1   -3.74    0.00   92.02     -5808    62.5103   18.01    0.00
    973  335.78  278.34  312.03    -22.06     10.98       0     1  22003.7  21669.1   -3.74    0.00   96.46     -5846    75.5051   23.90    0.00
    974  225.26   95.59  249.01      6.38    -14.04       0     1  22003.7  21669.1   -3.74    0.00    1.30     -5814    95.5708   18.15    0.00
    975  329.30  249.50   91.64     -7.22     -2.60       0     1  22003.7  21669.1   -3.74    0.00    4.61     -5820    61.6059   14.86    0.00
    976  271.26   86.84  248.32      1.49     -5.58       0     1  22003.7  21669.1   -3.74    0.00    0.68     -5828    63.1092   16.41    0.00
    977    7.36  259.96   63.12    -11.50     -8.59       0     1  22003.7  21669.1   -3.74    0.00    0.97     -5810    98.4669   19.96    0.00
    978  157.03  261.05   38.43     -5.04     -1.27       0     1  22003.7  21669.1   -3.74    0.00   98.70     -5849    64.7775   20.84    0.00
    979   38.48  104.78  173.19    -19.61    -20.30       0     1  22003.7  21669.1   -3.74    0.00   99.64     -5805    89.2069   17.98    0.00
    980   59.54  267.62   74.04      2.18      2.25       0     1  22003.7  21669.1   -3.74    0.00   76.52     -5833    71.4632   19.79    0.00
    981  338.15   15.60  127.81     12.84     11.62       0     1  22003.7  21669.1   -3.74    0.00  100.00     -5888    59.1362   19.08    0.00
    982   76.91   81.43   75.03      0.42     10.21       0     1  22003.7  21669.1   -3.74    0.00    8.14     -5852    82.2771   20.13    0.00
    983   76.61  255.43   80.94     19.01     12.47       0     1  22003.7  21669.1   -3.74    0.00   97.70     -5825    81.6199   19.07    0.00
    984   38.60   88.44  248.66     -3.86     -9.44       0     1  22003.7  21669.1   -3.74    0.00   77.34     -5838    91.2658   20.63    0.00
    985  273.02   90.33  255.94      5.44      9.93       0     1  22003.7  21669.1   -3.74    0.00    0.31     -5814    79.4877   20.12    0.00
    986  244.37   99.67  259.10     -4.84     -3.71       0     1  22003.7  21669.1   -3.74    0.00   69.84     -5825    77.3486   21.72    0.00
    987    6.93  260.88   72.56      2.24      3.10       0     1  22003.7  21669.1   -3.74    0.00    0.00     -5848    68.6508   20.75    0.00
    988  216.00  267.23  282.91     20.73      9.30       0     1  22003.7  21669.1   -3.74    0.00   99.84     -5818    82.7215   18.71    0.00
    989  329.97  244.39  322.17      6.86    -21.24       0     1  22003.7  21669.1   -3.74    0.00   97.43     -5824    85.4033   23.96    0.00
    990   59.57  258.17   76.74     -6.43      3.58       0     1  22003.7  21669.1   -3.74    0.00    2.73     -5818    73.6709   21.09    0.00
    991   11.54   23.52  114.53    -29.64     16.00       0     1  22003.7  21669.1   -3.74    0.00   74.42     -5842   100.0000   11.41    0.00
    992  109.83   78.00  132.64     26.71      0.44       0     1  22003.7  21669.1   -3.74    0.00   72.21     -5851   100.0000   21.58    0.00
    993  120.23  244.31   64.24     -8.31     23.79       0     1  22003.7  21669.1   -3.74    0.00    2.33     -5828    81.7361   18.91    0.00
    994  254.86  245.40  314.56     25.28     11.46       0     1  22003.7  21669.1   -3.74    0.00   96.22     -5876    91.5979   17.33    0.00
    995    9.30  100.70  124.69     -8.73     15.02       0     1  22003.7  21669.1   -3.74    0.00   95.11     -5810   100.0000   20.35    0.00
    996  178.59   79.87  133.82     16.76     14.63       0     1  22003.7  21669.1   -3.74    0.00    0.82     -5878    59.4262   22.06    0.00
    997   93.65  249.67   86.38     -2.25      1.27       0     1  22003.7  21669.1   -3.74    0.00   32.14     -5825    57.8143   20.95    0.00
    998  118.04  267.65    2.43     21.44     -9.24       0     1  22003.7  21669.1   -3.74    0.00    2.55     -5832    99.8339   15.35    0.00
    999   54.80  239.18   47.50      1.86      5.01       0     1  22003.7  21669.1   -3.74    0.00   95.44     -5829    91.0065   15.95    0.00
   1000    8.91  263.79   60.96     12.10    -17.03       0     1  22003.7  21669.1   -3.74    0.00    0.00     -5881    65.1513   18.52    0.00
   1001    4.23   83.03   57.93     10.21      8.66       0     1  22003.7  21669.1   -3.74    0.00   15.26     -5803    99.5636   13.86    0.00
   1002  344.41   80.30  135.21      8.25     14.84       0     1  22003.7  21669.1   -3.74    0.00    0.70     -5871    71.5969   19.33    0.00
   1003   21.05  248.55  141.30     -7.56    -30.60       0     1  22003.7  21669.1   -3.74    0.00   82.17     -5910   100.0000   17.15    0.00
   1004  123.65   38.96  170.61      4.48     10.04       0     1  22003.7  21669.1   -3.74    0.00   99.97     -5836    77.5278   14.87    0.00
   1005  287.45  249.11  175.86     -4.08      9.87       0     1  22003.7  21669.1   -3.74    0.00   99.99     -5854   100.0000   14.91    0.00
   1006  287.58  254.54  326.17     42.78     17.41       0     1  22003.7  21669.1   -3.74    0.00   13.33     -5821    49.2004   20.57    0.00
   1007   15.73   70.66  181.88     18.21      0.77       0     1  22003.7  21669.1   -3.74    0.00   47.47     -5848   100.0000   15.00    0.00
   1008   69.80   19.46  212.20     -0.55     16.71       0     1  23306.3  23057.0   11.26    0.00  100.00     -5865    48.3353   24.04    0.00
   1009  139.92   83.20  116.35     -1.11      3.85       0     1  23306.3  23057.0   11.26    0.00   99.92     -5856    50.2998   24.02    0.00
   1010  303.40  104.48  139.89    -29.25     28.31       0     1  23306.3  23057.0   11.26    0.00   99.65     -5899   100.0000   10.95    0.00
   1011  206.98  247.92  336.92      6.47     15.08       0     1  23306.3  23057.0   11.26    0.00    0.34     -5923    58.1197   22.09    0.00
   1012  328.09   14.69  -32.35    -11.48    -25.35       0     1  23306.3  23057.0   11.26    0.00   99.77     -5833    61.4879   21.27    0.00
   1013  121.35  200.53   33.53      1.40     18.37       0     1  23306.3  23057.0   11.26    0.00    2.13     -5871    70.9599   16.28    0.00
   1014   80.12  258.09   70.04     -7.17     -3.31       0     1  23306.3  23057.0   11.26    0.00    0.02     -5855    75.2775   20.87    0.00
   1015   89.58   80.88  241.51     10.56      7.06       0     1  23306.3  23057.0   11.26    0.00   31.38     -5816    67.5827   18.60    0.00
   1016  256.89  267.07   47.58      0.57     -4.99       0     1  23306.3  23057.0   11.26    0.00   94.09     -5808    59.1466   19.23    0.00
   1017  159.59   98.61  154.37      1.48     -6.95       0     1  23306.3  23057.0   11.26    0.00   26.54     -5801    54.8776   25.79    0.00
   1018  101.34  262.74   52.84    -12.62     -4.34       0     1  23306.3  23057.0   11.26    0.00    1.21     -5813    67.6844   21.35    0.00
   1019  228.06  118.78  247.91    -12.89     -1.78       0     1  23306.3  23057.0   11.26    0.00    0.02     -5828    62.1467   22.70    0.00
   1020   27.44   21.59 -116.10     18.92    -14.74       0     1  23306.3  23057.0   11.26    0.00   93.60     -5863    63.7066   22.97    0.00
   1021  259.53  268.68   75.09     31.42    -21.14       0     1  23306.3  23057.0   11.26    0.00   99.97     -5816    61.1895   19.33    0.00
   1022  139.12   99.45   51.17    -12.34      8.92       0     1  23306.3  23057.0   11.26    0.00   15.36     -5842    70.9943   15.85    0.00
   1023   47.02   32.03   53.03     -3.92      9.59       0     1  23306.3  23057.0   11.26    0.00  100.00     -5853    55.7566   24.36    0.00
   1024  352.69  284.73  306.04    -14.91    -15.89       0     1  23306.3  23057.0   11.26    0.00   77.58     -5823    74.2221   25.22    0.00
   1025  224.92  251.84   80.96      7.59      3.84       0     1  23306.3  23057.0   11.26    0.00    0.01     -5840    49.4407   19.30    0.00
   1026    7.94  265.88   64.55    -11.00      5.50       0     1  23306.3  23057.0   11.26    0.00    4.17     -5830    57.2946   21.86    0.00
   1027  304.12   15.24  251.89     -9.08     -3.87       0     1  23306.3  23057.0   11.26    0.00    0.27     -5886    68.6857   17.81    0.00
   1028  253.49  268.56   84.64     -2.42      9.76       0     1  23306.3  23057.0   11.26    0.00    1.13     -5820    51.9301   20.39    0.00
   1029   40.98  259.94   35.98     -8.51     -7.99       0     1  23306.3  23057.0   11.26    0.00   79.30     -5843    60.0696   22.06    0.00
   1030  145.17  249.04   -3.70      3.65      9.02       0     1  23306.3  23057.0   11.26    0.00    0.00     -5832    66.1502   20.90    0.00
   1031   53.19  263.11   36.40     -9.70     -9.59       0     1  23306.3  23057.0   11.26    0.00    0.00     -5830    56.6113   23.35    0.00
   1032  228.99  104.41  238.73    -10.63     -3.84       0     1  23306.3  23057.0   11.26    0.00   15.10     -5820    55.8446   23.25    0.00
   1033  304.40  260.94  332.42      9.61     -3.30       0     1  23306.3  23057.0   11.26    0.00    1.37     -5824    61.8814   22.52    0.00
   1034  152.32  265.69   99.57      0.94      8.52       0     1  23306.3  23057.0   11.26    0.00   97.35     -5843    51.1123   24.94    0.00
   1035  132.27   72.84  129.35    -16.39      8.81       0     1  23306.3  23057.0   11.26    0.00   99.92     -5826    66.6446   26.62    0.00
   1036  226.32  102.18  249.10    -11.70      6.72       0     1  23306.3  23057.0   11.26    0.00   98.73     -5831   100.0000   21.74    0.00
   1037   22.97   64.54  307.80     23.03     30.89       0     1  23306.3  23057.0   11.26    0.00    1.50     -5826    72.9317   13.66    0.00
   1038   39.19  261.29   18.73     -5.40      6.62       0     1  23306.3  23057.0   11.26    0.00   88.42     -5831    58.0125   21.27    0.00
   1039  356.29   87.22  224.62    -10.18     -2.70       0     1  23306.3  23057.0   11.26    0.00   65.41     -5815    75.8325   20.75    0.00
   1040  307.63  270.16  -11.26    -20.74    -10.57       0     1  23306.3  23057.0   11.26    0.00   99.98     -5820   100.0000   15.43    0.00
   1041  294.10  101.32  131.05    -31.68     -3.93       0     1  23306.3  23057.0   11.26    0.00  100.00     -5831    62.6547   25.28    0.00
   1042  199.24  267.67  131.77     19.96     29.44       0     1  23306.3  23057.0   11.26    0.00   20.16     -5819    64.6862   16.04    0.00
   1043  297.05   33.35  251.70      6.02     14.03       0     1  23306.3  23057.0   11.26    0.00   56.03     -5815    50.2726   17.34    0.00
   1044   86.43   28.67   99.84     22.78    -12.38       0     1  23306.3  23057.0   11.26    0.00    0.02     -5814    73.3724   13.93    0.00
   1045  244.17  272.70  329.57     -7.94      2.17       0     1  23306.3  23057.0   11.26    0.00   33.65     -5845   100.0000   12.19    0.00
   1046   79.96   80.44  264.59      9.42    -10.01       0     1  23306.3  23057.0   11.26    0.00    2.79     -5835    88.5211   15.32    0.00
   1047  359.79  225.79  137.20     27.42     34.33       0     1  23306.3  23057.0   11.26    0.00   97.60     -5817   100.0000    9.56    0.00
   1048   52.36  263.49   51.73      1.13     18.84       0     1  23306.3  23057.0   11.26    0.00   54.54     -5815   100.0000   17.76    0.00
   1049  341.48  259.51   61.35    -17.17      6.12       0     1  23306.3  23057.0   11.26    0.00    5.81     -5923   100.0000   17.57    0.00
   1050  254.75   64.53  259.03     -6.37    -18.84       0     1  23306.3  23057.0   11.26    0.00   23.49     -5814   100.0000   15.20    0.00
   1051  301.36  203.52  171.76    -25.83     -7.69       0     1  23306.3  23057.0   11.26    0.00    0.12     -5825    68.9928   13.93    0.00
   1052  187.44  263.26   76.08      3.64    -16.78       0     1  23306.3  23057.0   11.26    0.00    0.01     -5863   100.0000   18.82    0.00
   1053  299.53   56.99  142.34    -27.82     10.18       0     1  23306.3  23057.0   11.26    0.00   99.04     -5833   100.0000   12.45    0.00
   1054  295.36  269.21   70.40    -15.64    -24.99       0     1  23306.3  23057.0   11.26    0.00    9.91     -5817   100.0000   14.00    0.00
   1055  246.74   64.86  301.99      0.56    -25.16       0     1  23306.3  23057.0   11.26    0.00    0.20     -5833   100.0000   13.42    0.00
   1056  171.45   75.95  346.37    -33.04    -27.74       0     1  23306.3  23057.0   11.26    0.00    1.93     -5844   100.0000    9.61    0.00
   1057  219.83  268.95   75.19      9.55    -14.45       0     1  23306.3  23057.0   11.26    0.00   93.57     -5822    99.9745   17.43    0.00
   1058  184.68  229.67  181.15     15.13     11.47       0     1  23306.3  23057.0   11.26    0.00    3.05     -5817    99.8465   14.47    0.00
   1059  102.14  259.82   61.19     12.06    -30.77       0     1  23306.3  23057.0   11.26    0.00   24.66     -5827    98.0591   15.30    0.00
   1060  236.85   87.49  224.56      3.60     11.28       0     1  23229.2  22943.4  -14.89    0.00   92.81     -5811    50.4254   22.47    0.00
   1061  173.64   32.49   48.92      2.14      4.58       0     1  23229.2  22943.4  -14.89    0.00  100.00     -5849    48.3528   27.63    0.00
   1062  285.25   36.21   22.27      1.18      4.51       0     1  23229.2  22943.4  -14.89    0.00  100.00     -5851    39.2666   26.75    0.00
   1063   46.45   68.62  141.42      2.04     -6.58       0     1  23229.2  22943.4  -14.89    0.00   59.29     -5847    51.2193   25.04    0.00
   1064   71.32  267.85   45.52      6.32     -7.56       0     1  23229.2  22943.4  -14.89    0.00   90.83     -5816    58.7632   22.47    0.00
   1065  233.12  284.39   41.32      6.03     -0.70       0     1  23229.2  22943.4  -14.89    0.00   34.53     -5852    63.8724   16.86    0.00
   1066  328.51  244.60  321.53      1.54      8.16       0     1  23229.2  22943.4  -14.89    0.00   99.54     -5834    46.9733   26.89    0.00
   1067  161.53  263.59   61.40      1.92     11.58       0     1  23229.2  22943.4  -14.89    0.00   20.34     -5796    70.9667   20.32    0.00
   1068   67.59  259.51   26.40    -17.41     -3.59       0     1  23229.2  22943.4  -14.89    0.00   96.57     -5826    72.5666   16.28    0.00
   1069  331.77    8.53  129.33      0.49    -23.69       0     1  23229.2  22943.4  -14.89    0.00  100.00     -5851    68.4887   17.88    0.00
   1070  245.46   34.93   30.69      8.86      9.76       0     1  23229.2  22943.4  -14.89    0.00   97.76     -5845    53.3044   19.34    0.00
   1071  348.20   91.27  124.48      9.80     20.04       0     1  23229.2  22943.4  -14.89    0.00   89.30     -5833    67.5402   26.76    0.00
   1072  253.20  241.42  333.20      2.67     -9.34       0     1  23229.2  22943.4  -14.89    0.00    3.69     -5820   100.0000   20.96    0.00
   1073  127.55   34.57   53.93     -4.73     14.55       0     1  23229.2  22943.4  -14.89    0.00  100.00     -5867    47.4058   22.55    0.00
   1074  255.10  103.87  135.75     12.71     -4.35       0     1  23229.2  22943.4  -14.89    0.00    3.50     -5839    59.7997   22.23    0.00
   1075   24.16  273.04   48.05     -0.70     -5.60       0     1  23229.2  22943.4  -14.89    0.00   99.98     -5824    66.9599   18.55    0.00
   1076  256.86  267.91  318.92     13.94     -3.39       0     1  23229.2  22943.4  -14.89    0.00    8.74     -5858    81.2554   19.79    0.00
   1077  354.64   42.12   32.46     11.34    -10.09       0     1  23229.2  22943.4  -14.89    0.00   74.40     -5843    54.2408   22.92    0.00
   1078  341.88   71.83  181.08    -16.28    -35.61       0     1  23229.2  22943.4  -14.89    0.00    9.46     -5922   100.0000   12.32    0.00
   1079  156.66  244.84  326.61      2.04     -3.31       0     1  23229.2  22943.4  -14.89    0.00   51.32     -5784    59.0135   22.00    0.00
   1080  296.63  196.23  109.16      8.07      7.26       0     1  23229.2  22943.4  -14.89    0.00    0.00     -5807    70.2684   14.30    0.00
   1081  136.56  265.28   72.57    -30.61     -0.88       0     1  23229.2  22943.4  -14.89    0.00    0.00     -5855   100.0000   16.69    0.00
   1082  191.19  232.36  298.93     -4.64     16.24       0     1  23229.2  22943.4  -14.89    0.00   20.93     -5813   100.0000   13.49    0.00
   1083   -0.04   40.05   39.58      0.09     10.71       0     1  23229.2  22943.4  -14.89    0.00  100.00     -5862    67.6021   24.07    0.00
   1084   36.83   97.04  257.70     -1.09    -12.31       0     1  23229.2  22943.4  -14.89    0.00    0.18     -5814    53.6226   19.53    0.00
   1085  342.61  213.53  180.13    -13.96    -29.87       0     1  23229.2  22943.4  -14.89    0.00   99.49     -5890    58.2612   17.38    0.00
   1086  311.58  270.29  111.60      4.83      4.03       0     1  23229.2  22943.4  -14.89    0.00    0.23     -5832    47.4660   15.05    0.00
   1087  254.39   84.15  128.22     11.06     -3.47       0     1  23229.2  22943.4  -14.89    0.00   99.87     -5822    48.5975   22.51    0.00
   1088   43.80  265.20   65.08     12.58     11.62       0     1  23229.2  22943.4  -14.89    0.00    0.20     -5847    92.3846   19.88    0.00
   1089  229.86  214.92  211.76    -17.37     -3.60       0     1  23229.2  22943.4  -14.89    0.00    0.00     -5830    81.9653   15.53    0.00
   1090  302.28  262.93   70.87    -10.68     -4.49       0     1  23229.2  22943.4  -14.89    0.00   95.88     -5806    81.3881   20.15    0.00
   1091   62.44  122.05  248.68    -13.75    -19.85       0     1  23229.2  22943.4  -14.89    0.00   87.10     -5829    99.0655   19.43    0.00
   1092  171.07   75.03   30.77     -3.32      1.29       0     1  23229.2  22943.4  -14.89    0.00   16.02     -5838    68.8111   17.96    0.00
   1093  319.84  228.60  263.29    -18.78     -4.89       0     1  23229.2  22943.4  -14.89    0.00   59.60     -5844    69.5237   14.72    0.00
   1094  294.39   12.52  218.31    -18.35    -16.19       0     1  23229.2  22943.4  -14.89    0.00   12.66     -5804    65.8578   17.84    0.00
   1095  264.21  262.27   69.00     -0.88      1.26       0     1  23229.2  22943.4  -14.89    0.00    0.41     -5816    76.1754   20.47    0.00
   1096  254.91  100.58  214.99      4.73      2.52       0     1  23229.2  22943.4  -14.89    0.00    7.20     -5814    75.5569   23.82    0.00
   1097  144.05   57.29   24.68     -7.37     12.63       0     1  23229.2  22943.4  -14.89    0.00   64.94     -5814   100.0000   15.04    0.00
   1098  318.29  246.64   89.48      1.15    -22.41       0     1  23229.2  22943.4  -14.89    0.00   99.69     -5805   100.0000   16.10    0.00
   1099  108.38  262.64   47.78     11.62     -7.48       0     1  23229.2  22943.4  -14.89    0.00    2.57     -5817    73.6811   16.26    0.00
   1100   81.85   93.58  257.55    -10.08      6.40       0     1  23229.2  22943.4  -14.89    0.00    0.00     -5844    91.3678   16.26    0.00
   1101   71.37  216.79   51.74     -2.78     -1.93       0     1  23229.2  22943.4  -14.89    0.00    0.13     -5809    96.8316   18.02    0.00
   1102  318.60  264.55   63.84      0.74     10.66       0     1  23229.2  22943.4  -14.89    0.00    0.55     -5822   100.0000   16.88    0.00
   1103  146.21  213.63   57.51     50.47     14.25       0     1  23229.2  22943.4  -14.89    0.00    7.05     -5811   100.0000   10.71    0.00
   1104   23.88   95.12  114.89     30.70     11.91       0     1  23229.2  22943.4  -14.89    0.00    1.61     -5817   100.0000   12.21    0.00
   1105  309.84  223.24   41.58    -21.09    -28.15       0     1  23229.2  22943.4  -14.89    0.00    0.00     -5849    94.7431   11.82    0.00
   1106  366.69   95.10   60.41      4.80     11.49       0     1  23229.2  22943.4  -14.89    0.00    1.14     -5826   100.0000   15.20    0.00
   1107  342.10  257.02  132.21     36.74    -32.88       0     1  23229.2  22943.4  -14.89    0.00   94.14     -5833    80.6261   11.17    0.00
   1108  283.48  254.62   63.48    -26.06     52.45       0     1  23229.2  22943.4  -14.89    0.00   99.53     -5852   100.0000    4.05    0.00
   1109   13.05  268.53  103.02    -24.32     39.39       0     1  23229.2  22943.4  -14.89    0.00   88.26     -5810   100.0000   13.45    0.00
   1110   12.49   94.13  247.80      2.21     -0.73       0     1  22950.5  22714.8   -6.06    0.00    0.12     -5809    76.7231   18.61    0.00
   1111  283.95  286.17  306.72     12.28    -21.28       0     1  22950.5  22714.8   -6.06    0.00   99.53     -5824    42.7378   25.16    0.00
   1112  261.78   91.93  259.99     -5.95      1.09       0     1  22950.5  22714.8   -6.06    0.00   52.06     -5820    62.1871   19.11    0.00
   1113  306.35   23.23  141.73     10.81      7.01       0     1  22950.5  22714.8   -6.06    0.00  100.00     -5846    64.8323   23.23    0.00
   1114   33.39   90.06  256.00      4.73      2.96       0     1  22950.5  22714.8   -6.06    0.00   23.01     -5825    68.0093   20.76    0.00
   1115  285.59   37.34   45.46     13.41     13.51       0     1  22950.5  22714.8   -6.06    0.00   97.40     -5818    56.8720   23.98    0.00
   1116  341.19  288.59  312.81     -1.54    -25.24       0     1  22950.5  22714.8   -6.06    0.00   98.65     -5825    52.9961   25.01    0.00
   1117  254.86  247.35  -37.16     11.58     -5.03       0     1  22950.5  22714.8   -6.06    0.00    8.06     -5834    69.6999   23.14    0.00
   1118   50.73  253.61   84.82     -5.53      4.01       0     1  22950.5  22714.8   -6.06    0.00    0.04     -5838    63.8017   21.26    0.00
   1119  310.77   14.69 -124.03      3.01      0.91       0     1  22950.5  22714.8   -6.06    0.00   94.96     -5856    76.5803   17.22    0.00
   1120  264.95  241.87   61.89      9.28     -5.67       0     1  22950.5  22714.8   -6.06    0.00    0.65     -5831    52.6289   20.80    0.00
   1121  281.57  262.39   65.63     -8.50    -11.91       0     1  22950.5  22714.8   -6.06    0.00   44.29     -5806    62.0540   18.44    0.00
   1122   50.87  240.22   37.80      5.48     -6.92       0     1  22950.5  22714.8   -6.06    0.00    2.47     -5828    59.8180   15.96    0.00
   1123   -0.24   99.14  249.11    -11.95      3.93       0     1  22950.5  22714.8   -6.06    0.00    2.78     -5813    72.4687   14.83    0.00
   1124   87.63  103.10  245.73     -0.91     -7.04       0     1  22950.5  22714.8   -6.06    0.00   27.00     -5824    83.4399   19.57    0.00
   1125  229.25  288.14  311.37     18.10     13.31       0     1  22950.5  22714.8   -6.06    0.00   91.38     -5845    52.4837   23.88    0.00
   1126  310.81  245.22  272.45    -13.63      2.79       0     1  22950.5  22714.8   -6.06    0.00    2.94     -5821    72.6817   12.40    0.00
   1127  169.32  222.24  159.89     -1.60     11.20       0     1  22950.5  22714.8   -6.06    0.00   97.60     -5875   100.0000   13.67    0.00
   1128   67.47  253.53   85.16     -1.82      4.75       0     1  22950.5  22714.8   -6.06    0.00    0.01     -5832    67.2283   15.29    0.00
   1129  221.29  103.71  247.83      3.27      9.69       0     1  22950.5  22714.8   -6.06    0.00   10.76     -5815    60.4162   18.97    0.00
   1130   25.10   35.28   53.44      0.24      1.54       0     1  22950.5  22714.8   -6.06    0.00    0.01     -5846    84.2058   24.50    0.00
   1131  108.37  248.08   68.78    -13.38      0.32       0     1  22950.5  22714.8   -6.06    0.00   49.51     -5901   100.0000   14.93    0.00
   1132  259.70   91.99  247.14     15.44      9.38       0     1  22950.5  22714.8   -6.06    0.00    0.02     -5833    74.1768   17.23    0.00
   1133   10.10  193.35  325.03      6.19      6.08       0     1  22950.5  22714.8   -6.06    0.00   99.28     -5813    83.9587   16.05    0.00
   1134  118.99  262.65   66.55    -10.85     -7.56       0     1  22950.5  22714.8   -6.06    0.00    0.22     -5883    74.2162   17.82    0.00
   1135  212.83   56.33  349.85     -9.79     24.23       0     1  22950.5  22714.8   -6.06    0.00   84.18     -5878    80.2053   15.76    0.00
   1136  339.22  206.04  218.46    -32.09    -14.11       0     1  22950.5  22714.8   -6.06    0.00   99.99     -5866    64.4858   16.13    0.00
   1137  273.23   44.60   85.55     17.43      0.14       0     1  22950.5  22714.8   -6.06    0.00   88.61     -5833   100.0000   14.68    0.00
   1138   35.03  263.61   53.12    -17.22     -9.30       0     1  22950.5  22714.8   -6.06    0.00    1.74     -5883   100.0000   18.51    0.00
   1139  180.96   98.69  247.09     -7.92     -2.62       0     1  22950.5  22714.8   -6.06    0.00   98.86     -5834    91.3259   20.34    0.00
   1140   54.70   31.56   25.56      4.12      9.61       0     1  22950.5  22714.8   -6.06    0.00   17.83     -5837    75.9171   13.95    0.00
   1141   76.43  262.00   72.69     -5.99     -9.75       0     1  22950.5  22714.8   -6.06    0.00    0.19     -5812    72.8425   21.63    0.00
   1142   87.91   97.82  138.64     -2.53     24.94       0     1  22950.5  22714.8   -6.06    0.00   93.64     -5824    64.3172   23.12    0.00
   1143  260.35   37.47  114.04    -14.41      7.51       0     1  22950.5  22714.8   -6.06    0.00   62.15     -5799    75.2591   17.20    0.00
   1144  160.32   36.02  122.79    -22.49     13.94       0     1  22950.5  22714.8   -6.06    0.00   99.99     -5837    90.3877   15.41    0.00
   1145   29.62  270.46  203.42     15.80    -27.61       0     1  22950.5  22714.8   -6.06    0.00   24.85     -5809   100.0000   11.96    0.00
   1146  338.02  253.47  225.45     40.40      2.68       0     1  25873.1  25691.1  -15.26    0.00   26.10     -5978   100.0000   14.55    0.00
   1147  297.77  277.80  320.73      5.00    -14.68       0     1  25873.1  25691.1  -15.26    0.00   99.52     -5824    47.9657   24.95    0.00
   1148  361.74   34.62   53.48      8.83      4.08       0     1  25873.1  25691.1  -15.26    0.00   99.96     -5845    79.6931   22.20    0.00
   1149  130.06  240.76   74.71     18.72      3.33       0     1  25873.1  25691.1  -15.26    0.00   89.60     -5819    76.5899   23.26    0.00
   1150   10.78    5.84  202.96      5.12      2.53       0     1  25873.1  25691.1  -15.26    0.00    0.74     -5818    52.1445   21.33    0.00
   1151  233.37   74.33  132.47     -5.03     -4.29       0     1  25873.1  25691.1  -15.26    0.00   99.93     -5812    59.8903   27.09    0.00
   1152  159.15  256.52  338.94      1.08     12.15       0     1  25873.1  25691.1  -15.26    0.00    0.80     -5847    55.0885   21.59    0.00
   1153    6.82  252.04   47.81     -4.63     -0.97       0     1  25873.1  25691.1  -15.26    0.00   97.94     -5823    59.0384   17.56    0.00
   1154  334.82  242.56   65.50     -5.94      5.76       0     1  25873.1  25691.1  -15.26    0.00   12.79     -5837    47.1511   24.17    0.00
   1155  303.71   11.25  264.14     -8.80     -8.28       0     1  25873.1  25691.1  -15.26    0.00    0.99     -5853    43.6315   23.39    0.00
   1156  107.54   26.21  341.36     10.00    -12.15       0     1  25873.1  25691.1  -15.26    0.00    2.94     -5851    65.2066   14.89    0.00
   1157  143.23  236.06  336.81    -15.13     -2.17       0     1  25873.1  25691.1  -15.26    0.00   94.19     -5831    60.0154   20.84    0.00
   1158  351.28  243.17  345.50      2.53    -13.93       0     1  25873.1  25691.1  -15.26    0.00    0.00     -5848    63.9464   19.13    0.00
   1159  220.21  279.00  312.26     -1.97      9.23       0     1  25873.1  25691.1  -15.26    0.00   10.66     -5821    56.9954   23.00    0.00
   1160  243.11  254.19   -6.81     -4.43      2.94       0     1  25873.1  25691.1  -15.26    0.00   32.04     -5829    71.8111   21.17    0.00
   1161  287.70   13.13  190.06     -6.14      1.36       0     1  25873.1  25691.1  -15.26    0.00  100.00     -5864    60.9549   24.25    0.00
   1162  198.44  267.53   83.93     28.91      3.30       0     1  25873.1  25691.1  -15.26    0.00    6.37     -5814    75.6365   19.24    0.00
   1163   33.73  265.38   54.69     -2.70    -11.31       0     1  25873.1  25691.1  -15.26    0.00    0.01     -5868    74.6961   18.24    0.00
   1164  101.25   73.67  142.03     -2.18    -24.67       0     1  25873.1  25691.1  -15.26    0.00   99.82     -5812    55.2416   26.92    0.00
   1165  201.47  245.18   74.56     14.97     19.38       0     1  25873.1  25691.1  -15.26    0.00   90.82     -5967   100.0000   15.94    0.00
   1166   27.63  265.15   49.90     -4.03     16.50       0     1  25873.1  25691.1  -15.26    0.00    0.00     -5841    54.1652   17.70    0.00
   1167  127.69   95.81  237.34     14.43      5.72       0     1  25873.1  25691.1  -15.26    0.00   13.42     -5802    74.0239   18.77    0.00
   1168  120.55  214.69  190.75     12.65     -9.21       0     1  25873.1  25691.1  -15.26    0.00   71.64     -5813    44.9858   17.75    0.00
   1169  128.36  188.69  219.23     12.78    -28.42       0     1  25873.1  25691.1  -15.26    0.00   99.99     -5864    63.5854   18.81    0.00
   1170  362.56   95.71  261.35     -4.61     10.33       0     1  25873.1  25691.1  -15.26    0.00    1.05     -5812    81.4514   16.34    0.00
   1171  163.86   71.94  133.00    -22.12     -1.43       0     1  25873.1  25691.1  -15.26    0.00   99.96     -5823    48.6175   23.17    0.00
   1172  298.07   98.87  255.20     -9.49     -4.06       0     1  25873.1  25691.1  -15.26    0.00    0.05     -5822    86.4850   18.52    0.00
   1173  117.44  240.19  324.65     -3.27      6.26       0     1  25873.1  25691.1  -15.26    0.00   98.25     -5832    58.2657   24.05    0.00
   1174  142.90   86.95  132.29      4.70      6.90       0     1  25873.1  25691.1  -15.26    0.00   99.03     -5827    75.4761   24.49    0.00
   1175  236.56   99.38  244.76      0.53     36.18       0     1  25873.1  25691.1  -15.26    0.00    0.69     -5834   100.0000   15.92    0.00
   1176  180.90  250.29   78.96      6.38     -3.65       0     1  25873.1  25691.1  -15.26    0.00   44.32     -5872    70.3292   19.99    0.00
   1177  100.41  262.59  313.08     14.31      5.42       0     1  25873.1  25691.1  -15.26    0.00    0.02     -5841    49.7416   21.42    0.00
   1178  117.97  296.17  315.21    -10.93     23.80       0     1  25873.1  25691.1  -15.26    0.00   84.75     -5826    82.1831   21.25    0.00
   1179   53.45  252.83   62.01      0.62     11.16       0     1  25873.1  25691.1  -15.26    0.00   83.91     -5818    77.2799   21.02    0.00
   1180  280.42   42.34    9.08     -4.10      0.86       0     1  25873.1  25691.1  -15.26    0.00  100.00     -5848    84.4426   15.73    0.00
   1181   97.36  253.08   52.41    -18.16     -4.80       0     1  25873.1  25691.1  -15.26    0.00    1.51     -5820   100.0000   17.84    0.00
   1182   96.30   85.64  260.29     -4.60    -13.89       0     1  25873.1  25691.1  -15.26    0.00    0.51     -5815    80.2632   18.97    0.00
   1183  107.44   16.72  220.57     19.04      7.75       0     1  25873.1  25691.1  -15.26    0.00   99.96     -5853    62.1125   24.12    0.00
   1184  155.60  228.16  176.58      3.48     15.07       0     1  25873.1  25691.1  -15.26    0.00   99.70     -5800    76.1441   14.92    0.00
   1185  175.09   68.64  150.53    -20.04      0.32       0     1  25873.1  25691.1  -15.26    0.00   92.84     -5814   100.0000   16.24    0.00
   1186  130.53   84.31  244.17     -0.58     -4.08       0     1  25873.1  25691.1  -15.26    0.00    0.70     -5824   100.0000   20.13    0.00
   1187  169.00   94.56  194.78     -0.07     15.27       0     1  25873.1  25691.1  -15.26    0.00  100.00     -5880   100.0000   18.07    0.00
   1188  183.35   95.11  264.01     -2.44      4.95       0     1  25873.1  25691.1  -15.26    0.00   84.43     -5837    87.5059   18.06    0.00
   1189  210.69   99.51  219.94    -25.19    -28.79       0     1  25873.1  25691.1  -15.26    0.00   46.88     -5862    79.8854   16.51    0.00
   1190  263.06  260.20   91.63     12.39     22.30       0     1  25873.1  25691.1  -15.26    0.00   22.65     -5825    78.3206   18.99    0.00
   1191  120.85   54.80  325.23      4.09      2.96       0     1  25873.1  25691.1  -15.26    0.00    9.20     -5815   100.0000   15.78    0.00
   1192  188.29   98.00  166.54    -25.07     20.38       0     1  25643.8  25392.1   -5.18    0.00   93.59     -5820    53.3008   14.78    0.00
   1193  146.92  -14.81  -61.70      3.45    -22.90       0     1  25643.8  25392.1   -5.18    0.00  100.00     -5837    63.4747   23.49    0.00
   1194  217.60  269.07  317.39     10.70     -1.03       0     1  25643.8  25392.1   -5.18    0.00   59.42     -5804    86.3574   27.73    0.00
   1195  233.93  -13.05  -66.43    -13.24    -10.68       0     1  25643.8  25392.1   -5.18    0.00   63.34     -5836    46.3805   25.31    0.00
   1196   91.39   27.58   45.50    -13.60      3.92       0     1  25643.8  25392.1   -5.18    0.00  100.00     -5838    62.4187   26.56    0.00
   1197  251.22   63.57  283.50      1.83      7.02       0     1  25643.8  25392.1   -5.18    0.00    4.70     -5831    52.9575   17.34    0.00
   1198  308.34   86.30  170.38     12.45      2.03       0     1  25643.8  25392.1   -5.18    0.00   98.44     -5840    56.0347   18.85    0.00
   1199  184.29   25.82   18.73     11.56    -11.91       0     1  25643.8  25392.1   -5.18    0.00  100.00     -5857    51.1190   27.36    0.00
   1200  182.49   97.59  241.79     -4.09      2.61       0     1  25643.8  25392.1   -5.18    0.00    1.01     -5833    43.5262   17.76    0.00
   1201  222.72   37.18   24.02      2.43      0.68       0     1  25643.8  25392.1   -5.18    0.00  100.00     -5848    47.6899   22.71    0.00
   1202  278.05   91.87  135.64     -8.23     14.89       0     1  25643.8  25392.1   -5.18    0.00   99.93     -5870    79.2332   25.57    0.00
   1203   96.50  266.78   41.64     -5.78    -14.82       0     1  25643.8  25392.1   -5.18    0.00   83.88     -5816    63.5354   23.53    0.00
   1204  107.48   32.56   47.62     15.08     -4.16       0     1  25643.8  25392.1   -5.18    0.00  100.00     -5884    56.6082   21.66    0.00
   1205  274.09   93.96  211.58     -7.49      1.55       0     1  25643.8  25392.1   -5.18    0.00   99.68     -5864    59.2862   21.08    0.00
   1206  349.11   43.90   36.19      2.30     -1.15       0     1  25643.8  25392.1   -5.18    0.00   99.58     -5825    45.5001   24.91    0.00
   1207  178.86   88.21  251.81      6.90      5.63       0     1  25643.8  25392.1   -5.18    0.00    2.06     -5809    61.9995   22.12    0.00
   1208  280.17  243.41   71.85    -19.46     -1.35       0     1  25643.8  25392.1   -5.18    0.00   94.77     -5850    67.0070   18.63    0.00
   1209  342.16   47.48   24.08     -6.91     -0.11       0     1  25643.8  25392.1   -5.18    0.00   99.99     -5836    46.9673   17.91    0.00
   1210  229.51  273.18  315.81      6.00      9.37       0     1  25643.8  25392.1   -5.18    0.00   93.59     -5812    48.0359   23.10    0.00
   1211  205.33   92.97  132.02      7.19    -16.39       0     1  25643.8  25392.1   -5.18    0.00   96.41     -5818    62.7379   23.44    0.00
   1212  277.88  262.32   68.97      7.28    -13.98       0     1  25643.8  25392.1   -5.18    0.00    0.01     -5868    77.5193   21.11    0.00
   1213  121.01  265.02   52.99     -3.24     -3.76       0     1  25643.8  25392.1   -5.18    0.00    2.70     -5822   100.0000   19.86    0.00
   1214   88.37  250.62   76.30      2.60      5.43       0     1  25643.8  25392.1   -5.18    0.00    0.02     -5849    63.2020   21.89    0.00
   1215  231.31  261.37   74.18     -0.71    -12.04       0     1  25643.8  25392.1   -5.18    0.00   50.24     -5836    69.0373   17.87    0.00
   1216  174.25  249.73   74.88     13.98     -0.45       0     1  25643.8  25392.1   -5.18    0.00    0.32     -5822    61.0100   20.28    0.00
   1217  215.45  258.03   65.72     -7.14     -1.16       0     1  25643.8  25392.1   -5.18    0.00   11.52     -5814    58.8813   17.40    0.00
   1218  133.84  247.48   22.68     21.68    -11.00       0     1  25643.8  25392.1   -5.18    0.00    2.85     -5813    75.4744   17.26    0.00
   1219  272.05  257.46   72.32      1.55     -4.10       0     1  25643.8  25392.1   -5.18    0.00   38.18     -5797    56.1171   17.59    0.00
   1220  212.22   28.46   53.45      1.56      0.64       0     1  25643.8  25392.1   -5.18    0.00  100.00     -5863    76.8209   26.16    0.00
   1221  341.13  268.80  317.21     11.04     -1.81       0     1  25643.8  25392.1   -5.18    0.00   92.05     -5817    48.1528   24.54    0.00
   1222  332.22  256.83  229.55     -1.49     -2.14       0     1  25643.8  25392.1   -5.18    0.00    0.00     -5826   100.0000   14.82    0.00
   1223  353.68  266.12   83.36     17.98    -15.54       0     1  25643.8  25392.1   -5.18    0.00   34.24     -5840    82.7125   19.63    0.00
   1224  135.20   90.37  219.89      5.30     -1.44       0     1  25643.8  25392.1   -5.18    0.00    0.00     -5853    66.9451   16.02    0.00
   1225  211.11  259.50  285.56    -34.63     -7.98       0     1  25643.8  25392.1   -5.18    0.00    0.02     -5844    81.3726   12.78    0.00
   1226  235.63    4.88   97.79     37.25     26.61       0     1  25643.8  25392.1   -5.18    0.00   99.92     -5905    94.0735   11.46    0.00
   1227  143.76  243.14   69.62     -9.92     14.84       0     1  25643.8  25392.1   -5.18    0.00   17.58     -5840   100.0000   19.41    0.00
   1228  176.36  260.07  144.08     43.47    -30.23       0     1  25643.8  25392.1   -5.18    0.00    3.98     -5827    79.6578    8.85    0.00
   1229  138.87  228.47  286.39     -6.35    -39.33       0     1  25643.8  25392.1   -5.18    0.00    0.13     -5835   100.0000    9.39    0.00
   1230  190.93   10.18 -170.28      4.62      1.03       0     1  25643.8  25392.1   -5.18    0.00    2.31     -5862   100.0000   13.59    0.00
   1231  217.83  250.96   63.33      4.83    -27.50       0     1  25643.8  25392.1   -5.18    0.00    0.00     -5841    96.4578   15.38    0.00
   1232  344.66  204.20  288.01     21.96     -3.41       0     1  25643.8  25392.1   -5.18    0.00    1.54     -5816    97.8937   14.20    0.00
   1233  157.32   50.95   73.40     12.62     24.36       0     1  25643.8  25392.1   -5.18    0.00   93.40     -5865   100.0000   15.19    0.00
   1234  264.20  100.52  149.66    -30.08    -34.72       0     1  25643.8  25392.1   -5.18    0.00   57.86     -5820    97.6514   12.37    0.00
   1235  204.63  247.96  184.82    -11.05     22.13       0     1  25643.8  25392.1   -5.18    0.00   42.05     -5885   100.0000   14.86    0.00
   1236  248.22  264.35   42.83    -36.53     -1.08       0     1  25643.8  25392.1   -5.18    0.00   38.94     -5831    55.2084   17.46    0.00
   1237  213.94  221.14  195.43    -34.03      6.83       0     1  25643.8  25392.1   -5.18    0.00    0.94     -5826    80.8575   12.94    0.00
   1238  185.32  105.11   50.46      2.06    -17.91       0     1  25506.9  25238.1   -4.60    0.00   23.92     -5826    53.0944   14.68    0.00
   1239  358.92   57.51  195.89    -20.13    -17.44       0     1  25506.9  25238.1   -4.60    0.00   33.32     -5814    57.3054   13.57    0.00
   1240  212.30   10.41  123.67    -15.66    -19.67       0     1  25506.9  25238.1   -4.60    0.00  100.00     -5844    39.7190   20.60    0.00
   1241  302.79  241.04   72.22     -8.10    -11.60       0     1  25506.9  25238.1   -4.60    0.00   99.06     -5862    92.9934   16.61    0.00
   1242  104.93  264.67  115.85    -16.84    -32.94       0     1  25506.9  25238.1   -4.60    0.00    3.53     -5812    50.2804   12.47    0.00
   1243   25.79   48.72  316.52     -4.20    -17.77       0     1  25506.9  25238.1   -4.60    0.00   98.63     -5809    55.4240   13.78    0.00
   1244  148.78   12.98 -128.43      6.91      4.93       0     1  25506.9  25238.1   -4.60    0.00   99.91     -5846    57.2009   22.50    0.00
   1245  137.19   81.13  121.57     -6.46     17.00       0     1  25506.9  25238.1   -4.60    0.00   60.83     -5910    69.0602   20.90    0.00
   1246  278.89   29.89  128.71     -0.16      4.07       0     1  25506.9  25238.1   -4.60    0.00   11.26     -5803    52.5274   19.06    0.00
   1247  320.37  259.45   68.49    -21.41    -11.31       0     1  25506.9  25238.1   -4.60    0.00    0.00     -5837    57.7078   17.16    0.00
   1248   12.64  273.02  314.11      7.31     17.74       0     1  25506.9  25238.1   -4.60    0.00   99.78     -5853    91.7286   18.86    0.00
   1249  341.08   97.05  246.74     -7.23      2.28       0     1  25506.9  25238.1   -4.60    0.00    0.00     -5843    60.2997   18.50    0.00
   1250  305.16  263.64   66.41      9.08     -4.43       0     1  25506.9  25238.1   -4.60    0.00    0.01     -5854    62.5795   16.51    0.00
   1251  237.98   76.44  142.06    -22.77     15.83       0     1  25506.9  25238.1   -4.60    0.00    3.03     -5830    52.8186   18.53    0.00
   1252  316.98   56.59  119.56    -25.92     26.69       0     1  25506.9  25238.1   -4.60    0.00    1.22     -5820    79.4585    9.97    0.00
   1253  219.79  253.11   28.69     25.05      4.02       0     1  25506.9  25238.1   -4.60    0.00  100.00     -5828    85.0351   14.80    0.00
   1254  290.89  254.38    3.36     -2.02      6.60       0     1  25506.9  25238.1   -4.60    0.00    0.00     -5824    54.0429   18.38    0.00
   1255  329.86   45.78   34.78     -7.96     -9.50       0     1  25506.9  25238.1   -4.60    0.00  100.00     -5840    60.5701   20.16    0.00
   1256  309.98   21.80   43.38     10.65      5.82       0     1  25506.9  25238.1   -4.60    0.00   99.98     -5850    54.4703   22.63    0.00
   1257  199.86  267.78   58.01      1.49      0.99       0     1  25506.9  25238.1   -4.60    0.00    0.06     -5866    53.9379   21.09    0.00
   1258  149.28   40.74   52.18      1.88     -3.57       0     1  25506.9  25238.1   -4.60    0.00   99.96     -5855    55.9733   20.42    0.00
   1259   83.59  242.56   89.05     -8.91     -4.35       0     1  25506.9  25238.1   -4.60    0.00    1.00     -5821    54.2407   19.31    0.00
   1260  268.50    5.55 -142.00     14.67     20.93       0     1  25506.9  25238.1   -4.60    0.00   82.64     -5872    56.3843   19.07    0.00
   1261  231.32  244.08  327.15    -10.82      0.30       0     1  25506.9  25238.1   -4.60    0.00   99.89     -5834    47.8032   25.18    0.00
   1262  267.20  192.24   21.03    -11.12    -17.04       0     1  25506.9  25238.1   -4.60    0.00    6.46     -5824   100.0000   15.22    0.00
   1263  301.86   97.12  260.13     15.57     -8.60       0     1  25506.9  25238.1   -4.60    0.00    0.00     -5859    60.0202   14.77    0.00
   1264  230.16  266.60   78.13      9.53      3.84       0     1  25506.9  25238.1   -4.60    0.00    0.01     -5838    82.9930   19.43    0.00
   1265  328.48   85.70  255.94    -12.09     -9.35       0     1  25506.9  25238.1   -4.60    0.00    0.01     -5868    52.9013   19.96    0.00
   1266   24.48  271.79   82.51     -1.00    -12.17       0     1  25506.9  25238.1   -4.60    0.00   99.98     -5830    76.9876   15.66    0.00
   1267   23.89   60.22  205.24     -1.23      6.42       0     1  25506.9  25238.1   -4.60    0.00    0.19     -5809    67.2636   17.14    0.00
   1268   74.25  276.65  312.07      8.59     -9.46       0     1  25506.9  25238.1   -4.60    0.00   98.85     -5813    48.0217   23.47    0.00
   1269  175.88  269.87   76.24     -1.52      0.96       0     1  25506.9  25238.1   -4.60    0.00    7.53     -5821    69.1255   21.47    0.00
   1270  322.80  248.50  323.39    -10.67      9.83       0     1  25506.9  25238.1   -4.60    0.00    0.20     -5856    65.7466   26.52    0.00
   1271  137.74   36.65   31.81    -10.12    -10.23       0     1  25506.9  25238.1   -4.60    0.00    0.03     -5860    69.9662   15.61    0.00
   1272   79.28  256.11   85.40    -12.56     -2.60       0     1  25506.9  25238.1   -4.60    0.00    0.39     -5819    54.9513   17.21    0.00
   1273  282.88   42.66  300.63    -25.95    -10.60       0     1  25506.9  25238.1   -4.60    0.00   91.58     -5896    88.4523   13.16    0.00
   1274   68.28  272.54  317.14    -14.46     -0.40       0     1  25506.9  25238.1   -4.60    0.00   81.98     -5799    57.5670   25.51    0.00
   1275  351.91  255.51  347.93      0.57      1.39       0     1  25506.9  25238.1   -4.60    0.00    0.67     -5848    80.0771   18.63    0.00
   1276   41.88  246.25   68.06     19.92     14.34       0     1  25506.9  25238.1   -4.60    0.00    8.93     -5820    83.8901   12.31    0.00
   1277  227.38   97.49  138.48    -21.51    -15.39       0     1  25506.9  25238.1   -4.60    0.00   49.75     -5824    59.8133   23.44    0.00
   1278   41.91   88.52  235.01      0.02      6.30       0     1  25506.9  25238.1   -4.60    0.00    0.04     -5835    81.2678   15.84    0.00
   1279   33.38  242.63   74.65    -17.87     20.19       0     1  25506.9  25238.1   -4.60    0.00    1.03     -5839    71.1716   17.20    0.00
   1280   91.01  238.81  315.13     55.96     29.75       0     1  25506.9  25238.1   -4.60    0.00    7.44     -5851    70.1470   10.24    0.00
   1281  297.09  261.86   61.63      7.95      2.34       0     1  25506.9  25238.1   -4.60    0.00   81.08     -5814    68.1949   19.42    0.00
   1282  296.43  251.45   64.86     21.88     -4.55       0     1  25506.9  25238.1   -4.60    0.00   56.86     -5832    71.2300   18.78    0.00
   1283  325.39  234.75  223.63     17.20     14.42       0     1  25506.9  25238.1   -4.60    0.00    0.15     -5835    97.0904   14.57    0.00
   1284   98.29  204.95  177.23     -6.96    -24.48       0     1  25506.9  25238.1   -4.60    0.00  100.00     -5880   100.0000   14.89    0.00
   1285  171.70  266.15   71.90    -18.61     14.79       0     1  25506.9  25238.1   -4.60    0.00   53.99     -5802    63.2912   16.34    0.00
   1286   25.88  198.28  163.48     22.37    -23.92       0     1  25506.9  25238.1   -4.60    0.00   98.81     -5829    66.6551   14.58    0.00
   1287  225.70  117.94  141.02    -54.68     -0.47       0     1  25506.9  25238.1   -4.60    0.00   98.83     -5816    78.1154   18.26    0.00
   1288  346.56   40.32  266.77     18.78     18.03       0     1  25506.9  25238.1   -4.60    0.00    0.25     -5812    63.6148   13.20    0.00
   1289  136.03   63.52    7.56      4.70     -1.42       0     1  25506.9  25238.1   -4.60    0.00   98.16     -5806    65.8884   15.44    0.00
   1290   93.83   82.11  127.61      8.45    -18.61       0     1  25506.9  25238.1   -4.60    0.00   99.71     -5824    61.8352   22.64    0.00
   1291   84.41   97.03  237.74      1.45      3.51       0     1  25506.9  25238.1   -4.60    0.00   93.26     -5808    78.6064   20.57    0.00
   1292   87.37  263.29   47.01    -11.39     -2.33       0     1  25506.9  25238.1   -4.60    0.00    1.55     -5841    72.8373   18.67    0.00
   1293   32.85  257.16   81.40    -18.88     27.36       0     1  25506.9  25238.1   -4.60    0.00   62.55     -5812   100.0000   11.61    0.00
   1294  276.43  216.36  170.81      1.49    -17.71       0     1  25506.9  25238.1   -4.60    0.00    0.23     -5820    78.2716   14.82    0.00
   1295  254.85   76.85  246.59     -0.24     -3.54       0     1  25506.9  25238.1   -4.60    0.00   56.44     -5862    76.8017   16.21    0.00
   1296   64.24   34.32  263.50     -0.51     53.27       0     1  25506.9  25238.1   -4.60    0.00   24.71     -5816    88.9958    9.95    0.00
   1297   57.77  279.86   45.96    -25.71     38.96       0     1  25506.9  25238.1   -4.60    0.00   97.65     -5867    66.9877   13.29    0.00
   1298  161.36   59.40  185.34     -2.65     -7.60       0     1  25506.9  25238.1   -4.60    0.00    0.90     -5840   100.0000   14.08    0.00
   1299  349.65  242.68   32.58      1.35     -9.24       0     1  25506.9  25238.1   -4.60    0.00    0.34     -5804   100.0000   14.99    0.00
   1300   10.39  231.04  262.56     -8.74    -26.42       0     1  25506.9  25238.1   -4.60    0.00   89.48     -5824   100.0000   11.32    0.00
   1301  277.15  278.10   83.94     16.95      4.60       0     1   7544.9   7340.3   -2.48    0.00   96.75     -5820    99.3208   14.28    0.00
   1302    4.91   32.06   36.91    -12.49     12.75       0     1   7544.9   7340.3   -2.48    0.00   99.95     -5801    62.3691   22.42    0.00
   1303   33.49  251.31  313.35    -10.64    -20.15       0     1   7544.9   7340.3   -2.48    0.00   49.54     -5868   100.0000   23.13    0.00
   1304  313.49   65.42  119.05     11.69      2.66       0     1   7544.9   7340.3   -2.48    0.00   78.78     -5813   100.0000   15.41    0.00
   1305   82.59  248.53   64.02     -5.65     10.26       0     1   7544.9   7340.3   -2.48    0.00    2.19     -5810   100.0000   18.14    0.00
   1306  221.96   95.42  235.99     18.32    -14.16       0     1   7544.9   7340.3   -2.48    0.00    4.90     -5831    73.7733   19.17    0.00
   1307  143.49  255.61   78.31    -21.54      5.87       0     1   7544.9   7340.3   -2.48    0.00    0.97     -5805   100.0000   14.66    0.00
   1308  281.06   39.34   36.16     12.23     19.22       0     1   7544.9   7340.3   -2.48    0.00   89.72     -5835    87.3481   21.07    0.00
   1309  187.65  243.47  325.89      2.50    -17.08       0     1   7544.9   7340.3   -2.48    0.00   96.70     -5805   100.0000   21.51    0.00
   1310  183.38  256.93  315.26     12.07     19.08       0     1   7544.9   7340.3   -2.48    0.00   85.92     -5806   100.0000   12.16    0.00
   1311  185.24  248.00   76.37     -1.48    -30.26       0     1   7544.9   7340.3   -2.48    0.00   45.33     -5826    76.7206   17.36    0.00
   1312  136.23   65.50  124.50     17.23    -17.14       0     1   7544.9   7340.3   -2.48    0.00   58.52     -5801    93.6414   13.89    0.00
   1313   85.10   34.27  110.58     -7.61      5.93       0     1   7544.9   7340.3   -2.48    0.00    8.01     -5814    93.5462   14.08    0.00
   1314   38.36   70.77  190.85     11.03    -12.74       0     1   7544.9   7340.3   -2.48    0.00   12.23     -5891   100.0000   14.40    0.00
   1315  168.11   94.25  253.00      2.02     -4.29       0     1   7544.9   7340.3   -2.48    0.00   31.74     -5801   100.0000   19.22    0.00
   1316  132.68  255.22   74.70     28.61    -17.10       0     1   7544.9   7340.3   -2.48    0.00   34.67     -5829    88.3554   20.00    0.00
   1317  109.99  270.45   69.95     11.37      3.43       0     1   7544.9   7340.3   -2.48    0.00   75.96     -5823   100.0000   15.43    0.00
   1318  332.99  235.31  190.17     -2.43     -2.92       0     1   7544.9   7340.3   -2.48    0.00   10.06     -5831   100.0000   14.86    0.00
   1319  350.45   94.57  209.46      6.61    -26.18       0     1   7544.9   7340.3   -2.48    0.00    1.14     -5818   100.0000   10.86    0.00
   1320   50.06  258.37   71.02    -17.73      7.90       0     1   7544.9   7340.3   -2.48    0.00    0.60     -5833   100.0000   20.89    0.00
   1321   85.73  255.46   42.24     19.18     25.10       0     1   7544.9   7340.3   -2.48    0.00    2.51     -5801   100.0000   19.38    0.00
   1322  328.51  239.85  305.08      7.56      7.47       0     1   7544.9   7340.3   -2.48    0.00    8.47     -5814   100.0000   15.39    0.00
   1323  205.51   58.23   56.97     -7.89      0.43       0     1   7544.9   7340.3   -2.48    0.00    4.32     -5887   100.0000   11.88    0.00
   1324  122.11  243.21  168.06     -6.38      8.60       0     1   7141.1   6851.4  -13.94    0.00   11.99     -5833    77.8985   15.58    0.00
   1325  337.44  242.67   66.59     11.03      9.27       0     1   7141.1   6851.4  -13.94    0.00   62.65     -5855    63.8990   16.31    0.00
   1326  138.25  227.92  123.48     32.29     -5.33       0     1   7141.1   6851.4  -13.94    0.00   95.04     -5813    72.7631   11.47    0.00
   1327  120.75   90.19  247.17     -6.97      2.93       0     1   7141.1   6851.4  -13.94    0.00    8.17     -5812    87.5543   15.91    0.00
   1328  248.25  232.76   80.66     10.33     -0.52       0     1   7141.1   6851.4  -13.94    0.00   36.20     -5839    98.9632   14.24    0.00
   1329  176.47  254.60   62.06     28.42     14.80       0     1   7141.1   6851.4  -13.94    0.00   64.07     -5843    99.5080   15.64    0.00
   1330  320.06  263.24  107.75     34.84    -12.94       0     1   7141.1   6851.4  -13.94    0.00   73.46     -5793   100.0000   12.89    0.00
   1331   90.29  241.61  268.56     -9.28    -10.31       0     1   7141.1   6851.4  -13.94    0.00   71.84     -5805   100.0000   15.43    0.00
   1332   83.67  262.83   -2.87     -2.70     10.54       0     1   7141.1   6851.4  -13.94    0.00    7.71     -5816    97.0143   14.03    0.00
   1333   48.13  283.24   -6.84     -9.83      5.93       0     1   7141.1   6851.4  -13.94    0.00   56.47     -5845    75.7865   16.94    0.00
   1334  108.86   25.85  268.44     21.11     12.33       0     1   7141.1   6851.4  -13.94    0.00    2.53     -5823    73.1314   14.78    0.00
   1335  253.74  186.26   15.31      6.96     16.44       0     1   7141.1   6851.4  -13.94    0.00   94.94     -5832   100.0000   13.94    0.00
   1336  345.38   45.65   27.52    -21.28     -1.43       0     1   7141.1   6851.4  -13.94    0.00   12.39     -5849    88.9741   13.38    0.00
   1337   71.35  263.37   67.50     -6.67      1.98       0     1   7141.1   6851.4  -13.94    0.00    6.46     -5806    98.3747   18.85    0.00
   1338  190.64   78.37   31.65    -32.11     32.52       0     1   7141.1   6851.4  -13.94    0.00   31.80     -5785   100.0000   12.74    0.00
   1339   46.07  179.58 -116.93     18.16     -2.28       0     1   7141.1   6851.4  -13.94    0.00    4.79     -5808   100.0000   11.36    0.00
   1340  232.60   49.01   69.57     -6.70    -11.13       0     1   7141.1   6851.4  -13.94    0.00   97.09     -5858   100.0000   14.28    0.00
   1341  158.32   79.99  182.41     40.69     -5.71       0     1   7141.1   6851.4  -13.94    0.00    0.10     -5851   100.0000   11.04    0.00
   1342   95.11  263.43   54.72    -11.33    -16.29       0     1   7141.1   6851.4  -13.94    0.00   67.07     -5847   100.0000   17.08    0.00
   1343  149.55  217.06   82.56     -9.78     20.64       0     1   7141.1   6851.4  -13.94    0.00   72.70     -5831   100.0000   11.45    0.00
   1344   51.24   76.17  220.91     11.07      4.47       0     1   7141.1   6851.4  -13.94    0.00   93.90     -5840   100.0000   15.08    0.00
   1345   45.26   99.87    0.04    -19.77     25.12       0     1   7141.1   6851.4  -13.94    0.00    8.05     -5823   100.0000    8.86    0.00
   1346   42.18   58.95    9.53     -1.32    -16.54       0     1   7141.1   6851.4  -13.94    0.00    9.67     -5818   100.0000   12.87    0.00
   1347  321.99  264.43   53.53     22.01    -22.66       0     1   7141.1   6851.4  -13.94    0.00   22.02     -5798   100.0000   16.87    0.00
   1348   92.24   78.78   55.98      0.76    -10.22       0     1   7130.2   6841.2   -7.19    0.00   76.23     -5831    71.2741   15.95    0.00
   1349  193.39  273.30   82.94     -4.39     10.48       0     1   7130.2   6841.2   -7.19    0.00   45.36     -5805    82.5882   19.32    0.00
   1350   63.32  258.74  321.87      8.35    -14.52       0     1   7130.2   6841.2   -7.19    0.00   39.59     -5803    93.2027   17.80    0.00
   1351   33.48  232.28  216.71    -12.29      6.66       0     1   7130.2   6841.2   -7.19    0.00   87.97     -5827    66.2430   14.98    0.00
   1352  161.62   34.10  157.62    -14.14    -13.57       0     1   7130.2   6841.2   -7.19    0.00   11.62     -5805    71.9123   14.39    0.00
   1353  165.64  205.67  282.55     -3.52     10.87       0     1   7130.2   6841.2   -7.19    0.00   21.42     -5815    82.1823   13.72    0.00
   1354  368.82   24.03   50.54     -5.82      2.73       0     1   7130.2   6841.2   -7.19    0.00   99.74     -5798   100.0000   24.26    0.00
   1355  294.46  245.66  225.17      8.76     -6.80       0     1   7130.2   6841.2   -7.19    0.00   99.57     -5826    98.8150   18.65    0.00
   1356   58.99  258.40   17.42     13.18     59.06       0     1   7130.2   6841.2   -7.19    0.00   89.96     -5811    82.9642    8.48    0.00
   1357  306.39   66.63  302.83     -5.19      8.03       0     1   7130.2   6841.2   -7.19    0.00   40.71     -5781    75.1820   16.20    0.00
   1358   78.94   59.60  223.80     -2.93    -14.28       0     1   7130.2   6841.2   -7.19    0.00   44.13     -5811   100.0000   16.14    0.00
   1359  256.15  264.76  335.19     10.80      5.89       0     1   7130.2   6841.2   -7.19    0.00   52.54     -5798    98.8803   19.88    0.00
   1360  129.54   52.30  206.92     12.63    -22.06       0     1   7130.2   6841.2   -7.19    0.00    1.79     -5836   100.0000    9.90    0.00
   1361  305.93   30.55   52.98     30.02    -18.15       0     1   7130.2   6841.2   -7.19    0.00   90.36     -5821   100.0000   23.21    0.00
   1362  304.82   51.27  177.02     23.15    -13.92       0     1   7130.2   6841.2   -7.19    0.00   21.99     -5811    96.7621   10.46    0.00
   1363  190.46   55.50  175.63     22.89    -20.44       0     1   7130.2   6841.2   -7.19    0.00   25.14     -5802    99.5050   12.49    0.00
   1364   74.86   26.66   42.99     -9.78      6.15       0     1   7130.2   6841.2   -7.19    0.00   97.43     -5816   100.0000   19.57    0.00
   1365  229.99  103.98  279.62     -7.27    -38.53       0     1   7130.2   6841.2   -7.19    0.00   77.01     -5821    96.7014   10.36    0.00
   1366  343.83  258.94   47.73     -5.72    -15.49       0     1   7130.2   6841.2   -7.19    0.00   39.19     -5823   100.0000   19.83    0.00
   1367  289.59  249.01   77.14     -7.93    -22.27       0     1   7130.2   6841.2   -7.19    0.00   22.99     -5828   100.0000   16.65    0.00
   1368  311.70  215.97   45.90    -12.84    -23.45       0     1   7130.2   6841.2   -7.19    0.00   83.22     -5828   100.0000   12.52    0.00
   1369  174.60  264.24  322.45     22.92    -31.15       0     1   7130.2   6841.2   -7.19    0.00    8.11     -5814   100.0000    9.06    0.00
   1370  168.94   33.72   97.16      4.90      4.22       0     1   7130.2   6841.2   -7.19    0.00   18.83     -5799   100.0000   13.08    0.00
   1371  340.30  254.81   59.28      6.69     42.51       0     1   7130.2   6841.2   -7.19    0.00   27.50     -5822   100.0000   10.04    0.00
   1372  265.74  270.53  332.64    -22.22    -22.89       0     1   7130.2   6841.2   -7.19    0.00   62.84     -5810   100.0000   13.39    0.00
   1373   37.60  228.74  310.69     -1.16      2.12       0     1   9271.2   9071.6   -7.44    0.00   81.01     -5814    62.7403   23.37    0.00
   1374  226.25  241.53  161.76    -18.59      2.03       0     1   9271.2   9071.6   -7.44    0.00   49.62     -5820    70.4584   15.82    0.00
   1375  337.10   16.55  342.36     -8.30    -15.86       0     1   9271.2   9071.6   -7.44    0.00   98.44     -5809    76.0950   18.20    0.00
   1376  298.84   41.39   46.00     -4.05     -7.46       0     1   9271.2   9071.6   -7.44    0.00   95.48     -5833    96.1519   24.73    0.00
   1377  270.59  279.09  309.14     -0.36    -13.98       0     1   9271.2   9071.6   -7.44    0.00   86.42     -5837    94.4459   19.87    0.00
   1378   42.14  105.24  180.25    -16.78     -3.68       0     1   9271.2   9071.6   -7.44    0.00   12.93     -5838   100.0000   16.50    0.00
   1379   53.89  256.82  319.48     -0.41      3.59       0     1   9271.2   9071.6   -7.44    0.00    4.70     -5824   100.0000   16.92    0.00
   1380  292.53   69.60   10.77    -19.99     45.94       0     1   9271.2   9071.6   -7.44    0.00   99.63     -5859    75.7059   10.90    0.00
   1381  306.48  271.33  308.11    -17.98      4.48       0     1   9271.2   9071.6   -7.44    0.00   44.13     -5829    87.5536   22.97    0.00
   1382  341.10   94.38  339.80     -0.20     -1.56       0     1   9271.2   9071.6   -7.44    0.00   75.61     -5810   100.0000   16.82    0.00
   1383  333.49   99.83  247.78      5.46     11.81       0     1   9271.2   9071.6   -7.44    0.00    9.51     -5824    66.9394   21.53    0.00
   1384   61.33  277.99  322.75     -9.27      2.13       0     1   9271.2   9071.6   -7.44    0.00   76.82     -5821   100.0000   14.73    0.00
   1385  343.12  253.20  338.93    -13.14    -23.11       0     1   9271.2   9071.6   -7.44    0.00   94.06     -5812   100.0000   12.57    0.00
   1386  235.65   56.65  164.49    -15.00     -9.04       0     1   9271.2   9071.6   -7.44    0.00    3.89     -5852   100.0000   15.19    0.00
   1387  162.73  261.87   52.75    -23.82      3.62       0     1   9271.2   9071.6   -7.44    0.00   63.55     -5817    88.7430   19.17    0.00
   1388  179.31  251.62   94.47     12.83    -11.80       0     1   9271.2   9071.6   -7.44    0.00   52.30     -5805   100.0000   14.37    0.00
   1389  118.04   43.37   87.75      9.60     -0.20       0     1   9271.2   9071.6   -7.44    0.00   54.79     -5822   100.0000   14.99    0.00
   1390   10.25  243.61   67.27     -2.16     -3.31       0     1   9271.2   9071.6   -7.44    0.00   97.08     -5843   100.0000   21.53    0.00
   1391   19.76   35.39   34.29     26.07    -12.50       0     1   9271.2   9071.6   -7.44    0.00   83.64     -5839   100.0000   15.82    0.00
   1392  227.97  274.21  316.73     14.31    -21.09       0     1   9271.2   9071.6   -7.44    0.00   72.40     -5827    99.1922   22.55    0.00
   1393  140.28  268.12   52.01    -16.03     -3.92       0     1   9271.2   9071.6   -7.44    0.00  100.00     -5849   100.0000   10.42    0.00
   1394  209.92   25.32  250.41     24.55    -15.60       0     1   9271.2   9071.6   -7.44    0.00   93.74     -5793   100.0000   16.97    0.00
   1395  191.57   82.26  341.62    -28.37     11.55       0     1   9271.2   9071.6   -7.44    0.00    7.56     -5813   100.0000   13.63    0.00
   1396  195.40   75.77  142.54    -14.17     16.45       0     1   9271.2   9071.6   -7.44    0.00   78.38     -5830   100.0000   12.45    0.00
   1397  102.43  256.71   63.09    -14.03      7.30       0     1   9271.2   9071.6   -7.44    0.00   31.64     -5827   100.0000   18.87    0.00
   1398  198.94   90.51  255.49     13.36    -37.78       0     1   8759.7   8389.3   -8.17    0.00   53.74     -5817    76.7766   17.68    0.00
   1399   10.18  257.94   42.15     -6.23     -1.41       0     1   8759.7   8389.3   -8.17    0.00   67.17     -5834    76.3920   18.54    0.00
   1400   41.69  211.08  187.53     -1.18     -0.19       0     1   8759.7   8389.3   -8.17    0.00   99.24     -5870    95.8345   17.57    0.00
   1401   37.95   14.87  119.29    -26.71    -17.80       0     1   8759.7   8389.3   -8.17    0.00   42.25     -5830    70.6850   20.65    0.00
   1402  114.63    3.18 -117.54     13.81      7.38       0     1   8759.7   8389.3   -8.17    0.00   96.32     -5808   100.0000   15.65    0.00
   1403   79.48  259.68   40.22      0.88    -19.53       0     1   8759.7   8389.3   -8.17    0.00   17.97     -5805   100.0000   17.63    0.00
   1404  241.93   60.16  113.64    -24.31     20.83       0     1   8759.7   8389.3   -8.17    0.00   93.48     -5805    93.3357   11.31    0.00
   1405  212.14  262.41   68.03    -15.18     15.48       0     1   8759.7   8389.3   -8.17    0.00    2.67     -5834   100.0000   18.39    0.00
   1406    5.49    8.18  -55.77     19.95    -17.33       0     1   8759.7   8389.3   -8.17    0.00   91.19     -5827    72.2710   20.85    0.00
   1407  282.29  261.08   75.01     -0.49     12.25       0     1   8759.7   8389.3   -8.17    0.00   23.88     -5826   100.0000   17.74    0.00
   1408  202.04  244.46  286.16    -10.41    -18.85       0     1   8759.7   8389.3   -8.17    0.00   11.15     -5817   100.0000   12.70    0.00
   1409  232.29   83.33  128.35     20.52      1.11       0     1   8759.7   8389.3   -8.17    0.00   80.23     -5818    88.0741   19.73    0.00
   1410  171.27   91.39  252.35    -16.32    -37.70       0     1   8759.7   8389.3   -8.17    0.00   65.15     -5819   100.0000   18.22    0.00
   1411  180.74  102.69  233.88    -14.35     -9.89       0     1   8759.7   8389.3   -8.17    0.00    9.20     -5817    77.9183   22.36    0.00
   1412  207.40   94.79  249.94    -38.60      8.93       0     1   8759.7   8389.3   -8.17    0.00    6.26     -5807    99.4156   15.01    0.00
   1413   58.91  259.28  223.31    -13.54     -6.29       0     1   8759.7   8389.3   -8.17    0.00   94.21     -5838    92.4135   13.56    0.00
   1414  100.17   15.44 -124.29     -1.44    -23.35       0     1   8759.7   8389.3   -8.17    0.00   37.47     -5818   100.0000   11.74    0.00
   1415   60.38   91.82  257.09      1.79      3.87       0     1   8759.7   8389.3   -8.17    0.00    1.67     -5816   100.0000   19.29    0.00
   1416  282.84   73.76  142.31     14.67     14.32       0     1   8759.7   8389.3   -8.17    0.00    2.20     -5782    88.3738   12.67    0.00
   1417   21.61  257.32   53.50    -11.33     24.18       0     1   8759.7   8389.3   -8.17    0.00   78.94     -5819    98.3172   16.81    0.00
   1418   98.60  252.18   78.87     16.73     24.53       0     1   8759.7   8389.3   -8.17    0.00   54.45     -5839    87.6710   17.83    0.00
   1419  333.68  275.71  351.78    -16.40      4.20       0     1   8759.7   8389.3   -8.17    0.00    0.49     -5905   100.0000   13.81    0.00
   1420   17.02  214.45   28.64     14.33    -24.69       0     1   8759.7   8389.3   -8.17    0.00   61.73     -5832   100.0000   11.55    0.00
   1421  354.81  264.00   62.17     -5.34      2.28       0     1   8759.7   8389.3   -8.17    0.00    2.46     -5819    91.0412   19.38    0.00
   1422  290.84  253.73   78.05    -32.74      7.08       0     1   8759.7   8389.3   -8.17    0.00   56.21     -5808    83.6500   16.51    0.00
   1423  316.40  242.54  263.02      1.73      5.96       0     1   8759.7   8389.3   -8.17    0.00   88.88     -5821    96.5386   15.90    0.00
   1424  157.15   80.78  136.49      0.83    -21.28       0     1   8759.7   8389.3   -8.17    0.00    4.93     -5828    67.1682   17.30    0.00
   1425  153.86  242.29   73.16      7.35      9.93       0     1   8759.7   8389.3   -8.17    0.00   33.55     -5809   100.0000   17.40    0.00
   1426  317.81  241.85  129.00     -0.30    -22.19       0     1   8759.7   8389.3   -8.17    0.00   54.32     -5806   100.0000   13.35    0.00
   1427  167.85   74.74  134.79    -17.70    -23.41       0     1   8759.7   8389.3   -8.17    0.00   98.52     -5807   100.0000   20.26    0.00
   1428  293.18   95.98  232.66     23.29     17.22       0     1   8759.7   8389.3   -8.17    0.00    0.73     -5842   100.0000   15.37    0.00
   1429  228.01  280.01  226.33     10.27     21.55       0     1   8759.7   8389.3   -8.17    0.00   23.90     -5841    68.8087   12.90    0.00
   1430  168.37  227.91  209.00     12.18     18.02       0     1   8759.7   8389.3   -8.17    0.00   34.50     -5801   100.0000   13.13    0.00
   1431  241.64   89.34   18.13    -22.62     -8.41       0     1   8759.7   8389.3   -8.17    0.00   34.77     -5837   100.0000   11.74    0.00
   1432  292.45   45.65   35.71     -4.19      9.78       0     1   8759.7   8389.3   -8.17    0.00   86.94     -5824   100.0000   14.36    0.00
   1433   43.57   83.15  155.04     21.35    -15.38       0     1   8759.7   8389.3   -8.17    0.00   44.95     -5805   100.0000   12.04    0.00
   1434  137.69  218.76  247.86     -5.36    -20.53       0     1   8853.2   8512.5   -6.24    0.00   86.10     -5801    47.2061   15.21    0.00
   1435  140.16  234.69  119.05    -10.66     12.85       0     1   8853.2   8512.5   -6.24    0.00   56.25     -5809    76.9284   14.29    0.00
   1436  246.63   25.89   27.20     12.10     -3.09       0     1   8853.2   8512.5   -6.24    0.00   95.65     -5830    63.4652   21.14    0.00
   1437   77.91  259.28  332.95     11.36    -20.75       0     1   8853.2   8512.5   -6.24    0.00   96.23     -5841   100.0000   14.14    0.00
   1438   83.32  254.32  158.29     -1.64    -10.45       0     1   8853.2   8512.5   -6.24    0.00   24.62     -5819    76.5073   16.22    0.00
   1439  364.22   36.78   50.26     -1.30      8.44       0     1   8853.2   8512.5   -6.24    0.00   97.18     -5799    93.4977   18.75    0.00
   1440   35.90   87.92   53.16      4.80      7.82       0     1   8853.2   8512.5   -6.24    0.00   54.48     -5804    92.1820   14.36    0.00
   1441  359.33  241.16  328.35      6.72     12.99       0     1   8853.2   8512.5   -6.24    0.00   16.14     -5818   100.0000   17.65    0.00
   1442  234.02  262.38  308.54      8.92     12.59       0     1   8853.2   8512.5   -6.24    0.00   96.28     -5817    94.6951   21.06    0.00
   1443   72.82  242.33  330.29     18.10     24.09       0     1   8853.2   8512.5   -6.24    0.00   42.53     -5834    89.3375   11.53    0.00
   1444   67.25  252.36   77.62    -28.82     11.06       0     1   8853.2   8512.5   -6.24    0.00    9.26     -5801   100.0000   22.46    0.00
   1445   65.66   94.43  254.68     34.89    -29.37       0     1   8853.2   8512.5   -6.24    0.00   27.14     -5771    80.9691   16.58    0.00
   1446  179.39  219.78  267.57     -4.92      7.93       0     1   8853.2   8512.5   -6.24    0.00   17.95     -5819    67.1026   15.67    0.00
   1447   72.29  258.77   80.72    -15.11      7.55       0     1   8853.2   8512.5   -6.24    0.00   27.19     -5822   100.0000   20.37    0.00
   1448  256.28   78.45  282.25     -8.61     -0.14       0     1   8853.2   8512.5   -6.24    0.00   22.14     -5816   100.0000   14.75    0.00
   1449  205.84  235.02  319.84     27.43      9.45       0     1   8853.2   8512.5   -6.24    0.00   52.25     -5775   100.0000   11.70    0.00
   1450  376.07   14.88  186.89      1.86     26.35       0     1   8853.2   8512.5   -6.24    0.00    1.64     -5811   100.0000   14.43    0.00
   1451   34.67  260.31   65.50    -49.03     -3.71       0     1   8853.2   8512.5   -6.24    0.00    4.85     -5820   100.0000   18.22    0.00
   1452  142.61   35.51    6.64      0.65    -36.98       0     1   8853.2   8512.5   -6.24    0.00   91.85     -5816   100.0000   17.75    0.00
   1453   58.57   96.65  147.80     -2.96    -14.34       0     1   8853.2   8512.5   -6.24    0.00   19.72     -5843    79.2785   19.44    0.00
   1454   18.64  238.60  100.36      2.82      5.22       0     1   8853.2   8512.5   -6.24    0.00   33.05     -5801   100.0000   21.31    0.00
   1455  346.11  260.15  187.92    -11.73     -7.82       0     1   8853.2   8512.5   -6.24    0.00    0.02     -5816   100.0000   11.05    0.00
   1456  236.46  264.45  162.89     -0.46    -11.59       0     1   8853.2   8512.5   -6.24    0.00   83.95     -5843   100.0000   11.54    0.00
   1457  351.90   98.97  352.27     -0.18      9.73       0     1   8853.2   8512.5   -6.24    0.00   98.13     -5859   100.0000   13.17    0.00
   1458  113.87  261.66   48.60      7.66      4.22       0     1   8853.2   8512.5   -6.24    0.00   30.29     -5828   100.0000   15.35    0.00
   1459   34.10   79.01  242.89     -1.52      6.62       0     1  11450.2  11070.3   -0.38    0.00   29.99     -5823    58.9083   20.38    0.00
   1460  170.03  277.59  324.09     -5.63     16.59       0     1  11450.2  11070.3   -0.38    0.00   93.22     -5824    60.1819   21.45    0.00
   1461   20.76   98.12  216.11     15.96     -7.28       0     1  11450.2  11070.3   -0.38    0.00   10.76     -5832    70.7293   15.41    0.00
   1462   80.18   28.82   34.92     15.09     -2.90       0     1  11450.2  11070.3   -0.38    0.00   99.64     -5819    69.7231   24.35    0.00
   1463  319.27  270.59   24.27     26.60    -10.59       0     1  11450.2  11070.3   -0.38    0.00   36.66     -5817   100.0000   14.35    0.00
   1464   20.98  259.40   60.57    -10.45     -6.63       0     1  11450.2  11070.3   -0.38    0.00   55.80     -5837    73.0718   17.61    0.00
   1465  304.79  103.37  238.98     -8.57     12.98       0     1  11450.2  11070.3   -0.38    0.00    8.58     -5807    79.7566   23.45    0.00
   1466  159.86   40.20  225.60     20.49     -3.99       0     1  11450.2  11070.3   -0.38    0.00    1.03     -5853    65.6070   15.17    0.00
   1467    3.09  266.40   60.26     -2.48     14.22       0     1  11450.2  11070.3   -0.38    0.00    9.89     -5817    85.5001   18.42    0.00
   1468  188.37  281.92  208.59    -20.64     14.15       0     1  11450.2  11070.3   -0.38    0.00    1.76     -5857   100.0000   12.68    0.00
   1469  140.19  251.38   94.29      4.93     11.39       0     1  11450.2  11070.3   -0.38    0.00    3.88     -5806    96.7017   17.57    0.00
   1470    8.34   54.84  138.96    -18.57    -21.19       0     1  11450.2  11070.3   -0.38    0.00   31.48     -5850    68.9448   14.29    0.00
   1471  238.01   79.84  139.11    -25.20    -32.19       0     1  11450.2  11070.3   -0.38    0.00   24.30     -5817    90.2408   18.61    0.00
   1472  211.96  265.56   91.16     -6.06    -14.46       0     1  11450.2  11070.3   -0.38    0.00    1.77     -5807   100.0000   18.68    0.00
   1473    6.88  245.11   66.75     25.82    -18.80       0     1  11450.2  11070.3   -0.38    0.00   42.12     -5818   100.0000   18.00    0.00
   1474   82.66  265.65  135.16    -16.13    -36.11       0     1  11450.2  11070.3   -0.38    0.00    2.52     -5821    99.1111   11.05    0.00
   1475  109.50   64.70  127.11    -12.33     17.18       0     1  11450.2  11070.3   -0.38    0.00   99.57     -5825    59.8652   28.75    0.00
   1476  181.76  250.07   91.63     25.70    -28.17       0     1  11450.2  11070.3   -0.38    0.00    3.15     -5806   100.0000   16.19    0.00
   1477  327.97  264.55   51.34     -1.05      4.52       0     1  11450.2  11070.3   -0.38    0.00   92.23     -5828   100.0000   18.25    0.00
   1478  349.36   27.20  314.30     -6.30     -2.71       0     1  11450.2  11070.3   -0.38    0.00    8.27     -5826   100.0000   15.42    0.00
   1479   65.33   99.41  258.40      2.37     18.51       0     1  11450.2  11070.3   -0.38    0.00   89.69     -5818    81.8408   17.50    0.00
   1480  208.76   97.69  217.74      9.54     -6.16       0     1  11450.2  11070.3   -0.38    0.00   66.00     -5828   100.0000   15.30    0.00
   1481   56.21  260.36   61.08     -3.74     -3.29       0     1  11450.2  11070.3   -0.38    0.00    0.44     -5825   100.0000   19.76    0.00
   1482  105.37  284.29   83.33     28.26    -20.79       0     1  11450.2  11070.3   -0.38    0.00    2.89     -5832   100.0000   10.95    0.00
   1483  298.43  273.61   64.80      5.76     11.37       0     1  11450.2  11070.3   -0.38    0.00   38.57     -5818   100.0000   15.87    0.00
   1484   76.60   88.53  149.31     34.44     -7.58       0     1  11450.2  11070.3   -0.38    0.00   45.83     -5816   100.0000   11.71    0.00
   1485   76.37  255.48   68.06    -12.30     21.77       0     1  11450.2  11070.3   -0.38    0.00   51.23     -5823    90.2920   19.49    0.00
   1486  328.87  268.28  304.31     21.70     -6.64       0     1  10786.6  10519.6   -5.76    0.00   12.00     -5853    60.3267   14.52    0.00
   1487  298.17   92.04  102.67     12.70     37.00       0     1  10786.6  10519.6   -5.76    0.00   83.97     -5826   100.0000   10.61    0.00
   1488   59.66  100.89  269.32     -2.99    -16.02       0     1  10786.6  10519.6   -5.76    0.00   89.37     -5849   100.0000   17.77    0.00
   1489  340.10  248.97   76.58     -3.26     -3.05       0     1  10786.6  10519.6   -5.76    0.00    8.84     -5831    65.8437   19.76    0.00
   1490  204.50  256.99  331.17      5.53     10.53       0     1  10786.6  10519.6   -5.76    0.00    6.70     -5833    64.0627   17.91    0.00
   1491   32.66  264.82   81.57     -5.69    -13.17       0     1  10786.6  10519.6   -5.76    0.00   13.34     -5794    96.7565   17.35    0.00
   1492  174.55  222.46  137.99    -36.64     22.30       0     1  10786.6  10519.6   -5.76    0.00   99.09     -5819    63.7269   12.35    0.00
   1493  116.46  122.19  249.29    -14.26    -14.94       0     1  10786.6  10519.6   -5.76    0.00   55.64     -5816    66.7960   18.46    0.00
   1494   91.54  266.81   49.72     -8.14      9.01       0     1  10786.6  10519.6   -5.76    0.00    1.89     -5836   100.0000   15.22    0.00
   1495   78.33  258.18   32.26      5.82     -5.54       0     1  10786.6  10519.6   -5.76    0.00   92.01     -5838    80.5131   16.41    0.00
   1496  224.17   64.19  197.81    -10.24     44.92       0     1  10786.6  10519.6   -5.76    0.00   97.98     -5880    88.7081   13.46    0.00
   1497  106.62  258.08   56.38     -0.13     18.13       0     1  10786.6  10519.6   -5.76    0.00   96.32     -5816    81.4626   19.06    0.00
   1498  186.84   57.11  237.96     14.52    -35.07       0     1  10786.6  10519.6   -5.76    0.00   94.62     -5853    75.0087   14.14    0.00
   1499  220.50  248.44  309.86     -5.19     -3.31       0     1  10786.6  10519.6   -5.76    0.00   98.12     -5805    56.6067   26.49    0.00
   1500   23.54  265.05   71.63      5.48     13.45       0     1  10786.6  10519.6   -5.76    0.00    6.66     -5814    68.9128   15.25    0.00
   1501  251.97   97.84  228.22    -10.94    -18.62       0     1  10786.6  10519.6   -5.76    0.00   59.49     -5850    88.9581   19.64    0.00
   1502   11.51  262.75  212.65     22.43    -13.57       0     1  10786.6  10519.6   -5.76    0.00   32.31     -5844   100.0000   13.53    0.00
   1503   61.59  263.93   59.28     -2.38      5.59       0     1  10786.6  10519.6   -5.76    0.00   18.09     -5820    99.9840   15.91    0.00
   1504   59.69   60.74   47.62      2.90    -23.19       0     1  10786.6  10519.6   -5.76    0.00    1.52     -5808   100.0000   14.33    0.00
   1505   64.25  244.19   40.14      5.42    -15.88       0     1  10786.6  10519.6   -5.76    0.00   95.21     -5825   100.0000   14.21    0.00
   1506  212.59  102.17  149.73     -4.40    -16.55       0     1  10786.6  10519.6   -5.76    0.00   45.26     -5795    78.9718   22.74    0.00
   1507   38.71  219.07  108.96     15.40     -4.75       0     1  10786.6  10519.6   -5.76    0.00   82.00     -5828    90.2537   13.40    0.00
   1508  242.54  110.36  129.05      6.55      1.17       0     1  10786.6  10519.6   -5.76    0.00   95.94     -5849    86.7456   25.43    0.00
   1509   40.37   72.45  213.53    -14.57    -11.55       0     1  10786.6  10519.6   -5.76    0.00   99.11     -5860    89.9343   15.67    0.00
   1510  139.60  257.99   59.19     10.17     13.34       0     1  10786.6  10519.6   -5.76    0.00   59.59     -5787    88.4176   20.56    0.00
   1511   58.33  272.05   16.49    -10.87      4.98       0     1  10786.6  10519.6   -5.76    0.00    0.63     -5849   100.0000   17.41    0.00
   1512   97.76  259.01   54.43    -17.79    -21.26       0     1  10786.6  10519.6   -5.76    0.00   59.63     -5815    78.9534   19.14    0.00
   1513  315.07  257.04   76.86    -10.48    -11.15       0     1  10786.6  10519.6   -5.76    0.00   78.91     -5852   100.0000   23.24    0.00
   1514  115.30   87.56  143.03    -20.12     -7.18       0     1  10786.6  10519.6   -5.76    0.00   45.08     -5817    63.6240   23.51    0.00
   1515  217.64   97.15  246.47      3.76      8.18       0     1  10786.6  10519.6   -5.76    0.00   90.87     -5815    95.1545   19.88    0.00
   1516   64.69  245.21   62.25     -8.14    -30.89       0     1  10786.6  10519.6   -5.76    0.00   39.76     -5792    90.8471   18.60    0.00
   1517  153.83   87.45  130.80     11.88    -15.62       0     1  10786.6  10519.6   -5.76    0.00   89.99     -5832   100.0000   23.78    0.00
   1518  281.84  249.21   69.41      5.04     11.48       0     1  10786.6  10519.6   -5.76    0.00   19.37     -5798   100.0000   19.89    0.00
   1519  295.81  276.84  119.05    -26.73     20.39       0     1  10786.6  10519.6   -5.76    0.00   97.69     -5806   100.0000   13.86    0.00
   1520  161.59  265.23   52.22     -2.93     -0.94       0     1  10786.6  10519.6   -5.76    0.00   62.27     -5833    99.8619   21.25    0.00
   1521   65.00   52.01  330.44      5.79    -13.78       0     1  10786.6  10519.6   -5.76    0.00   98.17     -5867   100.0000   15.31    0.00
   1522   83.65  200.52  314.93    -12.42      4.62       0     1  10786.6  10519.6   -5.76    0.00   44.66     -5822   100.0000   14.81    0.00
   1523   94.46  276.16  305.01     -8.16     -1.32       0     1  10786.6  10519.6   -5.76    0.00   19.13     -5819   100.0000   20.95    0.00
   1524  317.80  111.02  139.74    -19.83     28.38       0     1  10786.6  10519.6   -5.76    0.00   38.31     -5829    91.9605   18.06    0.00
   1525  314.83  206.30   15.25    -12.52     -2.20       0     1  10786.6  10519.6   -5.76    0.00   96.74     -5815   100.0000   14.23    0.00
   1526   22.07  194.92 -125.64     15.94      7.52       0     1  10851.8  10624.9   -2.17    0.00   94.77     -5823    64.9812   15.75    0.00
   1527   83.14  246.68  317.03    -17.72      9.50       0     1  10851.8  10624.9   -2.17    0.00   89.88     -5874    62.0965   18.92    0.00
   1528  359.73  256.97  341.97    -34.29     21.75       0     1  10851.8  10624.9   -2.17    0.00   88.32     -5816    92.1223   13.67    0.00
   1529  339.65   89.20  255.38    -21.61     -2.11       0     1  10851.8  10624.9   -2.17    0.00    0.66     -5797    77.1999   17.95    0.00
   1530   86.13   74.87  176.85      1.13    -20.28       0     1  10851.8  10624.9   -2.17    0.00   76.28     -5836   100.0000   14.67    0.00
   1531  313.30  243.11   60.22    -10.82    -10.41       0     1  10851.8  10624.9   -2.17    0.00   72.16     -5815   100.0000   14.77    0.00
   1532  360.15  266.89   49.72      4.12      4.41       0     1  10851.8  10624.9   -2.17    0.00   51.11     -5829    71.4803   16.78    0.00
   1533  320.66  256.73   62.37      6.55      8.41       0     1  10851.8  10624.9   -2.17    0.00    8.45     -5817    78.1516   21.57    0.00
   1534  284.01   70.68  228.38     -1.99     -6.03       0     1  10851.8  10624.9   -2.17    0.00   15.85     -5800   100.0000   15.00    0.00
   1535  286.43   39.90   24.88      4.33     19.48       0     1  10851.8  10624.9   -2.17    0.00   99.87     -5796    92.3627   22.58    0.00
   1536   58.72  276.47  318.36     -4.06     16.18       0     1  10851.8  10624.9   -2.17    0.00   87.84     -5811    57.2782   25.80    0.00
   1537   18.71  270.07   56.16     10.80    -12.76       0     1  10851.8  10624.9   -2.17    0.00   51.23     -5819    95.5100   15.62    0.00
   1538   66.66   90.59  246.68     -0.46      3.47       0     1  10851.8  10624.9   -2.17    0.00   52.53     -5817    81.4146   21.27    0.00
   1539  132.71  240.23  164.88     23.01     -4.88       0     1  10851.8  10624.9   -2.17    0.00   86.21     -5820    65.3671   14.35    0.00
   1540  -47.62   -5.44  -66.56    -20.72      2.05       0     1  10851.8  10624.9   -2.17    0.00   99.99     -5823    76.7964   22.29    0.00
   1541  355.22  249.99   74.80    -17.01    -19.33       0     1  10851.8  10624.9   -2.17    0.00   76.58     -5801   100.0000   12.62    0.00
   1542   49.00  251.22   83.41     -8.12     -9.28       0     1  10851.8  10624.9   -2.17    0.00   58.54     -5796   100.0000   21.82    0.00
   1543  175.18   76.72  131.08     -4.53      5.97       0     1  10851.8  10624.9   -2.17    0.00   81.78     -5819    83.1671   18.88    0.00
   1544  146.59  268.96   85.32     15.14     -0.69       0     1  10851.8  10624.9   -2.17    0.00   57.56     -5827    74.1041   19.49    0.00
   1545  269.96  262.45   52.40      3.77    -11.65       0     1  10851.8  10624.9   -2.17    0.00   76.77     -5816   100.0000   19.37    0.00
   1546  349.34  241.72  317.08     19.98      2.35       0     1  10851.8  10624.9   -2.17    0.00   94.34     -5820   100.0000   21.45    0.00
   1547  204.63   17.81  160.98    -10.42    -33.41       0     1  10851.8  10624.9   -2.17    0.00   99.96     -5845   100.0000   13.45    0.00
   1548  334.48  257.44  123.14     18.38    -10.65       0     1  10851.8  10624.9   -2.17    0.00   99.30     -5833   100.0000   14.67    0.00
   1549  315.49   26.30   71.09     47.51     -1.19       0     1  10851.8  10624.9   -2.17    0.00   12.92     -5858   100.0000   13.57    0.00
   1550   94.72  227.08   79.92    -12.46     31.47       0     1  10851.8  10624.9   -2.17    0.00   82.71     -5805   100.0000   15.03    0.00
   1551   38.41  228.75  346.83      8.18    -18.31       0     1  10851.8  10624.9   -2.17    0.00    0.95     -5806    80.4771   13.38    0.00
   1552  298.36   70.22  183.85    -20.98     20.15       0     1  10851.8  10624.9   -2.17    0.00   53.32     -5833   100.0000   14.78    0.00
   1553  252.15   98.81  258.74    -16.79      5.99       0     1  10851.8  10624.9   -2.17    0.00    6.23     -5801   100.0000   18.58    0.00
   1554  181.54  104.17  236.50    -18.45     16.35       0     1  10851.8  10624.9   -2.17    0.00   67.18     -5814   100.0000   18.30    0.00
   1555   72.48  261.00   82.89      2.76    -31.64       0     1  10851.8  10624.9   -2.17    0.00    4.49     -5835   100.0000   19.33    0.00
   1556   61.01   35.40   17.05     17.69    -10.97       0     1  13662.0  13409.4   -4.57    0.00   96.92     -5838    94.3754   20.95    0.00
   1557   54.88  276.36  186.04     -3.25     -1.61       0     1  13662.0  13409.4   -4.57    0.00   98.92     -5855    55.7530   16.95    0.00
   1558   33.80  260.80  129.73     12.93     -6.70       0     1  13662.0  13409.4   -4.57    0.00    0.33     -5812    74.4763   16.08    0.00
   1559   61.02   28.81   50.91     -8.64     -2.96       0     1  13662.0  13409.4   -4.57    0.00   48.73     -5837    59.1015   20.70    0.00
   1560  229.00  243.19  338.38     11.02     -0.98       0     1  13662.0  13409.4   -4.57    0.00   16.00     -5818    58.9535   23.07    0.00
   1561   90.48   62.42  129.43    -13.37    -12.10       0     1  13662.0  13409.4   -4.57    0.00   99.99     -5831    59.3837   24.50    0.00
   1562  109.90  249.99   56.13     -5.54      2.13       0     1  13662.0  13409.4   -4.57    0.00   92.23     -5835    63.9445   15.91    0.00
   1563  153.23   34.50   26.55    -15.35    -18.25       0     1  13662.0  13409.4   -4.57    0.00   99.97     -5853    66.7207   22.89    0.00
   1564  346.76  255.44   51.80    -13.11      5.35       0     1  13662.0  13409.4   -4.57    0.00   83.65     -5819    55.0672   17.80    0.00
   1565  346.06   82.59   86.86     -0.03     10.48       0     1  13662.0  13409.4   -4.57    0.00    9.09     -5844   100.0000   12.34    0.00
   1566   40.25  243.47  156.28    -19.89    -18.84       0     1  13662.0  13409.4   -4.57    0.00   25.68     -5917   100.0000   13.03    0.00
   1567  171.13  107.18  267.57     -6.11    -12.47       0     1  13662.0  13409.4   -4.57    0.00   35.79     -5828    75.5707   23.58    0.00
   1568  141.07   25.80   32.96     12.98      5.39       0     1  13662.0  13409.4   -4.57    0.00   99.99     -5819    74.2044   16.62    0.00
   1569  236.31  112.60  145.35    -29.50     -1.35       0     1  13662.0  13409.4   -4.57    0.00    3.23     -5831    70.8697   20.89    0.00
   1570  340.64  221.23  156.40    -23.87     10.22       0     1  13662.0  13409.4   -4.57    0.00   81.68     -5833   100.0000   16.67    0.00
   1571  195.86  276.79   74.07    -11.48     -3.94       0     1  13662.0  13409.4   -4.57    0.00    3.16     -5813    77.5772   20.67    0.00
   1572    6.46  270.84  299.86     10.67     12.98       0     1  13662.0  13409.4   -4.57    0.00   95.32     -5820    62.9836   24.81    0.00
   1573  357.86   98.65  233.94     18.08      5.02       0     1  13662.0  13409.4   -4.57    0.00   20.70     -5822    87.9988   17.83    0.00
   1574  168.91  264.93  332.95    -11.35      3.32       0     1  13662.0  13409.4   -4.57    0.00    3.95     -5812    74.5159   27.43    0.00
   1575   67.62  256.67   62.11     -1.91    -19.81       0     1  13662.0  13409.4   -4.57    0.00   69.66     -5824   100.0000   18.08    0.00
   1576   33.34   22.83   34.40    -21.49      0.15       0     1  13662.0  13409.4   -4.57    0.00  100.00     -5843   100.0000   24.97    0.00
   1577  107.06   88.20  232.98    -19.93     13.67       0     1  13662.0  13409.4   -4.57    0.00    0.97     -5828   100.0000   15.17    0.00
   1578  206.96  256.11  290.62    -27.51     13.53       0     1  13662.0  13409.4   -4.57    0.00   96.38     -5826   100.0000   14.32    0.00
   1579  279.10  254.83   69.00      2.87     -5.11       0     1  13662.0  13409.4   -4.57    0.00    0.77     -5818    90.0006   17.70    0.00
   1580  304.84  248.13   62.42     29.83     15.19       0     1  13662.0  13409.4   -4.57    0.00    6.37     -5827   100.0000   20.55    0.00
   1581   85.28  250.84   64.71     15.52     11.86       0     1  13662.0  13409.4   -4.57    0.00   29.80     -5828   100.0000   18.22    0.00
   1582  129.64  238.08   67.24    -13.15     -1.73       0     1  13246.9  12976.4   -6.92    0.00    3.64     -5826    66.3792   22.44    0.00
   1583  279.21  202.17  172.52      1.46      5.08       0     1  13246.9  12976.4   -6.92    0.00   96.42     -5833    53.7882   21.21    0.00
   1584  125.65  253.43   70.30      4.47      0.90       0     1  13246.9  12976.4   -6.92    0.00   97.37     -5829    87.3019   17.01    0.00
   1585  226.66  255.41  320.98     12.53      4.50       0     1  13246.9  12976.4   -6.92    0.00   99.06     -5820    71.6904   21.09    0.00
   1586  273.92   29.65   32.06      5.55     11.29       0     1  13246.9  12976.4   -6.92    0.00  100.00     -5825    62.5395   27.03    0.00
   1587  243.00   51.17  190.44      0.92     -9.18       0     1  13246.9  12976.4   -6.92    0.00  100.00     -5857   100.0000   20.57    0.00
   1588   36.93   80.19  131.29    -27.67    -13.50       0     1  13246.9  12976.4   -6.92    0.00   45.79     -5807    84.0025   20.52    0.00
   1589  151.22  108.66  260.37    -25.70    -30.99       0     1  13246.9  12976.4   -6.92    0.00   74.42     -5834   100.0000   15.85    0.00
   1590   45.04  106.31  120.44      0.92      4.78       0     1  13246.9  12976.4   -6.92    0.00   18.07     -5824    78.4988   26.86    0.00
   1591  295.02   94.78  253.33     -1.12     -3.87       0     1  13246.9  12976.4   -6.92    0.00   95.30     -5809    90.8235   23.95    0.00
   1592   88.00   78.42  138.77     -5.53      5.77       0     1  13246.9  12976.4   -6.92    0.00   24.67     -5830    69.8987   18.95    0.00
   1593   75.69  272.06   59.67     -8.77     11.88       0     1  13246.9  12976.4   -6.92    0.00    2.76     -5830    73.7788   19.57    0.00
   1594  192.64   71.74  133.24    -27.87    -13.90       0     1  13246.9  12976.4   -6.92    0.00   84.67     -5822    63.9646   26.65    0.00
   1595  131.03   76.42  129.70    -38.79     18.41       0     1  13246.9  12976.4   -6.92    0.00    1.56     -5839    79.7809   12.12    0.00
   1596  128.57  102.51  263.16     59.44      1.12       0     1  13246.9  12976.4   -6.92    0.00   77.53     -5814   100.0000   10.43    0.00
   1597   34.34   62.35   77.70      0.70     -4.18       0     1  13246.9  12976.4   -6.92    0.00   10.22     -5832   100.0000   16.22    0.00
   1598  123.92  283.67  317.55    -23.50     -0.98       0     1  13246.9  12976.4   -6.92    0.00   21.08     -5863    72.9729   20.26    0.00
   1599  114.93   97.33  268.07    -25.08    -15.93       0     1  13246.9  12976.4   -6.92    0.00   81.76     -5818   100.0000   12.47    0.00
   1600  233.39  259.77   60.11     22.20    -12.94       0     1  13246.9  12976.4   -6.92    0.00   69.10     -5808    86.4673   17.94    0.00
   1601   42.70  257.18   69.30      6.52    -28.82       0     1  13246.9  12976.4   -6.92    0.00    0.02     -5810    67.7267   17.85    0.00
   1602  285.24   79.73  129.84     -8.66     11.52       0     1  13246.9  12976.4   -6.92    0.00   66.56     -5840   100.0000   25.47    0.00
   1603   88.03  252.48   45.21     -9.34     -2.15       0     1  13246.9  12976.4   -6.92    0.00   14.22     -5822    92.4410   20.57    0.00
   1604  319.36  232.89  180.67    -16.20     12.50       0     1  13246.9  12976.4   -6.92    0.00   10.98     -5836    99.4439   16.71    0.00
   1605  233.97   93.55  245.41      5.61     -2.19       0     1  13246.9  12976.4   -6.92    0.00    1.19     -5817   100.0000   20.29    0.00
   1606  103.00   40.89   51.67    -24.92    -22.84       0     1  13246.9  12976.4   -6.92    0.00  100.00     -5851    87.3768   21.32    0.00
   1607  151.01  263.15   67.73      8.12     16.54       0     1  13246.9  12976.4   -6.92    0.00    0.09     -5840   100.0000   16.02    0.00
   1608   22.87  254.63   74.38    -11.95     14.42       0     1  13246.9  12976.4   -6.92    0.00    4.35     -5821   100.0000   29.65    0.00
   1609  181.80  234.63  243.44    -23.05    -23.06       0     1  13246.9  12976.4   -6.92    0.00   30.50     -5831   100.0000   12.44    0.00
   1610  359.70   17.60  223.28    -17.35     -6.35       0     1  13246.9  12976.4   -6.92    0.00   70.33     -5844    63.0008   17.97    0.00
   1611  122.85  251.20  325.12     10.91    -14.87       0     1  13246.9  12976.4   -6.92    0.00    0.08     -5912   100.0000   21.52    0.00
   1612   39.46  194.62   -7.37    -27.31    -16.42       0     1  13246.9  12976.4   -6.92    0.00   93.22     -5831   100.0000   13.36    0.00
   1613  154.02   70.32   86.31      6.13      2.61       0     1  13246.9  12976.4   -6.92    0.00   46.88     -5785   100.0000   14.82    0.00
   1614  107.07   64.64  149.92     36.15     -1.99       0     1  13246.9  12976.4   -6.92    0.00   96.58     -5863   100.0000    9.98    0.00
   1615  282.96  259.98   66.89     -2.51    -30.67       0     1  13246.9  12976.4   -6.92    0.00    6.01     -5811   100.0000   16.25    0.00
   1616  223.00   90.77  236.19     -1.70     -1.91       0     1  13246.9  12976.4   -6.92    0.00    2.31     -5842   100.0000   18.50    0.00
   1617  210.33  258.11  329.69     -0.07     13.36       0     1  13303.7  13019.0   -6.75    0.00    1.44     -5843    61.4532   22.87    0.00
   1618  326.64  229.18  318.79     -4.14      5.72       0     1  13303.7  13019.0   -6.75    0.00    2.59     -5818    76.6798   22.08    0.00
   1619  148.10   71.80  136.04    -17.44      2.18       0     1  13303.7  13019.0   -6.75    0.00   32.47     -5838    55.2336   20.46    0.00
   1620  151.87   24.60  -12.06     29.38    -10.14       0     1  13303.7  13019.0   -6.75    0.00   18.35     -5831    88.6441   11.89    0.00
   1621  242.55  233.10   74.05      4.03     -1.28       0     1  13303.7  13019.0   -6.75    0.00   23.35     -5860    87.8767   15.74    0.00
   1622   57.64  250.26  351.92    -17.24     34.47       0     1  13303.7  13019.0   -6.75    0.00    5.06     -5831    61.3212   16.01    0.00
   1623  296.88  245.28   53.71      3.27     -3.52       0     1  13303.7  13019.0   -6.75    0.00   99.15     -5841    80.7012   18.69    0.00
   1624   51.61    2.04 -100.53     14.45     36.57       0     1  13303.7  13019.0   -6.75    0.00    4.17     -5800    66.2621   10.72    0.00
   1625   57.58  238.57   35.44     -8.77     -7.23       0     1  13303.7  13019.0   -6.75    0.00   12.11     -5838    85.5750   15.93    0.00
   1626   64.75  228.08  103.31     11.13     -7.02       0     1  13303.7  13019.0   -6.75    0.00   82.52     -5805    74.1169   21.64    0.00
   1627  174.99  251.42  131.44      0.13     -6.83       0     1  13303.7  13019.0   -6.75    0.00   35.78     -5849   100.0000   13.91    0.00
   1628  122.40  256.86  321.23      6.95      5.88       0     1  13303.7  13019.0   -6.75    0.00   96.42     -5838    67.4876   25.23    0.00
   1629   70.56  263.60   69.01     15.32     13.97       0     1  13303.7  13019.0   -6.75    0.00   50.31     -5819    91.9625   16.35    0.00
   1630  109.59   27.45    6.17     21.15    -24.58       0     1  13303.7  13019.0   -6.75    0.00    0.35     -5869   100.0000   16.61    0.00
   1631  135.09  237.54   61.71     18.30      2.10       0     1  13303.7  13019.0   -6.75    0.00   41.24     -5831   100.0000   17.17    0.00
   1632  334.15  238.79  320.72      7.24    -26.85       0     1  13303.7  13019.0   -6.75    0.00   98.81     -5834    77.1969   23.81    0.00
   1633  146.02  213.01   99.72     -8.37     -9.77       0     1  13303.7  13019.0   -6.75    0.00   66.32     -5840   100.0000   13.75    0.00
   1634   52.08   82.93  190.96    -17.93     -3.16       0     1  13303.7  13019.0   -6.75    0.00   65.79     -5808    81.4709   14.53    0.00
   1635  291.24  246.22  308.05     26.10     -2.60       0     1  13303.7  13019.0   -6.75    0.00   84.10     -5847    61.5526   26.49    0.00
   1636  251.30  266.64   61.95      1.96     -8.52       0     1  13303.7  13019.0   -6.75    0.00   15.07     -5838    92.7717   21.28    0.00
   1637  356.43   36.39   36.46     18.98    -12.65       0     1  13303.7  13019.0   -6.75    0.00   96.12     -5838    83.1751   21.54    0.00
   1638  284.95  237.97  339.27     -3.71      7.72       0     1  13303.7  13019.0   -6.75    0.00   15.22     -5844    82.9066   15.88    0.00
   1639  351.89  100.79  257.11    -18.78      7.02       0     1  13303.7  13019.0   -6.75    0.00   11.07     -5809    99.8250   15.34    0.00
   1640   35.75  247.84   68.89     -8.43    -15.33       0     1  13303.7  13019.0   -6.75    0.00   12.44     -5817   100.0000   19.68    0.00
   1641  313.39   72.59  153.62    -12.73     10.49       0     1  13303.7  13019.0   -6.75    0.00   11.88     -5843   100.0000   12.59    0.00
   1642  170.18  268.49  290.68    -24.28     19.41       0     1  13303.7  13019.0   -6.75    0.00   79.74     -5823   100.0000   11.92    0.00
   1643  263.52   90.34  246.64     17.94     10.29       0     1  13303.7  13019.0   -6.75    0.00    5.28     -5829    92.2361   13.82    0.00
   1644  146.15  100.36  215.32    -21.06     -4.31       0     1  13303.7  13019.0   -6.75    0.00   93.25     -5798   100.0000   16.56    0.00
   1645  178.00  272.68   77.53    -10.88    -40.91       0     1  13303.7  13019.0   -6.75    0.00   34.66     -5853   100.0000   14.15    0.00
   1646  229.27  231.05  226.54     -2.06    -24.47       0     1  13303.7  13019.0   -6.75    0.00   93.96     -5808   100.0000   12.89    0.00
   1647   73.96  203.41  293.75     34.36      6.18       0     1  13303.7  13019.0   -6.75    0.00    2.31     -5842   100.0000   13.00    0.00
   1648  105.64  195.38  214.77    -14.69     -0.38       0     1  13303.7  13019.0   -6.75    0.00   32.89     -5829   100.0000   13.77    0.00
   1649   48.80   33.35  295.92     -4.22     39.66       0     1  13303.7  13019.0   -6.75    0.00   64.59     -5814   100.0000   12.44    0.00
   1650   93.44  267.77   75.76    -11.37    -13.17       0     1  13303.7  13019.0   -6.75    0.00   14.72     -5817   100.0000   16.13    0.00
   1651   28.65  277.08  275.36      8.68     -4.30       0     1  13303.7  13019.0   -6.75    0.00   13.29     -5820   100.0000   14.28    0.00
   1652  124.40    8.91 -215.36      8.89     17.06       0     1  13303.7  13019.0   -6.75    0.00    0.12     -5850    99.9951   20.39    0.00
   1653  300.02   31.41  241.33     16.49     16.17       0     1  15393.9  15114.5    1.08    0.00   87.95     -5841    64.7811   14.92    0.00
   1654  -14.94    8.59  354.27     -8.79    -20.35       0     1  15393.9  15114.5    1.08    0.00    1.20     -5838    67.3736   20.74    0.00
   1655  138.70    7.71  298.62      2.91     -6.24       0     1  15393.9  15114.5    1.08    0.00  100.00     -5892    55.9715   25.20    0.00
   1656  367.69   22.56   65.10     -9.93      1.23       0     1  15393.9  15114.5    1.08    0.00   54.99     -5887    70.9805   21.30    0.00
   1657  276.14  273.99   57.58     -5.61    -24.60       0     1  15393.9  15114.5    1.08    0.00    1.17     -5818    69.7102   19.12    0.00
   1658  307.88  251.50  137.60    -23.55      4.42       0     1  15393.9  15114.5    1.08    0.00   28.54     -5878    75.3500   16.67    0.00
   1659  282.59  235.68  188.27      3.19     -3.86       0     1  15393.9  15114.5    1.08    0.00   99.59     -5880    56.5140   19.02    0.00
   1660  181.83  266.13   61.14     -7.17     -2.58       0     1  15393.9  15114.5    1.08    0.00  100.00     -5816    64.8504   19.97    0.00
   1661  259.08   81.66  244.23     21.44     -2.07       0     1  15393.9  15114.5    1.08    0.00   65.01     -5829    64.4509   14.97    0.00
   1662  118.93   46.00  302.21     19.06      2.22       0     1  15393.9  15114.5    1.08    0.00    1.06     -5838    94.4265   12.67    0.00
   1663  170.42   83.56  233.41    -14.79     -4.11       0     1  15393.9  15114.5    1.08    0.00    5.49     -5825    64.5052   16.93    0.00
   1664  256.60  256.44   50.68     -2.71     18.04       0     1  15393.9  15114.5    1.08    0.00    0.30     -5826    89.1944   15.58    0.00
   1665  312.53   62.48   19.11     32.48     21.08       0     1  15393.9  15114.5    1.08    0.00    0.06     -5884    74.6182   11.22    0.00
   1666    8.43  258.91   60.58      8.07      8.26       0     1  15393.9  15114.5    1.08    0.00   54.12     -5803   100.0000   20.15    0.00
   1667  249.74  245.64  335.11     13.92     10.04       0     1  15393.9  15114.5    1.08    0.00   29.73     -5825    60.3860   21.96    0.00
   1668   83.74  105.28  249.09    -15.98     -8.79       0     1  15393.9  15114.5    1.08    0.00   99.48     -5836    67.6054   18.99    0.00
   1669   47.87   87.03  232.80    -20.67     20.89       0     1  15393.9  15114.5    1.08    0.00   99.83     -5822    90.6931   16.81    0.00
   1670  145.44  253.17   71.67     41.12     16.85       0     1  15393.9  15114.5    1.08    0.00    1.78     -5793    92.0915   14.38    0.00
   1671  185.72  215.90  -13.54      0.37     -0.76       0     1  15393.9  15114.5    1.08    0.00    0.00     -5843    83.9620   14.57    0.00
   1672  136.25  255.92   77.00      2.86     -1.30       0     1  15393.9  15114.5    1.08    0.00   24.86     -5874   100.0000   19.10    0.00
   1673  170.48  277.24  323.07     12.25    -11.98       0     1  15393.9  15114.5    1.08    0.00   71.55     -5827    68.5649   15.63    0.00
   1674  287.09  266.98   66.98     11.31     15.51       0     1  15393.9  15114.5    1.08    0.00    4.73     -5826   100.0000   17.54    0.00
   1675  222.25   92.08  227.50    -18.52      2.36       0     1  15393.9  15114.5    1.08    0.00   99.85     -5835    90.2921   18.61    0.00
   1676   30.18  277.46  314.38     -7.27      3.26       0     1  15393.9  15114.5    1.08    0.00   12.08     -5831    54.0401   20.37    0.00
   1677  236.47  254.30  321.65     20.27      7.14       0     1  15393.9  15114.5    1.08    0.00   57.96     -5836    57.0671   21.42    0.00
   1678  100.65   97.20  258.11     -1.25    -21.21       0     1  15393.9  15114.5    1.08    0.00    0.23     -5829    86.7438   15.82    0.00
   1679  327.27   22.42   38.48      3.15      2.94       0     1  15393.9  15114.5    1.08    0.00   99.86     -5821    83.0641   24.74    0.00
   1680  239.44   39.72  288.01      4.00      0.24       0     1  15393.9  15114.5    1.08    0.00   85.00     -5873    90.8938   18.82    0.00
   1681  235.24   83.71   60.96     -4.50      3.92       0     1  15393.9  15114.5    1.08    0.00   98.63     -5844   100.0000   14.42    0.00
   1682   22.60   39.86  230.54      5.47     15.32       0     1  15393.9  15114.5    1.08    0.00    0.80     -5863   100.0000   14.18    0.00
   1683   92.31   85.06  244.31     12.54      6.32       0     1  15393.9  15114.5    1.08    0.00   41.27     -5837    95.4437   17.42    0.00
   1684  149.40   27.02  105.47      6.18     18.21       0     1  15393.9  15114.5    1.08    0.00   99.51     -5832   100.0000   15.59    0.00
   1685   40.30  237.22  154.11     -5.21    -12.45       0     1  15393.9  15114.5    1.08    0.00   86.40     -5831    87.6519   14.83    0.00
   1686  264.48  253.79   55.22      7.11    -19.87       0     1  15393.9  15114.5    1.08    0.00   99.29     -5820   100.0000   14.77    0.00
   1687  115.50  102.88  228.94     -6.31    -20.08       0     1  15393.9  15114.5    1.08    0.00   26.06     -5808   100.0000   15.20    0.00
   1688   91.94  240.98   -6.42     10.15     30.23       0     1  15393.9  15114.5    1.08    0.00    0.01     -5863    79.3817   18.57    0.00
   1689  187.69  256.70   33.39     19.51    -28.79       0     1  15393.9  15114.5    1.08    0.00   65.46     -5826    74.1823   21.20    0.00
   1690  153.28  263.54   76.09     28.69     -6.69       0     1  15393.9  15114.5    1.08    0.00    0.30     -5835    77.5212   20.11    0.00
   1691   19.13   40.82   44.96     24.31    -31.21       0     1  15393.9  15114.5    1.08    0.00  100.00     -5838   100.0000   19.99    0.00
   1692  131.67   42.02  163.22      6.73     25.42       0     1  15393.9  15114.5    1.08    0.00    0.11     -5914   100.0000   13.72    0.00
   1693   85.25  212.85   69.82     -7.82      3.48       0     1  15393.9  15114.5    1.08    0.00   22.81     -5843   100.0000   16.39    0.00
   1694   31.15  198.69  221.04    -15.10     -3.53       0     1  15393.9  15114.5    1.08    0.00    1.94     -5835    99.3589   15.50    0.00
   1695  359.31  188.23  176.82     21.99    -15.72       0     1  15393.9  15114.5    1.08    0.00    0.89     -5824   100.0000   13.93    0.00
   1696  361.10  254.73   69.95    -15.52     22.35       0     1  15393.9  15114.5    1.08    0.00    0.02     -5830   100.0000   22.19    0.00
   1697  173.69  266.83   71.96     21.15     24.03       0     1  15393.9  15114.5    1.08    0.00    2.59     -5864   100.0000   17.04    0.00
   1698  230.06  113.52  243.08     -0.23     14.17       0     1  15079.3  14765.7   -6.12    0.00   89.45     -5831    63.4190   23.01    0.00
   1699  117.14   71.96   35.74     -8.86     11.04       0     1  15079.3  14765.7   -6.12    0.00   82.54     -5824    65.0193   19.00    0.00
   1700  179.24   86.89  240.91      8.45    -16.34       0     1  15079.3  14765.7   -6.12    0.00    3.27     -5816    56.5180   15.91    0.00
   1701  207.44  254.49   -7.44     37.63    -30.73       0     1  15079.3  14765.7   -6.12    0.00    0.17     -5830    82.0010   15.92    0.00
   1702   83.97   11.19 -130.08     -4.78     21.41       0     1  15079.3  14765.7   -6.12    0.00   17.13     -5836    61.3042   21.75    0.00
   1703  313.59   36.84   37.78     11.67     -4.90       0     1  15079.3  14765.7   -6.12    0.00   99.99     -5825    46.1505   25.91    0.00
   1704   76.84   43.72   30.09      4.87     -7.09       0     1  15079.3  14765.7   -6.12    0.00   99.94     -5820    61.8070   22.89    0.00
   1705   97.45  216.05   52.18     20.84     18.65       0     1  15079.3  14765.7   -6.12    0.00    3.06     -5841   100.0000   11.90    0.00
   1706  237.48  228.05  195.94     -0.63    -19.82       0     1  15079.3  14765.7   -6.12    0.00  100.00     -5822    69.5491   24.99    0.00
   1707   12.94  248.33  353.03     -4.56    -17.37       0     1  15079.3  14765.7   -6.12    0.00    0.19     -5855    60.6723   17.95    0.00
   1708  106.01  261.48  319.49    -13.53      5.89       0     1  15079.3  14765.7   -6.12    0.00    4.77     -5834    61.1833   23.72    0.00
   1709    9.50  262.97   70.80    -17.77     -8.20       0     1  15079.3  14765.7   -6.12    0.00    0.06     -5815    63.3038   16.55    0.00
   1710  209.47  266.00   51.60    -13.13      8.89       0     1  15079.3  14765.7   -6.12    0.00    1.32     -5823    62.3581   19.73    0.00
   1711   81.87  281.08  305.90     -0.21      2.25       0     1  15079.3  14765.7   -6.12    0.00   99.79     -5833    64.7673   25.14    0.00
   1712  152.85  244.30   70.35     -0.96     -5.53       0     1  15079.3  14765.7   -6.12    0.00   92.84     -5826    93.5663   17.13    0.00
   1713   74.09  100.91  124.74     34.89     -2.18       0     1  15079.3  14765.7   -6.12    0.00   96.26     -5846    92.6810   21.34    0.00
   1714  146.49   28.27  165.34      6.20     14.36       0     1  15079.3  14765.7   -6.12    0.00   62.96     -5804    64.9666   18.61    0.00
   1715  179.93    8.61 -190.54      2.01     26.03       0     1  15079.3  14765.7   -6.12    0.00   98.83     -5863    78.0005   16.02    0.00
   1716  382.99  -14.86 -145.16     -4.23     14.68       0     1  15079.3  14765.7   -6.12    0.00    0.60     -5830    63.0698   22.16    0.00
   1717  356.44  103.20  242.99     14.78     24.59       0     1  15079.3  14765.7   -6.12    0.00   33.98     -5811    77.6264   21.47    0.00
   1718  301.77  215.13    3.11     -8.92    -16.41       0     1  15079.3  14765.7   -6.12    0.00   95.98     -5814    76.6880   16.28    0.00
   1719  351.73  253.03   62.87     12.82     -9.81       0     1  15079.3  14765.7   -6.12    0.00    4.94     -5823    90.1613   15.59    0.00
   1720  222.69  262.07   69.77     16.36     27.90       0     1  15079.3  14765.7   -6.12    0.00    3.59     -5799    82.6369   14.86    0.00
   1721  292.94  250.50   74.74     31.12     18.23       0     1  15079.3  14765.7   -6.12    0.00    5.07     -5842    78.6571   21.16    0.00
   1722  184.39  241.68   70.82      6.35     15.97       0     1  15079.3  14765.7   -6.12    0.00    0.33     -5829    94.8344   17.09    0.00
   1723   12.49  260.82   81.15    -11.33    -19.25       0     1  15079.3  14765.7   -6.12    0.00   20.03     -5837    72.2644   19.24    0.00
   1724   77.39  252.69  321.04     -8.96     -0.37       0     1  15079.3  14765.7   -6.12    0.00   93.53     -5853   100.0000   23.48    0.00
   1725  308.31   77.25  132.48    -14.00     11.19       0     1  15079.3  14765.7   -6.12    0.00   97.69     -5818    64.2260   25.25    0.00
   1726   99.78   51.38  126.00    -15.20     -1.65       0     1  15079.3  14765.7   -6.12    0.00   22.05     -5807   100.0000   17.54    0.00
   1727  148.44  256.96  328.56     10.25     13.27       0     1  15079.3  14765.7   -6.12    0.00    0.86     -5854    76.1154   22.95    0.00
   1728  185.96  256.32   79.79     12.04      1.26       0     1  15079.3  14765.7   -6.12    0.00    5.10     -5843    71.4346   18.75    0.00
   1729  166.80   34.59   45.95     18.39      6.81       0     1  15079.3  14765.7   -6.12    0.00  100.00     -5827    72.1554   22.78    0.00
   1730   29.94  284.50  108.43     -5.31     36.51       0     1  15079.3  14765.7   -6.12    0.00   14.79     -5852   100.0000   11.71    0.00
   1731  126.66  265.35   68.22    -23.85     -4.81       0     1  15079.3  14765.7   -6.12    0.00    0.45     -5823    76.5700   18.36    0.00
   1732  130.42  264.31   64.24      3.21     -9.89       0     1  15079.3  14765.7   -6.12    0.00   76.98     -5813   100.0000   20.09    0.00
   1733  176.80  263.24   64.62    -14.59     18.14       0     1  15079.3  14765.7   -6.12    0.00    2.98     -5818   100.0000   17.16    0.00
   1734   81.64  223.11   96.33     -7.08    -14.17       0     1  15079.3  14765.7   -6.12    0.00   78.24     -5815   100.0000   16.43    0.00
   1735   72.51  241.95  325.28     -0.04     13.25       0     1  15079.3  14765.7   -6.12    0.00    7.22     -5832   100.0000   20.88    0.00
   1736  239.71  258.60  143.50      7.20    -14.78       0     1  15079.3  14765.7   -6.12    0.00   42.33     -5813    96.8904   13.86    0.00
   1737   11.99  258.73   76.54     16.01     19.99       0     1  15079.3  14765.7   -6.12    0.00   96.17     -5841   100.0000   15.71    0.00
   1738   83.82  270.56   72.87     -4.39    -24.13       0     1  15079.3  14765.7   -6.12    0.00   60.75     -5811    94.6507   21.43    0.00
   1739  318.58   83.32  120.93    -45.49     14.82       0     1  15079.3  14765.7   -6.12    0.00   76.85     -5816    80.9285   21.39    0.00
   1740  190.36   86.07   70.11    -17.08    -16.66       0     1  15079.3  14765.7   -6.12    0.00   26.59     -5925    74.7130   19.70    0.00
   1741   94.39  267.87   63.99    -14.83     -6.57       0     1  15079.3  14765.7   -6.12    0.00    0.33     -5828   100.0000   19.91    0.00
   1742   23.34   90.71  237.37     -3.80     -7.26       0     1  15079.3  14765.7   -6.12    0.00    2.95     -5841    79.4610   20.02    0.00
   1743   27.07   36.46   22.69     24.83     -2.95       0     1  15079.3  14765.7   -6.12    0.00   99.36     -5876    70.6312   20.29    0.00
   1744  151.53   95.53  250.61    -15.71     15.57       0     1  15079.3  14765.7   -6.12    0.00   17.35     -5824    93.3677   17.75    0.00
   1745  188.83  257.30   84.75     -3.83      1.69       0     1  15079.3  14765.7   -6.12    0.00   25.35     -5845   100.0000   14.07    0.00
   1746   51.47  261.98  117.81     -4.69     -2.48       0     1  15079.3  14765.7   -6.12    0.00   11.53     -5885    98.9659   15.76    0.00
   1747   26.86  214.43  132.05    -21.23    -20.74       0     1  15122.8  14850.1   -9.52    0.00    7.32     -5861    65.2281   13.97    0.00
   1748  123.15   92.73  125.54     30.77    -12.28       0     1  15122.8  14850.1   -9.52    0.00   98.36     -5832   100.0000   19.56    0.00
   1749  332.37   74.37   14.28    -10.02     -6.87       0     1  15122.8  14850.1   -9.52    0.00   95.45     -5861    89.0191   11.51    0.00
   1750  289.81   30.55   54.39      2.09     19.05       0     1  15122.8  14850.1   -9.52    0.00  100.00     -5818    74.7860   25.55    0.00
   1751  250.18  231.44  182.83     35.23    -22.74       0     1  15122.8  14850.1   -9.52    0.00   99.47     -5828    79.5178   13.28    0.00
   1752    8.78   50.57  196.24      2.72      9.04       0     1  15122.8  14850.1   -9.52    0.00   98.25     -5845    93.8887   14.20    0.00
   1753  348.85  264.08  306.22    -13.38      8.66       0     1  15122.8  14850.1   -9.52    0.00   99.86     -5816    55.5586   25.38    0.00
   1754  310.66  260.48   63.39      1.52     -0.32       0     1  15122.8  14850.1   -9.52    0.00    0.00     -5831    70.0805   22.42    0.00
   1755   85.84  243.07  173.71     -0.28     11.02       0     1  15122.8  14850.1   -9.52    0.00   53.35     -5832    64.7592   17.16    0.00
   1756   59.98   24.76  119.98     -3.63      4.53       0     1  15122.8  14850.1   -9.52    0.00    1.57     -5843    94.4591   16.59    0.00
   1757  150.50  277.27  248.63     -5.99     -9.32       0     1  15122.8  14850.1   -9.52    0.00   98.30     -5822   100.0000   16.57    0.00
   1758  240.88   89.86  125.82     -1.62     29.58       0     1  15122.8  14850.1   -9.52    0.00   58.80     -5825    93.4902   22.66    0.00
   1759  250.87  244.26   56.30     -5.39     12.42       0     1  15122.8  14850.1   -9.52    0.00    2.34     -5851   100.0000   19.63    0.00
   1760   50.36   78.51  130.89      4.75    -25.11       0     1  15122.8  14850.1   -9.52    0.00   94.98     -5863    71.8613   25.81    0.00
   1761  165.53   70.33   50.71     17.13     -8.42       0     1  15122.8  14850.1   -9.52    0.00   50.21     -5802    60.7378   14.61    0.00
   1762  161.88  198.39   28.03    -17.24     10.76       0     1  15122.8  14850.1   -9.52    0.00   99.05     -5861   100.0000   14.19    0.00
   1763  341.44  253.32   69.03     24.32     -7.66       0     1  15122.8  14850.1   -9.52    0.00    0.37     -5810    87.5177   18.10    0.00
   1764  345.69   25.83   43.28     10.45    -10.25       0     1  15122.8  14850.1   -9.52    0.00   99.84     -5865    63.6412   24.10    0.00
   1765  278.21  196.73   23.85     21.60      5.20       0     1  15122.8  14850.1   -9.52    0.00   96.84     -5820    99.5023   13.99    0.00
   1766  110.27   43.19   34.98      6.64     15.79       0     1  15122.8  14850.1   -9.52    0.00   67.56     -5817    95.1214   23.30    0.00
   1767  105.69   29.52  254.10     24.01     -2.30       0     1  15122.8  14850.1   -9.52    0.00   17.76     -5817    82.9112   14.79    0.00
   1768  197.41   32.36  333.77     10.87     -0.55       0     1  15122.8  14850.1   -9.52    0.00    6.18     -5801    74.4202   16.21    0.00
   1769  158.29   53.01   58.07     -2.43     17.08       0     1  15122.8  14850.1   -9.52    0.00   98.37     -5835    74.4043   20.16    0.00
   1770  338.52  263.25  309.88      7.64      1.95       0     1  15122.8  14850.1   -9.52    0.00   84.41     -5815    64.1560   24.85    0.00
   1771  215.17  252.82   67.70     31.48     -0.90       0     1  15122.8  14850.1   -9.52    0.00    3.01     -5810   100.0000   20.65    0.00
   1772  150.64   25.56   14.07      4.78    -24.90       0     1  15122.8  14850.1   -9.52    0.00  100.00     -5806   100.0000   19.95    0.00
   1773   67.89  245.97   33.09      9.36      0.28       0     1  15122.8  14850.1   -9.52    0.00   51.52     -5841   100.0000   17.38    0.00
   1774  307.52  103.57  140.40    -11.31      8.81       0     1  15122.8  14850.1   -9.52    0.00   33.41     -5836    78.2533   23.06    0.00
   1775  316.91  241.65  230.05      0.18     10.43       0     1  15122.8  14850.1   -9.52    0.00    4.36     -5839    93.5315   16.06    0.00
   1776  176.52  252.34   79.19      9.30     -6.75       0     1  15122.8  14850.1   -9.52    0.00   35.41     -5823   100.0000   19.60    0.00
   1777   62.08  264.77   65.04      0.91    -10.51       0     1  15122.8  14850.1   -9.52    0.00   49.33     -5806    91.0733   16.25    0.00
   1778   83.76  235.98   27.29      7.08    -15.59       0     1  15122.8  14850.1   -9.52    0.00    0.00     -5895   100.0000   13.28    0.00
   1779  100.88  258.76   61.29     -2.98     19.56       0     1  15122.8  14850.1   -9.52    0.00    6.81     -5806   100.0000   19.16    0.00
   1780   53.16  248.89   72.46     -3.34     -1.75       0     1  15122.8  14850.1   -9.52    0.00   91.32     -5833   100.0000   17.58    0.00
   1781   69.55   84.10  245.94      7.17    -20.32       0     1  15122.8  14850.1   -9.52    0.00   44.66     -5813    80.0226   15.59    0.00
   1782  153.54   14.48  131.21    -11.99     23.46       0     1  15122.8  14850.1   -9.52    0.00   57.98     -5836    94.0938   14.26    0.00
   1783  216.74   86.99  136.23    -10.68     -4.53       0     1  15122.8  14850.1   -9.52    0.00   98.62     -5832   100.0000   19.16    0.00
   1784  231.96  222.22   47.98     -3.99    -22.58       0     1  15122.8  14850.1   -9.52    0.00   99.78     -5813    89.7481   16.03    0.00
   1785  290.51  244.43  326.94     18.40    -12.45       0     1  15122.8  14850.1   -9.52    0.00   80.68     -5834   100.0000   18.28    0.00
   1786   65.88   39.33   39.01      1.38     -1.86       0     1  15122.8  14850.1   -9.52    0.00   99.29     -5849    74.9902   19.36    0.00
   1787   35.93  218.34   58.20     -7.77    -12.19       0     1  15122.8  14850.1   -9.52    0.00   98.16     -5818   100.0000   14.87    0.00
   1788  299.10   25.07  194.69    -28.19     35.74       0     1  15122.8  14850.1   -9.52    0.00    2.51     -5817    96.5052   13.44    0.00
   1789  215.38  257.25  327.04     18.27    -19.68       0     1  15122.8  14850.1   -9.52    0.00    0.21     -5822    86.7644   18.42    0.00
   1790   19.25   30.56   35.02     30.44    -36.95       0     1  15122.8  14850.1   -9.52    0.00  100.00     -5862    96.3361   16.04    0.00
   1791  232.20  253.93  307.40     18.59      2.95       0     1  15122.8  14850.1   -9.52    0.00   96.15     -5804   100.0000   17.91    0.00
   1792  328.88  232.23  201.32     10.14     -3.76       0     1  15122.8  14850.1   -9.52    0.00   65.31     -5796   100.0000   13.14    0.00
   1793  354.89  256.41  199.96    -40.41     36.87       0     1  15122.8  14850.1   -9.52    0.00    5.86     -5846   100.0000    9.45    0.00
   1794   55.08   31.86   60.95    -23.67     -4.00       0     1  18277.8  18049.8    2.66    0.00    0.64     -5853    82.1538   22.34    0.00
   1795  299.26  110.34  238.98      0.73      0.51       0     1  18277.8  18049.8    2.66    0.00    0.40     -5806    51.4662   20.55    0.00
   1796  320.11   85.50  107.01    -33.15     -0.13       0     1  18277.8  18049.8    2.66    0.00   50.69     -5820    72.8308   12.84    0.00
   1797  112.74   -4.97   -3.55     -1.75    -28.31       0     1  18277.8  18049.8    2.66    0.00   28.21     -5838    53.2085   24.47    0.00
   1798   60.80   97.08  187.37      9.97     -7.15       0     1  18277.8  18049.8    2.66    0.00   99.99     -5859    53.7444   15.81    0.00
   1799  302.90   11.51  310.47      1.72      3.40       0     1  18277.8  18049.8    2.66    0.00   97.81     -5849    43.2569   19.76    0.00
   1800   64.62   86.48  246.77      2.24      6.49       0     1  18277.8  18049.8    2.66    0.00   56.17     -5815   100.0000   20.81    0.00
   1801  333.34   48.25  281.19     10.06     49.87       0     1  18277.8  18049.8    2.66    0.00    2.15     -5836    83.3343   12.17    0.00
   1802  277.29  265.46   52.10     12.16     17.65       0     1  18277.8  18049.8    2.66    0.00   97.62     -5900    80.3161   17.72    0.00
   1803  256.49  230.17  282.22     -5.58     -2.76       0     1  18277.8  18049.8    2.66    0.00   75.36     -5841    60.8609   17.50    0.00
   1804   84.14   91.42  134.53    -37.23     25.00       0     1  18277.8  18049.8    2.66    0.00   85.00     -5839   100.0000   18.65    0.00
   1805  195.46  105.73  242.79    -18.99      4.19       0     1  18277.8  18049.8    2.66    0.00    0.09     -5844    75.4071   17.80    0.00
   1806  332.99   60.23   56.97     -2.13     16.38       0     1  18277.8  18049.8    2.66    0.00   21.37     -5856    93.6837   17.29    0.00
   1807  274.98  100.56  260.75     -6.83     -5.19       0     1  18277.8  18049.8    2.66    0.00    0.63     -5892    93.6708   25.77    0.00
   1808  267.51   89.59  137.21     -8.87     -8.94       0     1  18277.8  18049.8    2.66    0.00   94.47     -5832    68.3634   23.94    0.00
   1809  249.00   99.83  256.78    -13.39     -3.22       0     1  18277.8  18049.8    2.66    0.00    9.31     -5860    99.5720   21.06    0.00
   1810  160.92  241.89   82.51     11.13      8.74       0     1  18277.8  18049.8    2.66    0.00   10.80     -5820    80.3829   20.98    0.00
   1811   56.62   66.24  249.02     -8.22      8.61       0     1  18277.8  18049.8    2.66    0.00    7.36     -5838   100.0000   19.64    0.00
   1812  276.63  251.54  106.25     11.21    -18.57       0     1  18277.8  18049.8    2.66    0.00   99.98     -5837    53.1808   27.08    0.00
   1813   61.37  239.85   61.34     -4.18     -1.07       0     1  18277.8  18049.8    2.66    0.00   30.62     -5847    88.1038   18.03    0.00
   1814  210.65   23.40  338.07      1.13    -10.18       0     1  18277.8  18049.8    2.66    0.00   98.99     -5844    78.0252   17.66    0.00
   1815  232.14   93.51  133.99     27.14     -1.73       0     1  18277.8  18049.8    2.66    0.00   99.78     -5834    74.6121   22.57    0.00
   1816   97.17   92.29   59.92     10.11     -9.63       0     1  18277.8  18049.8    2.66    0.00    0.03     -5863    62.2769   19.96    0.00
   1817  351.41  285.00  314.10      8.85      8.84       0     1  18277.8  18049.8    2.66    0.00    0.81     -5844    57.6424   22.01    0.00
   1818  295.57  262.72  237.18     -1.73     16.45       0     1  18277.8  18049.8    2.66    0.00   99.91     -5879   100.0000   16.15    0.00
   1819  273.85  272.33   68.14      0.44     13.98       0     1  18277.8  18049.8    2.66    0.00    0.59     -5845    75.6461   16.73    0.00
   1820   48.86   88.88  250.14     -5.11     16.60       0     1  18277.8  18049.8    2.66    0.00   66.36     -5806    71.0647   22.85    0.00
   1821  267.68  272.56   53.90     12.50     17.89       0     1  18277.8  18049.8    2.66    0.00   17.72     -5808    80.7348   17.58    0.00
   1822   89.58   56.31  134.61    -26.84     -3.25       0     1  18277.8  18049.8    2.66    0.00    6.66     -5842    58.5206   21.92    0.00
   1823   52.22  258.98   71.83    -11.18     16.01       0     1  18277.8  18049.8    2.66    0.00   45.00     -5822    72.2077   19.84    0.00
   1824  180.83   86.39  255.84     -7.47      3.64       0     1  18277.8  18049.8    2.66    0.00   73.51     -5842   100.0000   18.01    0.00
   1825  233.39  104.33  250.49      5.81     -6.40       0     1  18277.8  18049.8    2.66    0.00    3.49     -5812    57.3108   22.81    0.00
   1826   70.46  259.89   60.17    -17.90     -1.34       0     1  18277.8  18049.8    2.66    0.00    0.02     -5840   100.0000   18.68    0.00
   1827  339.72   87.35  248.38    -19.85     -1.38       0     1  18277.8  18049.8    2.66    0.00   14.68     -5833    93.1945   18.13    0.00
   1828  135.19   68.29  125.64      2.15    -10.69       0     1  18277.8  18049.8    2.66    0.00   99.50     -5826    86.1385   22.38    0.00
   1829  355.55   95.03  259.84     15.60     -6.49       0     1  18277.8  18049.8    2.66    0.00    5.01     -5826    85.0250   22.84    0.00
   1830  335.60  261.71   51.66    -12.35      5.83       0     1  18277.8  18049.8    2.66    0.00   26.28     -5811   100.0000   18.68    0.00
   1831  182.87   73.62  121.68     -5.79    -12.17       0     1  18277.8  18049.8    2.66    0.00   98.94     -5829    88.1270   26.47    0.00
   1832   63.33  262.74   66.05    -12.02    -13.28       0     1  18277.8  18049.8    2.66    0.00    0.10     -5858   100.0000   20.64    0.00
   1833  238.77   38.66  165.17     -7.25     -0.49       0     1  18277.8  18049.8    2.66    0.00   98.64     -5857   100.0000   16.19    0.00
   1834  340.27  246.71   -2.06      7.02     24.79       0     1  18277.8  18049.8    2.66    0.00    4.46     -5881    91.0147   13.45    0.00
   1835  336.06  248.67   66.87    -54.02     -1.11       0     1  18277.8  18049.8    2.66    0.00    1.41     -5834   100.0000    9.23    0.00
   1836   25.15  191.95  164.23    -19.93      1.27       0     1  18277.8  18049.8    2.66    0.00    5.91     -5808   100.0000   15.09    0.00
   1837  110.29   87.48  236.74      0.25      1.20       0     1  18277.8  18049.8    2.66    0.00   93.02     -5822   100.0000   18.34    0.00
   1838  220.29   59.85  263.27     -2.04      8.30       0     1  18277.8  18049.8    2.66    0.00    2.32     -5890   100.0000   14.78    0.00
   1839  208.02   88.53  231.25      3.95    -10.58       0     1  18277.8  18049.8    2.66    0.00   17.68     -5850   100.0000   15.18    0.00
   1840  221.93  270.92   88.61      9.18     -2.12       0     1  18277.8  18049.8    2.66    0.00   20.37     -5831    98.8183   16.55    0.00
   1841  127.58  246.34  108.20    -14.62      0.71       0     1  18277.8  18049.8    2.66    0.00    0.02     -5891   100.0000   15.73    0.00
   1842   47.14  265.34   71.47     21.19     24.41       0     1  18277.8  18049.8    2.66    0.00    9.12     -5822   100.0000   16.27    0.00
   1843   40.65  274.38   20.06      1.66     20.36       0     1  17958.2  17667.8  -14.33    0.00    0.18     -5929    64.2471   18.30    0.00
   1844  215.52   24.16  118.65     21.69     15.18       0     1  17958.2  17667.8  -14.33    0.00   96.20     -5840    62.2794   16.49    0.00
   1845   80.72  244.64   90.23    -24.80    -20.73       0     1  17958.2  17667.8  -14.33    0.00    1.00     -5892    77.4888   13.56    0.00
   1846   34.52   41.01   59.24     -6.19    -11.29       0     1  17958.2  17667.8  -14.33    0.00   99.36     -5833    49.3411   22.96    0.00
   1847  272.61   64.73  133.93     11.20    -13.83       0     1  17958.2  17667.8  -14.33    0.00   99.74     -5868    55.2578   24.90    0.00
   1848  130.57  256.64   66.40      1.69     -4.32       0     1  17958.2  17667.8  -14.33    0.00    0.41     -5810    61.0251   17.38    0.00
   1849  267.28   33.39   37.61      4.18     21.43       0     1  17958.2  17667.8  -14.33    0.00  100.00     -5935    64.3736   20.08    0.00
   1850    2.94  233.42  139.17    -10.05     -0.05       0     1  17958.2  17667.8  -14.33    0.00   14.88     -5826    52.4707   18.54    0.00
   1851  258.15  243.63   57.87     10.53      3.08       0     1  17958.2  17667.8  -14.33    0.00   73.60     -5838    57.8332   20.92    0.00
   1852  201.43   95.08  254.95     10.55      3.14       0     1  17958.2  17667.8  -14.33    0.00   32.52     -5852   100.0000   18.28    0.00
   1853  274.09   91.55  245.77      6.50      9.03       0     1  17958.2  17667.8  -14.33    0.00   56.63     -5883    68.6099   23.16    0.00
   1854  123.98   29.85   27.92     -1.98     -4.06       0     1  17958.2  17667.8  -14.33    0.00   99.26     -5838    57.1493   21.36    0.00
   1855   98.80   25.62   41.37     13.74     -6.74       0     1  17958.2  17667.8  -14.33    0.00    0.09     -5849    74.8626   21.43    0.00
   1856  -11.09   31.20   33.78     -0.22      5.18       0     1  17958.2  17667.8  -14.33    0.00    1.28     -5863    55.6192   20.57    0.00
   1857  150.78  102.87  256.14     25.85     -1.31       0     1  17958.2  17667.8  -14.33    0.00    4.84     -5807    77.8706   19.40    0.00
   1858  208.40  199.45  129.58    -22.86    -26.47       0     1  17958.2  17667.8  -14.33    0.00   80.49     -5832    62.7005   15.61    0.00
   1859  174.13  274.38  309.35     -4.14      6.63       0     1  17958.2  17667.8  -14.33    0.00    1.03     -5830    89.6311   21.88    0.00
   1860  213.38  260.03   66.63     46.77      3.65       0     1  17958.2  17667.8  -14.33    0.00    0.15     -5821    59.1820   14.17    0.00
   1861  330.29  237.28   61.95    -23.21     -2.40       0     1  17958.2  17667.8  -14.33    0.00    2.31     -5835    79.0630   19.36    0.00
   1862  349.77  258.99  194.49     10.66     -0.77       0     1  17958.2  17667.8  -14.33    0.00    7.97     -5897    96.0397   16.84    0.00
   1863  116.67  288.04  323.92     -8.87      2.44       0     1  17958.2  17667.8  -14.33    0.00   98.75     -5868    63.7642   25.63    0.00
   1864  289.26   77.95   74.55      0.45     15.70       0     1  17958.2  17667.8  -14.33    0.00   98.40     -5903    93.9882   15.08    0.00
   1865  283.57  258.77   -6.82    -21.88    -11.17       0     1  17958.2  17667.8  -14.33    0.00    1.89     -5862    60.6799   21.24    0.00
   1866  354.33  257.57  173.63    -10.82    -11.67       0     1  17958.2  17667.8  -14.33    0.00    1.53     -5870    79.3444   15.20    0.00
   1867  345.64   81.36   74.85      7.06    -19.75       0     1  17958.2  17667.8  -14.33    0.00   44.94     -5864    71.9533   18.04    0.00
   1868  109.52   82.55  257.81     -4.81     15.43       0     1  17958.2  17667.8  -14.33    0.00   17.69     -5841    60.6560   18.12    0.00
   1869  356.04  268.52   80.32      1.29    -21.98       0     1  17958.2  17667.8  -14.33    0.00   11.89     -5865    83.6700   19.32    0.00
   1870  273.47   86.70   71.74    -12.73     -9.75       0     1  17958.2  17667.8  -14.33    0.00  100.00     -5825    85.8178   21.55    0.00
   1871  137.84  281.30   77.76      2.63      1.15       0     1  17958.2  17667.8  -14.33    0.00   91.39     -5822    60.6383   16.23    0.00
   1872  130.15  118.36  252.69     40.51      6.48       0     1  17958.2  17667.8  -14.33    0.00   40.56     -5829    94.5632   15.03    0.00
   1873   58.58  253.23   86.35     -4.50      3.98       0     1  17958.2  17667.8  -14.33    0.00    0.01     -5840   100.0000   19.76    0.00
   1874  176.66  266.57   91.08     -4.52    -22.23       0     1  17958.2  17667.8  -14.33    0.00   99.63     -5830    71.7239   21.50    0.00
   1875  321.26    6.41 -148.95    -11.23     15.60       0     1  17958.2  17667.8  -14.33    0.00    0.01     -5862    63.5114   21.00    0.00
   1876  252.30  245.08  323.60     -1.37     16.21       0     1  17958.2  17667.8  -14.33    0.00   99.41     -5857   100.0000   19.81    0.00
   1877  254.31   93.19  254.44    -13.36      3.26       0     1  17958.2  17667.8  -14.33    0.00    1.01     -5844    65.5065   16.18    0.00
   1878  181.38  258.86  323.48     -7.48      5.94       0     1  17958.2  17667.8  -14.33    0.00   37.76     -5828    99.0718   24.98    0.00
   1879  205.74  243.32   70.29      2.03     -7.14       0     1  17958.2  17667.8  -14.33    0.00   11.12     -5826    80.2967   18.74    0.00
   1880   55.20  266.37   62.85     -6.72      7.44       0     1  17958.2  17667.8  -14.33    0.00   66.81     -5839   100.0000   18.13    0.00
   1881   57.70   95.34  230.19      8.70     -1.63       0     1  17958.2  17667.8  -14.33    0.00   19.03     -5842    73.8326   18.90    0.00
   1882   50.62   67.85  167.63     20.25     -9.82       0     1  17958.2  17667.8  -14.33    0.00   98.68     -5840    67.4267   23.49    0.00
   1883    9.78   94.70   87.97     -4.12     -3.11       0     1  17958.2  17667.8  -14.33    0.00    2.06     -5829    87.1261   14.16    0.00
   1884   89.29   84.33  133.55     23.75    -11.89       0     1  17958.2  17667.8  -14.33    0.00   97.87     -5819   100.0000   21.85    0.00
   1885  298.92  256.22   73.47      3.86     12.45       0     1  17958.2  17667.8  -14.33    0.00   19.10     -5813   100.0000   16.21    0.00
   1886  210.17   65.51  187.13    -10.63     17.81       0     1  17958.2  17667.8  -14.33    0.00   97.57     -5840   100.0000   14.12    0.00
   1887   48.13   88.36  146.44    -28.20      6.77       0     1  17958.2  17667.8  -14.33    0.00   90.27     -5827    72.4686   24.28    0.00
   1888   45.82   86.46  125.88     20.18      2.27       0     1  17958.2  17667.8  -14.33    0.00   99.50     -5833    70.6583   25.81    0.00
   1889   13.48   89.58  258.55    -15.31     -1.48       0     1  17958.2  17667.8  -14.33    0.00    0.18     -5857    63.1141   18.41    0.00
   1890  111.58  258.58  223.05     19.08     -5.66       0     1  17958.2  17667.8  -14.33    0.00   18.90     -5903   100.0000   13.37    0.00
   1891  268.55   95.92  226.48    -13.07    -10.41       0     1  17958.2  17667.8  -14.33    0.00   93.00     -5815    68.7749   19.80    0.00
   1892   61.35  270.49   76.17     14.54    -20.75       0     1  17958.2  17667.8  -14.33    0.00   87.22     -5790    77.3947   14.47    0.00
   1893  292.89  244.76  101.56     -0.93    -26.14       0     1  17958.2  17667.8  -14.33    0.00   93.71     -5806    99.6577   17.02    0.00
   1894  288.03   72.95   82.06     -0.64     43.56       0     1  17958.2  17667.8  -14.33    0.00    0.03     -5851   100.0000   12.87    0.00
   1895  217.42   99.96  254.14     -2.57      4.81       0     1  17958.2  17667.8  -14.33    0.00    0.41     -5824    70.6544   18.99    0.00
   1896  186.97   22.13  331.41     19.11     -3.78       0     1  17958.2  17667.8  -14.33    0.00    7.71     -5815    89.8517   17.77    0.00
   1897  247.81   71.84   26.81    -22.21      7.41       0     1  17958.2  17667.8  -14.33    0.00  100.00     -5807    76.0788   12.16    0.00
   1898   60.38   86.67  341.83     17.51    -13.25       0     1  17958.2  17667.8  -14.33    0.00   97.34     -5852    78.6654   13.22    0.00
   1899  294.18  272.99  136.93     -4.77    -16.51       0     1  17958.2  17667.8  -14.33    0.00   81.51     -5855    83.7496   14.49    0.00
   1900  136.70   59.75  284.23      7.39      6.23       0     1  17958.2  17667.8  -14.33    0.00    0.08     -5868    97.5478   13.86    0.00
   1901  183.07  249.18  326.56      5.32    -10.95       0     1  17958.2  17667.8  -14.33    0.00    5.19     -5838    77.2284   21.58    0.00
   1902  277.68  254.92   61.87      5.90     -7.92       0     1  17958.2  17667.8  -14.33    0.00   99.99     -5849    99.9993   17.12    0.00
   1903  351.39  206.16    4.48     15.61     -8.07       0     1  17958.2  17667.8  -14.33    0.00  100.00     -5834    90.2753   19.16    0.00
   1904  230.43   27.48  308.26      0.65    -20.04       0     1  17958.2  17667.8  -14.33    0.00    0.85     -5824    89.0844   15.73    0.00
   1905  219.64  252.10  153.41     19.80      8.24       0     1  17958.2  17667.8  -14.33    0.00    7.15     -5847    64.5815   15.85    0.00
   1906  312.18  259.89   72.99      9.64    -11.04       0     1  17958.2  17667.8  -14.33    0.00   91.49     -5803    83.0010   18.92    0.00
   1907  326.56   50.91  322.85     -9.61      5.10       0     1  17958.2  17667.8  -14.33    0.00   88.26     -5886   100.0000   15.38    0.00
   1908  210.61   62.38  206.58    -24.07      6.47       0     1  17958.2  17667.8  -14.33    0.00   98.19     -5818    90.0189   15.92    0.00
   1909   46.94  202.53   33.01     19.78     -3.45       0     1  17958.2  17667.8  -14.33    0.00    1.19     -5838    83.5711   13.75    0.00
   1910   38.69  259.72  187.22     17.34     17.26       0     1  17958.2  17667.8  -14.33    0.00   54.25     -5855    95.8628   14.80    0.00
   1911  296.06   21.52   38.20    -12.84     44.01       0     1  17958.2  17667.8  -14.33    0.00   98.75     -5877   100.0000   17.59    0.00
   1912  302.79  261.58   88.18     -6.39     13.79       0     1  17958.2  17667.8  -14.33    0.00   59.52     -5827   100.0000   16.51    0.00
   1913  246.48  255.21  175.50     -5.42      8.19       0     1  17958.2  17667.8  -14.33    0.00   10.68     -5839    83.7611   13.00    0.00
   1914  286.02   72.53  255.29     -0.37      3.48       0     1  17958.2  17667.8  -14.33    0.00   93.29     -5825   100.0000   15.15    0.00
   1915  233.55  254.70  -14.45    -37.54     -6.88       0     1  17958.2  17667.8  -14.33    0.00    2.81     -5932    64.0003   18.94    0.00
   1916  104.43  263.06   70.18    -33.85     -9.15       0     1  17958.2  17667.8  -14.33    0.00    0.00     -5894   100.0000   11.09    0.00
   1917  290.54   90.41  135.69     48.35     22.40       0     1  17958.2  17667.8  -14.33    0.00    3.75     -5848   100.0000    6.87    0.00
   1918  148.96  261.67   81.52      4.18      6.97       0     1  18164.7  17950.6   -3.10    0.00    0.31     -5825    46.5463   20.69    0.00
   1919  180.87  109.98  256.86     11.35     10.73       0     1  18164.7  17950.6   -3.10    0.00    3.85     -5815    54.2409   22.27    0.00
   1920  351.45   78.51  234.05    -14.45      0.79       0     1  18164.7  17950.6   -3.10    0.00   99.56     -5831    56.0182   18.30    0.00
   1921  100.63  261.66   67.97      4.89      8.74       0     1  18164.7  17950.6   -3.10    0.00    0.43     -5835    63.1120   20.65    0.00
   1922  -54.55  193.84 -193.68    -19.21      1.40       0     1  18164.7  17950.6   -3.10    0.00  100.00     -5879    50.1711   22.70    0.00
   1923  111.53   19.00  226.00      5.63     19.38       0     1  18164.7  17950.6   -3.10    0.00   95.56     -5861    53.0686   16.78    0.00
   1924  191.82  254.91   64.57     -0.29     11.04       0     1  18164.7  17950.6   -3.10    0.00    5.68     -5815    44.1828   27.39    0.00
   1925   40.75   75.61  134.63     17.11    -11.91       0     1  18164.7  17950.6   -3.10    0.00   37.59     -5823    54.6190   26.73    0.00
   1926  238.12   45.09   49.47     -5.45      4.43       0     1  18164.7  17950.6   -3.10    0.00  100.00     -5859    95.6295   24.21    0.00
   1927  237.24   62.07  145.25      9.04     11.37       0     1  18164.7  17950.6   -3.10    0.00  100.00     -5863    60.5668   23.83    0.00
   1928   75.71  252.06  315.45    -16.70    -10.04       0     1  18164.7  17950.6   -3.10    0.00   79.45     -5799    80.6282   19.26    0.00
   1929   91.13  216.33  262.81     11.82    -24.85       0     1  18164.7  17950.6   -3.10    0.00   52.94     -5832    94.7491   13.51    0.00
   1930   86.08   93.85  245.62    -27.56     -5.51       0     1  18164.7  17950.6   -3.10    0.00    1.16     -5866    82.5335   19.89    0.00
   1931  265.29  254.38  181.12    -13.93    -15.10       0     1  18164.7  17950.6   -3.10    0.00    8.42     -5843    58.8093   14.51    0.00
   1932  283.15   76.65  152.40     19.24     19.66       0     1  18164.7  17950.6   -3.10    0.00    1.85     -5830    60.1920   22.69    0.00
   1933  208.75  252.24   68.40      0.91      5.36       0     1  18164.7  17950.6   -3.10    0.00   44.79     -5841    79.8856   16.53    0.00
   1934   34.45   94.73  243.56      8.52     -7.80       0     1  18164.7  17950.6   -3.10    0.00   92.97     -5835    85.3193   20.17    0.00
   1935   35.62   91.78  261.68     15.53     11.35       0     1  18164.7  17950.6   -3.10    0.00   55.35     -5814    81.9519   16.68    0.00
   1936   72.87  266.51   80.08     -9.28     11.26       0     1  18164.7  17950.6   -3.10    0.00   21.77     -5817    64.7712   20.01    0.00
   1937  272.53   82.67  128.06     -9.63    -14.46       0     1  18164.7  17950.6   -3.10    0.00   40.83     -5848    69.7210   21.89    0.00
   1938  136.59  253.30   76.22    -10.84     16.46       0     1  18164.7  17950.6   -3.10    0.00   15.89     -5834   100.0000   17.35    0.00
   1939   91.52   42.76    1.80      4.53     -7.89       0     1  18164.7  17950.6   -3.10    0.00  100.00     -5810    68.5530   19.80    0.00
   1940  210.28  202.20  -10.23     -6.26     -7.09       0     1  18164.7  17950.6   -3.10    0.00    0.12     -5827    61.8153   15.04    0.00
   1941  159.13   -0.37   80.93     15.21     -7.92       0     1  18164.7  17950.6   -3.10    0.00   99.81     -5817    63.5759   21.14    0.00
   1942  376.43  197.61   17.62    -10.22     -7.77       0     1  18164.7  17950.6   -3.10    0.00    1.10     -5819    74.8324   15.84    0.00
   1943  148.89  246.48   77.98      7.49     -0.99       0     1  18164.7  17950.6   -3.10    0.00    2.52     -5845    71.6279   21.74    0.00
   1944   28.84  214.02  252.04    -21.30    -16.78       0     1  18164.7  17950.6   -3.10    0.00    0.11     -5852    59.7904   14.17    0.00
   1945   82.16  258.88   76.99    -12.53      9.76       0     1  18164.7  17950.6   -3.10    0.00    0.00     -5884    88.0524   14.89    0.00
   1946   79.29   51.88  192.06      7.44     -0.18       0     1  18164.7  17950.6   -3.10    0.00   98.89     -5853    77.6714   14.05    0.00
   1947   82.89   95.60  236.41      1.85     -5.16       0     1  18164.7  17950.6   -3.10    0.00    0.07     -5848    87.5284   18.31    0.00
   1948   58.23  207.18   19.38     -0.34    -29.30       0     1  18164.7  17950.6   -3.10    0.00   97.62     -5804    62.0623   16.67    0.00
   1949  117.45  262.52   67.81      7.66      5.32       0     1  18164.7  17950.6   -3.10    0.00   99.89     -5828    85.8615   17.23    0.00
   1950  231.66   97.81  267.17    -14.94     14.22       0     1  18164.7  17950.6   -3.10    0.00    0.04     -5857    67.1421   19.93    0.00
   1951  144.66  260.55  132.14     24.57      0.38       0     1  18164.7  17950.6   -3.10    0.00   99.06     -5840    83.4329   19.01    0.00
   1952  336.17   92.57  250.30     46.86      6.25       0     1  18164.7  17950.6   -3.10    0.00   69.58     -5833    76.3173   16.72    0.00
   1953   43.52  213.66  306.96     -2.52      6.69       0     1  18164.7  17950.6   -3.10    0.00   52.90     -5808    61.9031   16.57    0.00
   1954  142.31  110.57  244.60     -0.70     -7.82       0     1  18164.7  17950.6   -3.10    0.00   12.01     -5818   100.0000   20.23    0.00
   1955   49.98  241.28  135.82    -19.08     21.33       0     1  18164.7  17950.6   -3.10    0.00   92.62     -5845   100.0000   15.78    0.00
   1956  312.79   91.59  260.05      5.38    -10.60       0     1  18164.7  17950.6   -3.10    0.00   32.89     -5824   100.0000   19.61    0.00
   1957  304.50   90.30  262.93     13.97     -0.43       0     1  18164.7  17950.6   -3.10    0.00    3.25     -5808    94.4722   16.89    0.00
   1958  218.46  199.85   37.06      1.37     -2.82       0     1  18164.7  17950.6   -3.10    0.00    0.01     -5942   100.0000   15.72    0.00
   1959  363.46  273.38  130.34      5.56     13.75       0     1  18164.7  17950.6   -3.10    0.00   12.15     -5819   100.0000   12.10    0.00
   1960   18.18   82.05  249.27    -13.77      4.15       0     1  18164.7  17950.6   -3.10    0.00    6.05     -5849   100.0000   17.49    0.00
   1961  324.68  260.82  321.23      2.64    -14.69       0     1  20027.1  19761.0   -5.62    0.00    9.19     -5868    49.5909   21.93    0.00
   1962  316.01   97.14  260.22     -9.88      8.65       0     1  20027.1  19761.0   -5.62    0.00    5.87     -5852    79.4581   18.09    0.00
   1963  290.48   60.22   35.05     30.23     32.67       0     1  20027.1  19761.0   -5.62    0.00  100.00     -5884    67.8736   11.81    0.00
   1964  230.18    9.31  188.89     10.41     -8.28       0     1  20027.1  19761.0   -5.62    0.00    0.06     -5899    62.0949   19.65    0.00
   1965   47.04  218.35  270.20    -14.78      7.24       0     1  20027.1  19761.0   -5.62    0.00   19.27     -5816    75.6960   14.59    0.00
   1966   17.70  222.32   64.43     11.10     -5.76       0     1  20027.1  19761.0   -5.62    0.00    0.02     -5829    72.2762   17.06    0.00
   1967  130.84   84.50  202.74     -5.45      0.40       0     1  20027.1  19761.0   -5.62    0.00  100.00     -6022   100.0000   17.75    0.00
   1968  225.84  100.96  135.50     -4.36     -2.96       0     1  20027.1  19761.0   -5.62    0.00   42.14     -5870    48.9281   21.09    0.00
   1969  286.71  201.29  -26.94    -12.24      3.17       0     1  20027.1  19761.0   -5.62    0.00    2.70     -5870    52.2678   19.21    0.00
   1970   86.76  -14.78   -5.88    -12.83     23.39       0     1  20027.1  19761.0   -5.62    0.00   95.12     -5858    49.5612   20.75    0.00
   1971  226.62   45.04   20.32     -4.50     -1.69       0     1  20027.1  19761.0   -5.62    0.00  100.00     -5826    46.8727   20.81    0.00
   1972  298.83  263.15  160.94    -11.21    -13.08       0     1  20027.1  19761.0   -5.62    0.00   60.85     -5850    73.6317   15.85    0.00
   1973  198.80  252.71   57.75     11.91      3.42       0     1  20027.1  19761.0   -5.62    0.00   11.93     -5823    79.7484   18.41    0.00
   1974  356.37  253.59   67.15     27.76      2.15       0     1  20027.1  19761.0   -5.62    0.00    4.29     -5858    80.6781   18.75    0.00
   1975  323.68  266.39   68.60     16.55     -6.31       0     1  20027.1  19761.0   -5.62    0.00    2.81     -5848    64.8542   17.27    0.00
   1976   26.02  263.68   93.06      7.04     -5.27       0     1  20027.1  19761.0   -5.62    0.00  100.00     -5810    64.2134   21.26    0.00
   1977  105.38  276.08  326.80    -13.65      6.51       0     1  20027.1  19761.0   -5.62    0.00   12.37     -5829    70.7446   18.51    0.00
   1978  274.66  263.37  318.10      6.38      6.90       0     1  20027.1  19761.0   -5.62    0.00   97.94     -5843    67.1606   22.19    0.00
   1979   15.76   87.47  241.30     -6.69      8.43       0     1  20027.1  19761.0   -5.62    0.00    1.46     -5928   100.0000   20.29    0.00
   1980   82.24  246.13   33.75      1.08      6.75       0     1  20027.1  19761.0   -5.62    0.00    4.55     -5852    70.5561   18.38    0.00
   1981  345.04  268.44  141.78      2.00    -16.66       0     1  20027.1  19761.0   -5.62    0.00    1.05     -5823    51.0784   15.59    0.00
   1982  169.04   82.95   89.83      7.63     -5.32       0     1  20027.1  19761.0   -5.62    0.00    9.47     -5852    62.4327   17.12    0.00
   1983  354.19  100.84  160.61     -5.70     -5.81       0     1  20027.1  19761.0   -5.62    0.00    0.10     -5842    48.9945   23.23    0.00
   1984  332.70   33.03   38.23     -3.67      6.16       0     1  20027.1  19761.0   -5.62    0.00    0.11     -5846    67.7477   17.61    0.00
   1985   33.06  256.89  338.10     14.22      5.97       0     1  20027.1  19761.0   -5.62    0.00   79.27     -5814    65.3993   19.52    0.00
   1986  236.50  232.52  103.45     17.98     -3.25       0     1  20027.1  19761.0   -5.62    0.00   99.62     -5863    69.7036   23.48    0.00
   1987  302.53   17.25  204.57     15.98    -35.93       0     1  20027.1  19761.0   -5.62    0.00   99.99     -5990    66.0527   17.99    0.00
   1988  241.16  250.27   55.02     -6.68     -6.78       0     1  20027.1  19761.0   -5.62    0.00   61.42     -5841    94.5039   23.67    0.00
   1989   69.62   82.99  136.30     19.26     22.51       0     1  20027.1  19761.0   -5.62    0.00   58.56     -5825    72.9346   19.62    0.00
   1990  161.36  257.04  336.03     -5.24     10.16       0     1  20027.1  19761.0   -5.62    0.00   51.44     -5882    66.0918   24.63    0.00
   1991  303.11  263.14  322.56     -5.79    -27.67       0     1  20027.1  19761.0   -5.62    0.00    0.10     -5849    75.8401   20.34    0.00
   1992   80.93  236.87  333.75      7.50     14.24       0     1  20027.1  19761.0   -5.62    0.00   98.52     -5847    51.2160   23.79    0.00
   1993  136.51  243.95  334.25     -8.04      5.89       0     1  20027.1  19761.0   -5.62    0.00    0.24     -5872    69.0322   21.93    0.00
   1994   38.72   31.01  162.09     24.74     11.28       0     1  20027.1  19761.0   -5.62    0.00    1.40     -5869    96.1321   16.63    0.00
   1995    9.78   86.27  255.00    -17.67     27.58       0     1  20027.1  19761.0   -5.62    0.00   98.22     -5839    84.9658   19.49    0.00
   1996  325.85   88.33  134.17      2.37     12.86       0     1  20027.1  19761.0   -5.62    0.00   97.48     -5856    73.9512   22.36    0.00
   1997    7.15  271.77   40.25     16.90     -9.17       0     1  20027.1  19761.0   -5.62    0.00    0.20     -5881   100.0000   16.73    0.00
   1998  100.52   98.72  247.37    -19.84      4.49       0     1  20027.1  19761.0   -5.62    0.00   21.58     -5797    87.0351   13.67    0.00
   1999  241.62  260.32  334.74      0.21    -25.73       0     1  20027.1  19761.0   -5.62    0.00   18.30     -5852    82.9142   18.42    0.00
   2000  198.30  267.16   76.05    -14.59     -5.29       0     1  20027.1  19761.0   -5.62    0.00    9.93     -5820    81.8970   20.50    0.00
   2001  108.44  256.39   71.91     -6.95    -13.81       0     1  20027.1  19761.0   -5.62    0.00    0.00     -5843    67.7637   20.12    0.00
   2002   20.75  271.67  310.73     -5.52     13.64       0     1  20027.1  19761.0   -5.62    0.00   27.94     -5850    98.7494   23.79    0.00
   2003    1.36   34.67   18.08    -23.36    -10.88       0     1  20027.1  19761.0   -5.62    0.00   99.72     -5835    72.9562   22.22    0.00
   2004  147.37   75.79  135.73      9.87     21.71       0     1  20027.1  19761.0   -5.62    0.00   12.91     -5852   100.0000   22.08    0.00
   2005  260.33   20.34  322.29    -17.30      9.83       0     1  20027.1  19761.0   -5.62    0.00   38.07     -5834    72.4222   17.83    0.00
   2006  127.57  253.53   69.20     -2.22     13.44       0     1  20027.1  19761.0   -5.62    0.00    1.26     -5917   100.0000   17.62    0.00
   2007   18.38  256.09   44.11      5.76    -27.84       0     1  20027.1  19761.0   -5.62    0.00   98.31     -5806   100.0000   17.84    0.00
   2008  314.59  244.15  323.28     16.24      3.30       0     1  20027.1  19761.0   -5.62    0.00   99.88     -5848   100.0000   22.83    0.00
   2009  129.85   98.11  222.68    -11.35     -3.89       0     1  20027.1  19761.0   -5.62    0.00    9.22     -5806   100.0000   16.21    0.00
   2010   79.67   24.76   51.20     -6.47      2.77       0     1  20027.1  19761.0   -5.62    0.00    0.49     -5823    71.9846   17.30    0.00
   2011   52.29  270.05  135.90     39.09     -3.60       0     1  20027.1  19761.0   -5.62    0.00   51.07     -5837   100.0000   10.45    0.00
   2012  216.14  269.32   55.54     -5.89     13.39       0     1  20027.1  19761.0   -5.62    0.00   15.44     -5806    96.3006   18.93    0.00
   2013  197.94  250.53  131.05    -18.73     18.09       0     1  20027.1  19761.0   -5.62    0.00    0.46     -5824   100.0000   14.47    0.00
   2014  259.70   38.52   96.04      3.29      3.95       0     1  20027.1  19761.0   -5.62    0.00   71.00     -5832   100.0000   13.63    0.00
   2015  259.51   97.01  130.49    -30.29     11.15       0     1  20027.1  19761.0   -5.62    0.00   99.91     -5817    59.6939   21.49    0.00
   2016  287.19  104.53  257.72     -3.24    -14.02       0     1  20027.1  19761.0   -5.62    0.00    2.32     -5832    80.0984   19.53    0.00
   2017  228.02   28.95   62.96     30.61    -15.67       0     1  20027.1  19761.0   -5.62    0.00  100.00     -5901    58.0839   24.45    0.00
   2018  268.88   30.78   37.63      5.29     -5.57       0     1  19806.3  19473.3   -4.82    0.00    4.61     -5835   100.0000   21.10    0.00
   2019  330.11  272.27   65.71      5.61     19.47       0     1  19806.3  19473.3   -4.82    0.00    0.53     -5897    59.0164   18.97    0.00
   2020  335.87  109.69  137.33     32.04     -4.29       0     1  19806.3  19473.3   -4.82    0.00   89.51     -5879    72.7786   21.91    0.00
   2021   25.36  266.37   69.46     -8.77     -7.53       0     1  19806.3  19473.3   -4.82    0.00   16.35     -5824    62.8298   21.24    0.00
   2022  300.09   36.13   41.22      4.07      1.48       0     1  19806.3  19473.3   -4.82    0.00   12.84     -5855    58.4322   27.86    0.00
   2023  153.07   24.47   32.52     -5.26     11.38       0     1  19806.3  19473.3   -4.82    0.00   99.86     -5907    68.5016   22.35    0.00
   2024  208.75   38.98   63.96      7.99     10.92       0     1  19806.3  19473.3   -4.82    0.00  100.00     -5868    61.4715   23.01    0.00
   2025  346.86  101.76  239.83      2.80    -12.89       0     1  19806.3  19473.3   -4.82    0.00    0.45     -5847    64.1841   21.00    0.00
   2026   15.32   34.16  180.39     26.21     -3.21       0     1  19806.3  19473.3   -4.82    0.00   99.75     -5858    61.0697   16.88    0.00
   2027  330.73  235.78   71.31      9.23     -7.99       0     1  19806.3  19473.3   -4.82    0.00   21.14     -5886    63.8336   17.52    0.00
   2028  131.78    1.23  177.57      0.39      8.56       0     1  19806.3  19473.3   -4.82    0.00    1.04     -5963    60.7881   18.75    0.00
   2029  188.97  244.67   73.86      6.88      5.64       0     1  19806.3  19473.3   -4.82    0.00    0.43     -5807    82.0303   21.65    0.00
   2030  204.05  208.30  253.47    -42.72     -8.55       0     1  19806.3  19473.3   -4.82    0.00   22.14     -5903    71.1542    8.85    0.00
   2031  147.21  260.47  309.71      3.31     16.39       0     1  19806.3  19473.3   -4.82    0.00   74.50     -5811    63.8436   24.80    0.00
   2032  299.37   33.98   47.49      0.48     16.71       0     1  19806.3  19473.3   -4.82    0.00    0.59     -5837    57.9850   21.05    0.00
   2033   61.75  268.95   74.93      1.00    -16.70       0     1  19806.3  19473.3   -4.82    0.00    0.05     -5821    67.7681   21.38    0.00
   2034  232.19   23.20   65.70    -12.58     18.01       0     1  19806.3  19473.3   -4.82    0.00  100.00     -5830    54.5981   19.49    0.00
   2035   91.07   68.21  275.83     14.06     13.06       0     1  19806.3  19473.3   -4.82    0.00   61.69     -5852    97.2312   13.77    0.00
   2036    1.63   91.97  252.99    -24.28     13.84       0     1  19806.3  19473.3   -4.82    0.00    8.67     -5851    83.2247   17.34    0.00
   2037  347.91  243.97   67.21     -9.24    -13.58       0     1  19806.3  19473.3   -4.82    0.00    2.20     -5847    56.9107   22.98    0.00
   2038  200.96   35.98  152.43    -21.27     15.50       0     1  19806.3  19473.3   -4.82    0.00   97.98     -5860    94.9353   13.87    0.00
   2039  235.96  242.53   64.64     -4.36      4.13       0     1  19806.3  19473.3   -4.82    0.00    1.31     -5831    60.2671   19.71    0.00
   2040  332.90   81.07   80.16     14.99    -16.09       0     1  19806.3  19473.3   -4.82    0.00    1.22     -5808    79.8365   15.85    0.00
   2041  111.42  219.95   58.02    -21.09     12.15       0     1  19806.3  19473.3   -4.82    0.00   51.45     -5805    81.9142   16.18    0.00
   2042  289.20  260.23   72.11      7.14      7.73       0     1  19806.3  19473.3   -4.82    0.00    0.31     -5840    50.9633   18.04    0.00
   2043  210.76  262.75   89.94      9.94     -0.42       0     1  19806.3  19473.3   -4.82    0.00   23.94     -5829    65.5868   16.49    0.00
   2044  244.77  250.60  101.17     14.81      0.11       0     1  19806.3  19473.3   -4.82    0.00   94.65     -5864    77.5198   14.75    0.00
   2045  172.26  260.63   62.52     11.40     11.96       0     1  19806.3  19473.3   -4.82    0.00   99.55     -5856    94.6642   18.17    0.00
   2046   94.94   38.20   43.03    -16.94     -5.20       0     1  19806.3  19473.3   -4.82    0.00  100.00     -5850    79.9062   27.03    0.00
   2047  109.37  100.02  250.87     -2.30     -5.64       0     1  19806.3  19473.3   -4.82    0.00    1.43     -5827    57.8132   16.47    0.00
   2048   11.85   90.05  263.00     10.00     -4.13       0     1  19806.3  19473.3   -4.82    0.00  100.00     -5834    70.5947   16.19    0.00
   2049  208.29  229.03  191.62    -15.22     -5.00       0     1  19806.3  19473.3   -4.82    0.00   94.04     -5831    93.0073   16.79    0.00
   2050  192.35  220.14   69.20     -3.68      2.09       0     1  19806.3  19473.3   -4.82    0.00   93.27     -5827    99.9178   14.71    0.00
   2051   15.81   65.73  215.52      2.76      3.52       0     1  19806.3  19473.3   -4.82    0.00    5.59     -5810    68.7633   16.60    0.00
   2052  283.16  279.36  306.05     12.22      3.92       0     1  19806.3  19473.3   -4.82    0.00    0.72     -5850    47.5013   26.17    0.00
   2053  332.87   74.02  215.03    -39.91      5.88       0     1  19806.3  19473.3   -4.82    0.00   73.97     -5831   100.0000   10.86    0.00
   2054  223.84   35.27   37.70     10.53     24.49       0     1  19806.3  19473.3   -4.82    0.00   48.49     -5820    83.3272   24.46    0.00
   2055   57.61   76.30  199.01    -13.44     -4.18       0     1  19806.3  19473.3   -4.82    0.00   91.07     -5822    81.2273   16.74    0.00
   2056   85.96   37.67   48.18     16.59     -9.68       0     1  19806.3  19473.3   -4.82    0.00   99.71     -5822    74.9645   20.49    0.00
   2057  278.33   71.75  125.55    -19.12     27.29       0     1  19806.3  19473.3   -4.82    0.00   94.17     -5830    78.4628   22.63    0.00
   2058  205.35  257.99   52.27     19.10     -3.04       0     1  19806.3  19473.3   -4.82    0.00    0.40     -5843    78.0511   18.58    0.00
   2059   30.47  280.10   71.55    -19.36     13.86       0     1  19806.3  19473.3   -4.82    0.00   79.20     -5824    80.6034   17.24    0.00
   2060  152.04  100.67  316.18     34.60     14.28       0     1  19806.3  19473.3   -4.82    0.00    4.47     -5809    82.4006   12.32    0.00
   2061  306.49  260.98   82.40     18.46     -2.14       0     1  19806.3  19473.3   -4.82    0.00    5.38     -5839   100.0000   16.82    0.00
   2062  129.45  251.24  345.04     25.17     17.50       0     1  19806.3  19473.3   -4.82    0.00   73.06     -5828   100.0000   18.67    0.00
   2063  126.33   39.61  337.66      1.17      3.75       0     1  19806.3  19473.3   -4.82    0.00   83.62     -5831    99.2908   18.29    0.00
   2064  175.28   34.35  175.54      4.03    -23.48       0     1  19806.3  19473.3   -4.82    0.00    0.00     -5846    78.0274   16.52    0.00
   2065  283.73   94.43  250.51      7.09      5.02       0     1  19806.3  19473.3   -4.82    0.00   19.04     -5834   100.0000   18.41    0.00
   2066  338.87   39.18  225.26     -3.23      7.34       0     1  19806.3  19473.3   -4.82    0.00    1.16     -5833    67.0609   15.40    0.00
   2067  275.82  235.46  319.97     25.60     -8.26       0     1  19806.3  19473.3   -4.82    0.00   30.26     -5812   100.0000   13.34    0.00
   2068  352.05   62.21  135.03     21.93      0.48       0     1  19908.2  19667.1   10.16    0.00   31.58     -5877    49.6168   20.12    0.00
   2069  332.06   26.88   30.59      6.98    -12.94       0     1  19908.2  19667.1   10.16    0.00    9.19     -5924    55.6175   21.20    0.00
   2070  360.37   92.28  259.10     16.80     -3.09       0     1  19908.2  19667.1   10.16    0.00   14.58     -5816    65.2958   19.44    0.00
   2071  240.48  265.08   61.92      1.24     30.35       0     1  19908.2  19667.1   10.16    0.00    9.84     -5829    67.4297   18.90    0.00
   2072  315.17   28.21   44.79     18.62    -15.06       0     1  19908.2  19667.1   10.16    0.00   93.88     -5895    60.3768   21.75    0.00
   2073  270.74  207.47   33.71     -8.00     13.33       0     1  19908.2  19667.1   10.16    0.00   99.98     -5867    46.3474   15.86    0.00
   2074  307.48  245.85   72.92     -5.05      1.71       0     1  19908.2  19667.1   10.16    0.00    8.08     -5823    86.8129   20.86    0.00
   2075   32.76   78.94  260.25      2.83      4.14       0     1  19908.2  19667.1   10.16    0.00    0.60     -5837    69.9498   14.29    0.00
   2076  203.70   27.46   16.86     10.65      4.45       0     1  19908.2  19667.1   10.16    0.00  100.00     -5838    48.8983   26.75    0.00
   2077  304.97   75.11  138.97    -13.68      8.59       0     1  19908.2  19667.1   10.16    0.00   99.98     -5839    92.7493   20.92    0.00
   2078   97.18  110.26  131.98     -7.62     -4.36       0     1  19908.2  19667.1   10.16    0.00   30.57     -5838    60.0711   20.91    0.00
   2079  101.37   76.92  132.94     -7.80    -17.68       0     1  19908.2  19667.1   10.16    0.00   64.07     -5857    50.4899   23.81    0.00
   2080   73.06  293.02  334.68     -0.80     18.31       0     1  19908.2  19667.1   10.16    0.00   12.96     -5870    57.0307   23.48    0.00
   2081  169.62   45.62   35.94     10.10     25.64       0     1  19908.2  19667.1   10.16    0.00   49.72     -5831    70.0720   17.37    0.00
   2082  -29.61   24.85   44.33    -18.01     21.34       0     1  19908.2  19667.1   10.16    0.00  100.00     -5930   100.0000   21.10    0.00
   2083   80.29  261.13   83.90     -8.95    -11.88       0     1  19908.2  19667.1   10.16    0.00   82.52     -5808    70.7327   15.28    0.00
   2084  334.10   12.06   62.32     33.63    -18.40       0     1  19908.2  19667.1   10.16    0.00    0.00     -5854    79.6273   20.35    0.00
   2085  341.71  241.27   79.56     -3.47     -3.38       0     1  19908.2  19667.1   10.16    0.00   15.80     -5822    78.5207   17.38    0.00
   2086  234.28   24.56  310.46    -12.87     19.68       0     1  19908.2  19667.1   10.16    0.00   15.40     -5819   100.0000   13.59    0.00
   2087  108.73   97.01  293.56     20.11     25.74       0     1  19908.2  19667.1   10.16    0.00   35.58     -5826    84.7919   14.27    0.00
   2088  265.23  262.58   56.05      2.80      4.63       0     1  19908.2  19667.1   10.16    0.00   24.27     -5784    65.5491   20.09    0.00
   2089    7.92   86.46  243.07     -3.42      5.56       0     1  19908.2  19667.1   10.16    0.00    1.89     -5815    65.9862   16.73    0.00
   2090   31.38   74.43  130.80     14.57     15.89       0     1  19908.2  19667.1   10.16    0.00   94.73     -5840    64.8994   22.82    0.00
   2091  255.75  101.58  220.09      7.40     45.30       0     1  19908.2  19667.1   10.16    0.00   68.36     -5815    69.5532   16.41    0.00
   2092  191.98  278.96   67.19      0.43      3.17       0     1  19908.2  19667.1   10.16    0.00   74.69     -5831    53.4819   18.95    0.00
   2093   78.63  224.17    1.95      7.64     44.68       0     1  19908.2  19667.1   10.16    0.00   71.27     -5826    73.6866   13.38    0.00
   2094  342.10  240.24   80.98     -3.07     27.62       0     1  19908.2  19667.1   10.16    0.00   13.91     -5826   100.0000   15.65    0.00
   2095  325.19   90.05  233.40     17.49    -15.78       0     1  19908.2  19667.1   10.16    0.00    0.14     -5814    78.4986   20.13    0.00
   2096   51.78   72.33  125.30      6.58    -24.62       0     1  19908.2  19667.1   10.16    0.00   54.63     -5828    79.1882   15.46    0.00
   2097  158.66   95.92   56.37     24.83     27.56       0     1  19908.2  19667.1   10.16    0.00   33.13     -5834   100.0000    9.42    0.00
   2098   11.20   69.33   17.77    -16.69    -12.41       0     1  19908.2  19667.1   10.16    0.00    0.03     -5831   100.0000   13.39    0.00
   2099  289.53  259.55  324.99    -14.97     29.02       0     1  19908.2  19667.1   10.16    0.00    2.05     -5822    70.8650   22.10    0.00
   2100  322.87   74.75  286.57      3.37     -0.21       0     1  19908.2  19667.1   10.16    0.00   18.63     -5847   100.0000   15.22    0.00
   2101  218.17  248.44   71.08     13.43    -28.05       0     1  19908.2  19667.1   10.16    0.00    3.79     -5871    72.0555   19.63    0.00
   2102  284.82  255.53  306.82    -14.91      8.78       0     1  19908.2  19667.1   10.16    0.00   69.41     -5829    57.8770   24.25    0.00
   2103    9.14  251.79   77.31     -5.60    -16.83       0     1  19908.2  19667.1   10.16    0.00    1.84     -5818    83.0525   20.27    0.00
   2104  242.26  264.86   64.85     -1.59     -7.56       0     1  19908.2  19667.1   10.16    0.00    6.15     -5823    75.0926   21.20    0.00
   2105  128.43   35.34  124.58      3.04     -6.28       0     1  19908.2  19667.1   10.16    0.00   12.87     -5875   100.0000   17.09    0.00
   2106   41.74   63.32  136.45    -33.39     -7.87       0     1  19908.2  19667.1   10.16    0.00   15.26     -5822   100.0000   13.97    0.00
   2107   68.65   81.09  258.42     -8.69      5.60       0     1  21954.5  21779.7  -10.73    0.00   99.08     -5855    54.0725   21.14    0.00
   2108  295.77   12.96  144.03     -5.97     36.50       0     1  21954.5  21779.7  -10.73    0.00  100.00     -5881    56.2514   20.32    0.00
   2109  245.08   54.37   50.46      7.68     14.76       0     1  21954.5  21779.7  -10.73    0.00   96.87     -5874    61.0343   16.84    0.00
   2110  203.75  271.17   65.40     11.38      0.38       0     1  21954.5  21779.7  -10.73    0.00    0.52     -5844   100.0000   16.95    0.00
   2111   40.58   92.66  259.78     -8.77      7.58       0     1  21954.5  21779.7  -10.73    0.00   99.82     -5834    89.0601   18.35    0.00
   2112  244.63  232.04  201.93     -4.55    -13.48       0     1  21954.5  21779.7  -10.73    0.00   99.99     -5863    65.7407   25.67    0.00
   2113  198.40   90.11  344.25     14.01     18.57       0     1  21954.5  21779.7  -10.73    0.00   99.67     -5947    66.5493   16.72    0.00
   2114   28.30  223.96  206.90    -11.97      1.40       0     1  21954.5  21779.7  -10.73    0.00  100.00     -5829    45.8181   25.03    0.00
   2115  248.30  272.40   65.18      4.92     27.66       0     1  21954.5  21779.7  -10.73    0.00    0.33     -5817    66.8433   16.09    0.00
   2116  331.19   97.90  244.97     -3.53     -2.66       0     1  21954.5  21779.7  -10.73    0.00    0.07     -5820    51.5872   19.22    0.00
   2117   18.19   96.10  251.55      0.74      6.44       0     1  21954.5  21779.7  -10.73    0.00   15.88     -5844    69.7266   20.44    0.00
   2118  151.26  195.74 -129.12     -2.22    -24.60       0     1  21954.5  21779.7  -10.73    0.00   99.88     -5869    53.8245   18.40    0.00
   2119   93.29  251.29   80.92    -14.74     10.88       0     1  21954.5  21779.7  -10.73    0.00   36.75     -5920    67.7820   21.56    0.00
   2120  336.67   78.41  256.36      7.69      1.00       0     1  21954.5  21779.7  -10.73    0.00   99.70     -5837    58.1398   18.31    0.00
   2121  280.63   39.15   59.63      3.25     18.60       0     1  21954.5  21779.7  -10.73    0.00  100.00     -5847    46.4265   26.90    0.00
   2122  355.50  264.32   55.87      7.34      3.83       0     1  21954.5  21779.7  -10.73    0.00   44.72     -5862    59.6500   21.18    0.00
   2123  236.83   46.40   19.62     -0.89      2.18       0     1  21954.5  21779.7  -10.73    0.00  100.00     -5824    55.2965   24.09    0.00
   2124   47.11  260.76  300.42    -12.17     -9.39       0     1  21954.5  21779.7  -10.73    0.00    1.84     -5833    71.5940   22.36    0.00
   2125   24.09  252.96  310.06    -10.95    -19.82       0     1  21954.5  21779.7  -10.73    0.00   98.86     -5823    52.2214   28.03    0.00
   2126   71.48   91.04   56.10     -8.43    -15.33       0     1  21954.5  21779.7  -10.73    0.00   19.59     -5833    64.6104   18.33    0.00
   2127  230.28  273.47   67.91      3.94     11.86       0     1  21954.5  21779.7  -10.73    0.00   12.42     -5801    64.1626   22.64    0.00
   2128  113.73  222.11  215.19     14.91     16.10       0     1  21954.5  21779.7  -10.73    0.00   99.28     -5853    81.4623   16.43    0.00
   2129  229.35   90.12  128.54     -1.37      9.80       0     1  21954.5  21779.7  -10.73    0.00   98.19     -5869    78.6336   25.20    0.00
   2130  280.94   43.74   51.23     -3.90      0.22       0     1  21954.5  21779.7  -10.73    0.00  100.00     -5926    88.1314   22.13    0.00
   2131  151.06   28.97   10.69    -46.89     17.74       0     1  21954.5  21779.7  -10.73    0.00  100.00     -5896    96.4427   20.91    0.00
   2132  316.86   75.57  132.46    -10.57      0.72       0     1  21954.5  21779.7  -10.73    0.00   99.92     -5805    68.0240   16.97    0.00
   2133  120.10  233.22   83.07     24.03      4.23       0     1  21954.5  21779.7  -10.73    0.00   51.77     -5817   100.0000   17.57    0.00
   2134   26.60   86.33  285.60     17.21      9.39       0     1  21954.5  21779.7  -10.73    0.00   81.00     -5857    76.8717   13.86    0.00
   2135   20.47   93.79  248.97     14.98      0.58       0     1  21954.5  21779.7  -10.73    0.00    0.00     -5868    59.4856   17.86    0.00
   2136   58.60   34.17   49.71      7.97     -0.79       0     1  21954.5  21779.7  -10.73    0.00   97.88     -5818    66.1188   20.83    0.00
   2137   89.68  254.33   69.16     10.43      1.67       0     1  21954.5  21779.7  -10.73    0.00    0.04     -5821   100.0000   20.25    0.00
   2138   36.97  258.04   62.52      5.18     11.81       0     1  21954.5  21779.7  -10.73    0.00    1.84     -5811    66.0808   20.88    0.00
   2139  156.66  260.73   80.89    -15.16      8.18       0     1  21954.5  21779.7  -10.73    0.00   50.02     -5828    64.1288   21.37    0.00
   2140  308.94   19.33   21.19    -13.65     26.74       0     1  21954.5  21779.7  -10.73    0.00  100.00     -5875   100.0000   23.22    0.00
   2141  344.99   97.96   27.85     -0.26      9.43       0     1  21954.5  21779.7  -10.73    0.00   14.79     -5918    95.0510   16.36    0.00
   2142  248.50   95.08  144.77    -15.92    -19.37       0     1  21954.5  21779.7  -10.73    0.00   99.88     -5867    55.4203   24.77    0.00
   2143  210.93   87.01  128.01     -3.05    -19.01       0     1  21954.5  21779.7  -10.73    0.00   99.23     -5829    57.2490   24.70    0.00
   2144   76.68   96.19  138.62    -10.80    -42.89       0     1  21954.5  21779.7  -10.73    0.00   21.91     -5817    71.8428   19.80    0.00
   2145  198.77   47.99   80.94     12.87      8.94       0     1  21954.5  21779.7  -10.73    0.00  100.00     -5842    97.6266   17.29    0.00
   2146  350.17   83.23  136.35    -24.96    -33.79       0     1  21954.5  21779.7  -10.73    0.00   97.49     -5835    60.9453   22.89    0.00
   2147   70.64  255.69   83.44    -14.54     14.28       0     1  21954.5  21779.7  -10.73    0.00   74.33     -5829    98.8630   19.59    0.00
   2148  111.89  253.91  181.56      7.93      7.89       0     1  21954.5  21779.7  -10.73    0.00   59.37     -5821    70.2284   17.39    0.00
   2149  365.09   10.47  272.91    -11.98     18.29       0     1  21954.5  21779.7  -10.73    0.00  100.00     -5883   100.0000   21.84    0.00
   2150  223.14  200.24   32.84     -7.63      4.33       0     1  21954.5  21779.7  -10.73    0.00    1.50     -5866   100.0000   14.78    0.00
   2151  279.60  252.51  305.38     23.35      0.57       0     1  21954.5  21779.7  -10.73    0.00   51.07     -5837    76.5243   17.74    0.00
   2152  123.67  253.00   60.13     22.11      3.42       0     1  21954.5  21779.7  -10.73    0.00   71.19     -5861    92.1356   15.89    0.00
   2153  344.31  273.61   44.82    -10.22     -0.76       0     1  21954.5  21779.7  -10.73    0.00    0.39     -5825    81.6172   16.24    0.00
   2154  344.95  276.51  296.86      3.53      2.09       0     1  21954.5  21779.7  -10.73    0.00   84.33     -5822    69.7408   23.18    0.00
   2155  105.47  104.84  239.25      8.99     17.39       0     1  21954.5  21779.7  -10.73    0.00   23.20     -5802    78.4721   19.72    0.00
   2156  219.00  274.03  254.62    -20.45    -38.50       0     1  21954.5  21779.7  -10.73    0.00   26.09     -5821   100.0000    9.05    0.00
   2157  273.60   97.10  234.29      6.42     10.51       0     1  21954.5  21779.7  -10.73    0.00    1.04     -5823    76.8534   22.15    0.00
   2158  250.97  100.78  239.24     -5.80    -18.21       0     1  21954.5  21779.7  -10.73    0.00    2.79     -5824   100.0000   16.08    0.00
   2159    8.69  263.24   53.92      4.05      6.64       0     1  21954.5  21779.7  -10.73    0.00    1.71     -5838   100.0000   15.99    0.00
   2160  103.49  252.30   80.76    -11.20     11.41       0     1  21954.5  21779.7  -10.73    0.00   10.13     -5806   100.0000   18.70    0.00
   2161  220.04  263.47   59.85    -14.05     -6.27       0     1  21954.5  21779.7  -10.73    0.00    0.00     -5831    95.7826   14.95    0.00
   2162   42.71  203.45  323.18    -35.11     13.49       0     1  21954.5  21779.7  -10.73    0.00   26.58     -5852    87.7362   13.58    0.00
   2163   53.06  217.54  186.19     14.78     30.12       0     1  21954.5  21779.7  -10.73    0.00    0.41     -5852    82.7449   13.69    0.00
   2164  360.70   99.00  203.12     -8.97    -36.23       0     1  21954.5  21779.7  -10.73    0.00   65.34     -5848    91.2999    9.42    0.00
   2165   52.82  256.11   75.61      4.93     29.41       0     1  21954.5  21779.7  -10.73    0.00    0.59     -5843   100.0000   16.13    0.00
   2166  359.90   96.76  143.47     17.20     19.30       0     1  21954.5  21779.7  -10.73    0.00   71.84     -5806    80.1883   15.55    0.00
   2167  341.32  221.72   28.70     20.37    -26.62       0     1  21954.5  21779.7  -10.73    0.00    0.23     -5842   100.0000   14.34    0.00
   2168  300.41  206.57  188.21     -5.34     53.24       0     1  21954.5  21779.7  -10.73    0.00    0.59     -5836    64.3026   12.32    0.00
   2169  192.99   49.65  103.90      0.92     15.69       0     1  22076.1  21793.9  -16.44    0.00   13.30     -5818    46.2044   17.00    0.00
   2170  196.67  265.52   78.39     32.13     12.38       0     1  22076.1  21793.9  -16.44    0.00   38.13     -5855    59.1179   17.44    0.00
   2171  298.37   33.38   37.46      4.93     -1.01       0     1  22076.1  21793.9  -16.44    0.00    0.07     -5838    44.8749   24.50    0.00
   2172   46.16   64.28  141.15     21.24     15.65       0     1  22076.1  21793.9  -16.44    0.00   99.99     -5827    54.5142   22.04    0.00
   2173  209.46   21.41  149.38      8.56      4.59       0     1  22076.1  21793.9  -16.44    0.00    0.00     -5828    58.5847   23.88    0.00
   2174  293.71   31.63   16.73      0.28     12.66       0     1  22076.1  21793.9  -16.44    0.00   99.96     -5805    52.0607   25.94    0.00
   2175  329.40   16.93   12.08     10.01     22.42       0     1  22076.1  21793.9  -16.44    0.00  100.00     -5855    56.2237   22.98    0.00
   2176  218.68  252.25   53.46     -8.10      0.73       0     1  22076.1  21793.9  -16.44    0.00   63.48     -5812    67.1185   17.42    0.00
   2177   48.08   78.84  226.77    -17.34      6.76       0     1  22076.1  21793.9  -16.44    0.00   97.16     -5858    71.4016   15.17    0.00
   2178  196.14  258.05   58.20     12.21      0.67       0     1  22076.1  21793.9  -16.44    0.00    0.56     -5815    50.2641   21.87    0.00
   2179  336.81   13.18  172.86     11.72     15.72       0     1  22076.1  21793.9  -16.44    0.00   84.89     -5825    46.9937   19.35    0.00
   2180  345.45  280.69  101.26      0.50     -2.05       0     1  22076.1  21793.9  -16.44    0.00   24.78     -5858    86.9802   15.34    0.00
   2181  307.70  105.84  136.45    -22.20      7.47       0     1  22076.1  21793.9  -16.44    0.00   93.00     -5854    71.1104   22.84    0.00
   2182  204.53  247.70  310.58     37.21     -5.69       0     1  22076.1  21793.9  -16.44    0.00   99.89     -5837    52.6099   25.23    0.00
   2183  192.64  260.40   71.40     -0.58     -1.20       0     1  22076.1  21793.9  -16.44    0.00    2.37     -5836    86.4227   25.13    0.00
   2184  286.82   88.74  131.61    -13.22      2.60       0     1  22076.1  21793.9  -16.44    0.00   96.72     -5831    64.0659   22.61    0.00
   2185  313.41   41.75  143.49     -3.11      9.78       0     1  22076.1  21793.9  -16.44    0.00   73.54     -5826    49.3510   24.53    0.00
   2186   74.72  204.91  316.12      6.52      9.30       0     1  22076.1  21793.9  -16.44    0.00    0.09     -5831    70.7540   17.52    0.00
   2187  214.98   75.85  136.44     -2.98     -2.89       0     1  22076.1  21793.9  -16.44    0.00    4.64     -5844    48.2607   23.70    0.00
   2188   90.44  247.11   76.03    -11.53      4.91       0     1  22076.1  21793.9  -16.44    0.00   20.60     -5825    53.8572   21.55    0.00
   2189   62.97  271.65   68.21     -5.24      9.43       0     1  22076.1  21793.9  -16.44    0.00   19.24     -5839    68.9296   20.46    0.00
   2190  325.01   98.04  227.64     10.01      3.07       0     1  22076.1  21793.9  -16.44    0.00   99.79     -5831    82.7367   16.04    0.00
   2191   93.52   71.03  145.04     12.06    -17.72       0     1  22076.1  21793.9  -16.44    0.00   87.97     -5845    52.0012   23.53    0.00
   2192  225.59  262.62   72.91      9.22    -12.06       0     1  22076.1  21793.9  -16.44    0.00   19.37     -5827    82.7538   22.58    0.00
   2193   55.48  260.12   12.28     10.34      6.33       0     1  22076.1  21793.9  -16.44    0.00   97.83     -5814    53.6692   17.04    0.00
   2194   14.53  264.39   79.33      4.72     -7.81       0     1  22076.1  21793.9  -16.44    0.00   61.42     -5799    47.3240   24.89    0.00
   2195  184.75   91.09  144.49    -26.59    -24.23       0     1  22076.1  21793.9  -16.44    0.00    0.02     -5832    67.2514   14.00    0.00
   2196  322.55  258.43   60.65     26.31    -10.08       0     1  22076.1  21793.9  -16.44    0.00   85.69     -5819    76.8279   21.30    0.00
   2197  105.40  259.08  115.53     30.49      6.93       0     1  22076.1  21793.9  -16.44    0.00    3.66     -5813    70.8312   15.03    0.00
   2198  296.16  253.64   88.58    -16.13      7.13       0     1  22076.1  21793.9  -16.44    0.00   28.10     -5833    95.4850   19.59    0.00
   2199   64.48   86.96  132.66     -7.24      0.71       0     1  22076.1  21793.9  -16.44    0.00    0.07     -5854    93.9070   20.33    0.00
   2200  350.15  272.91  290.98    -11.79      4.72       0     1  22076.1  21793.9  -16.44    0.00   30.70     -5824    76.0284   26.89    0.00
   2201  346.94   33.61   13.28      0.21     20.33       0     1  22076.1  21793.9  -16.44    0.00  100.00     -5843    69.3098   24.39    0.00
   2202  227.89  254.50   82.58      8.00      3.02       0     1  22076.1  21793.9  -16.44    0.00    0.01     -5815    65.0991   19.16    0.00
   2203  138.28  269.56   52.06     13.82     -3.04       0     1  22076.1  21793.9  -16.44    0.00    1.26     -5820   100.0000   17.06    0.00
   2204  296.27  188.64 -146.50     31.27     27.73       0     1  22076.1  21793.9  -16.44    0.00   90.59     -5862    54.2033   13.11    0.00
   2205  140.29  221.10  177.30     38.73     -2.22       0     1  22076.1  21793.9  -16.44    0.00    1.78     -5856   100.0000   12.69    0.00
   2206   13.70  282.70   76.73    -29.86    -10.96       0     1  22076.1  21793.9  -16.44    0.00   91.07     -5852    91.9292   15.80    0.00
   2207  116.21   73.98   50.01     12.00      0.71       0     1  22076.1  21793.9  -16.44    0.00    3.22     -5930   100.0000   22.42    0.00
   2208  195.56   29.63  235.46    -19.11     24.56       0     1  22076.1  21793.9  -16.44    0.00    0.50     -5859    54.9075   15.45    0.00
   2209  213.36  246.32   66.80      5.67     19.26       0     1  22076.1  21793.9  -16.44    0.00   27.21     -5818    62.9447   16.16    0.00
   2210  266.91  264.44   67.48    -10.01    -15.75       0     1  22076.1  21793.9  -16.44    0.00    1.65     -5789    69.9287   21.09    0.00
   2211  285.68   54.24  316.55    -26.41      0.42       0     1  22076.1  21793.9  -16.44    0.00   92.96     -5799    65.5905   15.02    0.00
   2212   95.54  238.42   59.04      0.11     16.16       0     1  22076.1  21793.9  -16.44    0.00   17.73     -5828    73.6725   19.63    0.00
   2213  124.64  282.62  303.45     -5.95     11.97       0     1  22076.1  21793.9  -16.44    0.00   96.64     -5864    63.7723   21.39    0.00
   2214  329.25  269.62   97.99      8.63    -11.24       0     1  22076.1  21793.9  -16.44    0.00    6.07     -5813    85.3233   15.22    0.00
   2215   15.47   46.34  204.73     11.55    -13.61       0     1  22076.1  21793.9  -16.44    0.00   58.47     -5844    72.3579   17.32    0.00
   2216   37.86  237.89   11.75     24.63     -3.73       0     1  22076.1  21793.9  -16.44    0.00   35.71     -5837    81.2425   13.42    0.00
   2217   69.63  107.53  253.52      1.99      1.70       0     1  22076.1  21793.9  -16.44    0.00    0.22     -5801    95.3181   22.12    0.00
   2218  188.11   62.20  144.30    -16.71     12.00       0     1  22076.1  21793.9  -16.44    0.00    6.13     -5807    59.6142   15.26    0.00
   2219  185.30   95.73  148.27    -19.69    -28.69       0     1  22076.1  21793.9  -16.44    0.00    0.10     -5923    88.6561   13.79    0.00
   2220    6.37   95.91  135.27     -4.68     47.62       0     1  22076.1  21793.9  -16.44    0.00   99.95     -5829   100.0000   21.44    0.00
   2221  115.77  270.14   72.73     20.34      6.05       0     1  22076.1  21793.9  -16.44    0.00    6.51     -5942    85.2564   17.47    0.00
   2222  211.03  197.82  315.11    -14.91     46.73       0     1  22076.1  21793.9  -16.44    0.00    0.70     -5870    65.8564    9.49    0.00
   2223   73.71  225.97  299.65     32.26      3.92       0     1  21984.3  21723.0  -10.43    0.00   59.94     -5880    75.7507   13.83    0.00
   2224   31.50  243.36   80.56    -22.50      2.69       0     1  21984.3  21723.0  -10.43    0.00   92.22     -5819    60.1312   20.50    0.00
   2225   95.58    8.62  141.29    -29.10     22.23       0     1  21984.3  21723.0  -10.43    0.00    5.61     -5897    56.6241   23.68    0.00
   2226   40.20   81.68  122.30      5.46    -18.20       0     1  21984.3  21723.0  -10.43    0.00   99.35     -5893    60.5065   26.32    0.00
   2227  146.08  107.38  145.05     10.14      1.47       0     1  21984.3  21723.0  -10.43    0.00    0.37     -5827    56.0001   19.50    0.00
   2228  338.80  235.21   29.27    -17.75     -0.17       0     1  21984.3  21723.0  -10.43    0.00    0.05     -5851    60.2986   19.10    0.00
   2229  128.04   27.50   51.78     13.28     -7.31       0     1  21984.3  21723.0  -10.43    0.00    0.05     -5845    47.7467   24.57    0.00
   2230  285.73   29.75   37.69      2.73    -16.59       0     1  21984.3  21723.0  -10.43    0.00   99.92     -5833    97.2319   20.67    0.00
   2231   38.49   91.11  231.12     17.08     -2.95       0     1  21984.3  21723.0  -10.43    0.00    1.26     -5841    57.3436   18.90    0.00
   2232   69.50  241.09  227.34      0.66     18.03       0     1  21984.3  21723.0  -10.43    0.00    3.30     -5840    78.4091   17.41    0.00
   2233   47.87  106.92  205.73      1.08      0.50       0     1  21984.3  21723.0  -10.43    0.00    0.08     -5843    61.3972   16.21    0.00
   2234  125.95   44.61  286.55     23.52     -5.35       0     1  21984.3  21723.0  -10.43    0.00    0.23     -5838    68.0707   13.76    0.00
   2235   77.41  267.86   92.73     -0.84      0.87       0     1  21984.3  21723.0  -10.43    0.00   57.77     -5832    75.8295   15.88    0.00
   2236  122.45   11.12  216.80      7.71     13.40       0     1  21984.3  21723.0  -10.43    0.00   99.87     -5836    56.1478   23.86    0.00
   2237   38.99  266.08   77.11     -7.69     14.28       0     1  21984.3  21723.0  -10.43    0.00   27.44     -5800    64.4431   20.23    0.00
   2238   53.74  263.62   84.11      8.82     -0.54       0     1  21984.3  21723.0  -10.43    0.00   19.60     -5829    77.9772   15.03    0.00
   2239   57.68   77.96  308.69    -16.56     -7.95       0     1  21984.3  21723.0  -10.43    0.00   99.08     -5840    65.8259   23.79    0.00
   2240  352.29  278.66  318.51    -20.74    -16.17       0     1  21984.3  21723.0  -10.43    0.00   95.19     -5847    57.7944   26.99    0.00
   2241  134.27   99.39  234.10      1.53      1.97       0     1  21984.3  21723.0  -10.43    0.00   77.73     -5795   100.0000   18.15    0.00
   2242  108.01  262.16   67.85    -22.20      3.27       0     1  21984.3  21723.0  -10.43    0.00    1.44     -5840    80.8545   21.74    0.00
   2243  290.72   30.80   84.86      9.95     -1.69       0     1  21984.3  21723.0  -10.43    0.00  100.00     -5829    55.0441   19.81    0.00
   2244  343.05   90.65  226.99      8.30      9.59       0     1  21984.3  21723.0  -10.43    0.00   97.24     -5851    76.6674   14.67    0.00
   2245  304.64  212.57  244.38    -11.24      0.70       0     1  21984.3  21723.0  -10.43    0.00   78.84     -5822    94.1426   15.11    0.00
   2246  134.00  271.23   68.95     17.35      5.88       0     1  21984.3  21723.0  -10.43    0.00    0.92     -5823    96.8942   16.95    0.00
   2247  226.19   30.17  201.42    -25.94     12.11       0     1  21984.3  21723.0  -10.43    0.00   99.03     -5850    84.8847   15.08    0.00
   2248  298.60  256.90  291.60      6.50    -21.21       0     1  21984.3  21723.0  -10.43    0.00    5.64     -5822    65.0023   14.69    0.00
   2249  284.99  240.67   71.67      7.99    -33.72       0     1  21984.3  21723.0  -10.43    0.00    2.32     -5838    89.6693   19.58    0.00
   2250  257.17  231.70   61.51     -3.58     -3.88       0     1  21984.3  21723.0  -10.43    0.00   91.27     -5804    86.2976   17.14    0.00
   2251  326.19   87.11  248.90    -14.17      7.55       0     1  21984.3  21723.0  -10.43    0.00    1.30     -5816    87.6881   18.42    0.00
   2252  161.20   94.98  240.71     13.06      1.53       0     1  21984.3  21723.0  -10.43    0.00    0.26     -5816    61.9784   19.72    0.00
   2253  349.14  196.53  226.43    -24.19     31.85       0     1  21984.3  21723.0  -10.43    0.00   99.24     -5905    89.5003   19.56    0.00
   2254  351.73   44.25  321.59     -9.25     42.68       0     1  21984.3  21723.0  -10.43    0.00   99.98     -5852    64.8040   12.85    0.00
   2255  193.78  204.44  225.73      0.50    -14.78       0     1  21984.3  21723.0  -10.43    0.00    0.45     -5845   100.0000   14.18    0.00
   2256  224.66  251.01  353.10     -8.75     16.22       0     1  21984.3  21723.0  -10.43    0.00   90.39     -5851    94.2750   22.81    0.00
   2257  306.21   56.19   17.65     -0.75     32.79       0     1  21984.3  21723.0  -10.43    0.00    0.70     -5861   100.0000   11.93    0.00
   2258  278.84  259.55   53.53    -10.48     -4.35       0     1  21984.3  21723.0  -10.43    0.00    0.05     -5840   100.0000   19.15    0.00
   2259  292.41  256.35   51.75    -11.73     -7.43       0     1  21984.3  21723.0  -10.43    0.00    8.19     -5814    78.9158   14.26    0.00
   2260  229.81   90.05  247.17    -24.05    -16.24       0     1  21984.3  21723.0  -10.43    0.00   13.67     -5824   100.0000   19.08    0.00
   2261  281.71  213.92  205.08      4.53    -36.65       0     1  21984.3  21723.0  -10.43    0.00   99.93     -5816   100.0000   16.03    0.00
   2262  251.33  219.81   97.06      7.17    -12.00       0     1  21984.3  21723.0  -10.43    0.00   27.79     -5796   100.0000   15.79    0.00
   2263  338.80   27.47    9.84     24.75     -7.60       0     1  21984.3  21723.0  -10.43    0.00   99.98     -5912    59.6980   24.33    0.00
   2264  186.37   62.76  109.07    -26.52    -35.06       0     1  21984.3  21723.0  -10.43    0.00   24.46     -5836    87.1265   11.50    0.00
   2265  123.10  275.28   66.85     12.05     19.78       0     1  21984.3  21723.0  -10.43    0.00    0.22     -5853   100.0000   16.95    0.00
   2266  209.18  249.51  306.47    -22.37    -21.88       0     1  21984.3  21723.0  -10.43    0.00   96.22     -5826    94.2989   20.06    0.00
   2267  182.19   82.83  124.67     13.85    -19.51       0     1  21984.3  21723.0  -10.43    0.00    0.03     -5804   100.0000   12.64    0.00
   2268  359.24   85.42  229.41     -8.89      9.81       0     1  21984.3  21723.0  -10.43    0.00   26.42     -5823   100.0000   15.26    0.00
   2269  315.05   29.10   41.67     27.36     51.17       0     1  21984.3  21723.0  -10.43    0.00  100.00     -5845    86.1251   19.05    0.00
   2270  317.23   81.64   56.34     25.70     -0.41       0     1  24151.4  23900.3    1.61    0.00    0.24     -5844    67.2004   16.94    0.00
   2271   86.00  292.52  146.27     31.91      4.60       0     1  24151.4  23900.3    1.61    0.00    8.85     -5844    79.1815   19.64    0.00
   2272  195.64  250.65   67.81      5.13      3.35       0     1  24151.4  23900.3    1.61    0.00   93.94     -5819    69.8651   18.42    0.00
   2273   47.16   87.84  136.42      5.60      8.13       0     1  24151.4  23900.3    1.61    0.00   73.52     -5853    61.6993   14.88    0.00
   2274  258.61  202.49  129.88     26.88     12.76       0     1  24151.4  23900.3    1.61    0.00    0.15     -5831    58.6904   15.35    0.00
   2275  190.48  253.75  318.97      2.35     12.67       0     1  24151.4  23900.3    1.61    0.00   96.98     -5829    62.5981   26.56    0.00
   2276  248.81  250.45   84.46      4.72    -11.94       0     1  24151.4  23900.3    1.61    0.00    2.74     -5865    50.8783   25.02    0.00
   2277  101.11   34.84  141.35     38.40     -4.19       0     1  24151.4  23900.3    1.61    0.00  100.00     -5863    88.7127   12.19    0.00
   2278  176.28  263.55   87.33     12.89     -3.84       0     1  24151.4  23900.3    1.61    0.00   18.64     -5817    66.3588   22.46    0.00
   2279  122.01  242.82  325.56      2.80     -4.36       0     1  24151.4  23900.3    1.61    0.00   24.58     -5834    53.5902   24.27    0.00
   2280  249.82   94.29  249.65    -17.38     -8.51       0     1  24151.4  23900.3    1.61    0.00    0.00     -5837    81.6122   21.67    0.00
   2281  354.11  260.38   48.95      4.05     -1.51       0     1  24151.4  23900.3    1.61    0.00   92.35     -5801    56.3336   19.58    0.00
   2282  266.33   78.40  252.63     -9.86      2.21       0     1  24151.4  23900.3    1.61    0.00    7.53     -5804    57.2938   14.58    0.00
   2283  199.01   60.86  135.53    -15.93      8.62       0     1  24151.4  23900.3    1.61    0.00   89.34     -5873    76.7457   24.91    0.00
   2284  277.29  257.52   75.24     -3.34     -2.75       0     1  24151.4  23900.3    1.61    0.00   28.49     -5882    54.2335   23.28    0.00
   2285  312.37   45.24   32.36     -0.48    -11.53       0     1  24151.4  23900.3    1.61    0.00  100.00     -5849    60.2703   19.33    0.00
   2286   80.87   73.91  123.51     -9.33    -18.69       0     1  24151.4  23900.3    1.61    0.00   99.96     -5848    50.2880   27.47    0.00
   2287   96.54  253.39   68.86    -24.59    -18.03       0     1  24151.4  23900.3    1.61    0.00    0.19     -5828    78.2805   16.06    0.00
   2288  213.95  265.92   71.26      3.54      6.82       0     1  24151.4  23900.3    1.61    0.00    0.13     -5814   100.0000   18.32    0.00
   2289  288.18  254.61   79.04    -30.84     -4.54       0     1  24151.4  23900.3    1.61    0.00    0.25     -5841    68.6964   18.63    0.00
   2290   26.36  264.56   73.35     11.15     -8.51       0     1  24151.4  23900.3    1.61    0.00    0.00     -5808    79.9176   20.37    0.00
   2291  328.34  257.19   56.76      7.18      7.83       0     1  24151.4  23900.3    1.61    0.00   25.07     -5796   100.0000   23.25    0.00
   2292  180.26   39.94   46.16     -9.72     -1.40       0     1  24151.4  23900.3    1.61    0.00    0.12     -5851    71.9340   22.81    0.00
   2293  107.27   96.38  234.76      4.70     11.09       0     1  24151.4  23900.3    1.61    0.00    0.00     -5863    56.9260   17.83    0.00
   2294  268.23  227.03   87.58      4.41     -3.45       0     1  24151.4  23900.3    1.61    0.00    6.60     -5834   100.0000   13.09    0.00
   2295  340.96   80.47  138.29     -0.27      3.04       0     1  24151.4  23900.3    1.61    0.00   96.46     -5844    85.6486   22.74    0.00
   2296  359.79  259.77   63.42      9.01      1.98       0     1  24151.4  23900.3    1.61    0.00   60.70     -5816    61.1019   21.10    0.00
   2297  343.11   95.48  253.97     -0.68     -5.62       0     1  24151.4  23900.3    1.61    0.00    0.26     -5817   100.0000   18.36    0.00
   2298  319.72  264.83   66.35     20.19     -5.37       0     1  24151.4  23900.3    1.61    0.00   15.11     -5826    71.2728   18.06    0.00
   2299   39.58   28.09  133.10      3.90     -1.21       0     1  24151.4  23900.3    1.61    0.00    3.09     -5830    71.4086   14.18    0.00
   2300   92.59  263.91   55.70      6.85      2.31       0     1  24151.4  23900.3    1.61    0.00   17.45     -5798    72.3613   24.13    0.00
   2301   65.65  111.73  260.46     -6.41    -21.21       0     1  24151.4  23900.3    1.61    0.00   81.59     -5825    73.8513   19.58    0.00
   2302  121.56  257.96   58.19     12.17      9.55       0     1  24151.4  23900.3    1.61    0.00   93.42     -5828    98.6775   20.33    0.00
   2303   -0.39   95.16  252.08     15.94    -17.48       0     1  24151.4  23900.3    1.61    0.00   14.84     -5844    59.1420   23.73    0.00
   2304  325.67  254.21  273.24      5.00      0.52       0     1  24151.4  23900.3    1.61    0.00   37.86     -5808    90.2687   15.85    0.00
   2305   67.66  217.90  148.86    -22.63      9.88       0     1  24151.4  23900.3    1.61    0.00   86.90     -5842    91.4119   14.76    0.00
   2306   88.53  253.44   59.61      9.80      7.51       0     1  24151.4  23900.3    1.61    0.00    8.46     -5850    67.3181   19.18    0.00
   2307  280.00  280.25  341.62    -27.37     -2.38       0     1  24151.4  23900.3    1.61    0.00    0.03     -5859   100.0000   18.62    0.00
   2308  262.27   57.21  193.66     -5.66     18.55       0     1  24151.4  23900.3    1.61    0.00   99.82     -5833    89.7229   14.99    0.00
   2309  192.17   50.48  191.54     12.00      3.55       0     1  24151.4  23900.3    1.61    0.00    0.00     -5852    68.3304   13.93    0.00
   2310   15.06  290.52  145.32     34.70     24.96       0     1  24151.4  23900.3    1.61    0.00   61.54     -5831    80.0202   11.69    0.00
   2311   47.08  243.47  332.40    -25.27     11.68       0     1  24151.4  23900.3    1.61    0.00   99.29     -5845   100.0000   12.95    0.00
   2312   43.29   47.59  183.95     12.03      9.81       0     1  24151.4  23900.3    1.61    0.00    0.00     -5833    80.1716   16.28    0.00
   2313   89.13  199.65   99.02    -10.69      1.06       0     1  24151.4  23900.3    1.61    0.00   28.35     -5879    80.5944   16.72    0.00
   2314   78.26   70.09  339.47      5.22    -10.45       0     1  24151.4  23900.3    1.61    0.00   94.79     -5831   100.0000   14.69    0.00
   2315  239.66   17.83   69.28     25.93     -3.57       0     1  24151.4  23900.3    1.61    0.00   23.14     -5876   100.0000   13.82    0.00
   2316  249.99   77.11  140.79     23.26     41.61       0     1  24151.4  23900.3    1.61    0.00    2.41     -5822    95.0424   11.20    0.00
   2317  187.90  214.50   53.99     39.65     19.58       0     1  24151.4  23900.3    1.61    0.00   99.95     -5848   100.0000   12.87    0.00
   2318   48.63  275.62  244.60     19.01     10.19       0     1  24332.3  24009.3  -11.22    0.00   96.42     -5852    66.9621   14.66    0.00
   2319  266.51  243.71  325.68      4.41      5.54       0     1  24332.3  24009.3  -11.22    0.00   99.15     -5822    43.4436   29.87    0.00
   2320   45.63   40.52   34.84      5.44     -7.83       0     1  24332.3  24009.3  -11.22    0.00   99.88     -5834    47.5209   21.32    0.00
   2321  171.70   33.99   23.23      0.46      4.02       0     1  24332.3  24009.3  -11.22    0.00  100.00     -5860    64.7563   20.27    0.00
   2322  254.22   60.11  131.95      5.53      3.30       0     1  24332.3  24009.3  -11.22    0.00  100.00     -5923    60.3422   20.63    0.00
   2323  314.41  222.61  275.17      0.33      2.90       0     1  24332.3  24009.3  -11.22    0.00    0.60     -5845    66.7870   14.24    0.00
   2324   19.58   78.98  145.58     14.12     -0.36       0     1  24332.3  24009.3  -11.22    0.00    4.07     -5853    50.8860   25.57    0.00
   2325  337.26   32.58   41.36    -46.03     30.72       0     1  24332.3  24009.3  -11.22    0.00    7.08     -5841    44.8713   16.35    0.00
   2326  330.07  254.17   10.56      6.05      5.99       0     1  24332.3  24009.3  -11.22    0.00   99.99     -5868    88.8825   15.96    0.00
   2327   45.47   44.23   42.97      3.93     17.57       0     1  24332.3  24009.3  -11.22    0.00   99.99     -5819    54.1812   22.71    0.00
   2328  161.54  262.56  308.51      1.72    -20.48       0     1  24332.3  24009.3  -11.22    0.00   59.47     -5800    47.9185   23.48    0.00
   2329  190.78  261.10   68.00     -6.48      2.94       0     1  24332.3  24009.3  -11.22    0.00    2.02     -5831    68.6801   22.18    0.00
   2330   50.23   36.86   23.26      0.12      3.84       0     1  24332.3  24009.3  -11.22    0.00  100.00     -5856   100.0000   26.06    0.00
   2331  150.12  244.98  336.38      0.57     11.12       0     1  24332.3  24009.3  -11.22    0.00    0.79     -5831    49.1564   16.18    0.00
   2332  253.95  278.03  320.26     16.23     12.03       0     1  24332.3  24009.3  -11.22    0.00   99.83     -5834    52.7243   22.40    0.00
   2333   35.34  265.99   68.86    -14.48      3.50       0     1  24332.3  24009.3  -11.22    0.00    7.01     -5817    56.1489   19.98    0.00
   2334  345.85  247.93   80.89    -14.26     -6.94       0     1  24332.3  24009.3  -11.22    0.00    0.04     -5820    55.5755   23.29    0.00
   2335  129.63  274.11  308.82    -15.08     -0.70       0     1  24332.3  24009.3  -11.22    0.00   99.16     -5828    95.4850   21.24    0.00
   2336  264.28  250.06   62.71      1.43     -6.56       0     1  24332.3  24009.3  -11.22    0.00   73.84     -5816    66.4766   17.05    0.00
   2337  337.57   97.68  241.45     -6.24     -5.67       0     1  24332.3  24009.3  -11.22    0.00   94.20     -5818    54.2290   23.68    0.00
   2338  142.21  246.90   68.05      6.72     -4.45       0     1  24332.3  24009.3  -11.22    0.00    0.00     -5921    68.9088   19.16    0.00
   2339  250.55  264.36   73.13      2.35     -1.49       0     1  24332.3  24009.3  -11.22    0.00    0.00     -5829    54.1137   20.18    0.00
   2340  289.52   92.74  117.40      1.04     -7.56       0     1  24332.3  24009.3  -11.22    0.00   99.94     -5817    47.7344   26.74    0.00
   2341  106.74   97.97  253.58    -15.78    -12.30       0     1  24332.3  24009.3  -11.22    0.00    6.84     -5842    63.3521   15.73    0.00
   2342  165.08   92.57 -148.69      0.74      8.87       0     1  24332.3  24009.3  -11.22    0.00    0.00     -5849    54.9518   15.89    0.00
   2343  215.95  275.66   81.13     -5.22      2.79       0     1  24332.3  24009.3  -11.22    0.00    0.07     -5832    80.6061   14.46    0.00
   2344  346.54  272.50   75.59     -4.98     -0.50       0     1  24332.3  24009.3  -11.22    0.00    0.88     -5828    68.2207   23.38    0.00
   2345  112.66   65.75  120.09      9.15     21.06       0     1  24332.3  24009.3  -11.22    0.00    5.59     -5811   100.0000   14.57    0.00
   2346  283.81   27.16   40.86    -13.46    -10.49       0     1  24332.3  24009.3  -11.22    0.00  100.00     -5844    89.6810   20.37    0.00
   2347  229.96  252.11   67.94      7.61     -2.84       0     1  24332.3  24009.3  -11.22    0.00   15.90     -5815    72.8028   22.06    0.00
   2348   20.93  249.99   56.53    -29.89     15.51       0     1  24332.3  24009.3  -11.22    0.00   79.73     -5828    89.1776   16.83    0.00
   2349  331.68  258.53   -7.46    -10.20     -1.63       0     1  24332.3  24009.3  -11.22    0.00   98.80     -5828    58.0318   20.54    0.00
   2350  339.54  100.50  257.67      7.05     22.28       0     1  24332.3  24009.3  -11.22    0.00    0.14     -5854   100.0000   15.42    0.00
   2351  178.49   90.36  252.06     -0.90     -6.17       0     1  24332.3  24009.3  -11.22    0.00    0.12     -5812   100.0000   15.35    0.00
   2352  337.65  195.84   51.40      8.87     -2.41       0     1  24332.3  24009.3  -11.22    0.00   86.01     -5811    98.9422   15.60    0.00
   2353  353.66   94.65  228.77     -4.87      9.82       0     1  24332.3  24009.3  -11.22    0.00   94.86     -5791    68.4832   19.59    0.00
   2354   76.32   29.00  331.13     15.65      5.29       0     1  24332.3  24009.3  -11.22    0.00   36.77     -5798    74.1201   16.80    0.00
   2355   14.39  273.33   67.80     -6.04     11.50       0     1  24332.3  24009.3  -11.22    0.00   97.36     -5845    73.2261   18.98    0.00
   2356   53.25  213.07  169.98     -6.92     24.16       0     1  24332.3  24009.3  -11.22    0.00   14.86     -5865    83.2442   14.00    0.00
   2357  185.04  256.95   61.29     30.89     19.31       0     1  24332.3  24009.3  -11.22    0.00    1.95     -5849    80.7230   18.80    0.00
   2358   57.29   77.93  302.48      5.22      1.72       0     1  24332.3  24009.3  -11.22    0.00   89.46     -5825    78.1228   15.81    0.00
   2359  170.73   66.94   92.24    -23.67    -12.42       0     1  24332.3  24009.3  -11.22    0.00    4.85     -5805    91.0184   12.43    0.00
   2360   78.97   76.61  142.41     28.12     14.90       0     1  24332.3  24009.3  -11.22    0.00   87.91     -5820    56.6593   22.79    0.00
   2361  264.75  245.05   70.89     -9.38      2.76       0     1  24332.3  24009.3  -11.22    0.00    1.13     -5825    90.4609   20.48    0.00
   2362  277.40   83.81  122.30    -39.13    -16.31       0     1  24332.3  24009.3  -11.22    0.00   98.42     -5819    81.4644   19.67    0.00
   2363   47.06  246.15   74.60     -1.42     -3.78       0     1  24052.8  23817.0   -9.38    0.00   31.74     -5812    76.5540   21.86    0.00
   2364  375.57  -21.42 -154.10     -9.92      2.33       0     1  24052.8  23817.0   -9.38    0.00   65.58     -5801    60.4629   19.17    0.00
   2365  265.62  240.39   66.20     10.43    -16.31       0     1  24052.8  23817.0   -9.38    0.00    0.18     -5852    65.7916   19.61    0.00
   2366  167.88   86.69  246.54     -4.51     -2.65       0     1  24052.8  23817.0   -9.38    0.00   80.70     -5886    67.1034   19.77    0.00
   2367   82.54  235.93  344.81     -4.29    -12.07       0     1  24052.8  23817.0   -9.38    0.00    1.72     -5834   100.0000   14.82    0.00
   2368   43.43   98.09  242.64      6.61    -26.34       0     1  24052.8  23817.0   -9.38    0.00   39.76     -5810    93.9178   19.05    0.00
   2369   28.69   81.33  152.10    -11.54     -4.39       0     1  24052.8  23817.0   -9.38    0.00   17.39     -5843    61.6608   25.12    0.00
   2370   80.16  250.75   65.23      4.82     12.10       0     1  24052.8  23817.0   -9.38    0.00    0.71     -5841    57.5222   21.48    0.00
   2371  104.98  244.35  -11.08      8.05     -3.98       0     1  24052.8  23817.0   -9.38    0.00   30.21     -5799    54.4458   19.52    0.00
   2372  140.64  265.99   73.99     12.98     -1.55       0     1  24052.8  23817.0   -9.38    0.00   24.37     -5817    72.9128   19.27    0.00
   2373   90.41   66.19  199.92     16.70      4.02       0     1  24052.8  23817.0   -9.38    0.00    3.33     -5852    88.1833   16.49    0.00
   2374   27.39   82.17  134.72      9.09      3.64       0     1  24052.8  23817.0   -9.38    0.00   97.95     -5826    50.9178   25.82    0.00
   2375  121.88  103.00  238.54      4.87      7.76       0     1  24052.8  23817.0   -9.38    0.00   28.57     -5817    66.4482   19.17    0.00
   2376  214.96   82.20  139.40    -11.24    -21.10       0     1  24052.8  23817.0   -9.38    0.00   98.76     -5821    71.7692   22.88    0.00
   2377  353.71   96.08  254.40     16.13     14.33       0     1  24052.8  23817.0   -9.38    0.00    0.19     -5828    75.5169   17.06    0.00
   2378   13.63  101.17  232.88      9.28      9.43       0     1  24052.8  23817.0   -9.38    0.00    7.54     -5819    55.6085   18.20    0.00
   2379  117.62   57.60   41.65     -4.00      0.68       0     1  24052.8  23817.0   -9.38    0.00    0.58     -5824    57.1005   16.59    0.00
   2380  104.50  247.51   81.75    -16.99      9.78       0     1  24052.8  23817.0   -9.38    0.00    0.04     -5872    78.4757   20.69    0.00
   2381   90.59  239.35  184.36     -4.54     33.41       0     1  24052.8  23817.0   -9.38    0.00  100.00     -5827    70.6629   16.64    0.00
   2382  275.88   27.23   78.85    -28.03      1.83       0     1  24052.8  23817.0   -9.38    0.00    2.58     -5831    69.5957   15.22    0.00
   2383  344.59   94.99  204.86     40.29      0.20       0     1  24052.8  23817.0   -9.38    0.00   31.00     -5849   100.0000   11.35    0.00
   2384  231.33   15.93   67.27     10.13      1.55       0     1  24052.8  23817.0   -9.38    0.00   18.12     -5836    88.6657   17.78    0.00
   2385  315.23  100.34  292.32     11.59    -11.23       0     1  24052.8  23817.0   -9.38    0.00   90.38     -5829    73.6424   16.24    0.00
   2386   28.54   68.76  198.85     22.44      1.82       0     1  24052.8  23817.0   -9.38    0.00    0.41     -5837    90.3837   14.09    0.00
   2387  241.77  272.15   58.45     14.13      3.34       0     1  24052.8  23817.0   -9.38    0.00   53.21     -5816    96.1969   17.64    0.00
   2388  225.18  269.97  321.26    -11.79     -8.52       0     1  24052.8  23817.0   -9.38    0.00   96.29     -5806    79.5249   15.72    0.00
   2389  389.04    6.73  138.50     -3.33    -20.57       0     1  24052.8  23817.0   -9.38    0.00   93.55     -5838    92.2539   14.63    0.00
   2390  235.90  268.31   35.30     -6.95     -2.58       0     1  24052.8  23817.0   -9.38    0.00    4.90     -5963    89.0459   16.34    0.00
   2391  367.52   54.59   16.60    -14.26     11.81       0     1  24052.8  23817.0   -9.38    0.00   93.63     -5824   100.0000   14.86    0.00
   2392  160.58   46.38  136.21    -22.61    -38.61       0     1  24052.8  23817.0   -9.38    0.00   84.48     -5815    74.6023   12.96    0.00
   2393  107.05   27.85  173.75     25.20    -19.68       0     1  24052.8  23817.0   -9.38    0.00    0.06     -5895    77.3088   16.59    0.00
   2394  350.54  204.86   27.68     22.37    -24.21       0     1  24052.8  23817.0   -9.38    0.00    0.03     -5809   100.0000   12.95    0.00
   2395  282.41   63.95   16.87      2.37    -11.28       0     1  26626.6  26313.5   -3.70    0.00    0.08     -5870    42.8263   17.33    0.00
   2396  359.66   37.31   45.88     -9.87     -8.09       0     1  26626.6  26313.5   -3.70    0.00  100.00     -5820    53.5013   26.69    0.00
   2397    8.00   28.66   31.87      5.72      1.83       0     1  26626.6  26313.5   -3.70    0.00    0.00     -5948    56.6543   19.87    0.00
   2398  103.80   34.36   41.03    -10.99     -4.54       0     1  26626.6  26313.5   -3.70    0.00   99.07     -5855    44.2030   26.60    0.00
   2399  270.73   37.67   48.39      5.97      3.26       0     1  26626.6  26313.5   -3.70    0.00  100.00     -5829    36.5852   24.21    0.00
   2400  228.27  191.57  102.19    -43.57    -13.75       0     1  26626.6  26313.5   -3.70    0.00   85.83     -5866    81.1087    9.84    0.00
   2401  334.68   38.07   54.37     11.26     -8.97       0     1  26626.6  26313.5   -3.70    0.00  100.00     -5853    51.0525   29.22    0.00
   2402  315.52   39.91   50.39      4.04      2.75       0     1  26626.6  26313.5   -3.70    0.00  100.00     -5913    56.0348   25.78    0.00
   2403  291.06  259.91   60.26     22.98     16.37       0     1  26626.6  26313.5   -3.70    0.00   72.06     -5830    71.0804   16.04    0.00
   2404   39.26   34.99   41.02      4.21      4.30       0     1  26626.6  26313.5   -3.70    0.00  100.00     -5856    52.5496   25.20    0.00
   2405   91.11   31.94   37.25     -0.59     -5.86       0     1  26626.6  26313.5   -3.70    0.00   98.23     -5896    71.4765   19.67    0.00
   2406   83.48  188.94   98.55     28.98     -4.97       0     1  26626.6  26313.5   -3.70    0.00   99.91     -5895    73.4568   17.92    0.00
   2407  227.34   76.54  244.62      3.51     22.68       0     1  26626.6  26313.5   -3.70    0.00   99.80     -5861    70.5050   18.36    0.00
   2408  265.11  272.05  337.34     -1.08    -11.49       0     1  26626.6  26313.5   -3.70    0.00   23.51     -5841    58.6777   18.84    0.00
   2409  358.26  261.07   45.54      5.02     -7.07       0     1  26626.6  26313.5   -3.70    0.00   32.38     -5831    51.0998   24.76    0.00
   2410  131.20  284.15   30.90     -6.74      3.56       0     1  26626.6  26313.5   -3.70    0.00   33.21     -5851    74.5526   15.15    0.00
   2411  251.91  260.45  326.87     -5.83      5.55       0     1  26626.6  26313.5   -3.70    0.00    7.12     -5837    48.2705   25.09    0.00
   2412   18.15  251.87  323.25     16.17      2.77       0     1  26626.6  26313.5   -3.70    0.00    2.49     -5826    49.5874   23.65    0.00
   2413   45.38   78.42  119.24     11.40     -2.31       0     1  26626.6  26313.5   -3.70    0.00    1.60     -5859    66.4797   17.34    0.00
   2414  248.97  265.94  333.46     -6.11      2.17       0     1  26626.6  26313.5   -3.70    0.00   53.64     -5834    52.3107   23.33    0.00
   2415  282.03  249.95  322.62     23.13     -3.10       0     1  26626.6  26313.5   -3.70    0.00   21.94     -5848    63.3527   23.13    0.00
   2416  272.00  258.11   72.94      8.10     -1.16       0     1  26626.6  26313.5   -3.70    0.00    1.06     -5849    52.0153   19.12    0.00
   2417  302.85  258.74   94.54     -1.38    -13.48       0     1  26626.6  26313.5   -3.70    0.00   99.68     -5835    64.6275   23.84    0.00
   2418  289.39  256.95   81.24     -4.37    -10.34       0     1  26626.6  26313.5   -3.70    0.00    0.03     -5838    47.3686   17.80    0.00
   2419  185.78  110.21  246.45     12.91    -12.30       0     1  26626.6  26313.5   -3.70    0.00    0.00     -5828    57.6132   16.56    0.00
   2420  163.62  241.87  322.43     -7.10      0.66       0     1  26626.6  26313.5   -3.70    0.00   97.22     -5860    81.0450   21.17    0.00
   2421  162.97   88.42  251.15     -5.42      5.32       0     1  26626.6  26313.5   -3.70    0.00    1.84     -5819    69.8353   25.89    0.00
   2422  361.06  275.83  335.77     -6.43     -7.37       0     1  26626.6  26313.5   -3.70    0.00    3.50     -5843    49.2715   24.72    0.00
   2423   81.18  259.56   73.42      6.28      9.93       0     1  26626.6  26313.5   -3.70    0.00    0.23     -5854    91.1643   16.91    0.00
   2424   83.72   76.45  264.06      7.23     -7.62       0     1  26626.6  26313.5   -3.70    0.00    8.14     -5807    74.4455   15.63    0.00
   2425  231.11   89.88  -10.32    -32.29    -20.54       0     1  26626.6  26313.5   -3.70    0.00   53.26     -5825    81.4046   14.43    0.00
   2426  261.77   89.78  135.74    -23.40     15.26       0     1  26626.6  26313.5   -3.70    0.00   94.52     -5822    53.3899   20.97    0.00
   2427   28.67   67.18   50.39      3.46      0.71       0     1  26626.6  26313.5   -3.70    0.00   51.94     -5830    69.9138   16.78    0.00
   2428   11.39  264.39   63.00     -5.45     -1.80       0     1  26626.6  26313.5   -3.70    0.00    0.00     -5912    70.4377   16.74    0.00
   2429  160.87   94.47  247.97     -1.29     -4.42       0     1  26626.6  26313.5   -3.70    0.00   15.98     -5819    59.5426   16.47    0.00
   2430  221.84  257.69   56.67      1.12    -23.78       0     1  26626.6  26313.5   -3.70    0.00  100.00     -5884    62.6008   18.01    0.00
   2431   45.23   95.66  261.11      0.13      4.60       0     1  26626.6  26313.5   -3.70    0.00    0.08     -5862    77.8899   19.48    0.00
   2432   85.24   85.70  247.66     -1.19     -8.28       0     1  26626.6  26313.5   -3.70    0.00    0.14     -5811    67.5686   24.06    0.00
   2433  175.41  107.77  233.86      2.83     -6.48       0     1  26626.6  26313.5   -3.70    0.00   44.86     -5827    69.7250   18.76    0.00
   2434  197.10  261.44   84.90      8.13     -9.03       0     1  26626.6  26313.5   -3.70    0.00   99.95     -5838    99.9966   19.02    0.00
   2435  148.40  255.38   65.44      5.31    -11.08       0     1  26626.6  26313.5   -3.70    0.00    0.09     -5817    89.5155   22.90    0.00
   2436  311.16   82.96   56.41      4.79    -42.38       0     1  26626.6  26313.5   -3.70    0.00   12.49     -5839    79.0159   11.82    0.00
   2437   -0.42  300.95  319.36    -14.33    -16.09       0     1  26626.6  26313.5   -3.70    0.00   99.37     -5862    57.2851   24.57    0.00
   2438   44.64  254.64   48.76     -0.85     -3.03       0     1  26626.6  26313.5   -3.70    0.00    2.73     -5829    68.8960   19.37    0.00
   2439  185.92  265.56  109.73    -16.11     -2.03       0     1  26626.6  26313.5   -3.70    0.00   97.49     -5850    70.4948   17.59    0.00
   2440  276.05   62.83  291.14     -5.39     15.62       0     1  26626.6  26313.5   -3.70    0.00   96.91     -5813   100.0000   12.47    0.00
   2441   82.04  239.41  321.22      9.17     -2.24       0     1  26626.6  26313.5   -3.70    0.00   31.13     -5827    78.2291   22.84    0.00
   2442   38.03  260.91   54.59      2.27     -5.40       0     1  26626.6  26313.5   -3.70    0.00    2.49     -5822    75.2865   20.21    0.00
   2443  136.47  250.74  353.39      9.99    -23.70       0     1  26626.6  26313.5   -3.70    0.00    0.22     -5854    74.8640   15.00    0.00
   2444  320.20   23.36  233.16    -18.80    -13.69       0     1  26626.6  26313.5   -3.70    0.00   62.07     -5842    71.0678   14.22    0.00
   2445  251.21   68.97  260.76    -19.42     -3.58       0     1  26626.6  26313.5   -3.70    0.00   63.75     -5841    81.9499   15.02    0.00
   2446   46.76  261.51   72.60    -15.07      5.13       0     1  26626.6  26313.5   -3.70    0.00   95.33     -5857    95.3050   19.19    0.00
   2447  240.03  272.78   81.06      0.15    -17.70       0     1  26626.6  26313.5   -3.70    0.00    0.89     -5863    93.3521   10.82    0.00
   2448  266.55   43.74  175.57     19.89    -32.39       0     1  26626.6  26313.5   -3.70    0.00   98.52     -5874    69.3200   13.92    0.00
   2449   55.54   34.50  294.55    -34.95      7.36       0     1  26626.6  26313.5   -3.70    0.00    3.88     -5827    70.0877   14.28    0.00
   2450  320.89  247.31   38.25     41.40    -12.93       0     1  26626.6  26313.5   -3.70    0.00   99.64     -5845    77.3238   12.57    0.00
   2451  357.52  270.68   57.34      1.58    -10.08       0     1  26626.6  26313.5   -3.70    0.00    0.00     -5844    66.5136   20.43    0.00
   2452  167.46  255.87   77.54     10.76     -7.96       0     1  26626.6  26313.5   -3.70    0.00   14.45     -5798    85.2497   18.69    0.00
   2453   79.62  251.87   60.81    -20.38     -6.17       0     1  26626.6  26313.5   -3.70    0.00    0.27     -5878   100.0000   12.17    0.00
   2454  225.19   68.09  132.61    -20.56      0.37       0     1  26626.6  26313.5   -3.70    0.00   93.21     -5844    66.1109   21.24    0.00
   2455  332.86  108.72  141.95     20.16     -7.92       0     1  26626.6  26313.5   -3.70    0.00   87.15     -5829   100.0000   19.11    0.00
   2456  282.92  252.94   80.72      1.76     -2.62       0     1  26626.6  26313.5   -3.70    0.00    0.00     -5871    69.1795   17.26    0.00
   2457  281.05  246.18   84.79      0.70     -9.84       0     1  26626.6  26313.5   -3.70    0.00    0.01     -5913    79.5129   16.50    0.00
   2458  360.89  222.25   73.43     -7.82    -19.46       0     1  26626.6  26313.5   -3.70    0.00  100.00     -5922    79.7260   15.31    0.00
   2459  140.22   89.69  145.66    -16.83     16.77       0     1  26626.6  26313.5   -3.70    0.00    0.16     -5838    68.8194   14.78    0.00
   2460  198.30  235.37   13.62     -9.89    -21.12       0     1  26626.6  26313.5   -3.70    0.00    0.26     -5828   100.0000   16.01    0.00
   2461  264.08  256.52   -7.15      6.38      8.12       0     1  26626.6  26313.5   -3.70    0.00   61.18     -5830   100.0000   21.72    0.00
   2462   60.25   27.75   51.00     -9.49    -59.60       0     1  26626.6  26313.5   -3.70    0.00   99.96     -5853    44.2150   20.78    0.00
   2463   68.67  114.80  309.46     39.52     21.24       0     1  26626.6  26313.5   -3.70    0.00   60.90     -5940   100.0000    9.84    0.00
   2464  337.63   41.43   24.86     13.38     -9.17       0     1  26763.6  26485.4  -14.96    0.00  100.00     -5848    59.7328   24.96    0.00
   2465  147.34  257.77   60.88     17.41     17.68       0     1  26763.6  26485.4  -14.96    0.00   53.05     -5856    57.1999   21.48    0.00
   2466  185.54   83.40  145.73    -30.17    -11.42       0     1  26763.6  26485.4  -14.96    0.00   15.19     -5865    68.1859   18.48    0.00
   2467  111.57   37.10   51.68     -8.01      7.69       0     1  26763.6  26485.4  -14.96    0.00   26.66     -5855    55.9450   17.77    0.00
   2468  173.09   48.98  115.36    -29.08     32.10       0     1  26763.6  26485.4  -14.96    0.00    4.38     -5901    82.8477   16.50    0.00
   2469  357.51   32.93   26.07     -1.18     -5.20       0     1  26763.6  26485.4  -14.96    0.00    0.37     -5847    45.4301   18.09    0.00
   2470  232.47  190.15  287.27     26.38     -8.49       0     1  26763.6  26485.4  -14.96    0.00   98.36     -5846    45.7287   22.13    0.00
   2471   34.59  259.66   18.97     14.83     11.26       0     1  26763.6  26485.4  -14.96    0.00   88.65     -5866    68.9853   15.30    0.00
   2472  362.30  255.27   92.72      3.63      2.00       0     1  26763.6  26485.4  -14.96    0.00   12.19     -5829    63.0066   22.89    0.00
   2473  299.27   84.09  119.86     13.23     -4.57       0     1  26763.6  26485.4  -14.96    0.00   58.25     -5831    46.2575   22.85    0.00
   2474  163.56    9.20  259.88     13.26      6.70       0     1  26763.6  26485.4  -14.96    0.00    0.00     -5897    51.7615   20.15    0.00
   2475  166.09   29.88    2.14     10.68      2.41       0     1  26763.6  26485.4  -14.96    0.00   99.99     -5823    49.8978   18.83    0.00
   2476   78.24  103.74  242.24      2.24      5.48       0     1  26763.6  26485.4  -14.96    0.00    1.31     -5811    53.5769   17.32    0.00
   2477  261.97  110.31  131.73     -2.38     -2.37       0     1  26763.6  26485.4  -14.96    0.00   87.31     -5831    50.5322   25.82    0.00
   2478  335.77  234.74  350.88     13.53     -3.97       0     1  26763.6  26485.4  -14.96    0.00    0.84     -5857    56.0961   15.01    0.00
   2479   67.92  265.94   99.37      3.25     18.50       0     1  26763.6  26485.4  -14.96    0.00  100.00     -5850    47.9877   24.98    0.00
   2480  214.59  249.09   56.58     25.02    -20.34       0     1  26763.6  26485.4  -14.96    0.00    1.70     -5857    63.7845   17.75    0.00
   2481   15.48  271.90   73.18     -6.12    -13.21       0     1  26763.6  26485.4  -14.96    0.00    2.22     -5836    61.5359   20.41    0.00
   2482   77.51  263.45   68.35     -2.51    -10.22       0     1  26763.6  26485.4  -14.96    0.00    0.00     -5872    55.0470   21.26    0.00
   2483  238.63  244.72  333.67      9.45      3.96       0     1  26763.6  26485.4  -14.96    0.00    0.09     -5833    68.2494   18.98    0.00
   2484  343.27   35.12   13.77     -8.74    -14.10       0     1  26763.6  26485.4  -14.96    0.00    0.73     -5840    86.8624   19.37    0.00
   2485  169.37   91.83  237.94      3.90     -0.15       0     1  26763.6  26485.4  -14.96    0.00   23.97     -5827    57.8116   18.98    0.00
   2486  326.32   87.99  174.65     15.86      1.68       0     1  26763.6  26485.4  -14.96    0.00    0.03     -5831    62.9550   16.57    0.00
   2487  313.14  262.87  119.68    -42.27     -1.53       0     1  26763.6  26485.4  -14.96    0.00    9.05     -5822    62.4285   12.66    0.00
   2488  218.22   11.19  112.55      2.76      9.53       0     1  26763.6  26485.4  -14.96    0.00  100.00     -5833    48.9711   20.60    0.00
   2489  347.19  248.93  322.40     -4.09      9.67       0     1  26763.6  26485.4  -14.96    0.00   28.90     -5806    72.1736   15.30    0.00
   2490  200.49  261.74   59.98      2.92     21.31       0     1  26763.6  26485.4  -14.96    0.00   98.82     -5826    56.7919   18.72    0.00
   2491  168.29  249.97   60.81      5.07      9.57       0     1  26763.6  26485.4  -14.96    0.00    9.74     -5846    73.2775   16.69    0.00
   2492  260.01  256.01   65.26     -2.05    -18.41       0     1  26763.6  26485.4  -14.96    0.00    1.08     -5841    72.0695   18.04    0.00
   2493  230.96   23.14   39.85     17.34     -0.70       0     1  26763.6  26485.4  -14.96    0.00   90.68     -5828    71.0357   14.59    0.00
   2494  108.92  281.37  304.83     -4.47      5.97       0     1  26763.6  26485.4  -14.96    0.00   99.13     -5806    54.5063   26.81    0.00
   2495   28.44  263.56   47.67     11.92    -16.79       0     1  26763.6  26485.4  -14.96    0.00   99.98     -5834    76.7643   18.73    0.00
   2496  202.49   84.99  244.85      3.78      7.57       0     1  26763.6  26485.4  -14.96    0.00   59.96     -5849    80.6973   20.27    0.00
   2497  312.37  240.57  331.81      8.58    -15.61       0     1  26763.6  26485.4  -14.96    0.00   99.82     -5883    67.4734   22.80    0.00
   2498   18.79  105.98  225.15      7.90      6.82       0     1  26763.6  26485.4  -14.96    0.00    8.20     -5808    64.4313   18.10    0.00
   2499  288.37   87.46  277.31     22.27    -16.05       0     1  26763.6  26485.4  -14.96    0.00   99.99     -5860    64.0040   20.15    0.00
   2500  269.65   44.65  310.83     17.87     28.26       0     1  26763.6  26485.4  -14.96    0.00    9.70     -5851    82.0337   13.96    0.00
   2501  225.37  252.29   69.56     12.86      8.41       0     1  26763.6  26485.4  -14.96    0.00    5.10     -5828    81.9635   18.72    0.00
   2502  328.97  248.08   84.81      5.72     -3.63       0     1  26763.6  26485.4  -14.96    0.00   15.09     -5830   100.0000   24.74    0.00
   2503  133.55  114.88  135.42     24.56    -26.55       0     1  26763.6  26485.4  -14.96    0.00  100.00     -5898    53.1660   19.02    0.00
   2504  345.65  247.64  153.84    -31.30    -13.70       0     1  26763.6  26485.4  -14.96    0.00   84.07     -5805   100.0000   11.80    0.00
   2505  305.14   97.14  260.46      8.36     18.91       0     1  26763.6  26485.4  -14.96    0.00   87.02     -5855    70.5952   18.65    0.00
   2506  346.01   70.69  106.19     37.87     -3.39       0     1  26763.6  26485.4  -14.96    0.00   99.91     -5833   100.0000   11.27    0.00
   2507  235.36  249.57   77.54     16.68     -8.23       0     1  26763.6  26485.4  -14.96    0.00    0.04     -5880    74.7589   14.79    0.00
   2508  234.85   77.20  121.75     37.07     -0.67       0     1  26763.6  26485.4  -14.96    0.00   98.22     -5847   100.0000   19.29    0.00
   2509    6.32   10.99   60.76     -1.26     33.35       0     1  26763.6  26485.4  -14.96    0.00  100.00     -5896    57.3787   18.29    0.00
   2510  175.54   28.02  155.50    -19.64     18.49       0     1  26763.6  26485.4  -14.96    0.00   45.36     -5829    91.7007   14.00    0.00
   2511  248.87   16.44  300.17    -21.21     -9.56       0     1  26763.6  26485.4  -14.96    0.00    3.69     -5835    78.3553   15.31    0.00
   2512  209.70    6.57  242.17     38.00     -1.69       0     1  26763.6  26485.4  -14.96    0.00    8.54     -5922    72.2528   19.66    0.00
   2513  232.34  249.24  153.48    -38.51    -18.38       0     1  26763.6  26485.4  -14.96    0.00  100.00     -5828    90.5203   12.79    0.00
   2514   69.91  237.43  125.09    -42.80      0.03       0     1  26763.6  26485.4  -14.96    0.00    7.40     -5860   100.0000   10.59    0.00
   2515  146.73  256.36   63.06     12.37     11.12       0     1  26763.6  26485.4  -14.96    0.00   10.08     -5809   100.0000   16.14    0.00
   2516  360.11  236.50  320.98      8.59    -10.14       0     1  26763.6  26485.4  -14.96    0.00    0.00     -5906   100.0000   15.50    0.00
   2517   11.40   44.28  367.27     55.71      4.74       0     1  26763.6  26485.4  -14.96    0.00   99.96     -5897    76.8712   11.85    0.00
   2518  138.20   43.58   58.74    -17.41     10.40       0     1  26579.8  26358.1   -9.71    0.00    0.88     -5809    57.8313   20.91    0.00
   2519  292.42   24.10   55.92      1.93      1.77       0     1  26579.8  26358.1   -9.71    0.00   21.30     -5826    59.3006   24.32    0.00
   2520  157.66   36.62   -1.48     -3.23     12.33       0     1  26579.8  26358.1   -9.71    0.00    1.03     -5845    71.4226   17.35    0.00
   2521  346.27   25.92   10.82      4.55      6.69       0     1  26579.8  26358.1   -9.71    0.00  100.00     -5847    43.5188   20.41    0.00
   2522  165.23  267.57   70.48     -6.16      2.61       0     1  26579.8  26358.1   -9.71    0.00    1.06     -5836    44.6589   20.39    0.00
   2523  202.78   39.17   34.77     -8.80    -12.63       0     1  26579.8  26358.1   -9.71    0.00   71.29     -5837    50.2707   17.43    0.00
   2524  322.55   86.48  255.10    -13.32     -1.28       0     1  26579.8  26358.1   -9.71    0.00   45.20     -5815    53.4370   20.64    0.00
   2525  217.78  100.24  254.87     -3.77      9.35       0     1  26579.8  26358.1   -9.71    0.00    4.42     -5829    51.0935   16.74    0.00
   2526  280.65  254.42   72.38      3.89    -10.69       0     1  26579.8  26358.1   -9.71    0.00    8.03     -5815   100.0000   20.44    0.00
   2527  285.95   30.21   50.58      5.19     10.80       0     1  26579.8  26358.1   -9.71    0.00  100.00     -5880    75.1206   25.42    0.00
   2528  324.21  255.31   49.10     15.58      3.03       0     1  26579.8  26358.1   -9.71    0.00   89.72     -5826    46.7379   19.66    0.00
   2529  270.79   89.46  249.45     12.46      1.52       0     1  26579.8  26358.1   -9.71    0.00    8.40     -5816    62.7291   22.18    0.00
   2530   83.90   85.29  253.54      9.63      4.14       0     1  26579.8  26358.1   -9.71    0.00    9.39     -5812    58.9727   16.43    0.00
   2531  150.64  247.99   75.27      5.70     -3.74       0     1  26579.8  26358.1   -9.71    0.00    2.59     -5800    63.0931   20.17    0.00
   2532   91.77   31.04   34.50     -1.52    -12.96       0     1  26579.8  26358.1   -9.71    0.00  100.00     -5873    46.6594   22.29    0.00
   2533  295.80   64.35  143.86      2.54     13.41       0     1  26579.8  26358.1   -9.71    0.00   99.78     -5842    54.2306   25.41    0.00
   2534  126.05   32.98   32.56    -11.63    -14.21       0     1  26579.8  26358.1   -9.71    0.00   99.99     -5876    50.3901   21.60    0.00
   2535  307.71   92.92  244.14     -6.67     -9.95       0     1  26579.8  26358.1   -9.71    0.00   63.27     -5816    95.0435   20.39    0.00
   2536  112.11   10.05  139.02    -11.59      9.79       0     1  26579.8  26358.1   -9.71    0.00  100.00     -5874    46.3032   24.80    0.00
   2537   15.41  247.54   35.65      8.92    -10.11       0     1  26579.8  26358.1   -9.71    0.00   96.75     -5826    51.2877   22.44    0.00
   2538  188.34   88.26  253.22      5.91      6.95       0     1  26579.8  26358.1   -9.71    0.00    4.51     -5868    58.5216   16.28    0.00
   2539  180.37   21.65   93.91    -22.24     24.18       0     1  26579.8  26358.1   -9.71    0.00   97.44     -5829    77.3165   14.34    0.00
   2540  311.17   86.26  243.59     -3.52     -8.18       0     1  26579.8  26358.1   -9.71    0.00   98.33     -5822    88.0757   21.07    0.00
   2541  166.29  250.05  334.06      4.59     -2.56       0     1  26579.8  26358.1   -9.71    0.00   13.15     -5794    58.7170   20.54    0.00
   2542  321.21  233.64   97.88      3.48     10.44       0     1  26579.8  26358.1   -9.71    0.00   99.97     -5819    95.8934   20.36    0.00
   2543  100.37   35.83   24.03      1.51    -22.36       0     1  26579.8  26358.1   -9.71    0.00  100.00     -5820    96.2847   22.91    0.00
   2544  337.95  259.10   91.38     -2.52     18.58       0     1  26579.8  26358.1   -9.71    0.00   84.67     -5837   100.0000   21.67    0.00
   2545  259.95   83.71  252.94     17.95      0.07       0     1  26579.8  26358.1   -9.71    0.00   97.12     -5834    94.2779   16.77    0.00
   2546   74.92   44.96    2.45     12.05     28.43       0     1  26579.8  26358.1   -9.71    0.00   84.07     -5823   100.0000   13.64    0.00
   2547   96.81   83.21  307.92     -0.49    -13.69       0     1  26579.8  26358.1   -9.71    0.00    5.42     -5823    81.3007   13.81    0.00
   2548  243.86   39.05   35.19      2.79      6.84       0     1  26579.8  26358.1   -9.71    0.00   65.33     -5833    65.0810   15.01    0.00
   2549  -12.82    7.26  401.15     20.51     10.75       0     1  26579.8  26358.1   -9.71    0.00   99.98     -5819    68.6539   20.61    0.00
   2550  309.92   88.50  246.59      3.38    -10.20       0     1  26579.8  26358.1   -9.71    0.00    6.36     -5839    89.1081   21.59    0.00
   2551  336.22   67.06  208.85     26.38    -15.73       0     1  26579.8  26358.1   -9.71    0.00   96.21     -5860    99.9498   12.56    0.00
   2552  308.36   90.40  247.36     -1.57     -4.00       0     1  26579.8  26358.1   -9.71    0.00   15.19     -5803    81.7956   19.23    0.00
   2553   77.38  250.28   63.48     -4.38     15.53       0     1  26579.8  26358.1   -9.71    0.00    5.58     -5840    69.5543   16.28    0.00
   2554   72.73  104.84  148.84    -18.26      3.85       0     1  26579.8  26358.1   -9.71    0.00    0.06     -5828    76.6200   20.34    0.00
   2555  318.53   88.49  243.36    -38.74      2.41       0     1  26579.8  26358.1   -9.71    0.00    0.35     -5827    80.4565   15.16    0.00
   2556   92.52  252.39   77.87    -23.90     14.31       0     1  26579.8  26358.1   -9.71    0.00    0.00     -5846   100.0000   17.52    0.00
   2557   65.50  264.20   63.04      2.83      8.94       0     1  26579.8  26358.1   -9.71    0.00   17.90     -5812    83.4689   19.20    0.00
   2558  145.29  237.77  335.49     11.11     43.09       0     1  26579.8  26358.1   -9.71    0.00   95.63     -5843    93.0358   11.03    0.00
   2559  134.41   88.04  215.38      4.89     10.90       0     1  26579.8  26358.1   -9.71    0.00   17.11     -5833    87.2436   19.80    0.00
   2560  155.32  263.99   63.64      3.81     -8.83       0     1  26579.8  26358.1   -9.71    0.00    0.01     -5823   100.0000   18.49    0.00
   2561  170.51  291.00  319.64    -14.43     -8.08       0     1  26579.8  26358.1   -9.71    0.00   12.79     -5874   100.0000   12.82    0.00
   2562  179.34  235.80   43.72    -14.32     14.38       0     1  26579.8  26358.1   -9.71    0.00    3.24     -5795   100.0000   12.48    0.00
   2563  338.07  247.79   85.61     21.80     -7.66       0     1  26579.8  26358.1   -9.71    0.00    0.21     -5816    91.7397   15.86    0.00
   2564  150.81  109.38  245.05    -29.46    -19.85       0     1  26579.8  26358.1   -9.71    0.00   22.66     -5842   100.0000   12.79    0.00
   2565  297.35  269.27  140.57     11.46    -17.68       0     1  26579.8  26358.1   -9.71    0.00    1.52     -5796    75.2425   14.25    0.00
   2566   67.83   22.01  304.48     18.59     33.62       0     1  26579.8  26358.1   -9.71    0.00   89.03     -5879    90.1923   14.53    0.00
   2567  250.18  244.17  209.91     -4.59     18.64       0     1   8549.6   8319.3    4.57    0.00   94.94     -5829    74.5196   11.75    0.00
   2568  210.68   52.33  249.83    -10.18     -7.83       0     1   8549.6   8319.3    4.57    0.00   23.03     -5804    76.6761   16.65    0.00
   2569   88.90  274.43    5.49     13.43     -7.83       0     1   8549.6   8319.3    4.57    0.00   84.56     -5797   100.0000   13.42    0.00
   2570   -0.22  250.76   68.50    -16.96     30.02       0     1   8549.6   8319.3    4.57    0.00   26.30     -5812    67.4358   20.74    0.00
   2571   75.39  117.82  250.91     -7.42     -0.96       0     1   8549.6   8319.3    4.57    0.00    4.39     -5850   100.0000   18.04    0.00
   2572  225.22  256.54   74.83      5.61    -17.65       0     1   8549.6   8319.3    4.57    0.00    7.01     -5861    71.9674   18.77    0.00
   2573   72.22   56.43  184.44      7.39     -4.45       0     1   8549.6   8319.3    4.57    0.00    1.96     -5846    83.3957   18.08    0.00
   2574  234.34  259.94   73.17      3.84     18.63       0     1   8549.6   8319.3    4.57    0.00    2.90     -5835    92.5125   21.77    0.00
   2575  161.33  271.22   87.29      3.42      5.69       0     1   8549.6   8319.3    4.57    0.00   71.53     -5827   100.0000   20.36    0.00
   2576  332.25   95.20   54.09     35.33      4.66       0     1   8549.6   8319.3    4.57    0.00   94.81     -5831   100.0000   15.36    0.00
   2577  108.85  101.07  240.29     -6.74    -15.59       0     1   8549.6   8319.3    4.57    0.00   91.48     -5803    80.4116   18.48    0.00
   2578  142.66   95.59  144.08    -18.26    -11.36       0     1   8549.6   8319.3    4.57    0.00    6.73     -5811    88.5784   19.11    0.00
   2579  310.50  268.17  306.09     -9.49    -12.41       0     1   8549.6   8319.3    4.57    0.00   99.60     -5876   100.0000   21.32    0.00
   2580  202.68   60.38  140.82     -5.37    -17.57       0     1   8549.6   8319.3    4.57    0.00  100.00     -5926    85.9215   21.28    0.00
   2581   33.21  259.26  314.61    -11.10     32.48       0     1   8549.6   8319.3    4.57    0.00   87.68     -5886   100.0000   22.45    0.00
   2582  357.26   69.29  181.38     26.93      9.71       0     1   8549.6   8319.3    4.57    0.00    0.22     -5849    87.7560   14.35    0.00
   2583  334.82  245.53  306.68      3.50     20.43       0     1   8549.6   8319.3    4.57    0.00   58.23     -5838   100.0000   20.19    0.00
   2584  250.17  228.97   60.96     23.88    -31.01       0     1   8549.6   8319.3    4.57    0.00   62.94     -5797    91.1522   11.47    0.00
   2585  256.04  258.24  319.89    -32.21      8.53       0     1   8549.6   8319.3    4.57    0.00   69.79     -5838    94.0967   22.62    0.00
   2586   40.47  270.99  308.21     -3.00     15.13       0     1   8549.6   8319.3    4.57    0.00   99.84     -5854   100.0000   26.93    0.00
   2587   95.33   86.42  253.94    -25.39     -4.52       0     1   8549.6   8319.3    4.57    0.00   19.52     -5826   100.0000   20.01    0.00
   2588  312.07  283.24  305.40     -4.08    -28.17       0     1   8549.6   8319.3    4.57    0.00   91.36     -5794    95.1045   24.40    0.00
   2589  265.94  259.92   23.86     -7.67    -18.62       0     1   8549.6   8319.3    4.57    0.00   94.01     -5831   100.0000   13.42    0.00
   2590  153.15  277.56  315.95     19.24    -31.58       0     1   8549.6   8319.3    4.57    0.00   87.90     -5844    75.8139   21.70    0.00
   2591  324.73  279.43  309.32      3.85    -26.09       0     1   8549.6   8319.3    4.57    0.00   96.43     -5850   100.0000   23.38    0.00
   2592  330.07   91.67  143.77     15.75     -6.04       0     1   8549.6   8319.3    4.57    0.00   66.59     -5797    73.6345   14.08    0.00
   2593  232.02   29.90  294.88    -24.08     16.63       0     1   8549.6   8319.3    4.57    0.00   64.36     -5834    86.0253   14.65    0.00
   2594   77.93  254.49   42.30      7.83      5.23       0     1   8549.6   8319.3    4.57    0.00   82.28     -5810   100.0000   20.17    0.00
   2595   86.01   46.82  184.32    -13.18     -3.71       0     1   8549.6   8319.3    4.57    0.00   20.13     -5821    99.9799   14.40    0.00
   2596  333.51  248.40  207.04    -47.18      8.26       0     1   8549.6   8319.3    4.57    0.00   20.95     -5846    83.9749    8.17    0.00
   2597   29.11  106.90  260.11     24.34      6.31       0     1   8549.6   8319.3    4.57    0.00   43.52     -5813   100.0000   17.90    0.00
   2598  162.99   37.69   52.37      7.92      8.17       0     1   8549.6   8319.3    4.57    0.00   99.93     -5898   100.0000   19.36    0.00
   2599  346.82  257.53   68.99     20.13     12.49       0     1   8549.6   8319.3    4.57    0.00   31.66     -5817   100.0000   15.41    0.00
   2600  221.30   46.92   25.02     17.75      3.37       0     1   8549.6   8319.3    4.57    0.00   21.99     -5892   100.0000   12.09    0.00
   2601   30.93  283.00  313.08      1.14     11.31       0     1   8549.6   8319.3    4.57    0.00   86.68     -5834   100.0000   23.10    0.00
   2602  180.58  204.31  142.49    -27.28     18.33       0     1   8549.6   8319.3    4.57    0.00   53.59     -5814    98.9582   11.80    0.00
   2603   51.73   87.00  311.30     18.81     -5.82       0     1   8549.6   8319.3    4.57    0.00    9.77     -5827   100.0000   14.89    0.00
   2604   87.17   69.03  226.21    -15.13      6.17       0     1   8549.6   8319.3    4.57    0.00   19.26     -5836   100.0000   13.52    0.00
   2605  260.95  217.34  249.58      7.32     -8.21       0     1   8549.6   8319.3    4.57    0.00   13.66     -5855   100.0000   12.94    0.00
   2606  298.50   21.42  300.74     14.86      7.48       0     1   8549.6   8319.3    4.57    0.00   36.93     -5831   100.0000   14.51    0.00
   2607  230.08  232.82  274.59    -13.33    -11.75       0     1   8549.6   8319.3    4.57    0.00   34.33     -5815   100.0000   13.29    0.00
   2608  174.99  266.42   60.28     11.28     -4.79       0     1   8628.6   8281.2   -7.98    0.00    8.65     -5822   100.0000   20.78    0.00
   2609    8.96   75.40  133.00     -1.84    -26.45       0     1   8628.6   8281.2   -7.98    0.00   91.96     -5824    87.5634   23.25    0.00
   2610  358.32  265.39   77.90     12.59     -0.62       0     1   8628.6   8281.2   -7.98    0.00   53.50     -5843    58.1841   18.86    0.00
   2611   16.57  245.65  165.28     -9.58    -11.72       0     1   8628.6   8281.2   -7.98    0.00   37.31     -5852    77.6479   11.84    0.00
   2612  133.46   64.19  202.41    -35.60    -20.82       0     1   8628.6   8281.2   -7.98    0.00   28.34     -5822   100.0000   11.54    0.00
   2613   38.61  235.38   97.11     28.07      7.38       0     1   8628.6   8281.2   -7.98    0.00   96.46     -5813   100.0000   12.53    0.00
   2614  133.89  252.35   70.95      0.11     23.37       0     1   8628.6   8281.2   -7.98    0.00   35.06     -5815   100.0000   22.18    0.00
   2615   15.87   99.43  230.21    -16.96      5.66       0     1   8628.6   8281.2   -7.98    0.00   54.52     -5798   100.0000   19.18    0.00
   2616  334.13  103.49  231.62     10.06      5.36       0     1   8628.6   8281.2   -7.98    0.00   27.16     -5828    86.0045   17.55    0.00
   2617  238.91  243.96  321.89      0.49      9.93       0     1   8628.6   8281.2   -7.98    0.00   44.62     -5827    88.9729   22.08    0.00
   2618   57.69  262.33  196.34     15.09     -6.39       0     1   8628.6   8281.2   -7.98    0.00   28.26     -5811    88.4976   16.64    0.00
   2619  258.35   31.29  221.85    -10.46    -40.46       0     1   8628.6   8281.2   -7.98    0.00   54.05     -5840    87.3048   12.33    0.00
   2620  324.48   97.85  220.19    -13.10      6.07       0     1   8628.6   8281.2   -7.98    0.00    1.48     -5815    78.1985   15.80    0.00
   2621  200.46  260.67   68.65    -11.54     19.06       0     1   8628.6   8281.2   -7.98    0.00   76.07     -5809    65.3454   17.45    0.00
   2622   22.66  235.28   50.58     -5.64     20.07       0     1   8628.6   8281.2   -7.98    0.00    9.32     -5838   100.0000   11.83    0.00
   2623  208.34  244.19  315.99    -15.33    -20.30       0     1   8628.6   8281.2   -7.98    0.00   36.19     -5796    73.1542   22.61    0.00
   2624   30.13   25.77   11.68     -6.02     23.11       0     1   8628.6   8281.2   -7.98    0.00    8.88     -5841    87.5491   18.46    0.00
   2625  129.38  280.25   38.41    -43.84      4.05       0     1   8628.6   8281.2   -7.98    0.00   11.06     -5852   100.0000   10.88    0.00
   2626   38.00   65.60  330.88     -8.39     -6.73       0     1   8628.6   8281.2   -7.98    0.00   93.49     -5800    78.3699   15.40    0.00
   2627  117.42   49.90  239.93      9.84    -14.59       0     1   8628.6   8281.2   -7.98    0.00   28.20     -5813   100.0000   11.83    0.00
   2628  324.96  251.35  341.23      0.15      0.42       0     1   8628.6   8281.2   -7.98    0.00   24.22     -5828   100.0000   13.32    0.00
   2629  281.00  241.78  342.80     16.91     -6.11       0     1   8628.6   8281.2   -7.98    0.00   77.65     -5823   100.0000   12.60    0.00
   2630  283.41  257.13   68.86    -34.05     18.87       0     1   8628.6   8281.2   -7.98    0.00   32.06     -5818   100.0000   19.04    0.00
   2631  245.55  288.53   34.81    -13.52      3.55       0     1   8628.6   8281.2   -7.98    0.00   64.31     -5847   100.0000   15.23    0.00
   2632   80.79   86.66  318.29     -7.37    -42.21       0     1   8628.6   8281.2   -7.98    0.00   23.69     -5804    83.0279    9.12    0.00
   2633  120.96  215.33    9.62     -3.60    -30.47       0     1   8628.6   8281.2   -7.98    0.00   17.32     -5829   100.0000   10.98    0.00
   2634  284.02  233.86   83.46     11.33     11.16       0     1   8628.6   8281.2   -7.98    0.00   66.05     -5817    99.7231   15.21    0.00
   2635  217.03  252.83   94.35     -7.78     31.51       0     1   8628.6   8281.2   -7.98    0.00   76.65     -5826   100.0000   12.17    0.00
   2636  185.34   26.25  239.40    -14.29      5.36       0     1   8628.6   8281.2   -7.98    0.00    8.86     -5823   100.0000   14.37    0.00
   2637   81.63   44.15   43.82    -11.73    -40.79       0     1   8628.6   8281.2   -7.98    0.00   79.03     -5809   100.0000   20.02    0.00
   2638  283.32  254.45   77.10    -10.23     -3.84       0     1   8628.6   8281.2   -7.98    0.00   60.69     -5796   100.0000   19.37    0.00
   2639  263.13   82.08  135.28    -13.67     17.45       0     1   8628.6   8281.2   -7.98    0.00    4.93     -5818   100.0000   19.37    0.00
   2640  148.20  258.12   80.27     -2.14     -8.91       0     1   8741.4   8510.0    1.87    0.00   27.00     -5812    69.9108   24.25    0.00
   2641  242.46   64.46  157.12     14.03    -25.26       0     1   8741.4   8510.0    1.87    0.00    1.38     -5803    87.7936   15.66    0.00
   2642  231.88   93.01  217.61      4.76     -3.56       0     1   8741.4   8510.0    1.87    0.00   77.99     -5837    67.6292   21.66    0.00
   2643   73.58   58.17   25.97     21.92      0.55       0     1   8741.4   8510.0    1.87    0.00   28.01     -5839    95.3298    9.69    0.00
   2644   88.20   99.67  237.73      7.71    -16.13       0     1   8741.4   8510.0    1.87    0.00   25.29     -5856    74.4129   20.62    0.00
   2645  222.20  273.91   54.52      0.69     -6.59       0     1   8741.4   8510.0    1.87    0.00    9.37     -5820   100.0000   18.18    0.00
   2646   92.86  252.71  324.73     -5.57     18.94       0     1   8741.4   8510.0    1.87    0.00   82.51     -5814    71.4105   23.89    0.00
   2647   32.73  245.12   57.43      4.86    -19.41       0     1   8741.4   8510.0    1.87    0.00   43.33     -5790    93.0991   16.36    0.00
   2648  258.67   87.69  200.14      7.49     17.42       0     1   8741.4   8510.0    1.87    0.00    3.59     -5829    93.1761   16.12    0.00
   2649   21.38   26.11   49.46    -10.61    -12.54       0     1   8741.4   8510.0    1.87    0.00    5.03     -5813    78.9298   12.23    0.00
   2650  309.97  250.19   -3.62    -21.09     16.15       0     1   8741.4   8510.0    1.87    0.00   68.05     -5814   100.0000   14.47    0.00
   2651  215.24  262.85   67.58     -6.59     25.90       0     1   8741.4   8510.0    1.87    0.00   21.28     -5823   100.0000   20.28    0.00
   2652  160.42   26.63  171.82     24.97     -2.50       0     1   8741.4   8510.0    1.87    0.00    2.32     -5851    83.2359   11.51    0.00
   2653  226.28   93.37  255.77     -7.38      3.01       0     1   8741.4   8510.0    1.87    0.00   44.32     -5792    81.5803   15.80    0.00
   2654   29.34  232.22  311.34      8.60      9.20       0     1   8741.4   8510.0    1.87    0.00   38.99     -5830    82.2694   15.26    0.00
   2655  145.08   74.85  185.62     28.45    -11.17       0     1   8741.4   8510.0    1.87    0.00    0.16     -5838   100.0000   13.15    0.00
   2656  117.92   13.64    0.09    -13.27      5.69       0     1   8741.4   8510.0    1.87    0.00   96.01     -5812   100.0000   17.42    0.00
   2657  159.72    9.57 -211.60     18.08     17.83       0     1   8741.4   8510.0    1.87    0.00  100.00     -5835    77.8572   26.66    0.00
   2658  254.08   38.30  204.99     22.05     26.84       0     1   8741.4   8510.0    1.87    0.00    0.26     -5862   100.0000    8.99    0.00
   2659  337.77  258.55   61.43    -12.45    -15.61       0     1   8741.4   8510.0    1.87    0.00   71.34     -5828    99.9772   19.64    0.00
   2660   50.19   26.91  149.05     12.84     13.41       0     1   8741.4   8510.0    1.87    0.00   99.43     -5811   100.0000   15.24    0.00
   2661  222.72   75.99  184.43     38.34     -8.61       0     1   8741.4   8510.0    1.87    0.00   77.32     -5833   100.0000    9.57    0.00
   2662  106.16   86.66   -5.97      2.97     16.22       0     1   8741.4   8510.0    1.87    0.00   93.68     -5832   100.0000   15.20    0.00
   2663   45.91   80.91  341.60      3.88     -2.98       0     1   8741.4   8510.0    1.87    0.00    6.64     -5832   100.0000   13.95    0.00
   2664  302.66  196.87    2.55    -12.28    -18.08       0     1   8741.4   8510.0    1.87    0.00   43.98     -5799   100.0000   13.06    0.00
   2665  227.93  223.03  322.58     18.00     -2.91       0     1   8741.4   8510.0    1.87    0.00   11.55     -5802   100.0000   12.59    0.00
   2666  124.97  223.39  110.70    -21.52     -1.54       0     1   8741.4   8510.0    1.87    0.00   90.92     -5835   100.0000   12.64    0.00
   2667  240.96   78.80  246.84     -5.45     -8.73       0     1   8741.4   8510.0    1.87    0.00   24.38     -5822   100.0000   13.80    0.00
   2668  298.95  257.04   55.65     23.01      8.50       0     1   8741.4   8510.0    1.87    0.00   45.89     -5830   100.0000   18.68    0.00
   2669   75.41  215.43  132.51     28.81     -3.90       0     1   8741.4   8510.0    1.87    0.00   81.94     -5821   100.0000    9.84    0.00
   2670    7.46   26.92  266.89    -25.58     21.63       0     1   8741.4   8510.0    1.87    0.00    8.62     -5805   100.0000   13.67    0.00
   2671  170.44  272.59   74.19     -9.53     12.11       0     1  10972.6  10712.1    1.81    0.00    1.53     -5822    62.6789   18.57    0.00
   2672   96.20   36.44   41.11     -8.27     13.98       0     1  10972.6  10712.1    1.81    0.00   13.71     -5824    60.6208   20.72    0.00
   2673  174.52  270.07   53.59     26.60      8.75       0     1  10972.6  10712.1    1.81    0.00   83.93     -5807    79.5288   17.11    0.00
   2674  283.83  265.51   54.73     17.98     11.09       0     1  10972.6  10712.1    1.81    0.00   70.12     -5833    83.0446   18.47    0.00
   2675  352.50   99.27  263.90      0.74      4.26       0     1  10972.6  10712.1    1.81    0.00    1.06     -5817    83.1978   15.46    0.00
   2676  364.82   21.99  197.05    -30.63     -0.67       0     1  10972.6  10712.1    1.81    0.00    8.79     -5854    67.7548   15.14    0.00
   2677  240.61  250.13   75.06      2.75     -3.45       0     1  10972.6  10712.1    1.81    0.00   34.88     -5816    81.7272   23.76    0.00
   2678  222.48   97.08  232.21    -22.47    -26.66       0     1  10972.6  10712.1    1.81    0.00    0.63     -5821    99.3503   16.19    0.00
   2679  110.36   23.28   17.68    -15.80      2.73       0     1  10972.6  10712.1    1.81    0.00  100.00     -5828    65.1378   25.22    0.00
   2680  216.01    5.74  254.43     -8.39    -11.89       0     1  10972.6  10712.1    1.81    0.00   75.53     -5836    71.8881   22.67    0.00
   2681  279.01  222.20  141.43    -13.14     -8.35       0     1  10972.6  10712.1    1.81    0.00   97.33     -5813    71.6583   13.53    0.00
   2682  177.49   37.37   20.09      1.62      3.76       0     1  10972.6  10712.1    1.81    0.00    7.19     -5831    71.7377   21.71    0.00
   2683   16.33  243.61   76.59    -11.22      0.88       0     1  10972.6  10712.1    1.81    0.00   15.76     -5825   100.0000   17.25    0.00
   2684  354.92   65.81  294.31      5.09     -7.78       0     1  10972.6  10712.1    1.81    0.00   46.26     -5825    82.2654   12.35    0.00
   2685  125.03  266.92   76.32     -8.31    -10.47       0     1  10972.6  10712.1    1.81    0.00   12.79     -5815    91.1270   21.56    0.00
   2686  156.96   98.55  135.91    -26.04    -21.24       0     1  10972.6  10712.1    1.81    0.00   96.33     -5820    71.9018   25.65    0.00
   2687  293.51   41.45  233.04     -3.03     -4.53       0     1  10972.6  10712.1    1.81    0.00   89.15     -5831    83.2949   17.14    0.00
   2688  291.00  237.93   62.70     23.40      0.71       0     1  10972.6  10712.1    1.81    0.00   21.03     -5817   100.0000   18.74    0.00
   2689   92.04  266.87   14.76     -2.10    -11.34       0     1  10972.6  10712.1    1.81    0.00    1.54     -5815   100.0000   17.36    0.00
   2690  261.13  255.68   40.92     -1.02     23.71       0     1  10972.6  10712.1    1.81    0.00   13.29     -5821    93.7378   16.91    0.00
   2691  240.12  254.42   74.36      7.93     -2.42       0     1  10972.6  10712.1    1.81    0.00    4.62     -5823   100.0000   16.11    0.00
   2692   48.68  256.26   69.99      3.36      0.85       0     1  10972.6  10712.1    1.81    0.00   57.51     -5833   100.0000   16.38    0.00
   2693  105.80   81.20   79.46     -1.51    -26.96       0     1  10972.6  10712.1    1.81    0.00   12.78     -5831   100.0000   14.92    0.00
   2694  181.35  248.33   69.17     16.30    -18.43       0     1  10972.6  10712.1    1.81    0.00    0.14     -5827   100.0000   16.36    0.00
   2695  129.57   62.31  180.29      7.78      2.71       0     1  10972.6  10712.1    1.81    0.00    0.81     -5831    90.5223   16.49    0.00
   2696  297.70    3.87  218.06    -29.75    -26.68       0     1  10972.6  10712.1    1.81    0.00  100.00     -5964    97.5544   22.61    0.00
   2697  283.25  265.38   29.34     -6.60      7.58       0     1  10972.6  10712.1    1.81    0.00   80.57     -5853    99.4240   16.25    0.00
   2698  150.96  221.79  120.15      4.33      3.90       0     1  10972.6  10712.1    1.81    0.00   15.21     -5802    77.1684   15.26    0.00
   2699  258.00   41.00   84.55     36.45    -25.91       0     1  10972.6  10712.1    1.81    0.00   12.02     -5818   100.0000    8.49    0.00
   2700  132.75   93.64  238.34     18.47     -0.40       0     1  10972.6  10712.1    1.81    0.00   11.54     -5820   100.0000   13.76    0.00
   2701  351.13  200.58  251.72     -2.55    -30.05       0     1  10972.6  10712.1    1.81    0.00   16.57     -5824   100.0000   11.77    0.00
   2702   40.92   68.64  112.67     12.25      9.65       0     1  10972.6  10712.1    1.81    0.00   16.53     -5815   100.0000   11.79    0.00
   2703   62.06  183.77   95.25      9.45    -23.26       0     1  10972.6  10712.1    1.81    0.00   48.26     -5806   100.0000   15.17    0.00
   2704  115.48  246.62   79.46      1.08     -2.50       0     1  10972.6  10712.1    1.81    0.00   43.81     -5812   100.0000   18.49    0.00
   2705  296.30  106.24  252.42    -17.67     -2.28       0     1  10972.6  10712.1    1.81    0.00    0.18     -5843   100.0000   16.21    0.00
   2706  318.93   50.16  305.47     22.62     -3.28       0     1  10972.6  10712.1    1.81    0.00    0.69     -5831   100.0000   11.13    0.00
   2707    0.81  240.53   56.33    -12.50    -18.12       0     1  10972.6  10712.1    1.81    0.00    6.71     -5803   100.0000   11.93    0.00
   2708  342.15   73.21  240.95      4.86     -5.70       0     1  10972.6  10712.1    1.81    0.00   93.78     -5832   100.0000   17.09    0.00
   2709  112.71  258.05   78.62     -6.01     14.60       0     1  10972.6  10712.1    1.81    0.00    0.02     -5901   100.0000   18.90    0.00
   2710   38.13  246.30  274.85      0.92     59.91       0     1  10972.6  10712.1    1.81    0.00   27.02     -5836    92.1522    4.90    0.00
   2711  171.74  220.32  298.09      0.62      1.53       0     1  10972.6  10712.1    1.81    0.00   34.15     -5810    99.6118   13.34    0.00
   2712  184.18   31.99   76.33     21.21     11.31       0     1  10972.6  10712.1    1.81    0.00   11.47     -5828   100.0000   10.92    0.00
   2713   27.28  247.50  137.74     36.35     18.98       0     1  10972.6  10712.1    1.81    0.00    0.23     -5823    76.8589    9.61    0.00
   2714  280.73  256.66   68.31      7.88    -27.88       0     1  10972.6  10712.1    1.81    0.00    0.17     -5856   100.0000   20.81    0.00
   2715   52.38   58.58  193.94     33.46     10.83       0     1  10972.6  10712.1    1.81    0.00   99.60     -5818   100.0000   13.42    0.00
   2716  348.55   78.46  139.86      7.26     22.54       0     1  10908.8  10594.9   -2.31    0.00    0.62     -5830    64.6786   20.91    0.00
   2717  261.75  109.54  217.12    -15.26      8.65       0     1  10908.8  10594.9   -2.31    0.00   97.00     -5836    68.5813   21.66    0.00
   2718  137.44   27.42   53.37     -2.91     -1.46       0     1  10908.8  10594.9   -2.31    0.00   64.93     -5839    70.9044   18.65    0.00
   2719  332.41   47.65  245.40      0.04     -2.10       0     1  10908.8  10594.9   -2.31    0.00   35.45     -5822    69.7183   17.58    0.00
   2720  362.67   89.50  331.18     19.72      4.01       0     1  10908.8  10594.9   -2.31    0.00   17.92     -5811    61.7110   16.07    0.00
   2721   52.55  261.65   64.62     -8.54     -5.36       0     1  10908.8  10594.9   -2.31    0.00    7.69     -5842    99.9613   19.10    0.00
   2722  314.61    4.70  204.33    -28.30    -25.47       0     1  10908.8  10594.9   -2.31    0.00   15.89     -5831    62.0817   20.46    0.00
   2723   88.01  107.99  261.19     13.06      0.82       0     1  10908.8  10594.9   -2.31    0.00    3.92     -5796    60.0108   23.10    0.00
   2724   90.45   88.47  241.71     -0.01    -13.27       0     1  10908.8  10594.9   -2.31    0.00   21.11     -5805    80.9921   19.17    0.00
   2725   89.63   31.13   33.23     14.83     -5.60       0     1  10908.8  10594.9   -2.31    0.00   20.94     -5877    68.6544   20.26    0.00
   2726  214.34  263.40   56.91     16.43    -10.60       0     1  10908.8  10594.9   -2.31    0.00    1.19     -5827   100.0000   19.61    0.00
   2727  113.25  253.85   12.97      2.13     -6.09       0     1  10908.8  10594.9   -2.31    0.00   93.82     -5806    73.9298   16.21    0.00
   2728    9.54  262.62   76.99     -9.52     -5.11       0     1  10908.8  10594.9   -2.31    0.00   33.76     -5830    69.5005   21.88    0.00
   2729  273.54   99.30  230.05    -15.84    -18.01       0     1  10908.8  10594.9   -2.31    0.00   86.61     -5831   100.0000   15.00    0.00
   2730  280.13  241.55   70.72      0.52    -19.41       0     1  10908.8  10594.9   -2.31    0.00    0.75     -5840    69.0944   18.23    0.00
   2731  279.53   39.51   24.48     15.32     -1.12       0     1  10908.8  10594.9   -2.31    0.00   63.14     -5817    85.4324   18.37    0.00
   2732  117.96  267.10   65.56    -18.68    -12.93       0     1  10908.8  10594.9   -2.31    0.00    5.88     -5832    94.3153   18.02    0.00
   2733  230.55  223.72   94.11      4.70     -4.14       0     1  10908.8  10594.9   -2.31    0.00   39.02     -5814    89.9555   15.14    0.00
   2734  125.59  237.63   18.95      0.57    -19.05       0     1  10908.8  10594.9   -2.31    0.00    0.14     -5821    77.5408   15.48    0.00
   2735   71.67   44.40    4.85      1.88     14.76       0     1  10908.8  10594.9   -2.31    0.00   49.59     -5813    82.5822   17.71    0.00
   2736  305.13  262.31   63.84     -6.78      8.14       0     1  10908.8  10594.9   -2.31    0.00   62.12     -5826   100.0000   18.32    0.00
   2737  269.39   94.78  148.74     21.33      7.65       0     1  10908.8  10594.9   -2.31    0.00    6.21     -5837    71.4402   21.46    0.00
   2738  135.24   44.59  277.50    -15.07     -7.21       0     1  10908.8  10594.9   -2.31    0.00    0.98     -5834   100.0000   12.81    0.00
   2739  138.07  250.07   61.53    -11.53     -0.76       0     1  10908.8  10594.9   -2.31    0.00   99.49     -5826    82.3914   21.25    0.00
   2740   36.64   41.50   36.43     -5.58     23.39       0     1  10908.8  10594.9   -2.31    0.00  100.00     -5852    69.8350   26.46    0.00
   2741  193.60  235.93  330.00     15.33    -24.43       0     1  10908.8  10594.9   -2.31    0.00   19.21     -5841    93.2244   17.17    0.00
   2742  301.15   29.75   47.74    -38.02    -14.71       0     1  10908.8  10594.9   -2.31    0.00   68.05     -5858    85.3067   23.13    0.00
   2743  165.01  228.21   12.60    -16.67    -11.60       0     1  10908.8  10594.9   -2.31    0.00   79.75     -5849   100.0000   14.09    0.00
   2744  123.37   96.98  244.70     25.12      7.29       0     1  10908.8  10594.9   -2.31    0.00    4.15     -5846   100.0000   18.41    0.00
   2745  140.97   52.10  220.06     -8.51     -3.26       0     1  10908.8  10594.9   -2.31    0.00   99.38     -5861   100.0000   14.95    0.00
   2746   21.35   74.57  306.45     -4.59      1.85       0     1  10908.8  10594.9   -2.31    0.00   18.95     -5835   100.0000   16.77    0.00
   2747   76.87   60.43  322.10     -1.71    -19.18       0     1  10908.8  10594.9   -2.31    0.00   20.37     -5802    88.5006   12.12    0.00
   2748  281.53   79.66   17.11    -19.32     18.81       0     1  10908.8  10594.9   -2.31    0.00   32.25     -5829   100.0000   15.71    0.00
   2749   20.01   62.76   44.29    -12.22     -0.87       0     1  10908.8  10594.9   -2.31    0.00   75.62     -5831    98.7498   13.77    0.00
   2750  113.70  273.23   52.13    -11.99      1.62       0     1  10908.8  10594.9   -2.31    0.00   58.39     -5796    95.9536   21.44    0.00
   2751  234.20  214.82  280.47    -25.54    -31.12       0     1  10908.8  10594.9   -2.31    0.00    6.23     -5871    87.3514   12.73    0.00
   2752  140.43  282.31  319.48     -1.49      7.90       0     1  10908.8  10594.9   -2.31    0.00   79.59     -5823   100.0000   22.31    0.00
   2753  297.78   92.18  246.06     -3.73     -3.98       0     1  10908.8  10594.9   -2.31    0.00   69.64     -5802   100.0000   20.12    0.00
   2754   63.99  114.63  289.42      7.21     -2.71       0     1  10908.8  10594.9   -2.31    0.00   87.11     -5832   100.0000   14.68    0.00
   2755   64.93   23.90   75.57    -41.15     -0.71       0     1  10908.8  10594.9   -2.31    0.00    1.45     -5833   100.0000   12.38    0.00
   2756  149.94  203.10  335.75     -3.47    -21.60       0     1  10908.8  10594.9   -2.31    0.00   97.05     -5829   100.0000   14.23    0.00
   2757   73.19   95.22  244.11     29.83    -13.75       0     1  10908.8  10594.9   -2.31    0.00   37.00     -5800   100.0000   22.12    0.00
[truncated: 11,813,392 more chars]
