# Supplementary material for: Visualization of two architectures in class-II CAP-dependent transcription activation
Source: PLoS Biol. 2020 Apr 20;18(4):e3000706. doi: 10.1371/journal.pbio.3000706 (PMC7192510; doi:10.1371/journal.pbio.3000706)
Supplement: S2 Data — (ZIP) [file pbio.3000706.s016.zip › S2_Data.xlsx]

## Sheet: S2E
0.00289352	1	1	1	1
0.00578704	1	1	1	1
0.00868056	1	1	1	1
0.0115741	1	1	1	1
0.0144676	1	1	1	1
0.0173611	1	1	1	1
0.0202552	1	1	1	1
0.0231481	1	1	1	1
0.0260417	1	1	1	1
0.0289352	1	1	1	1
0.0318269	1	0.999	1	1
0.0347222	1	0.999	1	1
0.0376223	1	0.999	1	1
0.0405022	1	0.999	1	0.999
0.0434028	0.999	0.999	0.999	0.999
0.0462963	0.999	0.999	0.999	0.999
0.0491884	0.999	0.998	0.999	0.998
0.0520833	0.998	0.997	0.998	0.997
0.0549753	0.998	0.996	0.998	0.997
0.0578704	0.997	0.996	0.998	0.996
0.0607533	0.997	0.995	0.997	0.996
0.0636537	0.997	0.995	0.997	0.995
0.0665336	0.997	0.995	0.997	0.995
0.0694444	0.997	0.995	0.997	0.995
0.0723589	0.997	0.994	0.996	0.995
0.0752445	0.996	0.994	0.996	0.994
0.078125	0.996	0.992	0.996	0.994
0.0810373	0.997	0.987	0.996	0.994
0.0838926	0.997	0.977	0.997	0.995
0.0868056	0.997	0.966	0.996	0.994
0.0896861	0.996	0.96	0.996	0.993
0.0925926	0.995	0.952	0.996	0.992
0.095511	0.993	0.939	0.995	0.991
0.0984252	0.985	0.925	0.994	0.986
0.101317	0.972	0.916	0.992	0.975
0.104167	0.958	0.904	0.988	0.96
0.107066	0.949	0.884	0.985	0.95
0.110011	0.938	0.863	0.977	0.941
0.112867	0.924	0.838	0.961	0.927
0.115741	0.907	0.809	0.947	0.911
0.118624	0.886	0.774	0.936	0.897
0.121507	0.866	0.739	0.923	0.877
0.124378	0.845	0.709	0.909	0.857
0.127388	0.824	0.67	0.893	0.838
0.130208	0.802	0.629	0.877	0.814
0.133156	0.777	0.596	0.858	0.79
0.136054	0.752	0.56	0.843	0.768
0.138889	0.727	0.521	0.825	0.742
0.141844	0.698	0.484	0.801	0.711
0.144718	0.667	0.452	0.778	0.681
0.147493	0.641	0.43	0.756	0.654
0.150376	0.615	0.412	0.734	0.629
0.153374	0.589	0.383	0.714	0.608
0.15625	0.568	0.358	0.696	0.59
0.159236	0.548	0.332	0.676	0.572
0.162075	0.53	0.305	0.663	0.556
0.165017	0.508	0.285	0.654	0.541
0.167785	0.494	0.267	0.65	0.537
0.170649	0.482	0.252	0.646	0.535
0.173611	0.47	0.236	0.641	0.528
0.176367	0.459	0.223	0.637	0.52
0.179533	0.442	0.213	0.632	0.51
0.182149	0.43	0.216	0.628	0.5
0.185185	0.415	0.216	0.621	0.483
0.18797	0.403	0.208	0.606	0.464
0.19084	0.393	0.201	0.599	0.453
0.193799	0.379	0.193	0.585	0.441
0.19685	0.362	0.184	0.566	0.419
0.199601	0.345	0.181	0.549	0.396
0.202429	0.329	0.173	0.529	0.373
0.205339	0.317	0.166	0.506	0.354
0.208333	0.307	0.16	0.484	0.335
0.211417	0.299	0.158	0.459	0.315
0.214133	0.284	0.157	0.425	0.289
0.21692	0.266	0.152	0.39	0.261
0.21978	0.241	0.145	0.36	0.237
0.222717	0.222	0.136	0.323	0.209
0.225734	0.201	0.128	0.286	0.183
0.228833	0.179	0.115	0.252	0.166
0.231482	0.156	0.1	0.219	0.146
0.234192	0.136	0.09	0.186	0.121
0.23753	0.11	0.08	0.151	0.094
0.240385	0.095	0.075	0.121	0.067
0.243309	0.085	0.068	0.1	0.04
0.2457	0.076	0.054	0.082	0.02
0.248756	0.067	0.037	0.06	0.006
0.251889	0.063	0.019	0.039	-0.006
0.254453	0.058	0.008	0.031	-0.01
0.257732	0.053	0	0.022	-0.017
0.260417	0.049	-0.007	0.012	-0.027
0.263158	0.048	-0.014	0.007	-0.029
0.265957	0.05	-0.016	0.003	-0.025
0.268817	0.052	-0.013	0.008	-0.017
0.271739	0.049	-0.002	0.014	-0.013
0.274725	0.043	0.013	0.02	-0.017
0.277778	0.033	0.022	0.026	-0.02
0.280899	0.027	0.022	0.032	-0.023
0.283286	0.014	0.021	0.04	-0.021
0.286533	0	0.025	0.04	-0.023
0.289017	-0.011	0.023	0.04	-0.023
0.292398	-0.02	0.016	0.042	-0.018
0.294985	-0.02	0.011	0.044	-0.011
0.297619	-0.024	0.009	0.045	-0.009
0.301205	-0.035	0.013	0.045	-0.006
0.303951	-0.037	0.009	0.05	-0.002
0.306748	-0.036	0.005	0.058	-0.001
0.309598	-0.032	0.003	0.052	-0.015
0.3125	-0.03	-0.003	0.045	-0.023
0.315457	-0.024	-0.015	0.041	-0.023
0.318471	-0.018	-0.025	0.033	-0.023
0.321543	-0.016	-0.031	0.019	-0.024
0.323625	-0.018	-0.029	0.01	-0.025
0.326797	-0.015	-0.028	0.001	-0.021
0.330033	-0.009	-0.028	-0.002	-0.015
0.332226	-0.002	-0.024	0.003	-0.012
0.33557	0.003	-0.018	-0.001	-0.014
0.338983	0.007	-0.021	-0.007	-0.018
0.341297	0.005	-0.022	-0.014	-0.021
0.344828	0.006	-0.019	-0.021	-0.027
0.347222	0.003	-0.007	-0.027	-0.029
0.34965	-0.003	0.001	-0.032	-0.026
0.353357	-0.007	0.004	-0.03	-0.022
0.355872	-0.012	0.007	-0.029	-0.018
0.358423	-0.022	0.01	-0.026	-0.017
0.362319	-0.033	0.017	-0.021	-0.022
0.364963	-0.038	0.022	-0.017	-0.025
0.367647	-0.033	0.025	-0.011	-0.027
0.37037	-0.024	0.032	-0.004	-0.028
0.373134	-0.017	0.034	0.001	-0.028
0.37594	-0.015	0.027	0.007	-0.022
0.378788	-0.013	0.017	0.01	-0.01
0.381679	-0.011	0.009	0.005	-0.006
0.384615	-0.009	0.003	0.003	-0.005
0.387597	-0.008	0.002	0.003	-0.005
0.390625	0	-0.005	0.006	-0.007
0.393701	0.012	-0.014	0.011	-0.01
0.396825	0.015	-0.013	0.018	-0.01
0.4	0.011	-0.017	0.014	-0.015
0.401606	0.005	-0.016	0.012	-0.023
0.404858	0.001	-0.01	0.009	-0.029
0.408163	0.005	-0.006	0.008	-0.028
0.411523	0.01	-0.003	0.008	-0.022
0.413223	0.007	-0.002	0.009	-0.014
0.416667	0.003	0	0.01	-0.014
0.420168	0.003	0.001	0.01	-0.018
0.421941	0.003	0.003	0.01	-0.025
0.425532	0.008	0.012	0.009	-0.029
0.42735	0.018	0.019	0.009	-0.027
0.431034	0.025	0.023	0.009	-0.023
0.434783	0.029	0.021	0.011	-0.015
0.436681	0.025	0.019	0.015	-0.011
0.440529	0.023	0.017	0.015	-0.011
0.442478	0.024	0.017	0.015	-0.015
0.446429	0.022	0.019	0.01	-0.02
0.448431	0.019	0.016	0.011	-0.021
0.45045	0.019	0.007	0.013	-0.025
0.454545	0.024	0.002	0.014	-0.026
0.456621	0.028	0	0.015	-0.024
0.46083	0.022	0.001	0.015	-0.024
0.462963	0.012	0.001	0.012	-0.031
0.465116	0.006	0.004	0.012	-0.035
0.469484	0.005	0.006	0.011	-0.033
0.471698	0.004	0.01	0.01	-0.028
0.473934	0	0.019	0.013	-0.025
0.478469	-0.003	0.026	0.014	-0.027
0.480769	-0.001	0.031	0.016	-0.035
0.483092	-0.001	0.031	0.017	-0.04
0.485437	-0.006	0.029	0.015	-0.044
0.490196	-0.009	0.028	0.016	-0.046
0.492611	-0.009	0.021	0.017	-0.046
0.495049	-0.01	0.017	0.018	-0.042
0.497512	-0.01	0.016	0.02	-0.036
0.5	-0.01	0.018	0.019	-0.033
0.502513	-0.008	0.024	0.016	-0.03
0.507614	-0.005	0.025	0.012	-0.022
0.510204	-0.005	0.02	0.008	-0.011
0.512821	-0.004	0.013	0.007	-0.003
0.515464	-0.002	0.012	0.006	0.001
0.518135	-0.001	0.016	0.001	0.012
0.520833	-0.001	0.017	-0.002	0.02
0.52356	-0.004	0.021	-0.001	0.025
0.526316	-0.003	0.022	0.003	0.027
0.5291	-0.002	0.024	0.006	0.027
0.531915	0.003	0.031	0.004	0.031
0.534759	0.005	0.038	0	0.03
0.537634	0.006	0.041	-0.002	0.026
0.54054	0.008	0.039	-0.006	0.022
0.543478	0.008	0.03	-0.007	0.015
0.546448	0.008	0.022	-0.009	0.009
0.549451	0.008	0.018	-0.009	0.003
0.552486	0.005	0.011	-0.007	0
0.555556	0.004	0.006	-0.009	-0.004
