# Supplementary material for: Visualization of two architectures in class-II CAP-dependent transcription activation
Source: PLoS Biol. 2020 Apr 20;18(4):e3000706. doi: 10.1371/journal.pbio.3000706 (PMC7192510; doi:10.1371/journal.pbio.3000706)
Supplement: S2 Data — (ZIP) [file pbio.3000706.s016.zip › S2F_angulardistribution.par]

C           PSI   THETA     PHI       SHX       SHY     MAG  INCLUDE   DF1      DF2  ANGAST  PSHIFT     OCC      LogP      SIGMA   SCORE  CHANGE
      1  361.32   90.42  202.23     29.28      9.70       0     1   8845.7   8640.3   -1.28    0.00  100.00    -61548     1.0000   19.28    0.00
      2  264.37  243.94  238.77      0.63     -9.27       0     1   8845.7   8640.3   -1.28    0.00  100.00    -61524     1.0000   20.37    0.00
      3   48.72  102.13  272.56     15.87     -4.96       0     1   8845.7   8640.3   -1.28    0.00  100.00    -61502     1.0000   16.63    0.00
      4  319.45  239.00   58.10    -14.74      4.33       0     1   8845.7   8640.3   -1.28    0.00  100.00    -61421     1.0000   27.31    0.00
      5  168.52  226.28   87.76     19.55     16.76       0     1   8845.7   8640.3   -1.28    0.00  100.00    -61490     1.0000   22.72    0.00
      6   64.01   26.66  122.54    -16.97    -33.74       0     1   8845.7   8640.3   -1.28    0.00  100.00    -61535     1.0000   19.66    0.00
      7  240.79  231.44   84.96     -8.01    -10.83       0     1   8845.7   8640.3   -1.28    0.00  100.00    -61553     1.0000   23.60    0.00
      8   81.30  240.27    2.79     24.16    -14.80       0     1   8845.7   8640.3   -1.28    0.00  100.00    -61617     1.0000   19.32    0.00
      9  295.59   40.14   45.76      6.32      7.76       0     1   8845.7   8640.3   -1.28    0.00  100.00    -61572     1.0000   18.56    0.00
     10  326.56  240.12   76.30    -19.66    -26.24       0     1   8845.7   8640.3   -1.28    0.00  100.00    -61509     1.0000   22.16    0.00
     11  114.69  234.56   92.30    -15.42     16.99       0     1   8845.7   8640.3   -1.28    0.00  100.00    -61590     1.0000   24.10    0.00
     12  294.80  247.99   78.24     21.82    -26.41       0     1   8845.7   8640.3   -1.28    0.00  100.00    -61487     1.0000   20.87    0.00
     13    6.59   66.49  332.06    -15.30    -11.85       0     1   8845.7   8640.3   -1.28    0.00  100.00    -61431     1.0000   18.40    0.00
     14  122.28  253.45   84.70     -9.97     -2.29       0     1   8845.7   8640.3   -1.28    0.00  100.00    -61439     1.0000   18.25    0.00
     15  265.01   11.65  216.34    -12.94     19.58       0     1   8845.7   8640.3   -1.28    0.00  100.00    -61479     1.0000   20.09    0.00
     16  151.66  236.75   94.70     -3.18    -22.90       0     1   8845.7   8640.3   -1.28    0.00  100.00    -61450     1.0000   22.24    0.00
     17  157.01  204.10   63.55      9.64    -17.83       0     1   8845.7   8640.3   -1.28    0.00  100.00    -61454     1.0000   16.75    0.00
     18   80.88  225.71   81.60    -15.46     10.40       0     1   8845.7   8640.3   -1.28    0.00  100.00    -61481     1.0000   22.91    0.00
     19    1.87  233.13   79.00    -20.48    -15.21       0     1   8845.7   8640.3   -1.28    0.00  100.00    -61501     1.0000   21.28    0.00
     20   22.90   79.71  325.29    -21.19     29.04       0     1   8845.7   8640.3   -1.28    0.00  100.00    -61333     1.0000   15.83    0.00
     21  327.69  232.87   68.80     10.81      6.76       0     1   8845.7   8640.3   -1.28    0.00  100.00    -61574     1.0000   23.15    0.00
     22   84.95  248.88   91.00    -15.43     15.40       0     1   8958.3   8690.8   -8.68    0.00  100.00    -61610     1.0000   22.88    0.00
     23  138.30  248.39   66.34     16.40     -2.47       0     1   8958.3   8690.8   -8.68    0.00  100.00    -61546     1.0000   22.85    0.00
     24  260.84  217.25   90.59     -6.50    -18.23       0     1   8958.3   8690.8   -8.68    0.00  100.00    -61440     1.0000   24.61    0.00
     25   67.49  247.54  209.89    -27.01      2.57       0     1   8958.3   8690.8   -8.68    0.00  100.00    -61436     1.0000   19.95    0.00
     26  135.29  227.82   70.96      2.37      5.31       0     1   8958.3   8690.8   -8.68    0.00  100.00    -61458     1.0000   22.13    0.00
     27   81.33  232.32   66.60     13.07     13.39       0     1   8958.3   8690.8   -8.68    0.00  100.00    -61504     1.0000   24.00    0.00
     28  217.05   76.21  251.45    -12.54     18.34       0     1   8958.3   8690.8   -8.68    0.00  100.00    -61531     1.0000   22.13    0.00
     29  211.47  216.07   73.39     -8.57    -29.64       0     1   8958.3   8690.8   -8.68    0.00  100.00    -61459     1.0000   22.28    0.00
     30  211.54  225.82   88.72     11.98      3.29       0     1   8958.3   8690.8   -8.68    0.00  100.00    -61505     1.0000   22.40    0.00
     31   90.74  233.48   79.02     10.10     14.02       0     1   8958.3   8690.8   -8.68    0.00  100.00    -61489     1.0000   20.66    0.00
     32  106.81   28.25  167.99    -20.65     -6.71       0     1   8958.3   8690.8   -8.68    0.00  100.00    -61396     1.0000   19.46    0.00
     33  349.79  239.63   90.37     -5.07     -8.63       0     1   8958.3   8690.8   -8.68    0.00  100.00    -61583     1.0000   22.68    0.00
     34  309.62  256.91  262.60     -1.19    -31.68       0     1   8958.3   8690.8   -8.68    0.00  100.00    -61476     1.0000   14.33    0.00
     35  156.92  233.82  188.59      0.23    -30.95       0     1   8916.2   8726.7   -6.14    0.00  100.00    -61713     1.0000   19.15    0.00
     36  346.99  229.72   61.22    -13.15      8.51       0     1   8916.2   8726.7   -6.14    0.00  100.00    -61399     1.0000   30.17    0.00
     37   16.22  234.94   97.41    -11.04      9.27       0     1   8916.2   8726.7   -6.14    0.00  100.00    -61469     1.0000   21.13    0.00
     38  263.68  235.56   72.94    -18.42    -26.12       0     1   8916.2   8726.7   -6.14    0.00  100.00    -61539     1.0000   23.58    0.00
     39  243.03  280.24  318.84     -8.88    -41.45       0     1   8916.2   8726.7   -6.14    0.00  100.00    -61523     1.0000   17.06    0.00
     40  319.85  235.66   81.72    -19.13    -10.23       0     1   8916.2   8726.7   -6.14    0.00  100.00    -61422     1.0000   24.96    0.00
     41   81.48  235.20   65.91      6.19      2.29       0     1   8916.2   8726.7   -6.14    0.00  100.00    -61497     1.0000   24.63    0.00
     42   48.13  226.79   91.45    -23.40     -5.28       0     1   8916.2   8726.7   -6.14    0.00  100.00    -61512     1.0000   20.51    0.00
     43  213.69   55.86  155.16    -18.80      5.34       0     1   8916.2   8726.7   -6.14    0.00  100.00    -61519     1.0000   19.85    0.00
     44  237.53  199.11  189.93      4.35    -10.44       0     1   8916.2   8726.7   -6.14    0.00  100.00    -61642     1.0000   19.43    0.00
     45  238.64   98.87  123.18    -24.68    -19.35       0     1   8916.2   8726.7   -6.14    0.00  100.00    -61324     1.0000   15.87    0.00
     46    4.29  245.66  104.73     17.08      4.05       0     1   8916.2   8726.7   -6.14    0.00  100.00    -61457     1.0000   17.84    0.00
     47   22.34   30.87  258.26    -18.40     -7.84       0     1   9302.1   8987.1   -2.50    0.00  100.00    -61508     1.0000   18.63    0.00
     48  258.22  217.09   87.75     11.26     -6.35       0     1   9302.1   8987.1   -2.50    0.00  100.00    -61532     1.0000   20.55    0.00
     49  301.61   30.59  110.92     16.90      1.06       0     1   9302.1   8987.1   -2.50    0.00  100.00    -61397     1.0000   19.45    0.00
     50  184.51   92.94  172.81      1.38      0.38       0     1   9302.1   8987.1   -2.50    0.00  100.00    -61393     1.0000   19.82    0.00
     51  203.51   49.72  113.93     -5.18    -10.89       0     1   9302.1   8987.1   -2.50    0.00  100.00    -61499     1.0000   21.63    0.00
     52  252.20   67.73   46.77      9.22     -1.73       0     1   9302.1   8987.1   -2.50    0.00  100.00    -61514     1.0000   17.51    0.00
     53    8.30  234.37   83.48    -23.36     31.62       0     1   9302.1   8987.1   -2.50    0.00  100.00    -61403     1.0000   20.79    0.00
     54  336.33   52.97   26.44     -2.73     -6.93       0     1   9302.1   8987.1   -2.50    0.00  100.00    -61583     1.0000   19.20    0.00
     55  224.10   63.08  233.31     15.21     -7.79       0     1   9127.8   8794.4   -9.63    0.00  100.00    -61493     1.0000   13.14    0.00
     56  352.28  265.70  216.83    -21.51     -2.49       0     1   9127.8   8794.4   -9.63    0.00  100.00    -61363     1.0000   23.92    0.00
     57  272.18  239.00   86.68     21.57    -17.83       0     1   9127.8   8794.4   -9.63    0.00  100.00    -61466     1.0000   21.35    0.00
     58  186.07  233.01   92.95      4.22     14.07       0     1   9127.8   8794.4   -9.63    0.00  100.00    -61435     1.0000   22.54    0.00
     59  176.79  204.30  223.62      0.44     13.79       0     1   9127.8   8794.4   -9.63    0.00  100.00    -61532     1.0000   19.70    0.00
     60   16.41  255.71  345.96     31.81     27.07       0     1   9127.8   8794.4   -9.63    0.00  100.00    -61458     1.0000   19.13    0.00
     61  108.83  223.95   76.25      2.25      2.03       0     1   9127.8   8794.4   -9.63    0.00  100.00    -61378     1.0000   24.16    0.00
     62  294.19   88.64   24.37    -16.30     32.40       0     1   9127.8   8794.4   -9.63    0.00  100.00    -61427     1.0000   14.30    0.00
     63  259.46   27.47   87.28    -26.15     42.34       0     1   9127.8   8794.4   -9.63    0.00  100.00    -61734     1.0000   18.83    0.00
     64  172.35  221.22   79.61     -6.92     24.71       0     1   9127.8   8794.4   -9.63    0.00  100.00    -61580     1.0000   18.54    0.00
     65   82.05   50.27  286.23    -14.16    -22.81       0     1   9127.8   8794.4   -9.63    0.00  100.00    -61669     1.0000   20.18    0.00
     66  128.41  222.89   88.90      9.29      0.19       0     1   9127.8   8794.4   -9.63    0.00  100.00    -61489     1.0000   23.29    0.00
     67  342.63  254.81  103.68     -1.49    -21.01       0     1   9127.8   8794.4   -9.63    0.00  100.00    -61449     1.0000   19.68    0.00
     68   27.60  210.38  249.08      7.83      7.99       0     1   9127.8   8794.4   -9.63    0.00  100.00    -61412     1.0000   21.30    0.00
     69  264.49  238.63   82.34     13.54    -19.94       0     1   9127.8   8794.4   -9.63    0.00  100.00    -61432     1.0000   19.68    0.00
     70   14.59   52.01   34.37      9.24     19.43       0     1   9127.8   8794.4   -9.63    0.00  100.00    -61377     1.0000   18.68    0.00
     71  184.04   84.91  153.88    -33.66     -3.66       0     1   9127.8   8794.4   -9.63    0.00  100.00    -61515     1.0000   19.75    0.00
     72  112.63   41.07    7.05      9.61    -25.77       0     1   9127.8   8794.4   -9.63    0.00  100.00    -61529     1.0000   18.91    0.00
     73  170.83   92.44  168.98     19.88     -8.57       0     1   9127.8   8794.4   -9.63    0.00  100.00    -61492     1.0000   18.27    0.00
     74  301.06  236.88   83.30     -9.91    -24.79       0     1   8989.7   8989.7   66.16    0.00  100.00    -61518     1.0000   26.39    0.00
     75  211.64  224.98  203.55    -14.94     21.90       0     1   8989.7   8989.7   66.16    0.00  100.00    -61681     1.0000   18.76    0.00
     76  254.57  224.50   94.80     19.89      3.65       0     1   8989.7   8989.7   66.16    0.00  100.00    -61851     1.0000   21.45    0.00
     77  193.79  231.44   56.06     -7.89      6.82       0     1   8989.7   8989.7   66.16    0.00  100.00    -61466     1.0000   23.33    0.00
     78  165.74   34.14  226.94     11.61     -9.51       0     1   8989.7   8989.7   66.16    0.00  100.00    -61584     1.0000   15.57    0.00
     79  336.70  232.14   63.63    -33.36      6.47       0     1   8989.7   8989.7   66.16    0.00  100.00    -61456     1.0000   23.99    0.00
     80  239.45  233.45   73.48     12.63    -17.33       0     1   8989.7   8989.7   66.16    0.00  100.00    -61502     1.0000   21.80    0.00
     81   68.16  228.01   72.53    -17.31      7.56       0     1   8989.7   8989.7   66.16    0.00  100.00    -61553     1.0000   25.22    0.00
     82   53.84  221.68   79.47      6.06      8.02       0     1   8989.7   8989.7   66.16    0.00  100.00    -61482     1.0000   24.33    0.00
     83  313.00  230.77   90.08     12.89    -30.63       0     1   8989.7   8989.7   66.16    0.00  100.00    -61466     1.0000   18.75    0.00
     84  211.86  220.43   39.91     21.85    -33.39       0     1   8989.7   8989.7   66.16    0.00  100.00    -61548     1.0000   18.35    0.00
     85   31.27  260.20  297.46     12.74      5.39       0     1  11733.4  11445.5    3.80    0.00  100.00    -61386     1.0000   22.04    0.00
     86  243.39  230.83   87.94    -11.01      1.29       0     1  11733.4  11445.5    3.80    0.00  100.00    -61476     1.0000   28.27    0.00
     87  194.11   57.92  214.98    -12.72     -9.23       0     1  11733.4  11445.5    3.80    0.00  100.00    -61460     1.0000   19.49    0.00
     88   48.63  232.50  224.84     16.93     -1.04       0     1  11733.4  11445.5    3.80    0.00  100.00    -61505     1.0000   20.48    0.00
     89  280.28  248.25  187.40      0.93     14.76       0     1  11733.4  11445.5    3.80    0.00  100.00    -61484     1.0000   17.67    0.00
     90   10.85   59.37   89.40     39.10     10.03       0     1  11733.4  11445.5    3.80    0.00  100.00    -61591     1.0000   19.56    0.00
     91   53.28  236.91   75.59     -5.66     12.61       0     1  11733.4  11445.5    3.80    0.00  100.00    -61486     1.0000   28.59    0.00
     92   79.52   60.65  175.81     33.02      8.03       0     1  11733.4  11445.5    3.80    0.00  100.00    -61654     1.0000   21.12    0.00
     93  298.27  251.22   83.40    -19.13     -2.44       0     1  11733.4  11445.5    3.80    0.00  100.00    -61556     1.0000   23.30    0.00
     94   74.31  231.91   84.61    -12.83      5.39       0     1  11733.4  11445.5    3.80    0.00  100.00    -61431     1.0000   24.80    0.00
     95  290.90  236.19   75.05      0.15     29.79       0     1  11733.4  11445.5    3.80    0.00  100.00    -61498     1.0000   24.54    0.00
     96  282.19  235.92   72.78     -1.87     -4.65       0     1  11733.4  11445.5    3.80    0.00  100.00    -61470     1.0000   20.16    0.00
     97   50.52   75.29  199.85     -4.59    -31.79       0     1  11733.4  11445.5    3.80    0.00  100.00    -61562     1.0000   18.21    0.00
     98  255.16  238.70   80.42     -4.47     14.22       0     1  11733.4  11445.5    3.80    0.00  100.00    -61390     1.0000   18.78    0.00
     99  327.07   46.29  261.95    -26.11      1.60       0     1  11733.4  11445.5    3.80    0.00  100.00    -61489     1.0000   20.05    0.00
    100  254.67  216.17   79.37      3.85    -16.07       0     1  11338.9  11063.7   -5.20    0.00  100.00    -61558     1.0000   24.72    0.00
    101    1.40  252.36   88.14     -9.15    -18.29       0     1  11338.9  11063.7   -5.20    0.00  100.00    -61442     1.0000   24.86    0.00
    102   84.39  240.93  213.77     35.04     -3.91       0     1  11338.9  11063.7   -5.20    0.00  100.00    -61542     1.0000   19.25    0.00
    103  169.39  224.73   75.38    -19.23    -19.56       0     1  11338.9  11063.7   -5.20    0.00  100.00    -61618     1.0000   22.66    0.00
    104  213.40  232.78   73.31     -6.75      3.03       0     1  11338.9  11063.7   -5.20    0.00  100.00    -61532     1.0000   20.39    0.00
    105   24.50  250.51  171.64     39.50     34.79       0     1  11338.9  11063.7   -5.20    0.00  100.00    -61643     1.0000   18.84    0.00
    106  196.59   35.20  177.19      0.02      3.30       0     1  11338.9  11063.7   -5.20    0.00  100.00    -61659     1.0000   19.91    0.00
    107   16.95  233.64  118.69      4.99     17.87       0     1  11338.9  11063.7   -5.20    0.00  100.00    -61678     1.0000   17.62    0.00
    108  283.48   13.24  -63.81      4.58     19.45       0     1  11338.9  11063.7   -5.20    0.00  100.00    -61551     1.0000   19.89    0.00
    109  282.58  261.79  334.01    -19.20      1.77       0     1  11338.9  11063.7   -5.20    0.00  100.00    -61641     1.0000   19.74    0.00
    110  221.45  234.43   88.02      3.84    -25.20       0     1  11338.9  11063.7   -5.20    0.00  100.00    -61458     1.0000   19.89    0.00
    111  307.35   51.23   15.38     -8.18     -8.52       0     1  11338.9  11063.7   -5.20    0.00  100.00    -61729     1.0000   18.68    0.00
    112  303.41   64.99  185.35     19.50    -19.13       0     1  11338.9  11063.7   -5.20    0.00  100.00    -61524     1.0000   16.28    0.00
    113  100.23  225.01   76.62     -9.53     -2.99       0     1  11338.9  11063.7   -5.20    0.00  100.00    -61585     1.0000   27.28    0.00
    114   81.19  248.28   79.11      6.67     13.79       0     1  11338.9  11063.7   -5.20    0.00  100.00    -61517     1.0000   22.64    0.00
    115  189.80  210.95  311.61     -4.84    -27.74       0     1  11338.9  11063.7   -5.20    0.00  100.00    -61872     1.0000   19.63    0.00
    116   84.77  266.35  174.19     10.28      3.32       0     1  11298.5  11060.4   -6.10    0.00  100.00    -61592     1.0000   24.38    0.00
    117  219.13  240.93   78.29     -4.04    -21.59       0     1  11298.5  11060.4   -6.10    0.00  100.00    -61488     1.0000   20.32    0.00
    118  340.35   21.30   99.17     12.73    -17.86       0     1  11298.5  11060.4   -6.10    0.00  100.00    -61390     1.0000   19.95    0.00
    119  367.10   30.25   38.75     -4.65     -3.79       0     1  11298.5  11060.4   -6.10    0.00  100.00    -61427     1.0000   15.16    0.00
    120   85.72  224.22   63.16     32.39     -4.73       0     1  11298.5  11060.4   -6.10    0.00  100.00    -61479     1.0000   23.78    0.00
    121   61.30  223.74   87.60      8.26     10.44       0     1  11298.5  11060.4   -6.10    0.00  100.00    -61389     1.0000   27.47    0.00
    122  288.25  263.64  243.53     -8.94    -15.05       0     1  11298.5  11060.4   -6.10    0.00  100.00    -61461     1.0000   21.02    0.00
    123  341.23   56.28  222.92     19.76    -22.25       0     1  11298.5  11060.4   -6.10    0.00  100.00    -61508     1.0000   15.90    0.00
    124  118.82  232.34   96.76      8.28     15.22       0     1  11298.5  11060.4   -6.10    0.00  100.00    -61429     1.0000   21.88    0.00
    125   34.23   89.29  341.85     -0.07      4.94       0     1  13965.7  13683.5    9.21    0.00  100.00    -61529     1.0000   20.74    0.00
    126  310.18   13.33  263.13     -7.93    -12.07       0     1  13965.7  13683.5    9.21    0.00  100.00    -61398     1.0000   17.40    0.00
    127  106.52   28.25  265.75     17.97     20.03       0     1  13965.7  13683.5    9.21    0.00  100.00    -61417     1.0000   22.51    0.00
    128  355.27  238.11   87.50      0.86     10.06       0     1  13716.5  13416.4   -7.11    0.00  100.00    -61432     1.0000   15.86    0.00
    129  207.65  220.55  243.74     -6.38    -12.05       0     1  13716.5  13416.4   -7.11    0.00  100.00    -61438     1.0000   22.41    0.00
    130  126.64   80.49   12.53    -12.30     -4.21       0     1  13716.5  13416.4   -7.11    0.00  100.00    -61398     1.0000   17.18    0.00
    131   57.20  249.86  167.49     14.88      8.86       0     1  13716.5  13416.4   -7.11    0.00  100.00    -61345     1.0000   18.78    0.00
    132  161.27  104.37  230.40    -22.02     19.82       0     1  13716.5  13416.4   -7.11    0.00  100.00    -61378     1.0000   16.01    0.00
    133   30.67   46.04  206.99      2.80     -6.97       0     1  13716.5  13416.4   -7.11    0.00  100.00    -61328     1.0000   17.74    0.00
    134    5.30   53.39  274.21    -15.60     -3.75       0     1  13739.7  13443.6   -1.91    0.00  100.00    -61405     1.0000   20.92    0.00
    135  202.09   78.48  200.23      0.64     10.03       0     1  13739.7  13443.6   -1.91    0.00  100.00    -61434     1.0000   17.59    0.00
    136   45.09  245.58   -7.53     17.64     -2.16       0     1  16196.2  15862.7    2.50    0.00  100.00    -61660     1.0000   15.32    0.00
    137   82.07  262.08  205.17     -7.06      6.32       0     1  16196.2  15862.7    2.50    0.00  100.00    -61541     1.0000   25.63    0.00
    138   66.01  214.76   44.49     -2.13     -8.04       0     1  16196.2  15862.7    2.50    0.00  100.00    -61583     1.0000   26.77    0.00
    139  214.86  227.87   80.77     -2.36      3.01       0     1  16196.2  15862.7    2.50    0.00  100.00    -61522     1.0000   24.18    0.00
    140   83.74  216.41   86.45     15.53    -19.22       0     1  16196.2  15862.7    2.50    0.00  100.00    -61579     1.0000   22.71    0.00
    141  122.14  239.33   91.06     -5.94     15.18       0     1  16196.2  15862.7    2.50    0.00  100.00    -61434     1.0000   25.68    0.00
    142  255.66  237.40   84.20     22.09    -12.82       0     1  16196.2  15862.7    2.50    0.00  100.00    -61561     1.0000   23.99    0.00
    143   77.59  223.05   91.00      8.27    -12.54       0     1  16196.2  15862.7    2.50    0.00  100.00    -61659     1.0000   20.89    0.00
    144  362.04  236.40   52.01    -13.00      6.31       0     1  16196.2  15862.7    2.50    0.00  100.00    -61576     1.0000   21.41    0.00
    145  100.17  172.22  -27.63     33.06      1.97       0     1  16196.2  15862.7    2.50    0.00  100.00    -61466     1.0000   19.71    0.00
    146  101.39   95.73  240.82     -3.14      4.79       0     1  16196.2  15862.7    2.50    0.00  100.00    -62196     1.0000   22.44    0.00
    147  183.55  234.24   92.32     -1.48     20.54       0     1  16196.2  15862.7    2.50    0.00  100.00    -61512     1.0000   22.39    0.00
    148   55.39  223.69  137.85     -3.01     -7.05       0     1  16196.2  15862.7    2.50    0.00  100.00    -61811     1.0000   22.72    0.00
    149  158.67  226.34   74.60     20.76     11.47       0     1  16196.2  15862.7    2.50    0.00  100.00    -61622     1.0000   21.64    0.00
    150   56.31  221.88   70.47     34.50      8.22       0     1  16196.2  15862.7    2.50    0.00  100.00    -61598     1.0000   23.22    0.00
    151  248.54  224.83   98.27     33.51    -21.48       0     1  16196.2  15862.7    2.50    0.00  100.00    -61638     1.0000   17.01    0.00
    152  215.57  270.73  286.49    -11.47    -15.65       0     1  16196.2  15862.7    2.50    0.00  100.00    -61635     1.0000   16.00    0.00
    153  281.41   -4.93  192.10     10.22    -24.33       0     1  16294.5  16033.1  -12.50    0.00  100.00    -61626     1.0000   17.16    0.00
    154  266.52  251.97  129.14     -6.90      3.59       0     1  16294.5  16033.1  -12.50    0.00  100.00    -61645     1.0000   19.54    0.00
    155   27.54  251.19  327.08     14.14     14.58       0     1  16294.5  16033.1  -12.50    0.00  100.00    -61502     1.0000   20.56    0.00
    156  348.62  231.58   96.96    -16.12     -1.88       0     1  16294.5  16033.1  -12.50    0.00  100.00    -61488     1.0000   25.14    0.00
    157   68.15  247.58   88.16      5.36      8.67       0     1  16294.5  16033.1  -12.50    0.00  100.00    -61516     1.0000   27.09    0.00
    158  289.63  232.35   97.14      7.99    -25.87       0     1  16294.5  16033.1  -12.50    0.00  100.00    -61521     1.0000   27.82    0.00
    159  207.55  224.82   73.89      3.08     -7.81       0     1  16294.5  16033.1  -12.50    0.00  100.00    -61448     1.0000   24.79    0.00
    160  177.39  226.15   83.77     -3.61     20.33       0     1  16294.5  16033.1  -12.50    0.00  100.00    -61495     1.0000   23.63    0.00
    161  205.48  225.61   80.23    -12.83      0.64       0     1  16294.5  16033.1  -12.50    0.00  100.00    -61498     1.0000   24.31    0.00
    162  274.23   46.85   93.92      3.81      4.09       0     1  16294.5  16033.1  -12.50    0.00  100.00    -61495     1.0000   20.06    0.00
    163  199.49  239.36  242.90     27.95     16.90       0     1  16294.5  16033.1  -12.50    0.00  100.00    -61972     1.0000   20.74    0.00
    164  186.55  100.92  331.86    -28.24     14.93       0     1  16294.5  16033.1  -12.50    0.00  100.00    -61573     1.0000   16.33    0.00
    165  133.35  240.14   56.41     18.71     19.05       0     1  16294.5  16033.1  -12.50    0.00  100.00    -61458     1.0000   26.11    0.00
    166  124.77  260.35   85.25     34.83     11.32       0     1  16294.5  16033.1  -12.50    0.00  100.00    -61502     1.0000   23.70    0.00
    167  356.01  234.80  100.05    -13.99     23.37       0     1  16294.5  16033.1  -12.50    0.00  100.00    -61539     1.0000   22.44    0.00
    168   48.51  243.33   88.54     10.63      3.68       0     1  16294.5  16033.1  -12.50    0.00  100.00    -62303     1.0000   31.22    0.00
    169  235.54  217.43   82.01     29.54    -10.27       0     1  16294.5  16033.1  -12.50    0.00  100.00    -61524     1.0000   20.61    0.00
    170  334.00   53.15  222.90      3.74    -15.07       0     1  16294.5  16033.1  -12.50    0.00  100.00    -61558     1.0000   19.04    0.00
    171  358.07  239.22   70.71    -17.85     37.85       0     1  16294.5  16033.1  -12.50    0.00  100.00    -61467     1.0000   23.61    0.00
    172  257.94   80.17  344.04    -37.54      0.42       0     1  16294.5  16033.1  -12.50    0.00  100.00    -61538     1.0000   17.67    0.00
    173  281.80  107.83  250.60    -24.12     35.45       0     1  16294.5  16033.1  -12.50    0.00  100.00    -61512     1.0000   21.10    0.00
    174   69.65  242.66   89.17     15.39     35.16       0     1  16294.5  16033.1  -12.50    0.00  100.00    -61544     1.0000   23.62    0.00
    175  249.20  223.43   89.38      0.87    -16.60       0     1  16294.5  16033.1  -12.50    0.00  100.00    -61481     1.0000   22.36    0.00
    176  265.22  222.20   88.32    -38.64    -19.21       0     1  16294.5  16033.1  -12.50    0.00  100.00    -61537     1.0000   21.84    0.00
    177  176.92  239.50  254.84      7.68    -12.50       0     1  16294.5  16033.1  -12.50    0.00  100.00    -61415     1.0000   21.27    0.00
    178  331.11  218.91   76.89    -15.69      4.75       0     1  16222.2  15959.0   -7.55    0.00  100.00    -61538     1.0000   21.23    0.00
    179   -1.74  248.72   98.52     -1.87     -4.32       0     1  16222.2  15959.0   -7.55    0.00  100.00    -61512     1.0000   24.81    0.00
    180  251.61  229.55   56.91    -16.44      8.73       0     1  16222.2  15959.0   -7.55    0.00  100.00    -61494     1.0000   27.04    0.00
    181   35.24   33.25   54.82     25.63     -1.17       0     1  16222.2  15959.0   -7.55    0.00  100.00    -61805     1.0000   20.01    0.00
    182  352.91  221.28   95.11      0.41      3.95       0     1  16222.2  15959.0   -7.55    0.00  100.00    -61740     1.0000   21.93    0.00
    183  215.09   25.77   12.77      3.39      2.02       0     1  16222.2  15959.0   -7.55    0.00  100.00    -62027     1.0000   19.46    0.00
    184  130.79  236.72   52.19      5.86    -15.81       0     1  16222.2  15959.0   -7.55    0.00  100.00    -61464     1.0000   14.62    0.00
    185   98.55  271.42   57.03     19.20     15.68       0     1  16222.2  15959.0   -7.55    0.00  100.00    -61471     1.0000   19.78    0.00
    186  265.58  229.79   75.40     16.68    -19.29       0     1  16222.2  15959.0   -7.55    0.00  100.00    -61599     1.0000   19.25    0.00
    187  306.24  277.52  102.84    -24.08    -23.01       0     1  16222.2  15959.0   -7.55    0.00  100.00    -61437     1.0000   17.95    0.00
    188  348.04  201.21  258.34     -9.55     10.99       0     1  16222.2  15959.0   -7.55    0.00  100.00    -61553     1.0000   17.84    0.00
    189  174.53  244.85   96.08     25.06     16.01       0     1  16222.2  15959.0   -7.55    0.00  100.00    -61570     1.0000   24.11    0.00
    190  320.73  216.97   74.58      0.02    -18.12       0     1  16222.2  15959.0   -7.55    0.00  100.00    -61540     1.0000   25.21    0.00
    191  338.63  256.36   80.64      8.17    -14.57       0     1  16222.2  15959.0   -7.55    0.00  100.00    -61468     1.0000   22.43    0.00
    192  108.69  219.22   79.95     33.40     -7.02       0     1  16222.2  15959.0   -7.55    0.00  100.00    -61600     1.0000   15.80    0.00
    193  336.43  273.10  176.26     10.78     42.08       0     1  16222.2  15959.0   -7.55    0.00  100.00    -61521     1.0000   16.32    0.00
    194  233.13  216.04   70.68     12.41     -9.37       0     1  16222.2  15959.0   -7.55    0.00  100.00    -61520     1.0000   21.44    0.00
    195  128.89  228.73   60.11      6.76     -8.96       0     1  18237.6  17938.9   -4.50    0.00  100.00    -61468     1.0000   27.58    0.00
    196  306.21  252.30   79.53     -4.13      4.75       0     1  18237.6  17938.9   -4.50    0.00  100.00    -61524     1.0000   31.38    0.00
    197  247.97  236.14   89.77     27.88     -8.62       0     1  18237.6  17938.9   -4.50    0.00  100.00    -61562     1.0000   24.74    0.00
    198  269.59  271.63  209.91    -10.19     -9.71       0     1  18237.6  17938.9   -4.50    0.00  100.00    -61529     1.0000   18.93    0.00
    199   33.40   24.56   88.98     16.79     -0.21       0     1  18237.6  17938.9   -4.50    0.00  100.00    -61567     1.0000   20.54    0.00
    200  164.66  258.86   37.98     24.63     18.47       0     1  18237.6  17938.9   -4.50    0.00  100.00    -61855     1.0000   18.36    0.00
    201  289.02  239.52   49.73    -10.22    -15.00       0     1  18237.6  17938.9   -4.50    0.00  100.00    -61459     1.0000   27.19    0.00
    202  320.11  237.31   66.38    -23.57      0.32       0     1  18237.6  17938.9   -4.50    0.00  100.00    -61581     1.0000   24.47    0.00
    203  329.60  233.79   80.87      1.78      2.28       0     1  18237.6  17938.9   -4.50    0.00  100.00    -61608     1.0000   25.36    0.00
    204  204.20  224.92   83.37     -4.83    -22.33       0     1  18237.6  17938.9   -4.50    0.00  100.00    -61481     1.0000   22.00    0.00
    205  219.79   94.15   47.97    -13.84      8.96       0     1  18237.6  17938.9   -4.50    0.00  100.00    -61764     1.0000   24.58    0.00
    206   44.88  255.99   89.73      2.08     17.92       0     1  18237.6  17938.9   -4.50    0.00  100.00    -61575     1.0000   22.03    0.00
    207  257.45  238.68   92.72      5.48    -10.69       0     1  18237.6  17938.9   -4.50    0.00  100.00    -61597     1.0000   22.15    0.00
    208   10.36  253.31  195.39     12.94     -5.25       0     1  18237.6  17938.9   -4.50    0.00  100.00    -61681     1.0000   16.47    0.00
    209   62.81  212.34   64.89    -26.31    -21.14       0     1  18237.6  17938.9   -4.50    0.00  100.00    -61749     1.0000   15.28    0.00
    210   26.99  198.95   33.71     -4.93     10.67       0     1  18237.6  17938.9   -4.50    0.00  100.00    -61555     1.0000   20.70    0.00
    211  208.29  256.52   80.06    -26.03      0.42       0     1  18237.6  17938.9   -4.50    0.00  100.00    -61322     1.0000   18.29    0.00
    212  206.38  257.83  311.61      0.94     11.50       0     1  18237.6  17938.9   -4.50    0.00  100.00    -61504     1.0000   20.02    0.00
    213  208.19  238.72   62.03     38.43     -4.06       0     1  18237.6  17938.9   -4.50    0.00  100.00    -61696     1.0000   23.22    0.00
    214  110.70   36.08   38.79     34.93    -11.18       0     1  18237.6  17938.9   -4.50    0.00  100.00    -61808     1.0000   16.67    0.00
    215   28.52  235.41  242.99      0.26     51.90       0     1  18237.6  17938.9   -4.50    0.00  100.00    -62410     1.0000   18.54    0.00
    216   62.76  242.13   88.79     22.23     36.29       0     1  18349.2  18116.8   -3.18    0.00  100.00    -61685     1.0000   21.66    0.00
    217  186.26   70.03  131.82    -12.16     -9.47       0     1  18349.2  18116.8   -3.18    0.00  100.00    -61614     1.0000   22.55    0.00
    218   57.12  266.53  313.46     -3.19      7.78       0     1  18349.2  18116.8   -3.18    0.00  100.00    -61803     1.0000   19.26    0.00
    219  206.16  227.34   71.42      3.59      3.08       0     1  18349.2  18116.8   -3.18    0.00  100.00    -61596     1.0000   20.71    0.00
    220   21.31  236.05   71.94     -7.11      9.59       0     1  18349.2  18116.8   -3.18    0.00  100.00    -61581     1.0000   22.13    0.00
    221  131.79   87.75  134.02     -4.64    -10.67       0     1  18349.2  18116.8   -3.18    0.00  100.00    -61599     1.0000   21.16    0.00
    222   67.55  226.08   77.90    -12.75     20.83       0     1  18349.2  18116.8   -3.18    0.00  100.00    -61498     1.0000   23.77    0.00
    223  101.36   68.27  234.19      4.94     -3.00       0     1  18349.2  18116.8   -3.18    0.00  100.00    -61617     1.0000   19.27    0.00
    224   73.41  240.34   59.67     -0.27     -8.56       0     1  18349.2  18116.8   -3.18    0.00  100.00    -61610     1.0000   27.10    0.00
    225  160.83  223.05   72.87      7.79      6.58       0     1  18349.2  18116.8   -3.18    0.00  100.00    -61629     1.0000   28.88    0.00
    226  173.88  232.87   79.80     19.84     -8.90       0     1  18349.2  18116.8   -3.18    0.00  100.00    -61521     1.0000   24.50    0.00
    227   91.57  265.04   86.76      2.66     -1.25       0     1  18349.2  18116.8   -3.18    0.00  100.00    -61554     1.0000   23.81    0.00
    228  190.62  227.73   87.71    -12.38    -11.28       0     1  18349.2  18116.8   -3.18    0.00  100.00    -61505     1.0000   27.32    0.00
    229    7.02  247.61   91.45    -15.93     -3.34       0     1  18349.2  18116.8   -3.18    0.00  100.00    -61557     1.0000   23.15    0.00
    230  233.99   69.28  265.32      2.89    -11.89       0     1  18349.2  18116.8   -3.18    0.00  100.00    -61620     1.0000   16.43    0.00
    231   74.37   81.14  158.19     -1.83     -5.24       0     1  18349.2  18116.8   -3.18    0.00  100.00    -61748     1.0000   17.99    0.00
    232  352.83  238.22   85.36      8.92     26.35       0     1  18349.2  18116.8   -3.18    0.00  100.00    -61451     1.0000   24.30    0.00
    233  243.73  231.08   63.14    -19.97      1.14       0     1  18349.2  18116.8   -3.18    0.00  100.00    -61681     1.0000   23.67    0.00
    234  231.89   34.93  190.63     -3.95      6.84       0     1  18349.2  18116.8   -3.18    0.00  100.00    -61501     1.0000   20.26    0.00
    235   80.61  249.44   85.04     21.24     16.50       0     1  18349.2  18116.8   -3.18    0.00  100.00    -61681     1.0000   22.39    0.00
    236  195.10   53.86   85.26     -6.37     -6.61       0     1  18304.6  18108.4   -7.19    0.00  100.00    -61768     1.0000   20.94    0.00
    237  191.03  245.45   81.94     24.69    -22.30       0     1  18304.6  18108.4   -7.19    0.00  100.00    -61537     1.0000   26.26    0.00
    238  262.96   78.24  179.46     20.22     33.24       0     1  18304.6  18108.4   -7.19    0.00  100.00    -61702     1.0000   22.54    0.00
    239  116.11  205.20  214.10     22.60    -34.21       0     1  18304.6  18108.4   -7.19    0.00  100.00    -61864     1.0000   17.77    0.00
    240  118.21  242.63   67.65     11.91     -5.00       0     1  18304.6  18108.4   -7.19    0.00  100.00    -61638     1.0000   23.60    0.00
    241  340.72  233.93   90.33    -14.86     -4.25       0     1  18304.6  18108.4   -7.19    0.00  100.00    -61532     1.0000   27.90    0.00
    242  282.64  231.06   83.34     11.74    -11.84       0     1  18304.6  18108.4   -7.19    0.00  100.00    -61519     1.0000   25.52    0.00
    243  240.94  224.41   75.11     -8.43      5.81       0     1  18304.6  18108.4   -7.19    0.00  100.00    -61485     1.0000   24.62    0.00
    244   23.18  227.12   94.36    -19.93      9.81       0     1  18304.6  18108.4   -7.19    0.00  100.00    -61523     1.0000   25.60    0.00
    245   75.33  245.07   80.42     -9.06      4.78       0     1  18304.6  18108.4   -7.19    0.00  100.00    -61546     1.0000   23.33    0.00
    246  114.17  237.43   87.10     25.26      0.01       0     1  18304.6  18108.4   -7.19    0.00  100.00    -61653     1.0000   23.57    0.00
    247  245.08  237.51   83.78     -7.24      3.09       0     1  18304.6  18108.4   -7.19    0.00  100.00    -61523     1.0000   29.10    0.00
    248  111.92  232.61   75.78      0.08      6.87       0     1  18304.6  18108.4   -7.19    0.00  100.00    -61553     1.0000   23.24    0.00
    249   11.81  219.99  222.13     25.18     -6.85       0     1  18304.6  18108.4   -7.19    0.00  100.00    -61627     1.0000   18.60    0.00
    250  247.94  217.68   76.59     26.93    -15.42       0     1  18304.6  18108.4   -7.19    0.00  100.00    -61580     1.0000   21.00    0.00
    251  107.56   17.10  313.50     46.46    -16.52       0     1  18304.6  18108.4   -7.19    0.00  100.00    -61761     1.0000   17.44    0.00
    252  317.58  259.24  131.76      0.77     -4.05       0     1  20857.6  20634.3   -2.56    0.00  100.00    -61527     1.0000   19.21    0.00
    253   32.95  233.02   79.65     -2.05      8.71       0     1  20857.6  20634.3   -2.56    0.00  100.00    -61511     1.0000   24.16    0.00
    254   24.23  277.76   66.35     -6.97     37.48       0     1  20857.6  20634.3   -2.56    0.00  100.00    -61641     1.0000   19.82    0.00
    255  156.19  239.04   97.62     13.83     22.41       0     1  20857.6  20634.3   -2.56    0.00  100.00    -61555     1.0000   21.93    0.00
    256  155.98  233.13   95.68     10.70     -0.30       0     1  20857.6  20634.3   -2.56    0.00  100.00    -61423     1.0000   24.10    0.00
    257  212.06  277.71  124.02     -6.29     15.79       0     1  20857.6  20634.3   -2.56    0.00  100.00    -61523     1.0000   21.02    0.00
    258  119.04  251.53  189.96      2.34     17.30       0     1  20857.6  20634.3   -2.56    0.00  100.00    -61588     1.0000   21.24    0.00
    259  112.50  228.77   93.00    -14.42     20.23       0     1  20857.6  20634.3   -2.56    0.00  100.00    -61496     1.0000   26.45    0.00
    260  117.73  227.32   91.62     11.02     -4.20       0     1  20857.6  20634.3   -2.56    0.00  100.00    -61541     1.0000   21.60    0.00
    261   35.15  256.00   67.68    -10.00     14.95       0     1  20857.6  20634.3   -2.56    0.00  100.00    -62375     1.0000   23.45    0.00
    262  273.29  239.81   81.03     -3.31      1.01       0     1  20857.6  20634.3   -2.56    0.00  100.00    -61630     1.0000   22.75    0.00
    263  295.54  250.57   77.50     -2.27    -19.47       0     1  20857.6  20634.3   -2.56    0.00  100.00    -61482     1.0000   27.33    0.00
    264  341.85   79.94  280.76     -2.69      8.74       0     1  20857.6  20634.3   -2.56    0.00  100.00    -61623     1.0000   17.35    0.00
    265   26.86  256.75   75.44     39.64      7.46       0     1  20857.6  20634.3   -2.56    0.00  100.00    -61678     1.0000   19.15    0.00
    266  172.67  235.71   93.77      5.11    -16.02       0     1  20857.6  20634.3   -2.56    0.00  100.00    -61584     1.0000   28.95    0.00
    267  104.01   87.01  230.26    -25.53    -24.68       0     1  20857.6  20634.3   -2.56    0.00  100.00    -61562     1.0000   16.23    0.00
    268  335.75  242.70   73.79     -9.56     -0.98       0     1  20857.6  20634.3   -2.56    0.00  100.00    -61569     1.0000   22.28    0.00
    269  333.32   83.52  313.62     17.75     39.68       0     1  20857.6  20634.3   -2.56    0.00  100.00    -61802     1.0000   16.53    0.00
    270  181.26  242.09  249.58    -18.65     12.10       0     1  20820.0  20588.2   -7.52    0.00  100.00    -61554     1.0000   17.94    0.00
    271   61.74  244.54   97.23      9.17      2.53       0     1  20820.0  20588.2   -7.52    0.00  100.00    -61651     1.0000   24.06    0.00
    272  271.71  227.18   86.99     -8.57     15.29       0     1  20820.0  20588.2   -7.52    0.00  100.00    -61629     1.0000   24.97    0.00
    273  312.92  235.17   78.75     -6.55      7.61       0     1  20820.0  20588.2   -7.52    0.00  100.00    -61624     1.0000   24.98    0.00
    274  337.12  228.79   95.20    -10.14      9.36       0     1  20820.0  20588.2   -7.52    0.00  100.00    -61660     1.0000   24.49    0.00
    275  269.21  223.49   79.76     -3.30     10.64       0     1  20820.0  20588.2   -7.52    0.00  100.00    -61405     1.0000   22.58    0.00
    276  233.30  224.90   78.22      4.01      8.95       0     1  20820.0  20588.2   -7.52    0.00  100.00    -61645     1.0000   21.57    0.00
    277  156.25  236.88   76.89     -3.65     -3.81       0     1  20820.0  20588.2   -7.52    0.00  100.00    -61607     1.0000   28.80    0.00
    278  247.85  230.12   72.34      9.34     -2.25       0     1  20820.0  20588.2   -7.52    0.00  100.00    -61585     1.0000   24.80    0.00
    279   11.52  253.53  153.98    -23.80      5.84       0     1  20820.0  20588.2   -7.52    0.00  100.00    -61981     1.0000   22.84    0.00
    280  256.28  216.65   78.72    -14.68      2.81       0     1  20820.0  20588.2   -7.52    0.00  100.00    -61580     1.0000   25.98    0.00
    281  332.58  262.01    2.78      7.63     22.81       0     1  20820.0  20588.2   -7.52    0.00  100.00    -61543     1.0000   18.47    0.00
    282   74.84  266.11  103.88     27.92     19.38       0     1  20820.0  20588.2   -7.52    0.00  100.00    -61586     1.0000   18.63    0.00
    283  307.71   98.15  277.68      5.82      5.72       0     1  20820.0  20588.2   -7.52    0.00  100.00    -61701     1.0000   18.73    0.00
    284  311.48  252.79  222.16     -9.14     -6.56       0     1  20820.0  20588.2   -7.52    0.00  100.00    -62193     1.0000   18.35    0.00
    285  327.27  231.77   87.13    -14.97    -12.99       0     1  20820.0  20588.2   -7.52    0.00  100.00    -61672     1.0000   23.00    0.00
    286   36.22   10.73   71.53     34.06     20.15       0     1  20820.0  20588.2   -7.52    0.00  100.00    -61682     1.0000   17.49    0.00
    287   36.35   24.41  247.90     13.02     -3.59       0     1  21029.6  20724.3   -9.38    0.00  100.00    -61825     1.0000   19.18    0.00
    288  111.90  235.12   90.16    -10.50      1.88       0     1  21029.6  20724.3   -9.38    0.00  100.00    -61779     1.0000   20.20    0.00
    289  352.63   16.46  248.43     12.84     11.71       0     1  21029.6  20724.3   -9.38    0.00  100.00    -61984     1.0000   24.22    0.00
    290   90.45  242.64  100.20      5.28     -2.46       0     1  21029.6  20724.3   -9.38    0.00  100.00    -61631     1.0000   22.70    0.00
    291  288.64  245.35   80.59     -2.47      7.21       0     1  21029.6  20724.3   -9.38    0.00  100.00    -61689     1.0000   22.54    0.00
    292   46.30  245.54  217.43      2.37     20.31       0     1  21029.6  20724.3   -9.38    0.00  100.00    -61775     1.0000   22.44    0.00
    293  167.61  230.95   57.72      3.59     -5.12       0     1  21029.6  20724.3   -9.38    0.00  100.00    -61519     1.0000   28.14    0.00
    294   76.88  227.27  108.64     -7.90     10.36       0     1  21029.6  20724.3   -9.38    0.00  100.00    -61490     1.0000   19.55    0.00
    295   28.97  218.71   99.04     16.35     -1.75       0     1  21029.6  20724.3   -9.38    0.00  100.00    -61543     1.0000   22.37    0.00
    296   69.25  255.36  266.06      9.02     14.11       0     1  21029.6  20724.3   -9.38    0.00  100.00    -61656     1.0000   19.07    0.00
    297  290.09  264.62   86.28      1.49    -21.33       0     1  21029.6  20724.3   -9.38    0.00  100.00    -61535     1.0000   21.58    0.00
    298  148.42  254.26   67.77      2.78    -15.02       0     1  21029.6  20724.3   -9.38    0.00  100.00    -61471     1.0000   24.30    0.00
    299   26.52  235.09   99.46    -16.81    -10.41       0     1  21029.6  20724.3   -9.38    0.00  100.00    -61609     1.0000   21.11    0.00
    300  130.48  238.09   81.48      4.38      1.20       0     1  21029.6  20724.3   -9.38    0.00  100.00    -61598     1.0000   19.01    0.00
    301  241.42  230.09   47.52      9.73     -1.54       0     1  21029.6  20724.3   -9.38    0.00  100.00    -61702     1.0000   26.55    0.00
    302   69.14  239.05  160.95     11.03      9.48       0     1  21029.6  20724.3   -9.38    0.00  100.00    -61597     1.0000   20.85    0.00
    303  185.25  245.47   87.95     -5.51    -20.31       0     1  21029.6  20724.3   -9.38    0.00  100.00    -61698     1.0000   25.24    0.00
    304  280.53  224.78   63.05      7.53     17.74       0     1  21029.6  20724.3   -9.38    0.00  100.00    -61509     1.0000   22.04    0.00
    305  196.51   54.02   35.24     22.38     -1.39       0     1  21029.6  20724.3   -9.38    0.00  100.00    -61555     1.0000   19.22    0.00
    306  239.15  189.58  151.45     23.02     17.70       0     1  21029.6  20724.3   -9.38    0.00  100.00    -61538     1.0000   20.09    0.00
    307   36.86  222.19  102.39    -13.57     -3.96       0     1  21029.6  20724.3   -9.38    0.00  100.00    -61679     1.0000   20.00    0.00
    308  139.01  226.61   73.12      7.57     -4.64       0     1  21029.6  20724.3   -9.38    0.00  100.00    -61544     1.0000   24.13    0.00
    309   38.89   58.35   19.17     37.34      3.45       0     1  21029.6  20724.3   -9.38    0.00  100.00    -61797     1.0000   16.92    0.00
    310  337.76  227.96   88.64     -3.62    -16.52       0     1  22191.9  21931.8   -5.91    0.00  100.00    -61448     1.0000   22.23    0.00
    311  301.45  226.17   73.92     -7.44     27.72       0     1  22191.9  21931.8   -5.91    0.00  100.00    -61513     1.0000   22.02    0.00
    312  308.28  235.52   55.95    -13.34      0.38       0     1  22191.9  21931.8   -5.91    0.00  100.00    -61616     1.0000   23.40    0.00
    313   50.73  102.63  240.31     -0.25     -7.04       0     1  22191.9  21931.8   -5.91    0.00  100.00    -61538     1.0000   21.82    0.00
    314  102.39  232.15   97.22     -7.57     -0.29       0     1  22191.9  21931.8   -5.91    0.00  100.00    -61676     1.0000   25.62    0.00
    315  177.37  244.84   97.43      8.05     20.77       0     1  22191.9  21931.8   -5.91    0.00  100.00    -61554     1.0000   24.85    0.00
    316  225.97  242.83   61.44      4.35    -11.76       0     1  22191.9  21931.8   -5.91    0.00  100.00    -61489     1.0000   26.32    0.00
    317  295.89  227.21   67.08      1.21     -2.07       0     1  22191.9  21931.8   -5.91    0.00  100.00    -61480     1.0000   27.90    0.00
    318  308.16  238.88   50.90     -1.64     -0.77       0     1  22191.9  21931.8   -5.91    0.00  100.00    -62371     1.0000   22.65    0.00
    319    8.72  228.79   75.09     -8.32     -0.76       0     1  22191.9  21931.8   -5.91    0.00  100.00    -61672     1.0000   22.30    0.00
    320   55.65  221.20   79.57    -11.99     18.96       0     1  22191.9  21931.8   -5.91    0.00  100.00    -61523     1.0000   26.36    0.00
    321  215.20   90.40  111.17     -4.19     -1.43       0     1  22191.9  21931.8   -5.91    0.00  100.00    -61559     1.0000   21.82    0.00
    322  134.66  223.99   78.91     -2.92    -10.66       0     1  22191.9  21931.8   -5.91    0.00  100.00    -61738     1.0000   23.52    0.00
    323   88.12  226.02   90.54    -15.84     23.04       0     1  22191.9  21931.8   -5.91    0.00  100.00    -61667     1.0000   28.36    0.00
    324   15.41  223.33   98.98     27.51     15.26       0     1  22191.9  21931.8   -5.91    0.00  100.00    -61573     1.0000   21.84    0.00
    325  138.89  237.94   44.52     12.48     -5.42       0     1  22191.9  21931.8   -5.91    0.00  100.00    -61533     1.0000   21.11    0.00
    326  351.38  242.97   88.94    -28.45    -18.39       0     1  22191.9  21931.8   -5.91    0.00  100.00    -61617     1.0000   21.51    0.00
    327  264.06   20.04  271.29      1.85    -30.63       0     1  22191.9  21931.8   -5.91    0.00  100.00    -61505     1.0000   22.63    0.00
    328   22.25  216.12   82.89    -11.95     10.09       0     1  22191.9  21931.8   -5.91    0.00  100.00    -61481     1.0000   22.16    0.00
    329  212.60  243.95   73.13     20.67     -8.07       0     1  22191.9  21931.8   -5.91    0.00  100.00    -61620     1.0000   21.74    0.00
    330   25.76  222.79   84.69     25.66     19.67       0     1  22191.9  21931.8   -5.91    0.00  100.00    -61589     1.0000   21.93    0.00
    331   97.78  225.71   94.25    -10.16     16.11       0     1  22191.9  21931.8   -5.91    0.00  100.00    -61519     1.0000   23.10    0.00
    332   29.99  218.65   68.00    -19.51     14.27       0     1  22191.9  21931.8   -5.91    0.00  100.00    -61495     1.0000   25.55    0.00
    333  218.05  225.67   86.31      3.01     -8.37       0     1  22191.9  21931.8   -5.91    0.00  100.00    -61416     1.0000   24.36    0.00
    334  313.51  207.10  277.45     -5.68      8.39       0     1  22191.9  21931.8   -5.91    0.00  100.00    -61462     1.0000   21.42    0.00
    335   89.51  240.51   68.65     -3.05    -25.15       0     1  22191.9  21931.8   -5.91    0.00  100.00    -61614     1.0000   18.67    0.00
    336  253.33  235.50   78.15     -1.78    -19.36       0     1  22191.9  21931.8   -5.91    0.00  100.00    -62281     1.0000   19.59    0.00
    337  278.68  237.73  338.89     -1.95     16.83       0     1  22191.9  21931.8   -5.91    0.00  100.00    -61540     1.0000   18.85    0.00
    338  173.97  236.50  171.47    -20.79     18.86       0     1  22191.9  21931.8   -5.91    0.00  100.00    -61550     1.0000   22.47    0.00
    339  328.99  232.86   92.01    -11.67     -4.59       0     1  22058.8  21787.2   -5.24    0.00  100.00    -61615     1.0000   24.14    0.00
    340  183.48  228.91   82.35    -24.03     -3.40       0     1  22058.8  21787.2   -5.24    0.00  100.00    -61658     1.0000   32.36    0.00
    341  255.13  233.98   61.97     -9.97     -8.33       0     1  22058.8  21787.2   -5.24    0.00  100.00    -61518     1.0000   26.56    0.00
    342  198.91  223.70   86.84      6.67     -4.40       0     1  22058.8  21787.2   -5.24    0.00  100.00    -61452     1.0000   29.43    0.00
    343   14.73  240.34   88.71    -20.46    -17.62       0     1  22058.8  21787.2   -5.24    0.00  100.00    -61447     1.0000   25.21    0.00
    344  345.22  231.49   87.61      8.98    -14.90       0     1  22058.8  21787.2   -5.24    0.00  100.00    -62027     1.0000   22.28    0.00
    345  305.39  241.52   95.01      0.64     -2.27       0     1  22058.8  21787.2   -5.24    0.00  100.00    -61992     1.0000   20.12    0.00
    346  137.97  233.48   57.23      5.70     22.06       0     1  22058.8  21787.2   -5.24    0.00  100.00    -61478     1.0000   25.31    0.00
    347  360.38  237.39   89.73    -17.68     -6.51       0     1  22058.8  21787.2   -5.24    0.00  100.00    -61622     1.0000   23.32    0.00
    348   38.21  230.99   84.91    -17.46      1.82       0     1  22058.8  21787.2   -5.24    0.00  100.00    -61680     1.0000   27.01    0.00
    349  321.63  231.71   96.25     -7.08      0.56       0     1  22058.8  21787.2   -5.24    0.00  100.00    -61657     1.0000   27.95    0.00
    350  230.94  230.63   87.92     18.42    -11.20       0     1  22058.8  21787.2   -5.24    0.00  100.00    -61565     1.0000   24.85    0.00
    351  231.80  219.62   85.89    -24.15     -0.66       0     1  22058.8  21787.2   -5.24    0.00  100.00    -61588     1.0000   23.51    0.00
    352  184.33  242.09   63.46     27.08      5.73       0     1  22058.8  21787.2   -5.24    0.00  100.00    -61957     1.0000   20.11    0.00
    353  134.79   63.42  229.11     -0.47     22.54       0     1  22058.8  21787.2   -5.24    0.00  100.00    -61630     1.0000   18.75    0.00
    354  305.00   72.19  217.08      6.88     18.96       0     1  22058.8  21787.2   -5.24    0.00  100.00    -61808     1.0000   18.22    0.00
    355  338.65  258.52   71.07     -6.52     13.71       0     1  22058.8  21787.2   -5.24    0.00  100.00    -61607     1.0000   22.95    0.00
    356   45.47  244.55   61.28      5.30     -1.76       0     1  22058.8  21787.2   -5.24    0.00  100.00    -61570     1.0000   21.45    0.00
    357  160.55  227.13   67.18     11.33     12.60       0     1  22058.8  21787.2   -5.24    0.00  100.00    -61484     1.0000   27.08    0.00
    358  191.02  264.50  229.26     26.68     -8.96       0     1  22058.8  21787.2   -5.24    0.00  100.00    -61641     1.0000   20.23    0.00
    359   76.14  236.70  340.46      6.09     -8.49       0     1  22058.8  21787.2   -5.24    0.00  100.00    -61585     1.0000   19.57    0.00
    360  245.82  101.49  268.89     22.00    -25.26       0     1  22058.8  21787.2   -5.24    0.00  100.00    -61515     1.0000   24.65    0.00
    361   25.22  248.04   56.53     39.56     29.10       0     1  22058.8  21787.2   -5.24    0.00  100.00    -61766     1.0000   15.59    0.00
    362  202.81  232.87  238.50     38.31     17.97       0     1  22058.8  21787.2   -5.24    0.00  100.00    -61544     1.0000   20.10    0.00
    363  335.07   57.83  349.50      1.59    -31.26       0     1  22058.8  21787.2   -5.24    0.00  100.00    -61583     1.0000   17.48    0.00
    364  357.12   95.23  273.44     11.29      6.50       0     1  22003.7  21669.1   -3.74    0.00  100.00    -61474     1.0000   23.17    0.00
    365  305.32  197.76  290.82      3.78    -19.18       0     1  22003.7  21669.1   -3.74    0.00  100.00    -61521     1.0000   20.30    0.00
    366  201.69  230.68   82.04     11.30     -2.60       0     1  22003.7  21669.1   -3.74    0.00  100.00    -61612     1.0000   25.85    0.00
    367   -7.40  212.25   42.30    -17.17      3.37       0     1  22003.7  21669.1   -3.74    0.00  100.00    -61592     1.0000   21.15    0.00
    368  137.50  236.56  144.84     -7.46      2.86       0     1  22003.7  21669.1   -3.74    0.00  100.00    -61777     1.0000   20.90    0.00
    369  193.88  241.05   69.61     12.45      5.27       0     1  22003.7  21669.1   -3.74    0.00  100.00    -61471     1.0000   25.89    0.00
    370  163.56  246.37   85.85      0.57    -15.22       0     1  22003.7  21669.1   -3.74    0.00  100.00    -61521     1.0000   24.46    0.00
    371  226.60  233.67   76.86     -4.51     -7.04       0     1  22003.7  21669.1   -3.74    0.00  100.00    -61533     1.0000   20.48    0.00
    372  204.61  222.14   58.83     -3.99      3.39       0     1  22003.7  21669.1   -3.74    0.00  100.00    -61507     1.0000   21.34    0.00
    373  332.88  263.72   73.88     -9.66    -20.19       0     1  22003.7  21669.1   -3.74    0.00  100.00    -61627     1.0000   20.04    0.00
    374  263.98  237.09   83.04     -9.14    -14.58       0     1  22003.7  21669.1   -3.74    0.00  100.00    -61460     1.0000   26.10    0.00
    375  155.38  251.11  275.76    -15.52     -1.33       0     1  22003.7  21669.1   -3.74    0.00  100.00    -61715     1.0000   20.34    0.00
    376  320.43  245.06  115.25      6.00    -17.48       0     1  22003.7  21669.1   -3.74    0.00  100.00    -61910     1.0000   18.78    0.00
    377  354.66  219.91   93.07      1.58      8.54       0     1  22003.7  21669.1   -3.74    0.00  100.00    -61507     1.0000   26.80    0.00
    378  312.37  223.65   72.78     -6.34     -6.81       0     1  22003.7  21669.1   -3.74    0.00  100.00    -61545     1.0000   27.42    0.00
    379  314.22  225.00   78.95      1.81      0.57       0     1  22003.7  21669.1   -3.74    0.00  100.00    -61580     1.0000   21.75    0.00
    380  271.95  235.98   92.18     11.83    -23.28       0     1  22003.7  21669.1   -3.74    0.00  100.00    -62152     1.0000   23.49    0.00
    381  160.00  249.61   97.95      8.84      0.10       0     1  22003.7  21669.1   -3.74    0.00  100.00    -61470     1.0000   23.01    0.00
    382  329.25   74.64  279.59      8.12    -17.15       0     1  22003.7  21669.1   -3.74    0.00  100.00    -61548     1.0000   20.62    0.00
    383  197.08  219.01  245.73     14.42     30.25       0     1  22003.7  21669.1   -3.74    0.00  100.00    -61518     1.0000   19.96    0.00
    384  270.78   51.65  296.01     11.56      7.15       0     1  22003.7  21669.1   -3.74    0.00  100.00    -62035     1.0000   17.77    0.00
    385  196.07  240.30  270.63    -12.34     23.09       0     1  23306.3  23057.0   11.26    0.00  100.00    -61773     1.0000   20.79    0.00
    386  180.08  236.29  106.58     15.83      5.74       0     1  23306.3  23057.0   11.26    0.00  100.00    -61515     1.0000   22.95    0.00
    387  146.77  252.83  166.66     20.65    -13.15       0     1  23306.3  23057.0   11.26    0.00  100.00    -61678     1.0000   23.29    0.00
    388  100.82  230.55   55.89      6.55      7.73       0     1  23306.3  23057.0   11.26    0.00  100.00    -61504     1.0000   24.69    0.00
    389  266.37  235.08   85.10    -11.37      0.96       0     1  23306.3  23057.0   11.26    0.00  100.00    -61528     1.0000   28.70    0.00
    390   11.36   92.40  249.21    -17.28     -3.58       0     1  23306.3  23057.0   11.26    0.00  100.00    -61567     1.0000   15.77    0.00
    391  258.48   67.52  251.10     -8.63     -6.20       0     1  23306.3  23057.0   11.26    0.00  100.00    -61572     1.0000   18.06    0.00
    392  326.85  250.90  313.13     -1.35     18.47       0     1  23306.3  23057.0   11.26    0.00  100.00    -61580     1.0000   20.33    0.00
    393   26.07   31.69  283.11     14.34     -2.92       0     1  23306.3  23057.0   11.26    0.00  100.00    -61605     1.0000   21.88    0.00
    394   23.40  230.90   54.84    -11.84      6.92       0     1  23306.3  23057.0   11.26    0.00  100.00    -61659     1.0000   19.75    0.00
    395  303.37  241.26  326.17     12.55     -8.46       0     1  23306.3  23057.0   11.26    0.00  100.00    -61464     1.0000   20.08    0.00
    396   98.44   65.38  272.53     32.47     22.10       0     1  23306.3  23057.0   11.26    0.00  100.00    -61677     1.0000   16.10    0.00
    397  311.79  242.00   88.23     -1.73     13.01       0     1  23306.3  23057.0   11.26    0.00  100.00    -61518     1.0000   23.58    0.00
    398  239.16  238.49   86.34    -13.87      1.94       0     1  23306.3  23057.0   11.26    0.00  100.00    -62320     1.0000   23.62    0.00
    399  328.22  274.31  151.85    -18.47     -8.12       0     1  23306.3  23057.0   11.26    0.00  100.00    -61579     1.0000   20.39    0.00
    400   80.95  222.71   80.54      2.12    -13.68       0     1  23306.3  23057.0   11.26    0.00  100.00    -61701     1.0000   25.04    0.00
    401  356.82  243.02   80.34      7.16    -30.94       0     1  23306.3  23057.0   11.26    0.00  100.00    -61594     1.0000   19.81    0.00
    402  152.88  109.05  269.02      1.77    -10.31       0     1  23229.2  22943.4  -14.89    0.00  100.00    -61620     1.0000   24.92    0.00
    403  116.89  231.74   78.01      8.65     12.93       0     1  23229.2  22943.4  -14.89    0.00  100.00    -61483     1.0000   20.50    0.00
    404  336.41   93.52   43.89     13.12      9.97       0     1  23229.2  22943.4  -14.89    0.00  100.00    -61564     1.0000   22.25    0.00
    405  110.42  232.84  198.89    -15.63    -26.56       0     1  23229.2  22943.4  -14.89    0.00  100.00    -62321     1.0000   16.62    0.00
    406  331.73  241.76   95.09     -1.67     12.52       0     1  23229.2  22943.4  -14.89    0.00  100.00    -61619     1.0000   17.87    0.00
    407  107.98  222.58   77.68     -0.79     -8.02       0     1  23229.2  22943.4  -14.89    0.00  100.00    -61436     1.0000   23.83    0.00
    408   74.86  233.35   51.78     -8.33    -27.13       0     1  23229.2  22943.4  -14.89    0.00  100.00    -61618     1.0000   24.37    0.00
    409   69.61   38.33  180.00    -34.05    -15.04       0     1  23229.2  22943.4  -14.89    0.00  100.00    -61502     1.0000   14.30    0.00
    410  122.92  239.65   57.08    -12.82    -13.02       0     1  23229.2  22943.4  -14.89    0.00  100.00    -61601     1.0000   25.43    0.00
    411  247.15   24.86  102.27    -19.47     12.52       0     1  23229.2  22943.4  -14.89    0.00  100.00    -61569     1.0000   15.24    0.00
    412  142.06   65.40   34.28      3.47      4.88       0     1  23229.2  22943.4  -14.89    0.00  100.00    -61682     1.0000   18.46    0.00
    413  158.83  222.40   85.93     -7.96      7.61       0     1  23229.2  22943.4  -14.89    0.00  100.00    -61602     1.0000   23.04    0.00
    414   92.81   83.61  303.28    -27.85     18.36       0     1  23229.2  22943.4  -14.89    0.00  100.00    -61582     1.0000   20.68    0.00
    415   81.34  245.75  238.45    -19.71    -21.48       0     1  22950.5  22714.8   -6.06    0.00  100.00    -61738     1.0000   18.35    0.00
    416  176.29  224.91  251.43     -4.64     -5.10       0     1  22950.5  22714.8   -6.06    0.00  100.00    -61627     1.0000   22.82    0.00
    417  147.38   79.65    2.37      3.72      4.63       0     1  22950.5  22714.8   -6.06    0.00  100.00    -61828     1.0000   22.34    0.00
    418  114.86  228.33   92.04      7.10      7.60       0     1  22950.5  22714.8   -6.06    0.00  100.00    -61472     1.0000   23.45    0.00
    419  214.64  268.90  227.62     15.77      9.57       0     1  22950.5  22714.8   -6.06    0.00  100.00    -61548     1.0000   25.81    0.00
    420  290.06  222.68   65.43     -4.80      0.27       0     1  22950.5  22714.8   -6.06    0.00  100.00    -61666     1.0000   26.28    0.00
    421  201.66  219.30   62.33     20.83      5.18       0     1  22950.5  22714.8   -6.06    0.00  100.00    -61403     1.0000   23.82    0.00
    422  153.19  236.55   64.74     13.71     -2.60       0     1  22950.5  22714.8   -6.06    0.00  100.00    -61535     1.0000   25.55    0.00
    423  344.81  236.05  105.23     11.84      9.43       0     1  22950.5  22714.8   -6.06    0.00  100.00    -61622     1.0000   23.36    0.00
    424  105.05  100.30  233.51    -11.62     -6.24       0     1  22950.5  22714.8   -6.06    0.00  100.00    -61471     1.0000   19.71    0.00
    425  334.15  226.94  128.67    -25.98     16.23       0     1  22950.5  22714.8   -6.06    0.00  100.00    -61482     1.0000   18.13    0.00
    426  329.99  231.39   81.54     -8.56    -12.49       0     1  22950.5  22714.8   -6.06    0.00  100.00    -61552     1.0000   25.34    0.00
    427  303.09   46.62  311.17    -12.51      7.22       0     1  22950.5  22714.8   -6.06    0.00  100.00    -61462     1.0000   19.90    0.00
    428  208.95  276.54  298.78     44.02     -7.37       0     1  22950.5  22714.8   -6.06    0.00  100.00    -61732     1.0000   11.60    0.00
    429  171.66   81.07  154.88     -2.02     12.29       0     1  25873.1  25691.1  -15.26    0.00  100.00    -61679     1.0000   22.00    0.00
    430  217.96  241.01   58.10     -1.20      3.70       0     1  25873.1  25691.1  -15.26    0.00  100.00    -61558     1.0000   29.17    0.00
    431  209.45   22.57  244.55     -0.29      8.59       0     1  25873.1  25691.1  -15.26    0.00  100.00    -61935     1.0000   19.15    0.00
    432  295.33  243.74   86.33     -6.62    -16.73       0     1  25873.1  25691.1  -15.26    0.00  100.00    -61634     1.0000   19.77    0.00
    433   77.66  231.76   52.88     12.93     23.82       0     1  25873.1  25691.1  -15.26    0.00  100.00    -62268     1.0000   21.88    0.00
    434  209.82  242.71   95.50     18.23      3.03       0     1  25873.1  25691.1  -15.26    0.00  100.00    -61553     1.0000   25.66    0.00
    435   67.93  229.48   81.48     -1.51      7.78       0     1  25873.1  25691.1  -15.26    0.00  100.00    -61673     1.0000   20.13    0.00
    436  365.96  228.95   77.18    -15.13     -4.00       0     1  25873.1  25691.1  -15.26    0.00  100.00    -61542     1.0000   24.27    0.00
    437   56.25  226.46   55.68      3.46     -2.44       0     1  25873.1  25691.1  -15.26    0.00  100.00    -62070     1.0000   27.37    0.00
    438  165.81   13.25  298.74     14.05      7.02       0     1  25873.1  25691.1  -15.26    0.00  100.00    -61540     1.0000   23.54    0.00
    439  306.63  227.71   75.72     -4.84      3.91       0     1  25873.1  25691.1  -15.26    0.00  100.00    -61421     1.0000   22.08    0.00
    440  143.51  214.00   67.06     12.16     23.56       0     1  25873.1  25691.1  -15.26    0.00  100.00    -61577     1.0000   25.99    0.00
    441   55.09  229.53   88.14      5.27      6.50       0     1  25873.1  25691.1  -15.26    0.00  100.00    -61740     1.0000   21.63    0.00
    442    3.14  230.71   60.07    -10.27     14.47       0     1  25643.8  25392.1   -5.18    0.00  100.00    -61540     1.0000   20.03    0.00
    443  207.06  243.43   60.36     -1.12     -4.11       0     1  25643.8  25392.1   -5.18    0.00  100.00    -61595     1.0000   24.36    0.00
    444  256.71  232.16   80.90     -1.76     -2.40       0     1  25643.8  25392.1   -5.18    0.00  100.00    -61513     1.0000   24.32    0.00
    445  262.04  228.14   96.74      7.75      1.96       0     1  25643.8  25392.1   -5.18    0.00  100.00    -61460     1.0000   26.18    0.00
    446  162.50  239.21   64.50    -15.58      2.22       0     1  25643.8  25392.1   -5.18    0.00  100.00    -61560     1.0000   22.50    0.00
    447   -2.30   19.61  304.89     12.90    -10.83       0     1  25643.8  25392.1   -5.18    0.00  100.00    -61394     1.0000   18.38    0.00
    448  173.88  230.36   81.69     12.31    -13.08       0     1  25643.8  25392.1   -5.18    0.00  100.00    -61612     1.0000   26.76    0.00
    449   27.53  242.44   93.65     -6.57      1.06       0     1  25643.8  25392.1   -5.18    0.00  100.00    -61487     1.0000   26.44    0.00
    450  327.07  233.94   60.53     -0.24      2.40       0     1  25643.8  25392.1   -5.18    0.00  100.00    -61541     1.0000   28.62    0.00
    451  110.84  243.02   57.85      1.45     -7.31       0     1  25643.8  25392.1   -5.18    0.00  100.00    -61554     1.0000   21.62    0.00
    452  160.58  228.63   72.46      5.40     -2.41       0     1  25643.8  25392.1   -5.18    0.00  100.00    -61475     1.0000   19.81    0.00
    453  142.08  269.09  217.17      4.34      4.36       0     1  25643.8  25392.1   -5.18    0.00  100.00    -61784     1.0000   23.71    0.00
    454  335.75   27.89  282.30     17.06      3.93       0     1  25643.8  25392.1   -5.18    0.00  100.00    -61531     1.0000   18.60    0.00
    455  251.79  222.84   88.09     17.48    -18.75       0     1  25643.8  25392.1   -5.18    0.00  100.00    -61505     1.0000   25.47    0.00
    456   23.66  237.38   58.03    -15.28     15.68       0     1  25643.8  25392.1   -5.18    0.00  100.00    -61595     1.0000   26.42    0.00
    457  107.29  246.02   68.22      5.66    -24.66       0     1  25643.8  25392.1   -5.18    0.00  100.00    -61588     1.0000   21.28    0.00
    458  330.33   43.23  298.34    -23.75      3.26       0     1  25643.8  25392.1   -5.18    0.00  100.00    -61415     1.0000   16.43    0.00
    459  218.45  277.70  181.14    -10.22    -25.36       0     1  25506.9  25238.1   -4.60    0.00  100.00    -61558     1.0000   19.97    0.00
    460  182.69  241.72   56.40     -4.66    -10.93       0     1  25506.9  25238.1   -4.60    0.00  100.00    -61846     1.0000   23.29    0.00
    461  324.94   45.90  248.55     -6.16      4.13       0     1  25506.9  25238.1   -4.60    0.00  100.00    -61482     1.0000   18.99    0.00
    462  213.31  230.18   83.78    -17.25    -12.85       0     1  25506.9  25238.1   -4.60    0.00  100.00    -61574     1.0000   20.71    0.00
    463   82.42   40.35   37.24     34.83     -4.00       0     1  25506.9  25238.1   -4.60    0.00  100.00    -61637     1.0000   16.45    0.00
    464  318.08   20.44  180.48    -22.21     19.20       0     1  25506.9  25238.1   -4.60    0.00  100.00    -61759     1.0000   15.35    0.00
    465  274.45  235.45   80.01     -1.42    -11.11       0     1  25506.9  25238.1   -4.60    0.00  100.00    -61566     1.0000   22.21    0.00
    466  145.67  263.20  304.49      5.86      8.15       0     1  25506.9  25238.1   -4.60    0.00  100.00    -61587     1.0000   20.42    0.00
    467  309.26  226.63   48.38     -9.75     -7.94       0     1  25506.9  25238.1   -4.60    0.00  100.00    -61571     1.0000   24.98    0.00
    468   86.92  229.20   62.85     -5.41     -4.00       0     1  25506.9  25238.1   -4.60    0.00  100.00    -61507     1.0000   24.87    0.00
    469   53.78  223.33   96.41    -12.62     -5.99       0     1  25506.9  25238.1   -4.60    0.00  100.00    -61611     1.0000   24.35    0.00
    470  322.67  220.72   73.74    -13.97     -6.57       0     1  25506.9  25238.1   -4.60    0.00  100.00    -61455     1.0000   21.89    0.00
    471  114.12  229.41   57.88      8.87     18.40       0     1  25506.9  25238.1   -4.60    0.00  100.00    -61729     1.0000   25.23    0.00
    472  186.39  236.85   72.01     28.32     -3.60       0     1  25506.9  25238.1   -4.60    0.00  100.00    -61507     1.0000   26.68    0.00
    473  220.23  257.52  329.53    -13.12    -38.72       0     1  25506.9  25238.1   -4.60    0.00  100.00    -61886     1.0000   15.85    0.00
    474   42.31   22.50  163.19    -30.30     -9.57       0     1  25506.9  25238.1   -4.60    0.00  100.00    -61524     1.0000   14.56    0.00
    475  117.46  226.01  155.15     19.32     22.12       0     1  25506.9  25238.1   -4.60    0.00  100.00    -61408     1.0000   19.33    0.00
    476  160.77  246.29   81.88      4.51      6.10       0     1  25506.9  25238.1   -4.60    0.00  100.00    -61521     1.0000   22.30    0.00
    477   90.22  221.88  212.83     14.01      3.94       0     1  25506.9  25238.1   -4.60    0.00  100.00    -61437     1.0000   17.42    0.00
    478  251.52  233.99   72.75      1.16    -21.93       0     1  25506.9  25238.1   -4.60    0.00  100.00    -61611     1.0000   19.18    0.00
    479  304.55   72.51  291.96    -21.80     15.04       0     1   7544.9   7340.3   -2.48    0.00  100.00    -61499     1.0000   18.15    0.00
    480  299.99  240.81   85.41     15.10    -19.32       0     1   7544.9   7340.3   -2.48    0.00  100.00    -61423     1.0000   22.09    0.00
    481   72.39   54.86  218.63      6.69     13.95       0     1   7544.9   7340.3   -2.48    0.00  100.00    -61512     1.0000   22.74    0.00
    482  100.72  104.44  355.25     10.12     -2.87       0     1   7544.9   7340.3   -2.48    0.00  100.00    -61399     1.0000   19.75    0.00
    483  279.03   50.62  199.02    -34.84     16.86       0     1   7544.9   7340.3   -2.48    0.00  100.00    -61397     1.0000   20.35    0.00
    484   66.58  229.93   63.75     -4.03    -27.08       0     1   7544.9   7340.3   -2.48    0.00  100.00    -61430     1.0000   22.95    0.00
    485  129.95   40.03  158.72    -24.34     -9.55       0     1   7544.9   7340.3   -2.48    0.00  100.00    -61356     1.0000   18.38    0.00
    486  160.71   71.29  275.67     -3.99     -4.63       0     1   7544.9   7340.3   -2.48    0.00  100.00    -61581     1.0000   20.99    0.00
    487  348.29  261.23   93.88     16.51     22.99       0     1   7544.9   7340.3   -2.48    0.00  100.00    -61494     1.0000   22.22    0.00
    488  299.94  193.63  211.00    -13.69      0.55       0     1   7544.9   7340.3   -2.48    0.00  100.00    -61410     1.0000   13.71    0.00
    489  316.82   71.95   22.19     -1.42    -13.39       0     1   7141.1   6851.4  -13.94    0.00  100.00    -61415     1.0000   19.83    0.00
    490  149.17  243.42   92.02     24.38     -4.20       0     1   7141.1   6851.4  -13.94    0.00  100.00    -61456     1.0000   25.34    0.00
    491    7.59   88.69   37.68     12.63      9.95       0     1   7141.1   6851.4  -13.94    0.00  100.00    -61329     1.0000   14.75    0.00
    492  244.32  200.83   59.48     -0.08     11.34       0     1   7141.1   6851.4  -13.94    0.00  100.00    -61414     1.0000   16.85    0.00
    493  352.41  246.62   81.85    -16.99    -16.93       0     1   7141.1   6851.4  -13.94    0.00  100.00    -61521     1.0000   22.16    0.00
    494  182.21  244.62   84.04     -4.62     19.03       0     1   7141.1   6851.4  -13.94    0.00  100.00    -61539     1.0000   18.76    0.00
    495  304.36  240.84  261.63    -30.40    -14.80       0     1   7141.1   6851.4  -13.94    0.00  100.00    -61350     1.0000   14.94    0.00
    496  181.34   59.15  301.28     23.39     18.41       0     1   7141.1   6851.4  -13.94    0.00  100.00    -61445     1.0000   14.78    0.00
    497   63.37   59.53  322.22     18.81     -9.62       0     1   7130.2   6841.2   -7.19    0.00  100.00    -61377     1.0000   19.74    0.00
    498   68.72   44.11  287.40    -19.41     -3.47       0     1   7130.2   6841.2   -7.19    0.00  100.00    -61455     1.0000   18.89    0.00
    499   85.30  221.63   66.23    -21.13     21.06       0     1   7130.2   6841.2   -7.19    0.00  100.00    -61542     1.0000   14.60    0.00
    500  259.15  220.78   85.15     17.30      2.40       0     1   7130.2   6841.2   -7.19    0.00  100.00    -61280     1.0000   20.30    0.00
    501  232.85  229.36   71.88      8.72     41.37       0     1   7130.2   6841.2   -7.19    0.00  100.00    -61433     1.0000   22.00    0.00
    502  203.59   28.77  192.91     -2.66      2.36       0     1   9271.2   9071.6   -7.44    0.00  100.00    -61441     1.0000   22.41    0.00
    503  351.36   98.57   77.82     -0.38      4.84       0     1   9271.2   9071.6   -7.44    0.00  100.00    -61493     1.0000   18.98    0.00
    504  349.31  263.95   91.24     -9.78    -19.67       0     1   9271.2   9071.6   -7.44    0.00  100.00    -61438     1.0000   18.99    0.00
    505  209.02   40.01  154.66    -13.88    -20.94       0     1   9271.2   9071.6   -7.44    0.00  100.00    -61570     1.0000   19.59    0.00
    506  197.89   94.63  120.20     -6.68    -17.47       0     1   9271.2   9071.6   -7.44    0.00  100.00    -61467     1.0000   18.86    0.00
    507  212.05  195.62  240.38     -6.23      5.02       0     1   9271.2   9071.6   -7.44    0.00  100.00    -61520     1.0000   20.58    0.00
    508   49.73  235.56   84.83      2.22     13.78       0     1   9271.2   9071.6   -7.44    0.00  100.00    -61428     1.0000   24.50    0.00
    509   75.63   68.46  266.22     -9.95    -28.66       0     1   9271.2   9071.6   -7.44    0.00  100.00    -61500     1.0000   20.01    0.00
    510  182.09  237.91   99.38     19.38    -21.55       0     1   9271.2   9071.6   -7.44    0.00  100.00    -61470     1.0000   20.86    0.00
    511  230.77   60.45  181.44     17.01     46.31       0     1   9271.2   9071.6   -7.44    0.00  100.00    -61627     1.0000   13.88    0.00
    512   62.76  248.46   86.49    -26.14      8.21       0     1   9271.2   9071.6   -7.44    0.00  100.00    -61460     1.0000   21.92    0.00
    513   39.34  272.53  337.32    -11.19     10.19       0     1   9271.2   9071.6   -7.44    0.00  100.00    -61483     1.0000   20.66    0.00
    514  277.83  232.42   85.08    -41.97    -27.59       0     1   9271.2   9071.6   -7.44    0.00  100.00    -61406     1.0000   20.65    0.00
    515  272.73  223.87   81.12     11.64    -40.88       0     1   8759.7   8389.3   -8.17    0.00  100.00    -61368     1.0000   24.34    0.00
    516  340.81  263.96   75.19     -3.82    -18.00       0     1   8759.7   8389.3   -8.17    0.00  100.00    -61372     1.0000   19.75    0.00
    517  172.47  228.65   77.08      2.08     12.56       0     1   8759.7   8389.3   -8.17    0.00  100.00    -61459     1.0000   22.97    0.00
    518  269.46  241.77   99.15     16.42    -26.45       0     1   8759.7   8389.3   -8.17    0.00  100.00    -61403     1.0000   25.74    0.00
    519  248.26  227.21   83.78    -13.52    -41.80       0     1   8759.7   8389.3   -8.17    0.00  100.00    -61437     1.0000   25.07    0.00
    520  261.24  242.58   93.53    -11.76    -16.17       0     1   8759.7   8389.3   -8.17    0.00  100.00    -61460     1.0000   27.20    0.00
    521  283.53  232.47   84.80    -39.00      3.67       0     1   8759.7   8389.3   -8.17    0.00  100.00    -61442     1.0000   22.83    0.00
    522  177.19   18.80  190.23     -5.53    -11.02       0     1   8759.7   8389.3   -8.17    0.00  100.00    -61520     1.0000   16.88    0.00
    523  138.31  223.55   87.93      3.49      6.22       0     1   8759.7   8389.3   -8.17    0.00  100.00    -61506     1.0000   22.08    0.00
    524  101.81  214.61   81.33     12.97      3.58       0     1   8759.7   8389.3   -8.17    0.00  100.00    -61524     1.0000   23.23    0.00
    525  123.99   60.60  280.02     -8.45     29.15       0     1   8759.7   8389.3   -8.17    0.00  100.00    -61436     1.0000   18.86    0.00
    526  276.80  240.66   79.27    -11.36     18.47       0     1   8759.7   8389.3   -8.17    0.00  100.00    -61503     1.0000   21.03    0.00
    527  343.97  228.88   71.97     13.86     21.48       0     1   8759.7   8389.3   -8.17    0.00  100.00    -61479     1.0000   21.78    0.00
    528  171.83  221.93   63.81    -30.12      8.98       0     1   8759.7   8389.3   -8.17    0.00  100.00    -61394     1.0000   21.03    0.00
    529  167.20  213.31  257.56     11.36     -1.07       0     1   8759.7   8389.3   -8.17    0.00  100.00    -61436     1.0000   17.18    0.00
    530  167.71  206.36  188.25     -5.52     25.75       0     1   8759.7   8389.3   -8.17    0.00  100.00    -61524     1.0000   16.70    0.00
    531   36.00  229.51   53.70      0.99    -19.62       0     1   8759.7   8389.3   -8.17    0.00  100.00    -61474     1.0000   23.33    0.00
    532   14.25  241.98   91.21     16.32     19.07       0     1   8759.7   8389.3   -8.17    0.00  100.00    -61455     1.0000   22.45    0.00
    533  166.27  268.21   76.59     11.71    -10.44       0     1   8759.7   8389.3   -8.17    0.00  100.00    -61557     1.0000   15.44    0.00
    534  366.20   15.15  247.71     12.66     19.61       0     1   8759.7   8389.3   -8.17    0.00  100.00    -61500     1.0000   21.93    0.00
    535  164.39  269.06  218.52     18.82      0.60       0     1   8853.2   8512.5   -6.24    0.00  100.00    -61496     1.0000   21.23    0.00
    536   20.30   52.64  346.16     -1.46      8.19       0     1   8853.2   8512.5   -6.24    0.00  100.00    -61437     1.0000   17.23    0.00
    537  177.68   65.68  169.80      8.72     19.89       0     1   8853.2   8512.5   -6.24    0.00  100.00    -61386     1.0000   20.25    0.00
    538  329.70  229.23   77.59    -52.95      2.03       0     1   8853.2   8512.5   -6.24    0.00  100.00    -61424     1.0000   22.59    0.00
    539  311.47  227.77   67.52    -30.82      7.91       0     1   8853.2   8512.5   -6.24    0.00  100.00    -61410     1.0000   26.10    0.00
    540  141.86  223.16   86.27     35.57    -26.88       0     1   8853.2   8512.5   -6.24    0.00  100.00    -61320     1.0000   23.99    0.00
    541  225.49  276.66  158.72     21.10     15.58       0     1   8853.2   8512.5   -6.24    0.00  100.00    -61357     1.0000   18.84    0.00
    542   80.74  266.18  172.05      1.00     32.38       0     1   8853.2   8512.5   -6.24    0.00  100.00    -61432     1.0000   20.16    0.00
    543   69.04   78.75  285.51     -6.01    -12.12       0     1   8853.2   8512.5   -6.24    0.00  100.00    -61823     1.0000   15.43    0.00
    544  301.82  271.69  113.18      4.83    -11.60       0     1   8853.2   8512.5   -6.24    0.00  100.00    -61520     1.0000   19.39    0.00
    545  292.45  248.71   67.10      0.36      6.15       0     1  11450.2  11070.3   -0.38    0.00  100.00    -61439     1.0000   21.50    0.00
    546  121.53  230.61  103.04      4.31      9.60       0     1  11450.2  11070.3   -0.38    0.00  100.00    -61470     1.0000   23.44    0.00
    547   21.72   57.51   21.79     13.71    -13.19       0     1  11450.2  11070.3   -0.38    0.00  100.00    -61726     1.0000   19.10    0.00
    548   19.99  236.59   78.91    -14.89     14.20       0     1  11450.2  11070.3   -0.38    0.00  100.00    -61473     1.0000   27.59    0.00
    549  197.33  282.02   92.28      9.01     -1.21       0     1  11450.2  11070.3   -0.38    0.00  100.00    -61656     1.0000   20.44    0.00
    550  111.21  228.82   89.16     32.72     15.74       0     1  11450.2  11070.3   -0.38    0.00  100.00    -61735     1.0000   24.57    0.00
    551   76.21  236.53  267.92    -23.47    -12.02       0     1  11450.2  11070.3   -0.38    0.00  100.00    -61573     1.0000   18.54    0.00
    552  227.64   25.06  192.32    -23.60     16.96       0     1  11450.2  11070.3   -0.38    0.00  100.00    -61765     1.0000   17.92    0.00
    553  257.74  228.35   74.05     26.90    -24.15       0     1  11450.2  11070.3   -0.38    0.00  100.00    -61473     1.0000   20.13    0.00
    554   51.00  221.02   55.04     21.83    -27.30       0     1  11450.2  11070.3   -0.38    0.00  100.00    -61480     1.0000   25.11    0.00
    555  288.25  250.91   72.68      6.06     -9.51       0     1  11450.2  11070.3   -0.38    0.00  100.00    -61514     1.0000   19.36    0.00
    556  202.48  232.65   98.48      9.80      9.49       0     1  11450.2  11070.3   -0.38    0.00  100.00    -61455     1.0000   21.05    0.00
    557  325.23  232.84   72.41    -16.82     18.18       0     1  11450.2  11070.3   -0.38    0.00  100.00    -61543     1.0000   25.24    0.00
    558  301.02  235.80  301.69     35.81      9.52       0     1  10786.6  10519.6   -5.76    0.00  100.00    -61671     1.0000   19.31    0.00
    559   48.52  217.00   61.10     13.72     24.49       0     1  10786.6  10519.6   -5.76    0.00  100.00    -61501     1.0000   20.85    0.00
    560  104.08  225.00  118.11    -12.83    -12.73       0     1  10786.6  10519.6   -5.76    0.00  100.00    -61482     1.0000   13.65    0.00
    561  258.15  264.14  318.06     22.29     29.53       0     1  10786.6  10519.6   -5.76    0.00  100.00    -61423     1.0000   18.23    0.00
    562  246.90   76.56   27.93      4.82     -9.56       0     1  10786.6  10519.6   -5.76    0.00  100.00    -61768     1.0000   18.41    0.00
    563  284.00  274.87  268.61     13.09    -20.87       0     1  10786.6  10519.6   -5.76    0.00  100.00    -61471     1.0000   19.56    0.00
    564   35.69  240.39   81.00      5.11     17.19       0     1  10786.6  10519.6   -5.76    0.00  100.00    -61459     1.0000   24.52    0.00
    565  199.94  230.40   68.10     -5.75    -11.58       0     1  10786.6  10519.6   -5.76    0.00  100.00    -61528     1.0000   25.90    0.00
    566  298.03  218.22  119.51      3.30    -15.97       0     1  10786.6  10519.6   -5.76    0.00  100.00    -61782     1.0000   20.03    0.00
    567  312.88  240.27   66.32    -11.52    -36.59       0     1  10786.6  10519.6   -5.76    0.00  100.00    -61463     1.0000   23.50    0.00
    568  167.59  233.53   67.79      9.20     13.82       0     1  10786.6  10519.6   -5.76    0.00  100.00    -61444     1.0000   25.60    0.00
    569   61.72  243.68   90.17     -6.48      4.74       0     1  10786.6  10519.6   -5.76    0.00  100.00    -61485     1.0000   24.63    0.00
    570   63.09  233.21   89.63     27.99     -9.74       0     1  10786.6  10519.6   -5.76    0.00  100.00    -61968     1.0000   20.94    0.00
    571   18.60  236.97  242.94     -8.17     12.33       0     1  10786.6  10519.6   -5.76    0.00  100.00    -61615     1.0000   18.77    0.00
    572  217.86   19.31  231.24    -14.65      9.56       0     1  10851.8  10624.9   -2.17    0.00  100.00    -61965     1.0000   23.67    0.00
    573   74.51   98.41  248.26      0.62      1.59       0     1  10851.8  10624.9   -2.17    0.00  100.00    -61527     1.0000   21.92    0.00
    574  215.90  235.85   81.19     11.81      5.60       0     1  10851.8  10624.9   -2.17    0.00  100.00    -61484     1.0000   25.15    0.00
    575  146.48  230.03   88.51      3.84      5.32       0     1  10851.8  10624.9   -2.17    0.00  100.00    -61532     1.0000   24.96    0.00
    576  285.09  226.24   59.92     -7.80    -12.98       0     1  10851.8  10624.9   -2.17    0.00  100.00    -61399     1.0000   25.43    0.00
    577   42.51  213.01   85.44     13.73      1.21       0     1  10851.8  10624.9   -2.17    0.00  100.00    -61439     1.0000   24.12    0.00
    578  173.69   96.12    4.28      7.41    -32.19       0     1  10851.8  10624.9   -2.17    0.00  100.00    -61491     1.0000   17.10    0.00
    579  169.51  248.32   87.87      9.58    -10.23       0     1  10851.8  10624.9   -2.17    0.00  100.00    -61381     1.0000   20.94    0.00
    580  322.45  225.25   77.57    -18.01      3.20       0     1  10851.8  10624.9   -2.17    0.00  100.00    -61397     1.0000   23.37    0.00
    581  115.28   72.45  159.01    -16.33     30.20       0     1  10851.8  10624.9   -2.17    0.00  100.00    -61610     1.0000   17.68    0.00
    582  321.40  218.80   74.62      0.23    -33.86       0     1  10851.8  10624.9   -2.17    0.00  100.00    -61512     1.0000   23.81    0.00
    583  195.86  211.73   20.92     14.10     -5.39       0     1  13662.0  13409.4   -4.57    0.00  100.00    -61611     1.0000   18.92    0.00
    584   98.96  237.70   79.80    -17.07     30.88       0     1  13662.0  13409.4   -4.57    0.00  100.00    -61529     1.0000   20.13    0.00
    585  306.24   98.35  344.26    -13.49     -2.48       0     1  13662.0  13409.4   -4.57    0.00  100.00    -61476     1.0000   17.17    0.00
    586  352.17   82.51    1.56     12.04     26.33       0     1  13662.0  13409.4   -4.57    0.00  100.00    -61654     1.0000   20.48    0.00
    587   71.43  247.06   71.41     15.82     10.29       0     1  13662.0  13409.4   -4.57    0.00  100.00    -61647     1.0000   19.66    0.00
    588  337.68  232.28   76.53      9.81      8.65       0     1  13662.0  13409.4   -4.57    0.00  100.00    -61501     1.0000   24.07    0.00
    589  211.21  226.45   63.85    -21.52    -32.18       0     1  13246.9  12976.4   -6.92    0.00  100.00    -61695     1.0000   24.01    0.00
    590   11.09  227.60   83.35     -4.28     -3.29       0     1  13246.9  12976.4   -6.92    0.00  100.00    -61497     1.0000   27.78    0.00
    591  339.35  240.17  100.13    -13.61     11.15       0     1  13246.9  12976.4   -6.92    0.00  100.00    -61484     1.0000   25.40    0.00
    592  255.31  230.36   67.77     -0.79      6.85       0     1  13246.9  12976.4   -6.92    0.00  100.00    -62075     1.0000   21.28    0.00
    593  129.91  229.52   82.17     26.10     -5.86       0     1  13246.9  12976.4   -6.92    0.00  100.00    -61465     1.0000   23.92    0.00
    594  291.12  223.74   71.93      5.19    -32.73       0     1  13246.9  12976.4   -6.92    0.00  100.00    -61440     1.0000   24.97    0.00
    595  345.96  260.66   75.68    -13.38     -3.38       0     1  13246.9  12976.4   -6.92    0.00  100.00    -61494     1.0000   22.37    0.00
    596   49.06  231.71   88.02      5.20     20.01       0     1  13246.9  12976.4   -6.92    0.00  100.00    -61624     1.0000   23.21    0.00
    597   35.65   83.44   -1.40      7.41     26.91       0     1  13246.9  12976.4   -6.92    0.00  100.00    -61513     1.0000   17.98    0.00
    598  211.90   29.37   15.94    -38.16      8.62       0     1  13246.9  12976.4   -6.92    0.00  100.00    -61599     1.0000   19.53    0.00
    599  187.70   10.41  298.12      7.90    -10.93       0     1  13246.9  12976.4   -6.92    0.00  100.00    -62255     1.0000   24.01    0.00
    600  251.30  247.69   75.47     19.74    -15.01       0     1  13246.9  12976.4   -6.92    0.00  100.00    -61714     1.0000   15.72    0.00
    601  305.50   53.96   48.39     15.62     -8.26       0     1  13246.9  12976.4   -6.92    0.00  100.00    -61542     1.0000   19.24    0.00
    602   62.86  273.72  302.74     14.64     -6.66       0     1  13246.9  12976.4   -6.92    0.00  100.00    -61774     1.0000   11.93    0.00
    603   55.55  233.21   91.43      9.97    -11.11       0     1  13303.7  13019.0   -6.75    0.00  100.00    -61590     1.0000   19.90    0.00
    604  182.82  246.19   90.69     14.63      9.55       0     1  13303.7  13019.0   -6.75    0.00  100.00    -61536     1.0000   24.33    0.00
    605   18.56  243.80   58.16     10.74      2.66       0     1  13303.7  13019.0   -6.75    0.00  100.00    -61543     1.0000   22.37    0.00
    606  141.21   90.25  164.60    -18.62    -17.09       0     1  13303.7  13019.0   -6.75    0.00  100.00    -61768     1.0000   19.34    0.00
    607  311.65   64.93  279.10    -18.12     -5.52       0     1  13303.7  13019.0   -6.75    0.00  100.00    -61364     1.0000   21.47    0.00
    608  347.13  220.80   66.20      3.68      9.40       0     1  13303.7  13019.0   -6.75    0.00  100.00    -61601     1.0000   22.16    0.00
    609  325.07   77.67  305.58     14.31    -12.67       0     1  13303.7  13019.0   -6.75    0.00  100.00    -61489     1.0000   15.33    0.00
    610  350.52  224.18   88.26    -14.18    -14.79       0     1  13303.7  13019.0   -6.75    0.00  100.00    -61584     1.0000   21.01    0.00
    611  327.10   30.01   66.87     10.04     -4.36       0     1  13303.7  13019.0   -6.75    0.00  100.00    -61366     1.0000   18.78    0.00
    612  219.46  258.08  203.27     -3.03    -22.91       0     1  15393.9  15114.5    1.08    0.00  100.00    -61578     1.0000   20.59    0.00
    613  299.88  225.81  149.92     -6.30    -26.99       0     1  15393.9  15114.5    1.08    0.00  100.00    -61554     1.0000   19.00    0.00
    614  166.04  232.38  100.93      2.77     16.22       0     1  15393.9  15114.5    1.08    0.00  100.00    -61649     1.0000   22.03    0.00
    615  134.33  242.12  100.85    -15.63     24.58       0     1  15393.9  15114.5    1.08    0.00  100.00    -61597     1.0000   21.30    0.00
    616  190.26  251.77  266.05     -0.01    -17.20       0     1  15393.9  15114.5    1.08    0.00  100.00    -61876     1.0000   19.20    0.00
    617  186.05  230.52   86.36     14.97     14.53       0     1  15393.9  15114.5    1.08    0.00  100.00    -61550     1.0000   25.09    0.00
    618   65.88  193.00  253.12    -23.50     -4.45       0     1  15393.9  15114.5    1.08    0.00  100.00    -61581     1.0000   20.79    0.00
    619   67.57  222.50   70.31    -22.57    -36.21       0     1  15393.9  15114.5    1.08    0.00  100.00    -61662     1.0000   23.05    0.00
    620  193.58  263.01   92.69     -1.30    -17.36       0     1  15393.9  15114.5    1.08    0.00  100.00    -61551     1.0000   22.50    0.00
    621  198.77  197.43  133.71      1.05     -4.87       0     1  15393.9  15114.5    1.08    0.00  100.00    -61470     1.0000   17.23    0.00
    622   68.80  228.70   87.80     17.78     27.64       0     1  15393.9  15114.5    1.08    0.00  100.00    -61675     1.0000   21.97    0.00
    623  237.89  231.93   24.66     -2.57    -12.09       0     1  15079.3  14765.7   -6.12    0.00  100.00    -61549     1.0000   21.71    0.00
    624   92.73  239.31  216.61     38.14    -25.24       0     1  15079.3  14765.7   -6.12    0.00  100.00    -61977     1.0000   19.68    0.00
    625  108.02   46.65  260.96     -1.55    -19.10       0     1  15079.3  14765.7   -6.12    0.00  100.00    -61495     1.0000   24.68    0.00
    626  111.97  246.31   89.20     -8.73     14.08       0     1  15079.3  14765.7   -6.12    0.00  100.00    -61565     1.0000   26.70    0.00
    627   41.14  234.83   73.47     -4.05     -4.91       0     1  15079.3  14765.7   -6.12    0.00  100.00    -61629     1.0000   20.47    0.00
    628  260.49  222.84   74.71    -10.25    -22.67       0     1  15079.3  14765.7   -6.12    0.00  100.00    -61762     1.0000   25.42    0.00
    629  307.08  210.07   97.41     -0.02     -4.61       0     1  15079.3  14765.7   -6.12    0.00  100.00    -61486     1.0000   22.07    0.00
    630   69.58  225.14   68.11      9.60      4.09       0     1  15079.3  14765.7   -6.12    0.00  100.00    -61505     1.0000   23.51    0.00
    631  210.97  227.84   83.69     -2.19      8.75       0     1  15079.3  14765.7   -6.12    0.00  100.00    -61672     1.0000   20.54    0.00
    632  165.60   22.28  -30.44     -3.06    -26.88       0     1  15079.3  14765.7   -6.12    0.00  100.00    -61473     1.0000   14.81    0.00
    633  319.20  224.70   76.46     -3.22    -27.50       0     1  15079.3  14765.7   -6.12    0.00  100.00    -61517     1.0000   18.72    0.00
    634  209.47   24.03  222.27     -1.06     13.88       0     1  15079.3  14765.7   -6.12    0.00  100.00    -61456     1.0000   26.18    0.00
    635  243.05  274.25  261.94     13.09     15.95       0     1  15079.3  14765.7   -6.12    0.00  100.00    -61588     1.0000   18.59    0.00
    636  343.16  227.60   87.90     -8.31    -24.75       0     1  15079.3  14765.7   -6.12    0.00  100.00    -61487     1.0000   27.95    0.00
    637  106.92  239.02   95.22     -1.78     -2.09       0     1  15079.3  14765.7   -6.12    0.00  100.00    -61507     1.0000   24.49    0.00
    638  224.04  228.42   80.14    -12.42     14.67       0     1  15079.3  14765.7   -6.12    0.00  100.00    -61513     1.0000   23.43    0.00
    639  352.06  225.98  196.38    -20.15     22.18       0     1  15079.3  14765.7   -6.12    0.00  100.00    -61834     1.0000   18.74    0.00
    640  297.26  254.32  190.41    -10.50     17.76       0     1  15079.3  14765.7   -6.12    0.00  100.00    -61520     1.0000   19.75    0.00
    641   27.07  218.84   90.20      0.36     24.16       0     1  15122.8  14850.1   -9.52    0.00  100.00    -61552     1.0000   23.01    0.00
    642   92.92  258.86  226.00     36.51    -30.11       0     1  15122.8  14850.1   -9.52    0.00  100.00    -61587     1.0000   15.06    0.00
    643  244.77   42.59  203.71    -18.82     18.36       0     1  15122.8  14850.1   -9.52    0.00  100.00    -61450     1.0000   16.18    0.00
    644  140.83  247.93   62.84     -1.71     16.07       0     1  15122.8  14850.1   -9.52    0.00  100.00    -61702     1.0000   21.78    0.00
    645   38.46   51.13  238.58     -1.49     -0.86       0     1  15122.8  14850.1   -9.52    0.00  100.00    -61455     1.0000   19.99    0.00
    646  202.21  261.07   82.51     -7.83      7.26       0     1  15122.8  14850.1   -9.52    0.00  100.00    -61458     1.0000   20.75    0.00
    647  132.69   28.63  111.17     14.48     22.42       0     1  15122.8  14850.1   -9.52    0.00  100.00    -61485     1.0000   18.44    0.00
    648   58.51  224.95   66.24      7.16     -3.49       0     1  15122.8  14850.1   -9.52    0.00  100.00    -61474     1.0000   25.02    0.00
    649  320.32  232.38   86.58     -2.46    -14.00       0     1  15122.8  14850.1   -9.52    0.00  100.00    -61466     1.0000   22.17    0.00
    650  121.70  240.89  322.28      8.86     27.54       0     1  15122.8  14850.1   -9.52    0.00  100.00    -61810     1.0000   19.89    0.00
    651  151.76   42.33  247.52    -17.83     -9.03       0     1  15122.8  14850.1   -9.52    0.00  100.00    -61569     1.0000   18.45    0.00
    652  307.54   94.72  134.75     -8.02     -4.32       0     1  15122.8  14850.1   -9.52    0.00  100.00    -61507     1.0000   21.71    0.00
    653  154.35  225.06  193.87     10.02      5.60       0     1  15122.8  14850.1   -9.52    0.00  100.00    -61522     1.0000   18.60    0.00
    654  316.89   26.14  260.44     18.73    -17.42       0     1  15122.8  14850.1   -9.52    0.00  100.00    -61541     1.0000   22.70    0.00
    655  186.21  -11.02   50.53     17.89      2.91       0     1  15122.8  14850.1   -9.52    0.00  100.00    -61568     1.0000   19.26    0.00
    656  175.48   80.56   34.02    -30.09     -3.07       0     1  18277.8  18049.8    2.66    0.00  100.00    -61942     1.0000   25.64    0.00
    657   69.08   51.56  344.39    -16.65     21.07       0     1  18277.8  18049.8    2.66    0.00  100.00    -61761     1.0000   17.58    0.00
    658   33.66  219.69   75.51      9.51      2.50       0     1  18277.8  18049.8    2.66    0.00  100.00    -61638     1.0000   23.35    0.00
    659   99.53   80.30  303.13      8.29     15.00       0     1  18277.8  18049.8    2.66    0.00  100.00    -62440     1.0000   20.91    0.00
    660  269.11  234.69   77.36    -18.99     -2.75       0     1  18277.8  18049.8    2.66    0.00  100.00    -61610     1.0000   23.76    0.00
    661   31.43  231.04   52.01      5.59     10.02       0     1  18277.8  18049.8    2.66    0.00  100.00    -61578     1.0000   26.73    0.00
    662  297.47  206.69  -15.69     17.01    -14.49       0     1  18277.8  18049.8    2.66    0.00  100.00    -61681     1.0000   19.87    0.00
    663  111.68   65.57  175.91     37.34    -10.20       0     1  18277.8  18049.8    2.66    0.00  100.00    -61807     1.0000   18.30    0.00
    664  133.14  227.78   94.91     -1.70     20.84       0     1  18277.8  18049.8    2.66    0.00  100.00    -61629     1.0000   28.43    0.00
    665  327.79  232.04   85.74    -21.72     -2.62       0     1  18277.8  18049.8    2.66    0.00  100.00    -61622     1.0000   21.88    0.00
    666   63.53  229.52   96.61    -22.38      2.77       0     1  18277.8  18049.8    2.66    0.00  100.00    -61563     1.0000   24.08    0.00
    667  317.55  230.90   80.44    -15.25    -18.14       0     1  18277.8  18049.8    2.66    0.00  100.00    -61660     1.0000   26.61    0.00
    668  110.81  260.77    2.40     21.26      1.69       0     1  18277.8  18049.8    2.66    0.00  100.00    -61649     1.0000   18.29    0.00
    669   93.21  239.99  299.68    -32.76     10.63       0     1  18277.8  18049.8    2.66    0.00  100.00    -61748     1.0000   18.49    0.00
    670  309.87   91.28  134.28    -13.83      1.89       0     1  18277.8  18049.8    2.66    0.00  100.00    -61942     1.0000   17.97    0.00
    671  164.74  236.50   99.31     22.04    -10.98       0     1  18277.8  18049.8    2.66    0.00  100.00    -61451     1.0000   22.73    0.00
    672  345.52  214.12   51.41    -13.94     -4.48       0     1  18277.8  18049.8    2.66    0.00  100.00    -61575     1.0000   18.30    0.00
    673  303.88  228.45   84.24     18.06     21.36       0     1  18277.8  18049.8    2.66    0.00  100.00    -61697     1.0000   23.27    0.00
    674   92.09  250.19  289.83     15.23     19.49       0     1  17958.2  17667.8  -14.33    0.00  100.00    -61814     1.0000   22.46    0.00
    675  304.93  238.15   80.89    -11.47    -37.42       0     1  17958.2  17667.8  -14.33    0.00  100.00    -61693     1.0000   23.29    0.00
    676   31.32  233.45   89.60     -2.05     -3.53       0     1  17958.2  17667.8  -14.33    0.00  100.00    -61511     1.0000   20.40    0.00
    677  330.39   92.20  249.55     12.86      6.94       0     1  17958.2  17667.8  -14.33    0.00  100.00    -61903     1.0000   22.12    0.00
    678  352.46  235.76   89.06      1.95      8.25       0     1  17958.2  17667.8  -14.33    0.00  100.00    -61749     1.0000   26.63    0.00
    679  216.67  226.62   71.73     29.70     -2.98       0     1  17958.2  17667.8  -14.33    0.00  100.00    -61624     1.0000   25.67    0.00
    680  107.59  231.71   80.68     46.99     10.03       0     1  17958.2  17667.8  -14.33    0.00  100.00    -61512     1.0000   24.78    0.00
    681  214.91  242.76   59.26    -16.15     -4.81       0     1  17958.2  17667.8  -14.33    0.00  100.00    -61583     1.0000   25.59    0.00
    682  169.16  233.01   79.26     -0.08      1.28       0     1  17958.2  17667.8  -14.33    0.00  100.00    -61970     1.0000   21.27    0.00
    683  343.51   64.16   -5.94     -2.21      3.76       0     1  17958.2  17667.8  -14.33    0.00  100.00    -61844     1.0000   18.55    0.00
    684   95.76   47.65   72.99      8.14    -22.32       0     1  17958.2  17667.8  -14.33    0.00  100.00    -61921     1.0000   20.04    0.00
    685  252.25  219.81   86.16      1.60    -24.10       0     1  17958.2  17667.8  -14.33    0.00  100.00    -61605     1.0000   25.60    0.00
    686   14.21   47.63   87.68     -8.18    -11.07       0     1  17958.2  17667.8  -14.33    0.00  100.00    -61821     1.0000   24.97    0.00
    687  189.42  231.55   57.31     44.95      8.98       0     1  17958.2  17667.8  -14.33    0.00  100.00    -61543     1.0000   22.44    0.00
    688  293.24  218.70   59.87     -5.77      0.88       0     1  17958.2  17667.8  -14.33    0.00  100.00    -61657     1.0000   28.35    0.00
    689  331.58  213.52   76.10    -17.63      6.80       0     1  17958.2  17667.8  -14.33    0.00  100.00    -61630     1.0000   19.67    0.00
    690   84.02  236.49   55.20      0.27     -1.77       0     1  17958.2  17667.8  -14.33    0.00  100.00    -61677     1.0000   25.82    0.00
    691  227.02  100.67  139.39     -0.90     -8.55       0     1  17958.2  17667.8  -14.33    0.00  100.00    -61762     1.0000   18.27    0.00
    692  277.09  278.58  131.70     -8.94      7.94       0     1  17958.2  17667.8  -14.33    0.00  100.00    -61642     1.0000   16.50    0.00
    693   82.28   33.37   71.96     15.50    -13.83       0     1  17958.2  17667.8  -14.33    0.00  100.00    -61738     1.0000   19.24    0.00
    694  220.10  246.22  315.74    -16.58    -18.29       0     1  17958.2  17667.8  -14.33    0.00  100.00    -61475     1.0000   19.76    0.00
    695  111.36   18.19   60.52     20.14      3.06       0     1  17958.2  17667.8  -14.33    0.00  100.00    -61586     1.0000   17.25    0.00
    696  267.44   48.79   85.07     33.44     35.60       0     1  17958.2  17667.8  -14.33    0.00  100.00    -61682     1.0000   19.79    0.00
    697  358.64  230.19   82.28    -37.75    -10.57       0     1  17958.2  17667.8  -14.33    0.00  100.00    -61893     1.0000   18.21    0.00
    698   34.31  220.25   72.28      1.11      8.61       0     1  18164.7  17950.6   -3.10    0.00  100.00    -61537     1.0000   25.33    0.00
    699  238.50   77.33  270.98     33.02      5.65       0     1  18164.7  17950.6   -3.10    0.00  100.00    -61649     1.0000   20.16    0.00
    700  354.98  233.49   80.49      0.20      7.61       0     1  18164.7  17950.6   -3.10    0.00  100.00    -61592     1.0000   24.88    0.00
    701   37.65  272.08  307.10     -9.62     36.22       0     1  18164.7  17950.6   -3.10    0.00  100.00    -61985     1.0000   21.50    0.00
    702   83.18  237.68   75.23     -1.32     15.54       0     1  18164.7  17950.6   -3.10    0.00  100.00    -61384     1.0000   31.41    0.00
    703  163.98  235.22   86.12    -22.38     -4.48       0     1  18164.7  17950.6   -3.10    0.00  100.00    -61743     1.0000   24.50    0.00
    704   96.76  239.55   73.02     -0.94      9.14       0     1  18164.7  17950.6   -3.10    0.00  100.00    -61681     1.0000   20.97    0.00
    705  325.52  221.81   79.44    -12.15      8.42       0     1  18164.7  17950.6   -3.10    0.00  100.00    -61622     1.0000   23.55    0.00
    706   20.97  229.64   70.84    -14.85     15.55       0     1  18164.7  17950.6   -3.10    0.00  100.00    -61733     1.0000   22.78    0.00
    707  117.00   66.38  268.61      4.11    -16.28       0     1  18164.7  17950.6   -3.10    0.00  100.00    -61756     1.0000   20.26    0.00
    708   23.70  230.98   54.20      3.19     -1.23       0     1  18164.7  17950.6   -3.10    0.00  100.00    -61705     1.0000   28.51    0.00
    709  329.70  228.74   73.30    -16.45      5.87       0     1  18164.7  17950.6   -3.10    0.00  100.00    -61894     1.0000   20.37    0.00
    710  163.78  239.30   89.73      7.21     -1.35       0     1  18164.7  17950.6   -3.10    0.00  100.00    -61476     1.0000   25.18    0.00
    711  161.46   17.05  250.58     17.60    -41.35       0     1  18164.7  17950.6   -3.10    0.00  100.00    -61705     1.0000   21.91    0.00
    712   21.40  227.67   93.52      4.70      8.99       0     1  18164.7  17950.6   -3.10    0.00  100.00    -61641     1.0000   22.94    0.00
    713  302.01  214.03   78.18    -15.59     12.45       0     1  18164.7  17950.6   -3.10    0.00  100.00    -61557     1.0000   25.53    0.00
    714   53.35   14.16  168.69    -11.47      2.14       0     1  18164.7  17950.6   -3.10    0.00  100.00    -61479     1.0000   17.03    0.00
    715   20.78  215.45   85.83     11.78     -0.00       0     1  18164.7  17950.6   -3.10    0.00  100.00    -61703     1.0000   22.32    0.00
    716   30.23  221.86   69.07     14.01      3.84       0     1  18164.7  17950.6   -3.10    0.00  100.00    -62587     1.0000   23.98    0.00
    717   25.72  220.27   78.24    -13.95      9.44       0     1  20027.1  19761.0   -5.62    0.00  100.00    -62001     1.0000   24.46    0.00
    718  206.09   83.05  363.63     -7.05      6.17       0     1  20027.1  19761.0   -5.62    0.00  100.00    -61708     1.0000   19.88    0.00
    719   90.66  249.61   67.90     12.57      6.89       0     1  20027.1  19761.0   -5.62    0.00  100.00    -61410     1.0000   24.73    0.00
    720  243.92  236.08   67.18     29.54     -2.28       0     1  20027.1  19761.0   -5.62    0.00  100.00    -61776     1.0000   23.06    0.00
    721  220.16  230.63   90.00     19.48     -7.96       0     1  20027.1  19761.0   -5.62    0.00  100.00    -61781     1.0000   22.23    0.00
    722   97.37  222.92   91.82    -15.98     -0.86       0     1  20027.1  19761.0   -5.62    0.00  100.00    -61577     1.0000   27.14    0.00
    723  356.94  230.54   74.89    -11.11    -15.79       0     1  20027.1  19761.0   -5.62    0.00  100.00    -61763     1.0000   24.74    0.00
    724  277.09  257.07   78.80      5.89    -33.96       0     1  20027.1  19761.0   -5.62    0.00  100.00    -61509     1.0000   22.51    0.00
    725   50.92  202.77   90.10    -14.96    -10.25       0     1  20027.1  19761.0   -5.62    0.00  100.00    -61547     1.0000   21.98    0.00
    726   98.36   82.33  341.56    -27.23     32.21       0     1  20027.1  19761.0   -5.62    0.00  100.00    -61781     1.0000   21.26    0.00
    727   -7.62  225.52   67.49     -8.31    -15.49       0     1  20027.1  19761.0   -5.62    0.00  100.00    -61541     1.0000   26.70    0.00
    728  233.63  235.07   94.45      7.77     15.56       0     1  19806.3  19473.3   -4.82    0.00  100.00    -61924     1.0000   25.24    0.00
    729  282.96  228.69   87.10     -9.07    -11.92       0     1  19806.3  19473.3   -4.82    0.00  100.00    -61587     1.0000   25.68    0.00
    730  281.19   73.67   56.70      0.76      8.94       0     1  19806.3  19473.3   -4.82    0.00  100.00    -61626     1.0000   18.11    0.00
    731   23.37   44.06  127.00     14.44      1.68       0     1  19806.3  19473.3   -4.82    0.00  100.00    -61669     1.0000   17.74    0.00
    732   66.34  232.91   56.27      3.90      8.93       0     1  19806.3  19473.3   -4.82    0.00  100.00    -61426     1.0000   27.15    0.00
    733  227.12  271.40  217.30      2.88     13.08       0     1  19806.3  19473.3   -4.82    0.00  100.00    -61572     1.0000   24.18    0.00
    734  321.44  227.94   89.30     -2.11    -18.90       0     1  19806.3  19473.3   -4.82    0.00  100.00    -61478     1.0000   28.98    0.00
    735   78.34  227.81   85.15    -24.59     16.89       0     1  19806.3  19473.3   -4.82    0.00  100.00    -61604     1.0000   25.93    0.00
    736  231.43  239.63   63.51     -4.72    -17.38       0     1  19806.3  19473.3   -4.82    0.00  100.00    -61479     1.0000   29.18    0.00
    737  249.89  245.89  101.46     -8.08    -42.28       0     1  19806.3  19473.3   -4.82    0.00  100.00    -61822     1.0000   20.04    0.00
    738  119.91  242.01   59.01     -1.69      9.58       0     1  19806.3  19473.3   -4.82    0.00  100.00    -61532     1.0000   25.95    0.00
    739   84.70   45.70   76.36     15.13    -18.67       0     1  19806.3  19473.3   -4.82    0.00  100.00    -61667     1.0000   22.44    0.00
    740  145.37  268.80  221.77     16.14     26.88       0     1  19806.3  19473.3   -4.82    0.00  100.00    -61660     1.0000   24.96    0.00
    741  286.25  102.60  263.46     19.18     -0.28       0     1  19806.3  19473.3   -4.82    0.00  100.00    -61624     1.0000   20.71    0.00
    742  298.77  235.79  103.01    -23.13      9.65       0     1  19806.3  19473.3   -4.82    0.00  100.00    -61549     1.0000   22.84    0.00
    743   12.72   79.43   66.32      8.43    -21.63       0     1  19908.2  19667.1   10.16    0.00  100.00    -61842     1.0000   21.83    0.00
    744   78.11  222.96   86.78     14.59      0.98       0     1  19908.2  19667.1   10.16    0.00  100.00    -61706     1.0000   21.37    0.00
    745  186.54  232.37   60.45      1.12      2.31       0     1  19908.2  19667.1   10.16    0.00  100.00    -61443     1.0000   26.00    0.00
    746  275.16  268.09  201.64     35.40    -22.42       0     1  19908.2  19667.1   10.16    0.00  100.00    -61637     1.0000   24.20    0.00
    747  214.72  231.08   53.31      0.30     -4.83       0     1  19908.2  19667.1   10.16    0.00  100.00    -61544     1.0000   23.47    0.00
    748  128.51  266.98  111.30      4.66      5.54       0     1  19908.2  19667.1   10.16    0.00  100.00    -61658     1.0000   19.89    0.00
    749   85.62  239.99   93.64     -3.22      9.04       0     1  19908.2  19667.1   10.16    0.00  100.00    -61496     1.0000   22.24    0.00
    750   98.30  234.99  101.47      0.81      5.52       0     1  19908.2  19667.1   10.16    0.00  100.00    -61548     1.0000   25.82    0.00
    751  256.70   58.14   79.34     -4.81      3.91       0     1  19908.2  19667.1   10.16    0.00  100.00    -61635     1.0000   17.05    0.00
    752  121.41  247.02   76.28      7.93     -8.18       0     1  19908.2  19667.1   10.16    0.00  100.00    -61632     1.0000   15.83    0.00
    753  168.84   28.11  154.98      0.88    -12.99       0     1  19908.2  19667.1   10.16    0.00  100.00    -61425     1.0000   18.26    0.00
    754  252.53  228.09   66.50     -3.33    -20.66       0     1  19908.2  19667.1   10.16    0.00  100.00    -61396     1.0000   25.83    0.00
    755  140.93  233.13   85.35      2.99     -4.85       0     1  19908.2  19667.1   10.16    0.00  100.00    -61558     1.0000   25.69    0.00
    756  322.88  258.76  181.40     -3.23    -28.15       0     1  21954.5  21779.7  -10.73    0.00  100.00    -61677     1.0000   17.42    0.00
    757  106.78  230.70   95.13     12.24      5.25       0     1  21954.5  21779.7  -10.73    0.00  100.00    -61644     1.0000   23.55    0.00
    758  123.75  240.15  320.10    -13.48     -8.83       0     1  21954.5  21779.7  -10.73    0.00  100.00    -61634     1.0000   19.76    0.00
    759  150.11  239.20   90.52      8.61     28.64       0     1  21954.5  21779.7  -10.73    0.00  100.00    -61571     1.0000   22.56    0.00
    760  270.53   57.38  184.65    -27.75    -15.83       0     1  21954.5  21779.7  -10.73    0.00  100.00    -61541     1.0000   18.55    0.00
    761   93.15  226.02   82.91      0.90     10.41       0     1  21954.5  21779.7  -10.73    0.00  100.00    -61620     1.0000   26.09    0.00
    762  115.12  247.59  136.51     10.49     -2.18       0     1  21954.5  21779.7  -10.73    0.00  100.00    -61802     1.0000   19.76    0.00
    763  331.96  228.46   60.41    -16.91      9.40       0     1  21954.5  21779.7  -10.73    0.00  100.00    -62215     1.0000   27.95    0.00
    764  255.85  241.85   89.04      9.43     -1.68       0     1  21954.5  21779.7  -10.73    0.00  100.00    -61599     1.0000   27.21    0.00
    765  132.57  228.26   91.80      7.35     15.30       0     1  21954.5  21779.7  -10.73    0.00  100.00    -61504     1.0000   30.51    0.00
    766  274.27  259.33   92.06    -30.14      6.77       0     1  21954.5  21779.7  -10.73    0.00  100.00    -61862     1.0000   17.56    0.00
    767  316.29  270.13  229.94     11.70     -5.41       0     1  21954.5  21779.7  -10.73    0.00  100.00    -61589     1.0000   19.22    0.00
    768  287.39  246.39   70.86      3.99     10.68       0     1  21954.5  21779.7  -10.73    0.00  100.00    -61476     1.0000   22.45    0.00
    769   46.88  219.74   77.81    -17.57      9.72       0     1  21954.5  21779.7  -10.73    0.00  100.00    -61470     1.0000   25.66    0.00
    770   96.36   63.50  209.97    -13.80     23.71       0     1  21954.5  21779.7  -10.73    0.00  100.00    -62060     1.0000   22.30    0.00
    771  314.26   58.20   89.67     -1.01     -5.02       0     1  21954.5  21779.7  -10.73    0.00  100.00    -61914     1.0000   22.41    0.00
    772  298.90   35.41  244.99     -9.17     -1.79       0     1  21954.5  21779.7  -10.73    0.00  100.00    -61854     1.0000   17.99    0.00
    773  263.68  235.29  128.58    -10.11     -2.33       0     1  21954.5  21779.7  -10.73    0.00  100.00    -61515     1.0000   20.40    0.00
    774  179.63  239.77   77.00     16.50     17.80       0     1  21954.5  21779.7  -10.73    0.00  100.00    -61692     1.0000   22.30    0.00
    775  267.71  232.57   90.22      4.46      5.55       0     1  21954.5  21779.7  -10.73    0.00  100.00    -61565     1.0000   21.54    0.00
    776  204.35   61.44  315.61      1.80     25.93       0     1  21954.5  21779.7  -10.73    0.00  100.00    -61754     1.0000   18.67    0.00
    777  270.63   22.55  274.59     18.19     20.15       0     1  21954.5  21779.7  -10.73    0.00  100.00    -61552     1.0000   19.30    0.00
    778  314.59   56.84   70.33     25.33     16.67       0     1  22076.1  21793.9  -16.44    0.00  100.00    -61939     1.0000   19.72    0.00
    779   57.40   78.92  356.32      9.79      2.56       0     1  22076.1  21793.9  -16.44    0.00  100.00    -61672     1.0000   26.06    0.00
    780  116.23  255.95   86.70    -11.31      6.11       0     1  22076.1  21793.9  -16.44    0.00  100.00    -61553     1.0000   20.79    0.00
    781   94.18  240.93   84.71     11.81      6.89       0     1  22076.1  21793.9  -16.44    0.00  100.00    -61638     1.0000   26.55    0.00
    782  289.90  229.77   93.74     -5.10    -10.74       0     1  22076.1  21793.9  -16.44    0.00  100.00    -61926     1.0000   20.20    0.00
    783   84.64  230.56   78.43     -1.31      2.68       0     1  22076.1  21793.9  -16.44    0.00  100.00    -61541     1.0000   28.20    0.00
    784   61.14   25.16  -19.16     -1.04     -4.48       0     1  22076.1  21793.9  -16.44    0.00  100.00    -61593     1.0000   24.09    0.00
    785  120.99  228.93   82.46     10.61     -7.94       0     1  22076.1  21793.9  -16.44    0.00  100.00    -61647     1.0000   27.94    0.00
    786  266.40  219.88   78.01      5.50    -11.09       0     1  22076.1  21793.9  -16.44    0.00  100.00    -61544     1.0000   28.19    0.00
    787  215.57   23.79  321.47      3.71    -13.75       0     1  22076.1  21793.9  -16.44    0.00  100.00    -61662     1.0000   19.70    0.00
    788  335.06   82.40  146.33      9.73     12.76       0     1  22076.1  21793.9  -16.44    0.00  100.00    -61573     1.0000   24.88    0.00
    789   41.02  244.44   97.71      9.71      0.38       0     1  22076.1  21793.9  -16.44    0.00  100.00    -61533     1.0000   23.77    0.00
    790  343.66  243.46   92.60    -26.35    -12.56       0     1  22076.1  21793.9  -16.44    0.00  100.00    -61926     1.0000   20.26    0.00
    791   13.54   67.79  209.21     -3.54     30.10       0     1  22076.1  21793.9  -16.44    0.00  100.00    -61557     1.0000   19.82    0.00
    792  162.77  231.25   81.30     -5.00    -14.28       0     1  22076.1  21793.9  -16.44    0.00  100.00    -61576     1.0000   27.63    0.00
    793  115.02  209.13  194.30    -34.60      6.13       0     1  22076.1  21793.9  -16.44    0.00  100.00    -61656     1.0000   21.36    0.00
    794  134.97  231.52   69.41      4.32      6.29       0     1  22076.1  21793.9  -16.44    0.00  100.00    -61436     1.0000   27.88    0.00
    795  352.96  267.33  102.20    -15.30    -30.52       0     1  22076.1  21793.9  -16.44    0.00  100.00    -62508     1.0000   20.87    0.00
    796  140.02   81.11  137.31     16.37    -14.26       0     1  22076.1  21793.9  -16.44    0.00  100.00    -62567     1.0000   23.15    0.00
    797  264.43  231.80   54.24    -20.91     -2.19       0     1  21984.3  21723.0  -10.43    0.00  100.00    -61479     1.0000   25.95    0.00
    798   66.36   30.46  261.99     13.45      2.97       0     1  21984.3  21723.0  -10.43    0.00  100.00    -61502     1.0000   23.02    0.00
    799  121.11  247.47   93.02     21.26      2.17       0     1  21984.3  21723.0  -10.43    0.00  100.00    -61571     1.0000   23.26    0.00
    800  314.88   84.69  259.69      4.70      4.51       0     1  21984.3  21723.0  -10.43    0.00  100.00    -61489     1.0000   20.63    0.00
    801  157.71  232.69   84.44     13.03      3.76       0     1  21984.3  21723.0  -10.43    0.00  100.00    -61518     1.0000   19.58    0.00
    802   37.85   61.62   19.73     27.65     -7.06       0     1  21984.3  21723.0  -10.43    0.00  100.00    -61540     1.0000   17.32    0.00
    803  215.54  243.19   89.38      7.94      0.56       0     1  21984.3  21723.0  -10.43    0.00  100.00    -61626     1.0000   25.00    0.00
    804    2.19  234.79   83.05    -25.88      2.61       0     1  21984.3  21723.0  -10.43    0.00  100.00    -61623     1.0000   27.55    0.00
    805  103.56   37.58  321.38    -17.80      8.02       0     1  21984.3  21723.0  -10.43    0.00  100.00    -61692     1.0000   21.23    0.00
    806  164.34   17.66  151.24      2.42    -20.61       0     1  21984.3  21723.0  -10.43    0.00  100.00    -61534     1.0000   18.14    0.00
    807  267.61  231.52  125.15     -9.41     -1.57       0     1  21984.3  21723.0  -10.43    0.00  100.00    -61407     1.0000   21.17    0.00
    808  240.60  232.80   88.95     17.85     -4.89       0     1  21984.3  21723.0  -10.43    0.00  100.00    -61491     1.0000   23.72    0.00
    809  166.82  237.74  236.12     14.33      0.54       0     1  21984.3  21723.0  -10.43    0.00  100.00    -61500     1.0000   19.45    0.00
    810  302.34  240.98  129.11    -23.28     -1.44       0     1  21984.3  21723.0  -10.43    0.00  100.00    -61487     1.0000   19.95    0.00
    811  312.35  232.53   94.08    -27.29    -19.59       0     1  21984.3  21723.0  -10.43    0.00  100.00    -61706     1.0000   24.84    0.00
    812   84.77  224.12   93.02    -11.02     -6.77       0     1  21984.3  21723.0  -10.43    0.00  100.00    -61449     1.0000   20.61    0.00
    813   28.70  231.71  100.98      8.12     20.01       0     1  21984.3  21723.0  -10.43    0.00  100.00    -61582     1.0000   22.27    0.00
    814   57.15   51.62   82.53     28.66     -8.73       0     1  24151.4  23900.3    1.61    0.00  100.00    -61794     1.0000   22.42    0.00
    815   84.47  223.19   71.27      2.03     10.74       0     1  24151.4  23900.3    1.61    0.00  100.00    -61438     1.0000   23.77    0.00
    816  317.90  242.54   73.55     -5.88      4.33       0     1  24151.4  23900.3    1.61    0.00  100.00    -61817     1.0000   19.97    0.00
    817   65.00  217.04   74.52     11.12     -2.01       0     1  24151.4  23900.3    1.61    0.00  100.00    -61452     1.0000   27.13    0.00
    818  327.03  229.54   81.99    -21.56    -10.36       0     1  24151.4  23900.3    1.61    0.00  100.00    -61550     1.0000   29.07    0.00
    819  137.42  231.10   63.02     -2.30      5.57       0     1  24151.4  23900.3    1.61    0.00  100.00    -61515     1.0000   25.48    0.00
    820  341.88  240.98   67.67    -26.92    -17.94       0     1  24151.4  23900.3    1.61    0.00  100.00    -61693     1.0000   23.36    0.00
    821  110.28  227.90   85.28      4.32     10.09       0     1  24151.4  23900.3    1.61    0.00  100.00    -61541     1.0000   26.53    0.00
    822  280.28  231.51   80.44     11.50    -12.27       0     1  24151.4  23900.3    1.61    0.00  100.00    -61502     1.0000   26.72    0.00
    823  221.92  245.27   76.57     11.15      4.38       0     1  24151.4  23900.3    1.61    0.00  100.00    -61544     1.0000   26.47    0.00
    824   53.62   76.50  144.61     31.74    -10.11       0     1  24151.4  23900.3    1.61    0.00  100.00    -61681     1.0000   21.35    0.00
    825  191.66   85.82  218.72    -20.12     22.08       0     1  24151.4  23900.3    1.61    0.00  100.00    -61633     1.0000   18.74    0.00
    826  217.39  233.42   85.93     25.80     -7.96       0     1  24151.4  23900.3    1.61    0.00  100.00    -61516     1.0000   24.08    0.00
    827  351.57  245.86   84.82      1.63      0.87       0     1  24151.4  23900.3    1.61    0.00  100.00    -61495     1.0000   26.54    0.00
    828  118.60  233.10   52.42     -5.77    -18.03       0     1  24151.4  23900.3    1.61    0.00  100.00    -61461     1.0000   25.75    0.00
    829   17.90  239.08   83.63      6.24      9.86       0     1  24151.4  23900.3    1.61    0.00  100.00    -61572     1.0000   23.93    0.00
    830  346.84  238.59   82.40      4.42      6.76       0     1  24151.4  23900.3    1.61    0.00  100.00    -61737     1.0000   25.69    0.00
    831  163.84  214.90   45.98     30.90     18.86       0     1  24151.4  23900.3    1.61    0.00  100.00    -61737     1.0000   18.06    0.00
    832  153.88  221.32  259.37     -6.23      3.74       0     1  24151.4  23900.3    1.61    0.00  100.00    -61564     1.0000   19.49    0.00
    833  324.03   38.70   90.78     25.63     15.98       0     1  24332.3  24009.3  -11.22    0.00  100.00    -61701     1.0000   18.40    0.00
    834   12.42   49.32  224.94      0.77      6.14       0     1  24332.3  24009.3  -11.22    0.00  100.00    -61624     1.0000   21.68    0.00
    835  260.92  268.83  217.95    -45.07     26.05       0     1  24332.3  24009.3  -11.22    0.00  100.00    -61736     1.0000   21.74    0.00
    836  291.40  233.65   81.75    -15.78     -1.83       0     1  24332.3  24009.3  -11.22    0.00  100.00    -61536     1.0000   25.43    0.00
    837  162.65  214.83   80.42     12.23     -1.18       0     1  24332.3  24009.3  -11.22    0.00  100.00    -61467     1.0000   24.18    0.00
    838   26.13  240.05   59.37      1.46     -2.82       0     1  24332.3  24009.3  -11.22    0.00  100.00    -62351     1.0000   26.41    0.00
    839  143.70  234.31   77.53      7.38      0.32       0     1  24332.3  24009.3  -11.22    0.00  100.00    -61708     1.0000   24.79    0.00
    840  173.17  226.05   73.95     -9.53    -10.44       0     1  24332.3  24009.3  -11.22    0.00  100.00    -61533     1.0000   24.12    0.00
    841  103.95  227.69   74.35     -3.17      4.03       0     1  24332.3  24009.3  -11.22    0.00  100.00    -61585     1.0000   22.46    0.00
    842  247.98  222.02   92.69     -2.92     -4.23       0     1  24332.3  24009.3  -11.22    0.00  100.00    -61533     1.0000   29.67    0.00
    843  268.81  264.55  297.08      2.27     -9.40       0     1  24332.3  24009.3  -11.22    0.00  100.00    -61679     1.0000   23.53    0.00
    844   46.19  237.41   60.42      8.96     23.74       0     1  24332.3  24009.3  -11.22    0.00  100.00    -61549     1.0000   21.93    0.00
    845  308.73  250.18  104.18      0.09    -28.86       0     1  24332.3  24009.3  -11.22    0.00  100.00    -61579     1.0000   18.42    0.00
    846  148.50  231.53   63.57     -5.65      6.61       0     1  24332.3  24009.3  -11.22    0.00  100.00    -61583     1.0000   26.71    0.00
    847  287.11  229.76   59.87     -1.97     -7.83       0     1  24052.8  23817.0   -9.38    0.00  100.00    -61518     1.0000   28.53    0.00
    848  147.73  241.62   58.63     14.26    -11.77       0     1  24052.8  23817.0   -9.38    0.00  100.00    -61484     1.0000   26.73    0.00
    849  247.90  232.66   90.62     -3.57     -6.09       0     1  24052.8  23817.0   -9.38    0.00  100.00    -62001     1.0000   23.03    0.00
    850   33.59  222.71   81.86      8.83      2.96       0     1  24052.8  23817.0   -9.38    0.00  100.00    -61459     1.0000   23.76    0.00
    851  239.80  239.38   92.15     12.21    -20.93       0     1  24052.8  23817.0   -9.38    0.00  100.00    -61747     1.0000   19.69    0.00
    852  198.63  239.43   82.34     10.58      7.43       0     1  24052.8  23817.0   -9.38    0.00  100.00    -61541     1.0000   23.65    0.00
    853   69.90  226.54   87.07     14.74     17.00       0     1  24052.8  23817.0   -9.38    0.00  100.00    -61531     1.0000   22.61    0.00
    854  338.56  228.94   54.33    -20.22      7.18       0     1  24052.8  23817.0   -9.38    0.00  100.00    -61659     1.0000   26.14    0.00
    855   58.15  215.83    9.40    -37.03     -5.60       0     1  24052.8  23817.0   -9.38    0.00  100.00    -61533     1.0000   18.49    0.00
    856  322.03   89.63  258.98    -23.53     27.07       0     1  24052.8  23817.0   -9.38    0.00  100.00    -61564     1.0000   19.86    0.00
    857  167.38   85.49    8.00    -31.36      2.45       0     1  24052.8  23817.0   -9.38    0.00  100.00    -62338     1.0000   17.73    0.00
    858  160.31  279.61  172.28     24.53    -18.85       0     1  24052.8  23817.0   -9.38    0.00  100.00    -62031     1.0000   21.78    0.00
    859  327.96   71.68  270.49      1.16    -16.94       0     1  26626.6  26313.5   -3.70    0.00  100.00    -61591     1.0000   18.66    0.00
    860  104.66  270.73  196.03      5.86     -9.65       0     1  26626.6  26313.5   -3.70    0.00  100.00    -61622     1.0000   19.59    0.00
    861  174.63  219.91   72.09     -1.09     -9.68       0     1  26626.6  26313.5   -3.70    0.00  100.00    -61559     1.0000   22.75    0.00
    862  250.32  234.63   63.98     14.52    -18.31       0     1  26626.6  26313.5   -3.70    0.00  100.00    -61474     1.0000   23.14    0.00
    863  267.58  234.46   80.63     -5.47     -6.77       0     1  26626.6  26313.5   -3.70    0.00  100.00    -62063     1.0000   25.83    0.00
    864  241.38  231.14   88.29      0.48     -9.34       0     1  26626.6  26313.5   -3.70    0.00  100.00    -61562     1.0000   20.44    0.00
    865  114.42  243.67   72.87      3.36    -19.81       0     1  26626.6  26313.5   -3.70    0.00  100.00    -61984     1.0000   20.73    0.00
    866  114.70  221.74   76.81      1.27      7.07       0     1  26626.6  26313.5   -3.70    0.00  100.00    -61563     1.0000   24.62    0.00
    867  249.00  247.85   75.34      4.72     -9.67       0     1  26626.6  26313.5   -3.70    0.00  100.00    -61572     1.0000   25.72    0.00
    868  303.28  242.89   81.24     -4.66     -9.49       0     1  26626.6  26313.5   -3.70    0.00  100.00    -61613     1.0000   23.63    0.00
    869   69.65   85.04  244.21     31.30     10.53       0     1  26626.6  26313.5   -3.70    0.00  100.00    -61791     1.0000   15.38    0.00
    870  297.93  239.72   88.51     -0.05    -12.37       0     1  26626.6  26313.5   -3.70    0.00  100.00    -61421     1.0000   25.74    0.00
    871  299.40  227.70   81.37    -16.61      1.33       0     1  26626.6  26313.5   -3.70    0.00  100.00    -61837     1.0000   22.38    0.00
    872  188.09  264.24  267.11     12.64    -16.63       0     1  26626.6  26313.5   -3.70    0.00  100.00    -61440     1.0000   20.20    0.00
    873  163.29  226.34   65.07      5.02      0.06       0     1  26626.6  26313.5   -3.70    0.00  100.00    -61552     1.0000   21.56    0.00
    874  152.66  228.93   52.47      3.72     -6.71       0     1  26626.6  26313.5   -3.70    0.00  100.00    -61921     1.0000   23.29    0.00
    875   33.71   28.15  291.63    -17.17     15.10       0     1  26626.6  26313.5   -3.70    0.00  100.00    -61499     1.0000   22.15    0.00
    876  298.68  219.82   94.67     -0.21     -8.52       0     1  26763.6  26485.4  -14.96    0.00  100.00    -62450     1.0000   21.33    0.00
    877    4.50  248.07  343.45     -9.32     28.56       0     1  26763.6  26485.4  -14.96    0.00  100.00    -61759     1.0000   22.35    0.00
    878  232.13  217.84   54.40      5.54      0.71       0     1  26763.6  26485.4  -14.96    0.00  100.00    -61589     1.0000   23.82    0.00
    879  271.34  226.31   82.54     -4.90    -18.16       0     1  26763.6  26485.4  -14.96    0.00  100.00    -61669     1.0000   25.34    0.00
    880  329.89  233.27   78.42     -6.99    -12.95       0     1  26763.6  26485.4  -14.96    0.00  100.00    -61609     1.0000   28.00    0.00
    881   52.17  233.18   79.30     -6.04     10.87       0     1  26763.6  26485.4  -14.96    0.00  100.00    -61783     1.0000   20.64    0.00
    882  133.88  233.51   61.74      3.26     -4.65       0     1  26763.6  26485.4  -14.96    0.00  100.00    -61612     1.0000   20.05    0.00
    883  288.05  233.67   99.09      2.99      2.21       0     1  26763.6  26485.4  -14.96    0.00  100.00    -61702     1.0000   24.88    0.00
    884  102.33  245.24   77.65      9.93     17.56       0     1  26763.6  26485.4  -14.96    0.00  100.00    -61605     1.0000   24.10    0.00
    885  201.07  224.17   56.25     10.13     -3.59       0     1  26763.6  26485.4  -14.96    0.00  100.00    -61503     1.0000   30.44    0.00
    886   98.46  214.23  305.69    -25.77     -8.86       0     1  26763.6  26485.4  -14.96    0.00  100.00    -61550     1.0000   18.22    0.00
    887  104.05  227.88  154.29    -14.43     24.52       0     1  26763.6  26485.4  -14.96    0.00  100.00    -61697     1.0000   16.61    0.00
    888    7.38  256.33  227.51     -0.40     26.65       0     1  26763.6  26485.4  -14.96    0.00  100.00    -61727     1.0000   18.73    0.00
    889  118.44  229.62   65.40     18.36     -3.49       0     1  26763.6  26485.4  -14.96    0.00  100.00    -61650     1.0000   18.29    0.00
    890  250.93  223.12   83.36     13.52      6.98       0     1  26763.6  26485.4  -14.96    0.00  100.00    -61608     1.0000   20.67    0.00
    891  270.03   81.37   -5.42    -19.63     -0.80       0     1  26763.6  26485.4  -14.96    0.00  100.00    -61442     1.0000   19.25    0.00
    892  137.78   94.54  268.32     11.15    -19.61       0     1  26763.6  26485.4  -14.96    0.00  100.00    -61611     1.0000   23.87    0.00
    893   45.73  224.70   95.23    -15.62      1.91       0     1  26579.8  26358.1   -9.71    0.00  100.00    -61446     1.0000   23.03    0.00
    894  170.10  226.50   71.91      8.85    -10.05       0     1  26579.8  26358.1   -9.71    0.00  100.00    -61540     1.0000   24.37    0.00
    895  299.28  106.69  214.83     18.28      4.92       0     1  26579.8  26358.1   -9.71    0.00  100.00    -61600     1.0000   17.98    0.00
    896   29.63  231.30   58.61      1.96     -2.36       0     1  26579.8  26358.1   -9.71    0.00  100.00    -61572     1.0000   28.95    0.00
    897   28.31  234.38   91.46    -10.52     -8.76       0     1  26579.8  26358.1   -9.71    0.00  100.00    -61585     1.0000   23.90    0.00
    898  266.11  227.72   84.21      3.56      2.63       0     1  26579.8  26358.1   -9.71    0.00  100.00    -61572     1.0000   23.82    0.00
    899   36.89  235.40  100.72     -7.86     -5.11       0     1  26579.8  26358.1   -9.71    0.00  100.00    -61545     1.0000   25.15    0.00
    900  264.65   43.00  266.26     -0.62      2.86       0     1  26579.8  26358.1   -9.71    0.00  100.00    -61500     1.0000   22.90    0.00
    901  214.89  216.09   61.61     -0.63     18.91       0     1  26579.8  26358.1   -9.71    0.00  100.00    -61455     1.0000   26.45    0.00
    902   32.52  264.10  315.39      3.23    -16.08       0     1  26579.8  26358.1   -9.71    0.00  100.00    -61453     1.0000   21.73    0.00
    903  290.84   53.55  135.17    -31.05      5.28       0     1  26579.8  26358.1   -9.71    0.00  100.00    -61500     1.0000   20.39    0.00
    904   28.11  233.12   90.86     -5.45     -1.89       0     1  26579.8  26358.1   -9.71    0.00  100.00    -61466     1.0000   23.01    0.00
    905  324.73  233.78   85.35     -1.87      4.38       0     1  26579.8  26358.1   -9.71    0.00  100.00    -61423     1.0000   26.52    0.00
    906  218.95  263.24   98.76     10.24      8.70       0     1  26579.8  26358.1   -9.71    0.00  100.00    -61701     1.0000   21.85    0.00
    907   51.49  244.86   83.00      0.82     -5.66       0     1  26579.8  26358.1   -9.71    0.00  100.00    -61584     1.0000   21.75    0.00
    908  225.41  231.72   79.49     28.47     -2.31       0     1  26579.8  26358.1   -9.71    0.00  100.00    -61457     1.0000   20.03    0.00
    909  173.84  250.45  249.19    -22.58     -3.49       0     1  26579.8  26358.1   -9.71    0.00  100.00    -61712     1.0000   18.89    0.00
    910  265.97  242.91  299.74     -5.45     -4.82       0     1   8549.6   8319.3    4.57    0.00  100.00    -61461     1.0000   20.10    0.00
    911  246.58  239.59   68.92    -13.04     25.38       0     1   8549.6   8319.3    4.57    0.00  100.00    -61537     1.0000   25.92    0.00
    912  136.99  234.23   60.28     -4.41      3.56       0     1   8549.6   8319.3    4.57    0.00  100.00    -62151     1.0000   23.98    0.00
    913  111.47  226.91   70.87      6.84    -13.37       0     1   8549.6   8319.3    4.57    0.00  100.00    -61497     1.0000   21.45    0.00
    914  110.55  249.97   21.92      7.23     17.82       0     1   8549.6   8319.3    4.57    0.00  100.00    -61571     1.0000   15.58    0.00
    915  183.99  248.04   86.87     -3.54    -13.07       0     1   8549.6   8319.3    4.57    0.00  100.00    -61494     1.0000   21.90    0.00
    916  140.99   85.01  308.96      8.39     33.74       0     1   8549.6   8319.3    4.57    0.00  100.00    -61444     1.0000   20.77    0.00
    917  206.14  274.16  156.20     -1.07    -20.79       0     1   8549.6   8319.3    4.57    0.00  100.00    -61398     1.0000   20.79    0.00
    918  127.20   32.35  200.02    -23.30     -0.44       0     1   8549.6   8319.3    4.57    0.00  100.00    -61483     1.0000   18.19    0.00
    919  203.40  229.22   76.77    -38.10     -8.20       0     1   8549.6   8319.3    4.57    0.00  100.00    -61576     1.0000   19.91    0.00
    920  337.74  265.28   87.20      4.47      1.89       0     1   8549.6   8319.3    4.57    0.00  100.00    -61519     1.0000   20.29    0.00
    921  240.52  232.83   79.52     24.12      8.87       0     1   8549.6   8319.3    4.57    0.00  100.00    -61477     1.0000   18.87    0.00
    922  135.01  258.84  230.18     19.05      6.66       0     1   8549.6   8319.3    4.57    0.00  100.00    -62013     1.0000   18.99    0.00
    923   43.60  245.30  326.84      2.67     19.32       0     1   8549.6   8319.3    4.57    0.00  100.00    -61607     1.0000   20.44    0.00
    924  281.11   60.31   19.23     -7.41     -8.44       0     1   8549.6   8319.3    4.57    0.00  100.00    -61479     1.0000   18.29    0.00
    925  225.49  234.09   82.62     48.37      4.50       0     1   8549.6   8319.3    4.57    0.00  100.00    -61493     1.0000   24.06    0.00
    926   23.50   77.83  311.34    -20.75     -0.14       0     1   8549.6   8319.3    4.57    0.00  100.00    -61618     1.0000   18.69    0.00
    927   74.95  237.63   88.63      9.20      0.63       0     1   8628.6   8281.2   -7.98    0.00  100.00    -61417     1.0000   24.42    0.00
    928  252.05  221.55   80.59     14.49     -6.38       0     1   8628.6   8281.2   -7.98    0.00  100.00    -61523     1.0000   22.16    0.00
    929  353.22  241.98  104.90     13.54     -1.32       0     1   8628.6   8281.2   -7.98    0.00  100.00    -61392     1.0000   22.40    0.00
    930   20.35  233.30   69.95     -5.53     24.18       0     1   8628.6   8281.2   -7.98    0.00  100.00    -61405     1.0000   24.42    0.00
    931  219.54   98.96  184.75    -13.37     15.50       0     1   8628.6   8281.2   -7.98    0.00  100.00    -61534     1.0000   15.90    0.00
    932  168.41  231.79  183.87    -30.71     15.98       0     1   8628.6   8281.2   -7.98    0.00  100.00    -61553     1.0000   15.24    0.00
    933   97.06  237.94   86.37    -13.34     23.98       0     1   8628.6   8281.2   -7.98    0.00  100.00    -61498     1.0000   21.38    0.00
    934  140.73  245.68  214.78     -1.99     28.60       0     1   8628.6   8281.2   -7.98    0.00  100.00    -61566     1.0000   23.87    0.00
    935   93.56  231.90   77.78     13.98     -7.36       0     1   8628.6   8281.2   -7.98    0.00  100.00    -61416     1.0000   22.33    0.00
    936    4.34  248.02   82.39     -6.05     21.14       0     1   8628.6   8281.2   -7.98    0.00  100.00    -61448     1.0000   20.81    0.00
    937  229.63  257.08  351.50     -2.01     -9.85       0     1   8628.6   8281.2   -7.98    0.00  100.00    -61502     1.0000   19.66    0.00
    938  291.23   47.01  249.06     30.68     -4.24       0     1   8628.6   8281.2   -7.98    0.00  100.00    -61490     1.0000   16.99    0.00
    939  169.66  226.08   71.95     -6.10     -2.31       0     1   8628.6   8281.2   -7.98    0.00  100.00    -61426     1.0000   21.67    0.00
    940    5.51  260.11    8.91      4.15     11.35       0     1   8741.4   8510.0    1.87    0.00  100.00    -61430     1.0000   20.38    0.00
    941  163.38  239.28   82.72     11.97    -13.45       0     1   8741.4   8510.0    1.87    0.00  100.00    -61452     1.0000   24.23    0.00
    942    7.23   97.15  230.30      6.75     18.29       0     1   8741.4   8510.0    1.87    0.00  100.00    -61470     1.0000   21.58    0.00
    943  299.57  247.77   65.91     -1.46    -19.49       0     1   8741.4   8510.0    1.87    0.00  100.00    -61429     1.0000   19.67    0.00
    944  164.13   37.99   -7.64      7.10     -4.10       0     1   8741.4   8510.0    1.87    0.00  100.00    -61466     1.0000   16.37    0.00
    945  110.44  232.35   83.12     -5.43     30.68       0     1   8741.4   8510.0    1.87    0.00  100.00    -61446     1.0000   23.68    0.00
    946  299.19  247.04  197.62    -23.87     10.69       0     1   8741.4   8510.0    1.87    0.00  100.00    -61477     1.0000   16.31    0.00
    947   56.44  243.92   99.18     18.77      7.59       0     1   8741.4   8510.0    1.87    0.00  100.00    -61424     1.0000   24.20    0.00
    948   40.76  267.50   11.10      9.50     25.53       0     1   8741.4   8510.0    1.87    0.00  100.00    -61535     1.0000   22.06    0.00
    949  150.96  174.38  115.00     19.99      2.08       0     1   8741.4   8510.0    1.87    0.00  100.00    -61446     1.0000   18.70    0.00
    950  232.95  238.80   81.10     -8.56    -20.17       0     1   8741.4   8510.0    1.87    0.00  100.00    -61490     1.0000   21.18    0.00
    951  260.50  253.80  211.80      4.93     23.01       0     1   8741.4   8510.0    1.87    0.00  100.00    -61440     1.0000   17.85    0.00
    952   77.37  233.60   91.80     18.24     -2.70       0     1   8741.4   8510.0    1.87    0.00  100.00    -61500     1.0000   22.08    0.00
    953  324.20   61.92  259.55     -9.14    -30.77       0     1   8741.4   8510.0    1.87    0.00  100.00    -61475     1.0000   17.63    0.00
    954  340.12   10.13  302.05     30.94     15.02       0     1   8741.4   8510.0    1.87    0.00  100.00    -61466     1.0000   13.72    0.00
    955  198.91  236.35  250.57     -4.29     10.76       0     1  10972.6  10712.1    1.81    0.00  100.00    -61519     1.0000   22.13    0.00
    956   79.84  239.40   97.77     24.24     15.52       0     1  10972.6  10712.1    1.81    0.00  100.00    -61411     1.0000   20.60    0.00
    957  122.59  232.14   62.50      4.63      0.69       0     1  10972.6  10712.1    1.81    0.00  100.00    -61498     1.0000   30.39    0.00
    958   45.41  251.47   89.86    -10.12     10.15       0     1  10972.6  10712.1    1.81    0.00  100.00    -61499     1.0000   21.24    0.00
    959  169.81   26.68  297.06     21.10     10.38       0     1  10972.6  10712.1    1.81    0.00  100.00    -61606     1.0000   19.95    0.00
    960  256.68  229.76   63.07    -10.94     -2.74       0     1  10972.6  10712.1    1.81    0.00  100.00    -61442     1.0000   21.89    0.00
    961   23.49  223.21   87.02    -12.48     -8.64       0     1  10972.6  10712.1    1.81    0.00  100.00    -61516     1.0000   27.09    0.00
    962  284.98  268.79  266.28      3.41    -14.29       0     1  10972.6  10712.1    1.81    0.00  100.00    -61478     1.0000   22.56    0.00
    963  177.25  248.91   60.45     29.88      4.26       0     1  10972.6  10712.1    1.81    0.00  100.00    -61386     1.0000   27.54    0.00
    964  161.94  248.55   83.89      6.67     27.16       0     1  10972.6  10712.1    1.81    0.00  100.00    -61549     1.0000   21.60    0.00
    965  232.45   40.55  299.86    -12.76     31.76       0     1  10972.6  10712.1    1.81    0.00  100.00    -61543     1.0000   22.92    0.00
    966  124.32  227.17   71.87     10.36      3.37       0     1  10972.6  10712.1    1.81    0.00  100.00    -61564     1.0000   20.28    0.00
    967  286.90  236.21   92.48      4.22     -7.71       0     1  10972.6  10712.1    1.81    0.00  100.00    -61565     1.0000   17.38    0.00
    968   63.44  236.18   58.88     14.20    -13.38       0     1  10972.6  10712.1    1.81    0.00  100.00    -61562     1.0000   21.31    0.00
    969  134.79   56.68  306.85     10.53    -13.86       0     1  10972.6  10712.1    1.81    0.00  100.00    -61540     1.0000   17.37    0.00
    970  123.66   80.09   48.01    -13.72     -8.57       0     1  10972.6  10712.1    1.81    0.00  100.00    -61455     1.0000   18.68    0.00
    971  232.52  233.85  124.10     20.86     -3.58       0     1  10972.6  10712.1    1.81    0.00  100.00    -61526     1.0000   18.24    0.00
    972  350.44  230.42   56.29     -3.05     -4.14       0     1  10972.6  10712.1    1.81    0.00  100.00    -61557     1.0000   21.52    0.00
    973    3.56  227.66   71.00    -22.15     -3.16       0     1  10972.6  10712.1    1.81    0.00  100.00    -61573     1.0000   22.47    0.00
    974   46.04   30.54  123.27     25.17     -2.15       0     1  10972.6  10712.1    1.81    0.00  100.00    -61591     1.0000   20.24    0.00
    975  219.24   71.56  152.59     -1.12     28.94       0     1  10972.6  10712.1    1.81    0.00  100.00    -61419     1.0000   20.46    0.00
    976  171.21  234.12   74.21     12.49    -26.95       0     1  10972.6  10712.1    1.81    0.00  100.00    -61689     1.0000   27.03    0.00
    977  294.20  231.94   85.78    -13.20    -12.35       0     1  10908.8  10594.9   -2.31    0.00  100.00    -61460     1.0000   24.58    0.00
    978  114.29  241.88   85.00     18.05     -3.94       0     1  10908.8  10594.9   -2.31    0.00  100.00    -61543     1.0000   23.30    0.00
    979   85.12   31.07  151.52      1.05      4.73       0     1  10908.8  10594.9   -2.31    0.00  100.00    -61434     1.0000   20.16    0.00
    980  261.29  223.74   79.03     -8.42     -8.85       0     1  10908.8  10594.9   -2.31    0.00  100.00    -61522     1.0000   25.00    0.00
    981  226.81   52.26  115.09      4.66      6.41       0     1  10908.8  10594.9   -2.31    0.00  100.00    -61435     1.0000   16.37    0.00
    982  227.15  269.19  212.90    -34.00    -17.44       0     1  10908.8  10594.9   -2.31    0.00  100.00    -61736     1.0000   25.96    0.00
    983  185.39  241.49   98.65    -15.92      5.33       0     1  10908.8  10594.9   -2.31    0.00  100.00    -61613     1.0000   10.67    0.00
    984   41.95  232.12   87.32    -33.27      4.68       0     1  10908.8  10594.9   -2.31    0.00  100.00    -61556     1.0000   24.29    0.00
    985   17.36  240.30   95.18    -16.96      3.94       0     1  10908.8  10594.9   -2.31    0.00  100.00    -61423     1.0000   25.13    0.00
    986   19.33  231.95   94.90     -8.23     -4.39       0     1  10908.8  10594.9   -2.31    0.00  100.00    -61533     1.0000   25.05    0.00
    987  125.20  243.74   74.72      3.49     -4.68       0     1  10908.8  10594.9   -2.31    0.00  100.00    -61578     1.0000   18.09    0.00
    988   66.89   83.43   32.36      6.99     -4.06       0     1  11206.5  10969.3   -3.50    0.00  100.00    -61587     1.0000   24.40    0.00
    989  177.72  228.17   83.39     14.38     -7.17       0     1  11206.5  10969.3   -3.50    0.00  100.00    -61519     1.0000   22.51    0.00
    990   13.70  252.36  193.51    -30.75      2.38       0     1  11206.5  10969.3   -3.50    0.00  100.00    -61554     1.0000   20.47    0.00
    991  241.83  225.47   70.63    -12.18      5.18       0     1  11206.5  10969.3   -3.50    0.00  100.00    -61487     1.0000   24.68    0.00
    992   91.66  231.13   68.94     11.87     -9.30       0     1  11206.5  10969.3   -3.50    0.00  100.00    -61585     1.0000   24.28    0.00
    993   76.24   49.92  179.34      3.91      0.09       0     1  11206.5  10969.3   -3.50    0.00  100.00    -61500     1.0000   20.55    0.00
    994  156.72  236.15   92.29    -16.57     -5.80       0     1  11206.5  10969.3   -3.50    0.00  100.00    -61608     1.0000   26.69    0.00
    995  152.04   41.95  238.30     -8.29     26.50       0     1  11206.5  10969.3   -3.50    0.00  100.00    -61541     1.0000   17.77    0.00
    996  347.14  219.87   79.80     11.46    -11.10       0     1  11206.5  10969.3   -3.50    0.00  100.00    -61519     1.0000   23.22    0.00
    997  261.88   79.08  294.13      5.16     -4.44       0     1  11206.5  10969.3   -3.50    0.00  100.00    -61540     1.0000   19.61    0.00
    998   95.11   73.40  193.75     19.07      8.87       0     1  11206.5  10969.3   -3.50    0.00  100.00    -61500     1.0000   14.16    0.00
    999  264.30  233.05   75.49     16.35     -1.95       0     1  11206.5  10969.3   -3.50    0.00  100.00    -61550     1.0000   23.24    0.00
   1000  272.90   74.72   -3.11    -28.45    -14.92       0     1  11206.5  10969.3   -3.50    0.00  100.00    -61662     1.0000   17.78    0.00
   1001    8.40   39.44  150.82     -2.22     10.56       0     1  11206.5  10969.3   -3.50    0.00  100.00    -61441     1.0000   20.11    0.00
   1002  165.62  216.84   54.52      7.21    -18.66       0     1  11206.5  10969.3   -3.50    0.00  100.00    -61522     1.0000   20.31    0.00
   1003  197.17  248.45   37.78     20.43     -6.99       0     1  11453.1  11204.2   -0.78    0.00  100.00    -61546     1.0000   19.49    0.00
   1004   59.81   74.46  267.43      0.56      7.10       0     1  11453.1  11204.2   -0.78    0.00  100.00    -61559     1.0000   15.22    0.00
   1005  342.50  228.44  216.99    -15.94    -15.68       0     1  11453.1  11204.2   -0.78    0.00  100.00    -61558     1.0000   19.34    0.00
   1006  338.10  271.81  277.41      9.25     -7.90       0     1  11453.1  11204.2   -0.78    0.00  100.00    -61483     1.0000   20.32    0.00
   1007  207.63  239.20   65.37     13.71      3.41       0     1  11453.1  11204.2   -0.78    0.00  100.00    -61444     1.0000   28.94    0.00
   1008  318.10   77.54  340.23     31.62     -2.26       0     1  11453.1  11204.2   -0.78    0.00  100.00    -61549     1.0000   20.22    0.00
   1009   46.21  223.96   73.93    -30.27     25.89       0     1  11453.1  11204.2   -0.78    0.00  100.00    -61476     1.0000   21.44    0.00
   1010   80.45  234.90   55.18    -14.26     -1.67       0     1  11453.1  11204.2   -0.78    0.00  100.00    -61540     1.0000   25.45    0.00
   1011  207.55  235.53   92.53     11.01     -6.68       0     1  11453.1  11204.2   -0.78    0.00  100.00    -61331     1.0000   21.49    0.00
   1012  310.83  216.78   70.98     -9.06      7.25       0     1  11453.1  11204.2   -0.78    0.00  100.00    -61551     1.0000   27.76    0.00
   1013  240.75   94.64  276.89    -12.12      6.20       0     1  11453.1  11204.2   -0.78    0.00  100.00    -61490     1.0000   20.80    0.00
   1014  177.35  271.05   71.36    -10.27    -35.17       0     1  11453.1  11204.2   -0.78    0.00  100.00    -61469     1.0000   19.08    0.00
   1015  230.11  237.03   69.20    -18.50    -36.38       0     1  11453.1  11204.2   -0.78    0.00  100.00    -61573     1.0000   27.40    0.00
   1016   28.46  242.40   79.14     17.09    -14.15       0     1  11453.1  11204.2   -0.78    0.00  100.00    -62253     1.0000   20.17    0.00
   1017   46.19  215.98   66.32    -18.03     -0.14       0     1  11453.1  11204.2   -0.78    0.00  100.00    -61474     1.0000   21.95    0.00
   1018   21.28   72.16  316.58      5.73     23.69       0     1  11453.1  11204.2   -0.78    0.00  100.00    -61887     1.0000   19.98    0.00
   1019   37.74  212.22  153.73    -14.91    -18.03       0     1  11453.1  11204.2   -0.78    0.00  100.00    -61542     1.0000   17.83    0.00
   1020  126.14  260.34   64.61     25.79     -9.79       0     1  11369.3  11083.4   -8.30    0.00  100.00    -61518     1.0000   19.84    0.00
   1021  161.72  231.93   85.29      3.74    -13.38       0     1  11369.3  11083.4   -8.30    0.00  100.00    -61428     1.0000   22.74    0.00
   1022  114.83  249.14  270.78    -12.17      8.84       0     1  11369.3  11083.4   -8.30    0.00  100.00    -61511     1.0000   18.96    0.00
   1023  297.09  240.07   86.47     -5.05     -9.89       0     1  11369.3  11083.4   -8.30    0.00  100.00    -61471     1.0000   22.49    0.00
   1024   74.96  237.95   60.18     27.34     10.13       0     1  11369.3  11083.4   -8.30    0.00  100.00    -61505     1.0000   25.95    0.00
   1025  327.79   77.26  210.20     10.17     -9.12       0     1  11369.3  11083.4   -8.30    0.00  100.00    -61410     1.0000   16.08    0.00
   1026  213.07  219.53   78.26     10.44      1.85       0     1  11369.3  11083.4   -8.30    0.00  100.00    -61521     1.0000   24.88    0.00
   1027  150.06  218.79  313.98    -35.44     -2.97       0     1  11369.3  11083.4   -8.30    0.00  100.00    -61361     1.0000   17.04    0.00
   1028  125.15   34.01  324.96      4.46      8.08       0     1  11369.3  11083.4   -8.30    0.00  100.00    -61533     1.0000   17.63    0.00
   1029   85.51   80.40  119.93     13.73    -13.12       0     1  11369.3  11083.4   -8.30    0.00  100.00    -61668     1.0000   21.24    0.00
   1030   66.14  238.96   82.40     50.03    -25.29       0     1  11369.3  11083.4   -8.30    0.00  100.00    -61466     1.0000   23.72    0.00
   1031  303.52    8.48  266.78      2.34    -33.21       0     1  11369.3  11083.4   -8.30    0.00  100.00    -61524     1.0000   19.19    0.00
   1032  166.95  220.33   91.86     -8.09     -0.31       0     1  11369.3  11083.4   -8.30    0.00  100.00    -61480     1.0000   18.55    0.00
   1033  236.69   86.41  362.57    -11.70     -9.76       0     1  11235.5  10953.3  -15.09    0.00  100.00    -61605     1.0000   20.68    0.00
   1034  337.07  237.90   67.86      2.00     -7.28       0     1  11235.5  10953.3  -15.09    0.00  100.00    -61437     1.0000   30.53    0.00
   1035  157.58  233.93   64.96     12.90     11.68       0     1  11235.5  10953.3  -15.09    0.00  100.00    -61489     1.0000   24.13    0.00
   1036  178.16  239.57   89.98     28.07     18.78       0     1  11235.5  10953.3  -15.09    0.00  100.00    -61528     1.0000   26.49    0.00
   1037  269.24  246.57   61.18      4.07      3.98       0     1  11235.5  10953.3  -15.09    0.00  100.00    -61448     1.0000   24.85    0.00
   1038   57.21   49.79  323.69     27.53      4.72       0     1  11235.5  10953.3  -15.09    0.00  100.00    -61435     1.0000   20.84    0.00
   1039  307.75   22.61   55.04     -1.88    -33.59       0     1  11235.5  10953.3  -15.09    0.00  100.00    -61416     1.0000   14.21    0.00
   1040  311.77   63.44  252.97    -29.96    -13.25       0     1  11235.5  10953.3  -15.09    0.00  100.00    -61532     1.0000   17.61    0.00
   1041  167.43  240.25   88.45      8.52      4.64       0     1  11235.5  10953.3  -15.09    0.00  100.00    -61621     1.0000   22.85    0.00
   1042  213.79  226.63  165.15     -5.05    -10.09       0     1  11235.5  10953.3  -15.09    0.00  100.00    -61451     1.0000   21.15    0.00
   1043   21.50  231.46  218.50    -15.97     16.87       0     1  11235.5  10953.3  -15.09    0.00  100.00    -61379     1.0000   18.89    0.00
   1044  200.11  231.50   61.12     34.98    -33.06       0     1  13034.4  12810.1    2.88    0.00  100.00    -61524     1.0000   24.64    0.00
   1045  316.18  243.12   58.89     -5.29      4.63       0     1  13034.4  12810.1    2.88    0.00  100.00    -61490     1.0000   28.32    0.00
   1046  318.18  247.18   69.31      3.14     -2.08       0     1  13034.4  12810.1    2.88    0.00  100.00    -61420     1.0000   16.93    0.00
   1047  215.71  266.24   23.67      2.96     -9.57       0     1  13034.4  12810.1    2.88    0.00  100.00    -61510     1.0000   20.51    0.00
   1048  163.18  229.21   93.99      5.03     14.35       0     1  13034.4  12810.1    2.88    0.00  100.00    -61512     1.0000   23.90    0.00
   1049  355.10  232.84   79.37    -10.68     20.13       0     1  13034.4  12810.1    2.88    0.00  100.00    -61434     1.0000   26.08    0.00
   1050  127.77  220.24   78.45     14.46     25.77       0     1  13034.4  12810.1    2.88    0.00  100.00    -61581     1.0000   23.55    0.00
   1051  249.29  220.96   90.20     -5.92     11.46       0     1  13034.4  12810.1    2.88    0.00  100.00    -61484     1.0000   26.64    0.00
   1052   69.24   65.77  346.51     -0.13     -0.63       0     1  13034.4  12810.1    2.88    0.00  100.00    -61664     1.0000   17.25    0.00
   1053   13.72  221.23   76.35      5.66     13.58       0     1  13034.4  12810.1    2.88    0.00  100.00    -61416     1.0000   21.97    0.00
   1054  286.75  224.06   78.86    -22.56     13.03       0     1  13034.4  12810.1    2.88    0.00  100.00    -61510     1.0000   26.17    0.00
   1055  117.96  225.04   81.45     -6.48     -4.84       0     1  13034.4  12810.1    2.88    0.00  100.00    -61585     1.0000   21.43    0.00
   1056  126.78  218.61   88.85      3.78     -1.35       0     1  13034.4  12810.1    2.88    0.00  100.00    -61552     1.0000   19.32    0.00
   1057  143.73  225.40   97.24      6.70     19.01       0     1  13034.4  12810.1    2.88    0.00  100.00    -61466     1.0000   21.79    0.00
   1058  352.30  231.53   75.13     -9.57     14.67       0     1  13034.4  12810.1    2.88    0.00  100.00    -61539     1.0000   21.96    0.00
   1059  135.54   22.48  234.41    -13.34    -19.34       0     1  13034.4  12810.1    2.88    0.00  100.00    -61523     1.0000   19.65    0.00
   1060  284.15   74.79  199.76    -24.55    -21.70       0     1  13034.4  12810.1    2.88    0.00  100.00    -61452     1.0000   19.71    0.00
   1061  274.31   25.74  219.41     12.43     44.54       0     1  13034.4  12810.1    2.88    0.00  100.00    -61553     1.0000   17.99    0.00
   1062  204.00  259.44  327.77     -0.38      1.18       0     1  13034.4  12810.1    2.88    0.00  100.00    -61513     1.0000   22.28    0.00
   1063  179.37  250.38   92.60     22.08     -7.89       0     1  13034.4  12810.1    2.88    0.00  100.00    -61500     1.0000   23.43    0.00
   1064  113.21  224.43   81.64     -4.55     38.65       0     1  13065.6  12772.2   -1.25    0.00  100.00    -61527     1.0000   18.45    0.00
   1065   90.84  248.17   85.59     26.47     26.43       0     1  13065.6  12772.2   -1.25    0.00  100.00    -61500     1.0000   26.40    0.00
   1066   32.09  227.56   72.69     -5.29     -4.99       0     1  13065.6  12772.2   -1.25    0.00  100.00    -61387     1.0000   23.00    0.00
   1067  122.49  278.47  220.38     12.27      3.37       0     1  13065.6  12772.2   -1.25    0.00  100.00    -61461     1.0000   16.69    0.00
   1068  234.80  215.58  251.16     16.35     -1.67       0     1  13065.6  12772.2   -1.25    0.00  100.00    -61454     1.0000   15.46    0.00
   1069  127.99  263.36  218.61      9.61      6.73       0     1  13065.6  12772.2   -1.25    0.00  100.00    -61491     1.0000   23.93    0.00
   1070  223.03  109.24  267.24     -2.99     15.07       0     1  13065.6  12772.2   -1.25    0.00  100.00    -61422     1.0000   22.50    0.00
   1071  268.72   47.91  282.80      0.10    -11.77       0     1  13065.6  12772.2   -1.25    0.00  100.00    -61412     1.0000   20.84    0.00
   1072  257.80  230.88   80.77     -7.80    -23.97       0     1  13065.6  12772.2   -1.25    0.00  100.00    -61480     1.0000   21.79    0.00
   1073  344.11  269.32   17.52      8.46      9.75       0     1  13065.6  12772.2   -1.25    0.00  100.00    -61462     1.0000   19.96    0.00
   1074  206.23  225.69   75.15     17.18     -2.24       0     1  12674.9  12426.2   -5.64    0.00  100.00    -61520     1.0000   26.86    0.00
   1075   27.38  238.91   95.05    -23.93      9.37       0     1  12674.9  12426.2   -5.64    0.00  100.00    -61429     1.0000   28.15    0.00
   1076  166.41  236.77   66.31     16.44    -19.75       0     1  12674.9  12426.2   -5.64    0.00  100.00    -61484     1.0000   23.85    0.00
   1077  170.65   64.55  294.95     30.30     16.05       0     1  12674.9  12426.2   -5.64    0.00  100.00    -61524     1.0000   20.07    0.00
   1078   50.78  226.21   84.62      4.83      3.19       0     1  12674.9  12426.2   -5.64    0.00  100.00    -61475     1.0000   23.07    0.00
   1079  194.00  228.26   85.78      2.52     -5.95       0     1  12674.9  12426.2   -5.64    0.00  100.00    -61633     1.0000   22.02    0.00
   1080  160.91   49.02  290.00     11.78     18.48       0     1  12674.9  12426.2   -5.64    0.00  100.00    -61567     1.0000   19.28    0.00
   1081  333.02   75.90   77.95     22.36     10.72       0     1  12674.9  12426.2   -5.64    0.00  100.00    -61562     1.0000   18.83    0.00
   1082  209.61  270.32  223.78      0.44     22.58       0     1  12674.9  12426.2   -5.64    0.00  100.00    -61494     1.0000   23.40    0.00
   1083  324.40   92.94  186.34     23.44     34.90       0     1  12674.9  12426.2   -5.64    0.00  100.00    -62264     1.0000   18.70    0.00
   1084  101.31  212.46   91.47     30.00     -3.43       0     1  15530.2  15347.8   -7.22    0.00  100.00    -61463     1.0000   24.95    0.00
   1085  110.56  231.37   87.52     19.62      8.33       0     1  15530.2  15347.8   -7.22    0.00  100.00    -61652     1.0000   23.27    0.00
   1086  116.98  234.35   96.71      6.15    -13.64       0     1  15530.2  15347.8   -7.22    0.00  100.00    -61519     1.0000   24.44    0.00
   1087  339.48  234.32   78.38    -15.94    -37.19       0     1  15530.2  15347.8   -7.22    0.00  100.00    -61800     1.0000   24.18    0.00
   1088   75.59  225.13   83.27     15.49     -3.82       0     1  15530.2  15347.8   -7.22    0.00  100.00    -61460     1.0000   23.45    0.00
   1089  259.08  203.14  259.98    -11.16    -10.09       0     1  15530.2  15347.8   -7.22    0.00  100.00    -61722     1.0000   19.17    0.00
   1090  135.45  232.23   69.09     -1.14     -3.74       0     1  15530.2  15347.8   -7.22    0.00  100.00    -61569     1.0000   26.56    0.00
   1091    3.91  237.73   81.90    -16.92     -2.02       0     1  15530.2  15347.8   -7.22    0.00  100.00    -61488     1.0000   27.35    0.00
   1092  179.02  225.31   65.08     24.96     26.34       0     1  15530.2  15347.8   -7.22    0.00  100.00    -61538     1.0000   23.42    0.00
   1093  114.13  232.92   60.82      9.00    -13.83       0     1  15530.2  15347.8   -7.22    0.00  100.00    -61444     1.0000   25.59    0.00
   1094   57.80   63.87  188.83    -25.33    -15.72       0     1  15530.2  15347.8   -7.22    0.00  100.00    -61475     1.0000   17.55    0.00
   1095  229.68  234.60   89.08     11.00    -10.99       0     1  15530.2  15347.8   -7.22    0.00  100.00    -61480     1.0000   26.43    0.00
   1096  276.28  234.57   67.20    -32.19     26.36       0     1  15530.2  15347.8   -7.22    0.00  100.00    -61602     1.0000   21.02    0.00
   1097  187.51  243.72  106.81     -3.61    -12.79       0     1  15530.2  15347.8   -7.22    0.00  100.00    -61523     1.0000   23.45    0.00
   1098   84.46  257.42  322.13     14.15    -17.44       0     1  15530.2  15347.8   -7.22    0.00  100.00    -61489     1.0000   20.11    0.00
   1099  298.51  228.84   72.99      8.24      3.34       0     1  15530.2  15347.8   -7.22    0.00  100.00    -61438     1.0000   21.58    0.00
   1100   13.23   81.02  292.73     26.18     22.54       0     1  15530.2  15347.8   -7.22    0.00  100.00    -61726     1.0000   17.76    0.00
   1101   82.04  226.00   93.84    -22.53      5.50       0     1  15530.2  15347.8   -7.22    0.00  100.00    -61540     1.0000   20.96    0.00
   1102  232.99  197.26   11.81     -8.31    -27.01       0     1  15530.2  15347.8   -7.22    0.00  100.00    -61557     1.0000   15.29    0.00
   1103  354.71   74.02   95.18     29.59    -10.67       0     1  15530.2  15347.8   -7.22    0.00  100.00    -61533     1.0000   20.48    0.00
   1104  333.07  234.55   55.84    -15.62     -7.19       0     1  15530.2  15347.8   -7.22    0.00  100.00    -61485     1.0000   20.20    0.00
   1105  179.39  256.14   54.48     21.29     -4.16       0     1  15530.2  15347.8   -7.22    0.00  100.00    -61515     1.0000   19.36    0.00
   1106   56.96  212.00  244.80    -11.91      8.18       0     1  15530.2  15347.8   -7.22    0.00  100.00    -61568     1.0000   15.74    0.00
   1107  181.45  234.47   97.14     -2.92      6.24       0     1  15350.5  15096.2   -5.93    0.00  100.00    -61483     1.0000   24.74    0.00
   1108   60.91  245.80   84.69     -1.17     -3.37       0     1  15350.5  15096.2   -5.93    0.00  100.00    -61462     1.0000   22.87    0.00
   1109   26.06  271.64  139.70      9.77     19.39       0     1  15350.5  15096.2   -5.93    0.00  100.00    -61587     1.0000   19.54    0.00
   1110  341.64  234.96   85.13     -9.91      9.28       0     1  15350.5  15096.2   -5.93    0.00  100.00    -61439     1.0000   22.87    0.00
   1111  231.85   92.72   34.58    -14.63      6.33       0     1  15350.5  15096.2   -5.93    0.00  100.00    -61591     1.0000   26.29    0.00
   1112  161.03  227.52   76.71      1.85     16.05       0     1  15350.5  15096.2   -5.93    0.00  100.00    -61581     1.0000   19.96    0.00
   1113  193.68  260.09  222.08     -2.73     -3.22       0     1  15350.5  15096.2   -5.93    0.00  100.00    -61441     1.0000   20.65    0.00
   1114   34.43   46.10  202.97     11.94      8.64       0     1  15350.5  15096.2   -5.93    0.00  100.00    -61547     1.0000   20.71    0.00
   1115  232.58  251.15  299.75     -5.82     -3.95       0     1  15350.5  15096.2   -5.93    0.00  100.00    -61437     1.0000   18.76    0.00
   1116  333.25  233.64   81.39      3.38     20.91       0     1  15350.5  15096.2   -5.93    0.00  100.00    -61764     1.0000   20.36    0.00
   1117  170.89  219.20   75.90     13.04    -11.59       0     1  15350.5  15096.2   -5.93    0.00  100.00    -61540     1.0000   24.50    0.00
   1118  290.89  221.67   92.99    -15.36      4.40       0     1  15350.5  15096.2   -5.93    0.00  100.00    -61466     1.0000   22.79    0.00
   1119   75.33  229.19   87.46     11.18      5.31       0     1  15350.5  15096.2   -5.93    0.00  100.00    -61537     1.0000   21.94    0.00
   1120  120.41  221.64  155.40     23.09    -19.61       0     1  15350.5  15096.2   -5.93    0.00  100.00    -61434     1.0000   23.05    0.00
   1121   92.08  237.96   66.14      8.43     24.48       0     1  15350.5  15096.2   -5.93    0.00  100.00    -61425     1.0000   23.35    0.00
   1122  217.59  248.73  103.19    -12.01    -14.55       0     1  15350.5  15096.2   -5.93    0.00  100.00    -61376     1.0000   20.15    0.00
   1123  354.97  241.51   93.08      6.38      7.57       0     1  15350.5  15096.2   -5.93    0.00  100.00    -61606     1.0000   25.36    0.00
   1124  272.10  223.93   70.13      1.54      8.42       0     1  15350.5  15096.2   -5.93    0.00  100.00    -61407     1.0000   23.82    0.00
   1125  308.09  228.60   85.40     11.29      4.27       0     1  15350.5  15096.2   -5.93    0.00  100.00    -61473     1.0000   25.41    0.00
   1126   34.43  243.82   92.35    -20.27     -0.50       0     1  15350.5  15096.2   -5.93    0.00  100.00    -61460     1.0000   21.06    0.00
   1127  233.37  224.50   85.13     -2.08     -5.22       0     1  15350.5  15096.2   -5.93    0.00  100.00    -61487     1.0000   25.83    0.00
   1128  345.91  233.87   82.36    -33.51    -26.54       0     1  15350.5  15096.2   -5.93    0.00  100.00    -61483     1.0000   20.75    0.00
   1129  168.45  220.60   59.62     26.18     21.53       0     1  15131.3  14917.4   -3.55    0.00  100.00    -61617     1.0000   12.13    0.00
   1130    5.00  262.01  163.90     -8.39     -9.48       0     1  15131.3  14917.4   -3.55    0.00  100.00    -61459     1.0000   17.75    0.00
   1131  264.14  252.00  227.88     -4.23    -25.52       0     1  15131.3  14917.4   -3.55    0.00  100.00    -61488     1.0000   21.38    0.00
   1132  299.57  237.71   82.40     -4.55     -4.29       0     1  15131.3  14917.4   -3.55    0.00  100.00    -61340     1.0000   21.59    0.00
   1133   72.66  262.42   18.84    -23.99     -2.98       0     1  15131.3  14917.4   -3.55    0.00  100.00    -61467     1.0000   14.32    0.00
   1134    8.53  235.81  302.13     -9.01     23.62       0     1  15131.3  14917.4   -3.55    0.00  100.00    -61440     1.0000   22.41    0.00
   1135   85.76  244.20   91.34     -5.22     16.55       0     1  15131.3  14917.4   -3.55    0.00  100.00    -61482     1.0000   24.04    0.00
   1136  368.43  219.67   77.05     13.47      4.41       0     1  15131.3  14917.4   -3.55    0.00  100.00    -61453     1.0000   18.45    0.00
   1137  312.39  234.24   74.40    -45.80     -0.41       0     1  15131.3  14917.4   -3.55    0.00  100.00    -61492     1.0000   23.73    0.00
   1138  180.91  282.61  175.20      6.22     30.51       0     1  15131.3  14917.4   -3.55    0.00  100.00    -61499     1.0000   19.96    0.00
   1139   99.11  221.61   67.16      2.11      4.35       0     1  15131.3  14917.4   -3.55    0.00  100.00    -61446     1.0000   22.67    0.00
   1140   49.54  219.62  199.08    -10.61    -14.73       0     1  15131.3  14917.4   -3.55    0.00  100.00    -61537     1.0000   16.77    0.00
   1141  325.91  235.37   76.36     -6.29      4.75       0     1  15131.3  14917.4   -3.55    0.00  100.00    -61485     1.0000   20.56    0.00
   1142   44.60  240.91  315.68     30.90    -11.29       0     1  15131.3  14917.4   -3.55    0.00  100.00    -61573     1.0000   17.67    0.00
   1143  170.73  239.47   86.02     -1.36     30.17       0     1  15131.3  14917.4   -3.55    0.00  100.00    -61593     1.0000   24.13    0.00
   1144  168.62  214.09   53.79      9.89    -10.50       0     1  15131.3  14917.4   -3.55    0.00  100.00    -61379     1.0000   21.21    0.00
   1145  154.57  249.32  263.19     -5.55     -6.68       0     1  15131.3  14917.4   -3.55    0.00  100.00    -61871     1.0000   20.86    0.00
   1146  353.26   81.19  224.10      7.92     37.24       0     1  15131.3  14917.4   -3.55    0.00  100.00    -61467     1.0000   16.50    0.00
   1147   83.68  226.52   85.06    -22.99     28.44       0     1  17416.3  17223.8    2.98    0.00  100.00    -61412     1.0000   28.18    0.00
   1148  325.80  273.42  211.38    -17.18     -4.53       0     1  17416.3  17223.8    2.98    0.00  100.00    -61482     1.0000   27.70    0.00
   1149  205.24  243.26   96.22     23.82      2.19       0     1  17416.3  17223.8    2.98    0.00  100.00    -62214     1.0000   21.53    0.00
   1150   93.92  228.15   83.18      1.77      5.24       0     1  17416.3  17223.8    2.98    0.00  100.00    -61534     1.0000   27.12    0.00
   1151  288.36  243.19   82.85     -3.63    -10.66       0     1  17416.3  17223.8    2.98    0.00  100.00    -61465     1.0000   21.75    0.00
   1152  117.11  227.38   72.91     -3.16    -12.20       0     1  17416.3  17223.8    2.98    0.00  100.00    -61453     1.0000   28.10    0.00
   1153   55.17   30.19  149.29    -18.31    -25.30       0     1  17416.3  17223.8    2.98    0.00  100.00    -61532     1.0000   20.15    0.00
   1154  273.89  250.52   96.53      3.48    -21.39       0     1  17416.3  17223.8    2.98    0.00  100.00    -61548     1.0000   23.79    0.00
   1155  326.40  224.97   69.94    -43.89     -7.41       0     1  17416.3  17223.8    2.98    0.00  100.00    -61521     1.0000   23.22    0.00
   1156  206.19  224.82   76.64      5.52     -3.00       0     1  17416.3  17223.8    2.98    0.00  100.00    -61419     1.0000   23.88    0.00
   1157  120.49  227.21   84.88     -0.32     13.55       0     1  17416.3  17223.8    2.98    0.00  100.00    -61451     1.0000   26.93    0.00
   1158  234.12  230.52   94.11     13.32    -15.10       0     1  17416.3  17223.8    2.98    0.00  100.00    -61538     1.0000   26.29    0.00
   1159  245.34   75.71  297.21     -1.74     14.96       0     1  17416.3  17223.8    2.98    0.00  100.00    -61492     1.0000   18.53    0.00
   1160  253.48  249.85   28.55    -27.31      0.05       0     1  17416.3  17223.8    2.98    0.00  100.00    -62146     1.0000   20.10    0.00
   1161  234.68   32.34  206.45    -15.35      1.25       0     1  17416.3  17223.8    2.98    0.00  100.00    -61461     1.0000   20.09    0.00
   1162   32.13  224.17   70.86      8.16     21.22       0     1  17416.3  17223.8    2.98    0.00  100.00    -61514     1.0000   24.90    0.00
   1163   89.39   63.20  162.45    -11.34      5.00       0     1  17416.3  17223.8    2.98    0.00  100.00    -61895     1.0000   17.86    0.00
   1164  291.75  225.19   83.73      4.48     -6.34       0     1  17416.3  17223.8    2.98    0.00  100.00    -61555     1.0000   23.11    0.00
   1165   92.46  215.92   81.62     24.82     -1.94       0     1  17416.3  17223.8    2.98    0.00  100.00    -61448     1.0000   24.30    0.00
   1166  103.97  232.08   85.03      7.59     15.54       0     1  17416.3  17223.8    2.98    0.00  100.00    -61525     1.0000   26.45    0.00
   1167  166.54  104.52  224.18    -26.21     -2.06       0     1  17416.3  17223.8    2.98    0.00  100.00    -61422     1.0000   25.32    0.00
   1168  127.46   78.07  351.65     38.64    -20.06       0     1  17416.3  17223.8    2.98    0.00  100.00    -61503     1.0000   20.66    0.00
   1169  181.16  252.60  133.39     -3.86    -14.27       0     1  17416.3  17223.8    2.98    0.00  100.00    -61451     1.0000   20.05    0.00
   1170    7.96    8.62  191.04     -2.25    -29.10       0     1  17416.3  17223.8    2.98    0.00  100.00    -61344     1.0000   16.64    0.00
   1171  283.79  233.72   88.49     -8.21    -28.70       0     1  17416.3  17223.8    2.98    0.00  100.00    -61463     1.0000   26.56    0.00
   1172  213.05  234.98   76.59      6.92      8.90       0     1  17416.3  17223.8    2.98    0.00  100.00    -61567     1.0000   22.47    0.00
   1173  317.65  227.85   77.74     -8.46     -1.29       0     1  17438.5  17161.1   -8.57    0.00  100.00    -61551     1.0000   21.53    0.00
   1174  183.53   95.65  110.30     -1.54      0.88       0     1  17438.5  17161.1   -8.57    0.00  100.00    -61889     1.0000   20.18    0.00
   1175  308.90  263.22  240.88     -4.52     -6.46       0     1  17438.5  17161.1   -8.57    0.00  100.00    -61590     1.0000   20.96    0.00
   1176  177.67  263.78  357.95     14.48    -28.24       0     1  17438.5  17161.1   -8.57    0.00  100.00    -61517     1.0000   19.70    0.00
   1177  203.00  252.50   16.78      9.49    -20.69       0     1  17438.5  17161.1   -8.57    0.00  100.00    -61855     1.0000   15.10    0.00
   1178  337.52  234.79   79.86      3.12     16.65       0     1  17438.5  17161.1   -8.57    0.00  100.00    -61529     1.0000   21.03    0.00
   1179  329.24  237.52   86.21     -8.00    -15.19       0     1  17438.5  17161.1   -8.57    0.00  100.00    -61467     1.0000   25.57    0.00
   1180   21.39  233.36   82.30     17.03     32.19       0     1  17438.5  17161.1   -8.57    0.00  100.00    -61454     1.0000   27.10    0.00
   1181  301.50  240.17   65.55    -27.80     -4.95       0     1  17438.5  17161.1   -8.57    0.00  100.00    -61583     1.0000   25.97    0.00
   1182   40.03  271.28   78.57     10.72    -18.59       0     1  17438.5  17161.1   -8.57    0.00  100.00    -61516     1.0000   17.92    0.00
   1183  314.19  200.95   66.84    -10.02     -7.86       0     1  17438.5  17161.1   -8.57    0.00  100.00    -61494     1.0000   20.74    0.00
   1184  131.06  216.13   76.90     10.45      0.90       0     1  17438.5  17161.1   -8.57    0.00  100.00    -61511     1.0000   24.09    0.00
   1185  315.41  220.09   92.20     -7.86      0.00       0     1  17438.5  17161.1   -8.57    0.00  100.00    -61425     1.0000   25.07    0.00
   1186    8.88  235.16   61.97     10.63    -47.80       0     1  17438.5  17161.1   -8.57    0.00  100.00    -61635     1.0000   24.38    0.00
   1187  127.51   49.01  245.71    -11.27     -3.24       0     1  17215.0  17033.2  -22.38    0.00  100.00    -61856     1.0000   21.46    0.00
   1188  165.75  231.12   73.43     -0.04     15.94       0     1  17215.0  17033.2  -22.38    0.00  100.00    -61548     1.0000   22.61    0.00
   1189  206.90  235.63  262.24     24.96     11.49       0     1  17215.0  17033.2  -22.38    0.00  100.00    -61442     1.0000   18.78    0.00
   1190  134.65  223.05  130.32     -1.40      5.56       0     1  17215.0  17033.2  -22.38    0.00  100.00    -61512     1.0000   17.47    0.00
   1191   36.08  238.07   90.67      3.59      0.32       0     1  17215.0  17033.2  -22.38    0.00  100.00    -61402     1.0000   20.05    0.00
   1192  146.96   65.13   32.84     11.23    -13.55       0     1  17215.0  17033.2  -22.38    0.00  100.00    -61476     1.0000   18.17    0.00
   1193  285.57   37.46  284.76     22.69      1.07       0     1  17215.0  17033.2  -22.38    0.00  100.00    -61450     1.0000   21.95    0.00
   1194  104.72  234.13   89.77     29.31    -14.91       0     1  17215.0  17033.2  -22.38    0.00  100.00    -61618     1.0000   21.08    0.00
   1195   40.05  221.70   87.10      8.38      5.64       0     1  17215.0  17033.2  -22.38    0.00  100.00    -61433     1.0000   27.22    0.00
   1196   66.74  240.23   90.01      1.68      2.82       0     1  17215.0  17033.2  -22.38    0.00  100.00    -61518     1.0000   22.49    0.00
   1197  149.45   76.36  159.40    -13.90     22.25       0     1  17215.0  17033.2  -22.38    0.00  100.00    -61404     1.0000   17.46    0.00
   1198  317.89  224.22   48.87    -20.83    -31.84       0     1  17215.0  17033.2  -22.38    0.00  100.00    -61479     1.0000   22.59    0.00
   1199  304.22  224.68   67.23    -12.39    -10.75       0     1  19271.3  18983.3   -6.17    0.00  100.00    -61489     1.0000   22.98    0.00
   1200  163.60  233.99   62.12     -5.30     18.43       0     1  19271.3  18983.3   -6.17    0.00  100.00    -61555     1.0000   27.43    0.00
   1201   24.62   58.43  190.33    -19.16      5.24       0     1  19271.3  18983.3   -6.17    0.00  100.00    -61575     1.0000   17.81    0.00
   1202  323.46  241.82   75.34      6.71      6.21       0     1  19271.3  18983.3   -6.17    0.00  100.00    -61412     1.0000   24.31    0.00
   1203   95.29  265.11  301.02     -4.28      6.49       0     1  19271.3  18983.3   -6.17    0.00  100.00    -61585     1.0000   21.62    0.00
   1204   26.21  233.51   69.78     -0.16     15.03       0     1  19271.3  18983.3   -6.17    0.00  100.00    -61564     1.0000   25.58    0.00
   1205  163.84   55.99  280.58    -12.05    -24.49       0     1  19271.3  18983.3   -6.17    0.00  100.00    -61630     1.0000   19.76    0.00
   1206  227.46  270.62   -7.59     13.03    -24.44       0     1  19271.3  18983.3   -6.17    0.00  100.00    -61558     1.0000   18.53    0.00
   1207  296.83  113.48   14.50    -16.16     19.22       0     1  19271.3  18983.3   -6.17    0.00  100.00    -61595     1.0000   20.50    0.00
   1208   60.34   68.52  329.08    -25.73     -4.85       0     1  19271.3  18983.3   -6.17    0.00  100.00    -61422     1.0000   17.46    0.00
   1209   14.79  205.82  -28.37    -13.41     -9.04       0     1  19271.3  18983.3   -6.17    0.00  100.00    -61535     1.0000   18.35    0.00
   1210  191.69  227.73   94.18     18.25     -2.10       0     1  19271.3  18983.3   -6.17    0.00  100.00    -61835     1.0000   21.75    0.00
   1211   85.79  228.50   87.18     24.79    -44.62       0     1  19271.3  18983.3   -6.17    0.00  100.00    -61401     1.0000   29.57    0.00
   1212  118.25  212.24   86.80     22.25     13.55       0     1  19271.3  18983.3   -6.17    0.00  100.00    -61415     1.0000   27.05    0.00
   1213  220.14  257.32  104.68     24.56     -8.04       0     1  19085.4  18705.4  -13.18    0.00  100.00    -61524     1.0000   22.79    0.00
   1214  266.62   61.83   93.62     21.39     -3.72       0     1  19085.4  18705.4  -13.18    0.00  100.00    -61481     1.0000   21.84    0.00
   1215   81.21   70.84  211.76     -6.86     -9.75       0     1  19085.4  18705.4  -13.18    0.00  100.00    -61459     1.0000   19.44    0.00
   1216  100.23  240.63  164.59    -10.52      9.91       0     1  19085.4  18705.4  -13.18    0.00  100.00    -61573     1.0000   20.91    0.00
   1217   91.66  256.74   85.46     16.83     -6.72       0     1  19085.4  18705.4  -13.18    0.00  100.00    -61411     1.0000   19.14    0.00
   1218   88.87  258.90   94.08     10.49     -9.73       0     1  19085.4  18705.4  -13.18    0.00  100.00    -61449     1.0000   23.06    0.00
   1219  120.17  228.26   57.42      4.38     -8.61       0     1  19085.4  18705.4  -13.18    0.00  100.00    -61575     1.0000   21.95    0.00
   1220   63.31   24.45   88.22      7.10    -18.64       0     1  19085.4  18705.4  -13.18    0.00  100.00    -61572     1.0000   15.19    0.00
   1221  225.39   30.87  300.06     10.86     24.62       0     1  19085.4  18705.4  -13.18    0.00  100.00    -61423     1.0000   21.56    0.00
   1222  124.25  252.04   73.98     -2.28     -4.98       0     1  19085.4  18705.4  -13.18    0.00  100.00    -61433     1.0000   19.02    0.00
   1223  128.67  228.90   78.71     -0.44     26.61       0     1  19085.4  18705.4  -13.18    0.00  100.00    -61439     1.0000   22.73    0.00
   1224  116.40  235.39  348.18    -17.27     26.03       0     1  19085.4  18705.4  -13.18    0.00  100.00    -61384     1.0000   17.22    0.00
   1225  359.48  251.74   67.65    -11.15      0.61       0     1  19085.4  18705.4  -13.18    0.00  100.00    -61418     1.0000   22.17    0.00
   1226  250.57  224.62   79.81     21.52    -26.15       0     1  19085.4  18705.4  -13.18    0.00  100.00    -61523     1.0000   22.40    0.00
   1227  141.76  236.87   76.04     -1.12     -5.41       0     1  19085.4  18705.4  -13.18    0.00  100.00    -61515     1.0000   23.81    0.00
   1228  288.13  233.17   53.08      1.68     -7.86       0     1  18879.3  18745.6   17.48    0.00  100.00    -61465     1.0000   20.83    0.00
   1229  231.51   91.21  129.73     -6.30      0.56       0     1  18879.3  18745.6   17.48    0.00  100.00    -61613     1.0000   18.18    0.00
   1230  220.60  225.02  247.72    -11.27     23.14       0     1  18879.3  18745.6   17.48    0.00  100.00    -61398     1.0000   18.21    0.00
   1231  359.01  243.84   62.81    -19.65     -1.63       0     1  18879.3  18745.6   17.48    0.00  100.00    -61543     1.0000   23.85    0.00
   1232   54.63  234.78   66.87     -8.88      1.54       0     1  18879.3  18745.6   17.48    0.00  100.00    -61460     1.0000   22.88    0.00
   1233  299.78  252.47  321.16      8.11    -11.53       0     1  18879.3  18745.6   17.48    0.00  100.00    -61565     1.0000   20.78    0.00
   1234  187.35   74.08   60.84     36.72    -15.53       0     1  18879.3  18745.6   17.48    0.00  100.00    -61499     1.0000   16.89    0.00
   1235  231.12   77.10  143.43     -4.34      3.61       0     1  18879.3  18745.6   17.48    0.00  100.00    -61555     1.0000   22.82    0.00
   1236  352.90   11.71  -70.68      0.66    -33.96       0     1  18879.3  18745.6   17.48    0.00  100.00    -61392     1.0000   23.35    0.00
   1237  214.50  253.97  294.81     21.56     -0.94       0     1  18879.3  18745.6   17.48    0.00  100.00    -62180     1.0000   18.14    0.00
   1238  275.67  224.45   74.90    -13.63    -11.15       0     1  18879.3  18745.6   17.48    0.00  100.00    -61453     1.0000   23.00    0.00
   1239  290.36  220.87   91.19    -33.22     -3.28       0     1  18879.3  18745.6   17.48    0.00  100.00    -61366     1.0000   23.81    0.00
   1240   25.64  227.85   33.15      5.01     -1.31       0     1  21266.5  21120.2  -11.63    0.00  100.00    -61578     1.0000   17.44    0.00
   1241    5.75   94.18   30.01     24.86     11.39       0     1  21266.5  21120.2  -11.63    0.00  100.00    -61511     1.0000   20.57    0.00
   1242  269.66  257.14   82.65      3.81    -31.09       0     1  21266.5  21120.2  -11.63    0.00  100.00    -61387     1.0000   20.68    0.00
   1243  252.31  250.01   63.79     21.52    -28.30       0     1  21266.5  21120.2  -11.63    0.00  100.00    -61439     1.0000   22.94    0.00
   1244  228.01  237.00   89.59     30.69     -2.01       0     1  21266.5  21120.2  -11.63    0.00  100.00    -61474     1.0000   24.61    0.00
   1245  192.35  226.85   88.11     14.67     -9.59       0     1  21266.5  21120.2  -11.63    0.00  100.00    -61414     1.0000   24.88    0.00
   1246  374.34  228.82   72.17    -19.11    -10.77       0     1  21266.5  21120.2  -11.63    0.00  100.00    -61309     1.0000   24.51    0.00
   1247   80.68  244.94   32.24     17.08     21.90       0     1  21266.5  21120.2  -11.63    0.00  100.00    -61409     1.0000   21.66    0.00
   1248  281.48  227.85   77.61    -26.16    -10.20       0     1  21266.5  21120.2  -11.63    0.00  100.00    -61330     1.0000   23.00    0.00
   1249  353.74  231.35   82.05    -27.10     -8.82       0     1  21266.5  21120.2  -11.63    0.00  100.00    -61505     1.0000   20.77    0.00
   1250  322.23  208.52   62.52    -41.74     31.24       0     1  21266.5  21120.2  -11.63    0.00  100.00    -61468     1.0000   26.25    0.00
   1251  317.88   40.23  208.50      7.98    -10.54       0     1  21046.7  20540.2  -17.34    0.00  100.00    -61478     1.0000   23.87    0.00
   1252   73.84   46.95  190.81     18.50      7.38       0     1  21046.7  20540.2  -17.34    0.00  100.00    -61628     1.0000   17.70    0.00
   1253  296.52  245.15   92.57    -15.15      9.48       0     1  21046.7  20540.2  -17.34    0.00  100.00    -61369     1.0000   23.04    0.00
   1254  125.55  237.63   78.83     -2.50     33.09       0     1  21046.7  20540.2  -17.34    0.00  100.00    -61430     1.0000   25.28    0.00
   1255  237.40  240.18   98.29     -4.35     -1.71       0     1  21046.7  20540.2  -17.34    0.00  100.00    -61353     1.0000   27.25    0.00
   1256  132.71   62.46  320.76     18.62    -33.28       0     1  21046.7  20540.2  -17.34    0.00  100.00    -61420     1.0000   18.97    0.00
   1257  179.57  225.97   96.44     24.00     10.17       0     1  21046.7  20540.2  -17.34    0.00  100.00    -61409     1.0000   24.57    0.00
   1258  193.23  279.43  249.11     -8.91    -25.62       0     1  21046.7  20540.2  -17.34    0.00  100.00    -61698     1.0000   15.92    0.00
   1259  182.21  234.61   56.23      1.42     18.55       0     1  21046.7  20540.2  -17.34    0.00  100.00    -61488     1.0000   24.95    0.00
   1260   43.75  229.91   76.38     -3.49      1.78       0     1  21046.7  20540.2  -17.34    0.00  100.00    -61547     1.0000   21.80    0.00
   1261  358.44  230.95   90.49     13.01     19.62       0     1  21046.7  20540.2  -17.34    0.00  100.00    -61516     1.0000   17.98    0.00
   1262   61.79  220.27   75.87      2.17    -10.82       0     1  21046.7  20540.2  -17.34    0.00  100.00    -61393     1.0000   21.97    0.00
   1263  260.37  248.81  271.74      1.50    -27.90       0     1  21046.7  20540.2  -17.34    0.00  100.00    -62235     1.0000   15.83    0.00
   1264  112.35  243.35   -8.49     -4.02     -2.48       0     1  21046.7  20540.2  -17.34    0.00  100.00    -62074     1.0000   17.66    0.00
   1265  229.12  226.53   93.29     -5.09    -52.00       0     1  21046.7  20540.2  -17.34    0.00  100.00    -62154     1.0000   23.13    0.00
   1266   55.98   36.74  252.39     20.11    -10.15       0     1  21046.7  20540.2  -17.34    0.00  100.00    -61451     1.0000   15.86    0.00
   1267  328.22  239.71   76.49     -5.68     19.84       0     1  21046.7  20540.2  -17.34    0.00  100.00    -62162     1.0000   20.82    0.00
   1268  312.44  217.75   82.82    -14.01      6.21       0     1  21046.7  20540.2  -17.34    0.00  100.00    -61457     1.0000   21.75    0.00
   1269  336.44  211.21  153.44    -12.05     12.88       0     1  21046.7  20540.2  -17.34    0.00  100.00    -61574     1.0000   13.99    0.00
   1270  222.99  233.75   92.53      8.76     -5.94       0     1  20841.8  20535.7   12.58    0.00  100.00    -61386     1.0000   23.86    0.00
   1271  341.49  231.32   79.62    -17.54    -25.79       0     1  20841.8  20535.7   12.58    0.00  100.00    -61302     1.0000   22.02    0.00
   1272  168.63  245.28   68.05      1.78     11.39       0     1  20841.8  20535.7   12.58    0.00  100.00    -61412     1.0000   22.36    0.00
   1273   92.47  234.02   75.13      3.09     27.70       0     1  20841.8  20535.7   12.58    0.00  100.00    -61549     1.0000   21.65    0.00
   1274  249.48  241.79   89.22    -30.94     21.17       0     1  20841.8  20535.7   12.58    0.00  100.00    -61450     1.0000   24.78    0.00
   1275  243.36  234.41   93.89     26.81    -10.41       0     1  20841.8  20535.7   12.58    0.00  100.00    -61578     1.0000   23.88    0.00
   1276   12.10  251.09  183.09     -8.03    -24.09       0     1  20841.8  20535.7   12.58    0.00  100.00    -61509     1.0000   17.28    0.00
   1277  284.63   33.08  165.86    -31.55    -19.24       0     1  20841.8  20535.7   12.58    0.00  100.00    -61499     1.0000   19.64    0.00
   1278  362.21  233.69   83.78     -3.41     -5.64       0     1  20841.8  20535.7   12.58    0.00  100.00    -61447     1.0000   20.92    0.00
   1279  198.28  236.62   98.18      2.00     -3.96       0     1  20841.8  20535.7   12.58    0.00  100.00    -61439     1.0000   21.20    0.00
   1280   77.74   65.26  174.18     35.97    -21.36       0     1  20841.8  20535.7   12.58    0.00  100.00    -61438     1.0000   17.37    0.00
   1281  295.31  217.29   56.81      3.24    -10.27       0     1  20841.8  20535.7   12.58    0.00  100.00    -61521     1.0000   20.86    0.00
   1282  201.37  273.91  217.27      9.82      3.58       0     1  24205.7  23984.5  -21.70    0.00  100.00    -61546     1.0000   19.76    0.00
   1283    8.25  233.49   77.43     -1.34     44.70       0     1  24205.7  23984.5  -21.70    0.00  100.00    -61459     1.0000   21.95    0.00
   1284  304.63   64.46   11.74     20.77     22.98       0     1  24205.7  23984.5  -21.70    0.00  100.00    -61487     1.0000   21.59    0.00
   1285   31.78  233.21   78.30    -13.21     17.20       0     1  24205.7  23984.5  -21.70    0.00  100.00    -61516     1.0000   23.40    0.00
   1286  241.62  245.65   98.09     16.94      8.37       0     1  24205.7  23984.5  -21.70    0.00  100.00    -61440     1.0000   22.84    0.00
   1287   50.54   95.82  101.18    -13.93    -17.34       0     1  24205.7  23984.5  -21.70    0.00  100.00    -61487     1.0000   18.78    0.00
   1288  161.24   77.31  246.60    -25.29    -44.61       0     1  24205.7  23984.5  -21.70    0.00  100.00    -61389     1.0000   17.06    0.00
   1289  270.14  242.84   66.98     17.44    -22.46       0     1  24205.7  23984.5  -21.70    0.00  100.00    -61394     1.0000   20.01    0.00
   1290  240.21  256.41  268.07     -4.38      0.00       0     1  24205.7  23984.5  -21.70    0.00  100.00    -61548     1.0000   20.10    0.00
   1291  173.94  267.11    2.05    -10.11     19.61       0     1  24205.7  23984.5  -21.70    0.00  100.00    -61299     1.0000   18.77    0.00
   1292   28.08  230.72   50.73     18.90     10.18       0     1  23699.3  23309.5   -8.01    0.00  100.00    -61460     1.0000   25.14    0.00
   1293  214.56  238.36   67.26     -4.81     14.14       0     1  23699.3  23309.5   -8.01    0.00  100.00    -61444     1.0000   24.58    0.00
   1294  348.89   48.70  259.80     -4.88     -0.55       0     1  23699.3  23309.5   -8.01    0.00  100.00    -61468     1.0000   23.76    0.00
   1295   67.16  233.00   83.97     -6.03     12.20       0     1  23699.3  23309.5   -8.01    0.00  100.00    -61493     1.0000   22.62    0.00
   1296   76.97  261.69  153.27     14.86     19.22       0     1  23699.3  23309.5   -8.01    0.00  100.00    -61465     1.0000   18.74    0.00
   1297  145.91  236.51   41.19     -4.01      3.28       0     1  23699.3  23309.5   -8.01    0.00  100.00    -61468     1.0000   20.78    0.00
   1298  353.00   70.74  221.77    -18.05     32.59       0     1  23699.3  23309.5   -8.01    0.00  100.00    -61334     1.0000   17.99    0.00
   1299   92.66  230.41   94.58     14.44     -0.07       0     1  23699.3  23309.5   -8.01    0.00  100.00    -61482     1.0000   23.23    0.00
   1300  135.56  227.12   -9.99     17.94    -50.62       0     1  23699.3  23309.5   -8.01    0.00  100.00    -61561     1.0000   17.05    0.00
   1301  170.66  242.93  149.96     14.80    -25.67       0     1  23699.3  23309.5   -8.01    0.00  100.00    -61712     1.0000   14.97    0.00
   1302   50.25   62.44  267.61    -12.13    -27.63       0     1  23699.3  23309.5   -8.01    0.00  100.00    -61472     1.0000   19.43    0.00
   1303  134.86  251.59   78.45     21.73     13.44       0     1  23699.3  23309.5   -8.01    0.00  100.00    -61574     1.0000   17.39    0.00
   1304  204.50  245.71   69.19    -32.79     16.78       0     1  23699.3  23309.5   -8.01    0.00  100.00    -61630     1.0000   18.61    0.00
   1305  160.64   96.30   39.17    -22.41      0.92       0     1  23523.6  23356.5    6.40    0.00  100.00    -61490     1.0000   23.99    0.00
   1306  273.63   73.36  193.47    -38.54    -23.44       0     1  23523.6  23356.5    6.40    0.00  100.00    -62019     1.0000   17.92    0.00
   1307  308.88  250.30   83.19      8.89    -46.18       0     1  23523.6  23356.5    6.40    0.00  100.00    -61464     1.0000   19.41    0.00
   1308  183.36   28.25  146.78     -7.64     35.08       0     1  23523.6  23356.5    6.40    0.00  100.00    -61450     1.0000   16.60    0.00
   1309  322.28   56.88  282.48     15.33      8.99       0     1  23523.6  23356.5    6.40    0.00  100.00    -61663     1.0000   17.74    0.00
   1310   70.91  235.19  255.52      2.65    -31.13       0     1  23523.6  23356.5    6.40    0.00  100.00    -61484     1.0000   19.99    0.00
   1311   97.60  212.86   47.59     18.48     26.84       0     1  26315.0  25912.2    4.40    0.00  100.00    -61443     1.0000   18.87    0.00
   1312    8.04   86.76  141.44     21.11    -18.34       0     1  26315.0  25912.2    4.40    0.00  100.00    -61519     1.0000   19.03    0.00
   1313  356.36   87.40  341.29     16.03     43.29       0     1  26315.0  25912.2    4.40    0.00  100.00    -61379     1.0000   16.64    0.00
   1314  131.26  222.96   92.70     15.24     28.25       0     1  26315.0  25912.2    4.40    0.00  100.00    -61640     1.0000   24.80    0.00
   1315  194.31   22.39  151.67    -17.55      7.10       0     1  26315.0  25912.2    4.40    0.00  100.00    -61401     1.0000   16.99    0.00
   1316   46.59  228.18  102.05     -6.97     34.94       0     1  26315.0  25912.2    4.40    0.00  100.00    -61398     1.0000   21.62    0.00
   1317   53.96  215.90   64.25     32.49      4.68       0     1  26315.0  25912.2    4.40    0.00  100.00    -61433     1.0000   20.47    0.00
   1318   96.08  281.17  268.51    -28.93     34.88       0     1  26315.0  25912.2    4.40    0.00  100.00    -61437     1.0000   18.32    0.00
   1319  309.92   74.71  301.29     27.42     -8.30       0     1  25859.5  25489.2  -22.52    0.00  100.00    -61465     1.0000   14.84    0.00
   1320    4.87  261.76  305.81    -12.97     32.73       0     1  25859.5  25489.2  -22.52    0.00  100.00    -61558     1.0000   14.77    0.00
   1321  338.48   51.32  340.86      1.94    -10.85       0     1  25859.5  25489.2  -22.52    0.00  100.00    -61452     1.0000   18.70    0.00
   1322  297.80  214.42  289.67    -12.46      5.37       0     1  25859.5  25489.2  -22.52    0.00  100.00    -61462     1.0000   17.13    0.00
   1323  144.12  230.23   80.88     23.26    -30.03       0     1  25859.5  25489.2  -22.52    0.00  100.00    -61569     1.0000   21.33    0.00
   1324   81.31  274.81  170.74     -9.78     36.42       0     1  25859.5  25489.2  -22.52    0.00  100.00    -61281     1.0000   15.02    0.00
   1325   74.14  225.50   77.83     24.82      8.16       0     1  25859.5  25489.2  -22.52    0.00  100.00    -61524     1.0000   26.58    0.00
   1326   66.05  233.83   83.57     -9.63     29.83       0     1  25859.5  25489.2  -22.52    0.00  100.00    -61391     1.0000   26.47    0.00
   1327  278.69  249.15   13.42    -35.31    -27.75       0     1  25859.5  25489.2  -22.52    0.00  100.00    -61353     1.0000   19.68    0.00
   1328  109.63   82.85   89.30      9.24      5.68       0     1  25696.4  25597.9   -4.47    0.00  100.00    -61602     1.0000   15.62    0.00
   1329   93.02  234.25   57.47    -14.62     16.21       0     1  25696.4  25597.9   -4.47    0.00  100.00    -61440     1.0000   27.69    0.00
   1330   39.73  203.80   -5.64    -19.24    -13.72       0     1  25696.4  25597.9   -4.47    0.00  100.00    -61364     1.0000   16.45    0.00
   1331  221.14  245.17  286.87      9.77     -6.72       0     1  25696.4  25597.9   -4.47    0.00  100.00    -61426     1.0000   19.90    0.00
   1332   87.96  224.38  137.26     36.02     32.64       0     1  25696.4  25597.9   -4.47    0.00  100.00    -61572     1.0000   14.12    0.00
   1333  220.94   14.72   90.99     18.65    -30.36       0     1  25696.4  25597.9   -4.47    0.00  100.00    -61534     1.0000   16.48    0.00
   1334   51.30  232.64   95.71    -35.31     10.46       0     1  25696.4  25597.9   -4.47    0.00  100.00    -61383     1.0000   21.20    0.00
   1335    6.35  232.02   79.68    -31.32     -3.85       0     1   7588.5   7386.9   -7.77    0.00  100.00    -61447     1.0000   20.44    0.00
   1336   69.66  267.28  305.70     39.14     11.74       0     1   7588.5   7386.9   -7.77    0.00  100.00    -61513     1.0000   19.64    0.00
   1337  160.27  273.00  121.10      1.15    -18.88       0     1   7588.5   7386.9   -7.77    0.00  100.00    -61232     1.0000   17.48    0.00
   1338  132.46  230.76  197.01      6.32      6.90       0     1   7588.5   7386.9   -7.77    0.00  100.00    -61347     1.0000   21.25    0.00
   1339  329.26  230.86  336.81     17.17     -2.89       0     1   7588.5   7386.9   -7.77    0.00  100.00    -61338     1.0000   17.38    0.00
   1340   37.02  263.32  193.33     -6.32     24.52       0     1   7588.5   7386.9   -7.77    0.00  100.00    -61409     1.0000   21.47    0.00
   1341   35.30  272.65  117.78    -29.86     -5.33       0     1   7152.4   6860.1  -12.02    0.00  100.00    -61362     1.0000   17.90    0.00
   1342  131.08  230.14   58.88     -1.08     -7.40       0     1   7152.4   6860.1  -12.02    0.00  100.00    -61321     1.0000   24.22    0.00
   1343   42.72  259.44  201.84     -0.39     10.97       0     1   7152.4   6860.1  -12.02    0.00  100.00    -61283     1.0000   16.67    0.00
   1344   16.67   96.37  169.21    -11.20    -18.54       0     1   7152.4   6860.1  -12.02    0.00  100.00    -61682     1.0000   16.98    0.00
   1345   64.83   70.73   78.87    -21.27     -9.16       0     1   7152.4   6860.1  -12.02    0.00  100.00    -61339     1.0000   15.09    0.00
   1346  344.43  248.38  282.59      0.86     10.56       0     1   7152.4   6860.1  -12.02    0.00  100.00    -61378     1.0000   15.94    0.00
   1347  178.02  244.65   59.63     -4.72      4.46       0     1   7152.4   6860.1  -12.02    0.00  100.00    -61363     1.0000   17.37    0.00
   1348  113.76  224.45   76.34     -6.75     -5.29       0     1   7152.4   6860.1  -12.02    0.00  100.00    -61397     1.0000   20.71    0.00
   1349  262.29   60.78   68.86    -15.06     -2.99       0     1   7152.4   6860.1  -12.02    0.00  100.00    -61765     1.0000   18.27    0.00
   1350  360.68  253.32  218.52      5.06     39.66       0     1   7203.9   6947.4   -5.12    0.00  100.00    -61399     1.0000   17.68    0.00
   1351   66.13  201.50  281.09     -7.98    -27.19       0     1   7203.9   6947.4   -5.12    0.00  100.00    -61422     1.0000   19.29    0.00
   1352  149.23   67.72   54.84    -16.06      3.37       0     1   7203.9   6947.4   -5.12    0.00  100.00    -61308     1.0000   20.67    0.00
   1353  276.06   46.68   66.40    -25.09     25.08       0     1   7203.9   6947.4   -5.12    0.00  100.00    -61578     1.0000   18.27    0.00
   1354  119.51   42.72  193.12     11.37    -29.73       0     1   7203.9   6947.4   -5.12    0.00  100.00    -61365     1.0000   19.38    0.00
   1355   82.54  244.74  315.97     12.67     -3.34       0     1   7203.9   6947.4   -5.12    0.00  100.00    -61341     1.0000   13.75    0.00
   1356  107.06  263.48   90.96    -12.12    -17.88       0     1   9338.6   9102.8    7.74    0.00  100.00    -61557     1.0000   18.73    0.00
   1357  238.07  240.28  262.47     22.14     17.41       0     1   9338.6   9102.8    7.74    0.00  100.00    -62006     1.0000   17.18    0.00
   1358  204.42  213.90  199.22      4.22     13.21       0     1   9338.6   9102.8    7.74    0.00  100.00    -61531     1.0000   16.86    0.00
   1359   82.65  231.16   86.98    -20.55     -6.48       0     1   9338.6   9102.8    7.74    0.00  100.00    -61488     1.0000   21.47    0.00
   1360  240.35  270.37  186.84      0.22     -0.53       0     1   9338.6   9102.8    7.74    0.00  100.00    -61470     1.0000   21.64    0.00
   1361   72.05  225.61   62.17    -12.60      0.78       0     1   9338.6   9102.8    7.74    0.00  100.00    -61500     1.0000   22.93    0.00
   1362   63.57   46.09  265.45    -21.78    -19.31       0     1   9338.6   9102.8    7.74    0.00  100.00    -61526     1.0000   17.93    0.00
   1363  340.14  234.92   81.49      6.49     -2.74       0     1   9338.6   9102.8    7.74    0.00  100.00    -61587     1.0000   21.92    0.00
   1364  270.98  251.72   81.45     -4.30    -23.35       0     1   9338.6   9102.8    7.74    0.00  100.00    -61582     1.0000   21.48    0.00
   1365  215.72  244.98   64.61     25.27    -26.99       0     1   9338.6   9102.8    7.74    0.00  100.00    -61465     1.0000   25.17    0.00
   1366  336.27  231.68   60.39    -12.07      8.09       0     1   9338.6   9102.8    7.74    0.00  100.00    -61599     1.0000   22.89    0.00
   1367  236.68  245.41  281.27     -7.68    -14.24       0     1   9338.6   9102.8    7.74    0.00  100.00    -61578     1.0000   18.84    0.00
   1368  228.18  236.00   51.74     -5.56     12.51       0     1   9338.6   9102.8    7.74    0.00  100.00    -61466     1.0000   22.20    0.00
   1369  184.02  206.13  113.70      4.39      8.78       0     1   9338.6   9102.8    7.74    0.00  100.00    -61465     1.0000   18.88    0.00
   1370   14.50  230.52   72.20     11.89      9.23       0     1   9338.6   9102.8    7.74    0.00  100.00    -61509     1.0000   20.79    0.00
   1371   43.34  234.53   86.23     29.68    -11.62       0     1   9338.6   9102.8    7.74    0.00  100.00    -61456     1.0000   20.30    0.00
   1372  235.65  244.50  101.07     17.26     -1.45       0     1   9338.6   9102.8    7.74    0.00  100.00    -61404     1.0000   25.47    0.00
   1373  333.30  229.97  158.54    -14.36    -11.07       0     1   9338.6   9102.8    7.74    0.00  100.00    -61598     1.0000   17.33    0.00
   1374  176.41  213.23   68.19      9.17    -30.36       0     1   9338.6   9102.8    7.74    0.00  100.00    -61438     1.0000   19.34    0.00
   1375  214.22  250.27  103.92     -7.86    -12.08       0     1   9338.6   9102.8    7.74    0.00  100.00    -61941     1.0000   17.94    0.00
   1376  313.85  219.64  208.88     16.90     -0.99       0     1   8818.6   8451.5   -3.81    0.00  100.00    -61356     1.0000   20.21    0.00
   1377  291.25  196.14   15.19      8.05     -0.08       0     1   8818.6   8451.5   -3.81    0.00  100.00    -61468     1.0000   17.51    0.00
   1378  223.32  239.33   92.47    -10.79      7.20       0     1   8818.6   8451.5   -3.81    0.00  100.00    -61499     1.0000   18.45    0.00
   1379  276.15  232.63   63.34     -4.73     -9.92       0     1   8818.6   8451.5   -3.81    0.00  100.00    -62013     1.0000   19.71    0.00
   1380  207.21   56.64   81.46     -0.42     27.32       0     1   8818.6   8451.5   -3.81    0.00  100.00    -61619     1.0000   22.05    0.00
   1381  215.54   51.45  286.42    -15.37    -14.63       0     1   8818.6   8451.5   -3.81    0.00  100.00    -61448     1.0000   20.80    0.00
   1382  272.42   19.89  321.19     11.49     26.52       0     1   8818.6   8451.5   -3.81    0.00  100.00    -61442     1.0000   18.50    0.00
   1383   75.62  263.09  221.28     16.57     42.39       0     1   8818.6   8451.5   -3.81    0.00  100.00    -61385     1.0000   21.94    0.00
   1384  265.32  258.61  170.23     -0.27      3.28       0     1   8818.6   8451.5   -3.81    0.00  100.00    -61412     1.0000   18.57    0.00
   1385  261.52  273.99   71.27      3.22    -19.19       0     1   8850.3   8605.0   -8.79    0.00  100.00    -61495     1.0000   16.61    0.00
   1386   13.48  207.33   77.94    -18.33      5.99       0     1   8850.3   8605.0   -8.79    0.00  100.00    -61448     1.0000   19.95    0.00
   1387  -18.68   23.16  246.66      8.25     19.48       0     1   8850.3   8605.0   -8.79    0.00  100.00    -61553     1.0000   18.15    0.00
   1388   86.89   80.32  167.39    -12.25    -29.46       0     1   8850.3   8605.0   -8.79    0.00  100.00    -61410     1.0000   17.89    0.00
   1389   68.44  219.39   -0.50     22.53     36.30       0     1   8850.3   8605.0   -8.79    0.00  100.00    -61384     1.0000   19.94    0.00
   1390    3.25  233.29   63.52     -2.70     -4.80       0     1   8850.3   8605.0   -8.79    0.00  100.00    -61442     1.0000   22.66    0.00
   1391  173.40  205.82  222.75     12.29    -16.63       0     1   8850.3   8605.0   -8.79    0.00  100.00    -61410     1.0000   18.52    0.00
   1392  342.71  242.84  251.40    -26.43      7.43       0     1   8850.3   8605.0   -8.79    0.00  100.00    -61420     1.0000   14.25    0.00
   1393  247.11   54.26  269.53    -31.46     15.69       0     1   8850.3   8605.0   -8.79    0.00  100.00    -61520     1.0000   21.24    0.00
   1394   76.36  276.28  212.83      6.46     -4.28       0     1  11261.1  11049.8   -4.20    0.00  100.00    -61556     1.0000   24.70    0.00
   1395   55.23  213.64   67.07     -3.30     16.68       0     1  11261.1  11049.8   -4.20    0.00  100.00    -61664     1.0000   26.71    0.00
   1396  353.33   67.28   14.82     15.60      7.87       0     1  11261.1  11049.8   -4.20    0.00  100.00    -61647     1.0000   18.22    0.00
   1397  356.50  245.02   80.53    -14.77      1.47       0     1  11261.1  11049.8   -4.20    0.00  100.00    -61424     1.0000   27.84    0.00
   1398  127.11  220.59  223.04     -2.90     21.11       0     1  11261.1  11049.8   -4.20    0.00  100.00    -61776     1.0000   17.83    0.00
   1399  222.70  226.99   89.40     -1.64      1.53       0     1  11261.1  11049.8   -4.20    0.00  100.00    -61473     1.0000   21.02    0.00
   1400  194.40   59.04   33.33      9.59    -20.70       0     1  11261.1  11049.8   -4.20    0.00  100.00    -61547     1.0000   18.77    0.00
   1401  158.17  224.22  101.12     15.06     17.74       0     1  11261.1  11049.8   -4.20    0.00  100.00    -61503     1.0000   24.92    0.00
   1402  336.62  214.73   74.91    -22.32    -22.56       0     1  11261.1  11049.8   -4.20    0.00  100.00    -61483     1.0000   18.70    0.00
   1403  143.97  225.72   43.68      4.85      8.85       0     1  11261.1  11049.8   -4.20    0.00  100.00    -61497     1.0000   18.22    0.00
   1404   75.29   24.27  264.76     16.40     32.42       0     1  11261.1  11049.8   -4.20    0.00  100.00    -61741     1.0000   23.29    0.00
   1405  143.86   72.44  153.99     -6.67     26.47       0     1  11261.1  11049.8   -4.20    0.00  100.00    -61933     1.0000   19.13    0.00
   1406  299.17   29.83  303.14     14.43     -2.64       0     1  11261.1  11049.8   -4.20    0.00  100.00    -61567     1.0000   17.97    0.00
   1407  336.73  236.43    3.14    -40.82     28.03       0     1  11261.1  11049.8   -4.20    0.00  100.00    -61539     1.0000   14.40    0.00
   1408  130.05  230.75   95.11    -10.48     13.76       0     1  11261.1  11049.8   -4.20    0.00  100.00    -61480     1.0000   21.20    0.00
   1409  185.14  229.07  103.46      8.62    -21.15       0     1  11261.1  11049.8   -4.20    0.00  100.00    -61420     1.0000   26.72    0.00
   1410  158.67  236.51  200.88     30.42     17.25       0     1  11261.1  11049.8   -4.20    0.00  100.00    -61485     1.0000   19.47    0.00
   1411   16.51  236.11   83.10      2.91     38.84       0     1  10792.3  10502.5  -11.08    0.00  100.00    -61591     1.0000   25.94    0.00
   1412  189.32  266.21  267.93     -5.98     -7.76       0     1  10792.3  10502.5  -11.08    0.00  100.00    -61397     1.0000   16.60    0.00
   1413   77.54  216.08   77.35     12.48      2.10       0     1  10792.3  10502.5  -11.08    0.00  100.00    -61538     1.0000   21.41    0.00
   1414   38.18  230.20   51.71     -3.32     22.55       0     1  10792.3  10502.5  -11.08    0.00  100.00    -61488     1.0000   26.26    0.00
   1415  293.32  227.76    3.54     11.74      8.92       0     1  10792.3  10502.5  -11.08    0.00  100.00    -61493     1.0000   21.21    0.00
   1416   44.21  237.10   77.32      9.65     23.84       0     1  10792.3  10502.5  -11.08    0.00  100.00    -61911     1.0000   23.46    0.00
   1417  190.27  226.53   98.21      5.86     -9.42       0     1  10792.3  10502.5  -11.08    0.00  100.00    -61441     1.0000   25.97    0.00
   1418  188.73  231.02   63.54    -22.17     25.03       0     1  10792.3  10502.5  -11.08    0.00  100.00    -61612     1.0000   24.78    0.00
   1419   56.16   37.28  313.09     17.68    -35.27       0     1  10792.3  10502.5  -11.08    0.00  100.00    -61567     1.0000   20.72    0.00
   1420  233.93  241.18   -3.67      8.92     33.16       0     1  10792.3  10502.5  -11.08    0.00  100.00    -61536     1.0000   15.22    0.00
   1421   11.83  233.17   76.68     16.46      9.20       0     1  10792.3  10502.5  -11.08    0.00  100.00    -61536     1.0000   22.41    0.00
   1422  350.11  262.32  207.90     -9.71      7.25       0     1  10792.3  10502.5  -11.08    0.00  100.00    -61321     1.0000   17.98    0.00
   1423  141.67  226.75   89.76     -4.17    -17.84       0     1  10792.3  10502.5  -11.08    0.00  100.00    -61486     1.0000   20.28    0.00
   1424  222.79  214.54   20.00      5.58     -4.45       0     1  10792.3  10502.5  -11.08    0.00  100.00    -61357     1.0000   17.91    0.00
   1425  295.75   46.51  324.52     17.92    -29.00       0     1  10792.3  10502.5  -11.08    0.00  100.00    -61519     1.0000   19.56    0.00
   1426  257.23  243.08   37.36     10.39    -24.66       0     1  10792.3  10502.5  -11.08    0.00  100.00    -61517     1.0000   19.60    0.00
   1427   64.09   88.87  274.40      6.95     17.74       0     1  10792.3  10502.5  -11.08    0.00  100.00    -61445     1.0000   17.91    0.00
   1428   98.37   83.75  362.15     11.94     -5.98       0     1  10792.3  10502.5  -11.08    0.00  100.00    -61450     1.0000   18.33    0.00
   1429  265.05  242.81   94.68    -12.73    -12.76       0     1  10792.3  10502.5  -11.08    0.00  100.00    -61528     1.0000   23.32    0.00
   1430  217.08  224.57   85.76     44.45      2.07       0     1  10792.3  10502.5  -11.08    0.00  100.00    -61527     1.0000   21.36    0.00
   1431  356.34  233.17   82.86    -15.93     29.63       0     1  10810.1  10523.2   -5.69    0.00  100.00    -61535     1.0000   22.63    0.00
   1432  160.99   14.78  128.59    -18.42     -7.32       0     1  10810.1  10523.2   -5.69    0.00  100.00    -61546     1.0000   21.45    0.00
   1433  273.48  225.09  106.15      8.64    -27.34       0     1  10810.1  10523.2   -5.69    0.00  100.00    -61606     1.0000   20.59    0.00
   1434  220.00   93.54  230.44     32.71      9.99       0     1  10810.1  10523.2   -5.69    0.00  100.00    -61586     1.0000   15.03    0.00
   1435  178.36  238.41   98.08     18.15      6.66       0     1  10810.1  10523.2   -5.69    0.00  100.00    -61483     1.0000   22.33    0.00
   1436  274.57  236.70  287.83     -5.88      8.07       0     1  10810.1  10523.2   -5.69    0.00  100.00    -61489     1.0000   20.73    0.00
   1437  202.41   37.40  110.16     -0.21     -0.90       0     1  10810.1  10523.2   -5.69    0.00  100.00    -61493     1.0000   19.42    0.00
   1438  245.60  234.22   74.33     35.75    -14.94       0     1  10810.1  10523.2   -5.69    0.00  100.00    -61518     1.0000   28.63    0.00
   1439   41.16  173.41  -38.99     12.39     -1.56       0     1  10810.1  10523.2   -5.69    0.00  100.00    -61619     1.0000   19.98    0.00
   1440   85.25   26.20  325.02     -6.74     11.49       0     1  10810.1  10523.2   -5.69    0.00  100.00    -61673     1.0000   17.22    0.00
   1441  159.93  206.10  157.98      3.68      8.83       0     1  10810.1  10523.2   -5.69    0.00  100.00    -61471     1.0000   19.96    0.00
   1442   49.21  229.00   86.39      2.52     20.93       0     1  10810.1  10523.2   -5.69    0.00  100.00    -61460     1.0000   25.23    0.00
   1443  271.31  239.42   48.37     10.67      0.85       0     1  10810.1  10523.2   -5.69    0.00  100.00    -61494     1.0000   18.35    0.00
   1444  132.94  103.23  141.15     -0.57     12.67       0     1  10810.1  10523.2   -5.69    0.00  100.00    -61499     1.0000   19.31    0.00
   1445  330.36  236.12   85.99    -25.69     12.52       0     1  10810.1  10523.2   -5.69    0.00  100.00    -61610     1.0000   22.71    0.00
   1446    6.72   79.60  348.61    -29.18      8.72       0     1  10810.1  10523.2   -5.69    0.00  100.00    -61518     1.0000   19.76    0.00
   1447   66.87  279.06  118.08     -6.95     15.22       0     1  13675.8  13378.1   -3.64    0.00  100.00    -61738     1.0000   24.32    0.00
   1448  166.77  231.58   88.17     -0.00     10.64       0     1  13675.8  13378.1   -3.64    0.00  100.00    -61566     1.0000   32.62    0.00
   1449   58.91  231.59   57.26    -22.98     12.56       0     1  13675.8  13378.1   -3.64    0.00  100.00    -61492     1.0000   31.87    0.00
   1450  209.19  211.71   80.61     -1.27    -15.90       0     1  13675.8  13378.1   -3.64    0.00  100.00    -61527     1.0000   19.07    0.00
   1451  296.75  211.19  196.36      3.26     -2.26       0     1  13675.8  13378.1   -3.64    0.00  100.00    -61772     1.0000   18.67    0.00
   1452   57.25  231.28  165.88    -24.82      3.82       0     1  13675.8  13378.1   -3.64    0.00  100.00    -61591     1.0000   16.38    0.00
   1453  223.26  232.81   64.42     -9.90    -13.76       0     1  13675.8  13378.1   -3.64    0.00  100.00    -61518     1.0000   29.47    0.00
   1454  112.45  227.82   90.28      4.78     14.71       0     1  13675.8  13378.1   -3.64    0.00  100.00    -61547     1.0000   27.12    0.00
   1455   72.70   81.37  267.52     13.80    -12.08       0     1  13675.8  13378.1   -3.64    0.00  100.00    -61753     1.0000   18.57    0.00
   1456  189.50  244.12   64.61     -1.60      6.00       0     1  13675.8  13378.1   -3.64    0.00  100.00    -62371     1.0000   26.84    0.00
   1457   19.34  223.78   54.82     -5.20     18.93       0     1  13675.8  13378.1   -3.64    0.00  100.00    -62337     1.0000   22.43    0.00
   1458  146.99   74.34  262.95     13.77    -27.74       0     1  13675.8  13378.1   -3.64    0.00  100.00    -61760     1.0000   19.69    0.00
   1459   93.84  250.52   15.03     -4.98    -24.85       0     1  13675.8  13378.1   -3.64    0.00  100.00    -61815     1.0000   18.80    0.00
   1460  157.21  253.70   84.50      8.63     10.71       0     1  13675.8  13378.1   -3.64    0.00  100.00    -61537     1.0000   22.62    0.00
   1461  121.77   58.83   -5.32    -18.82    -20.36       0     1  13675.8  13378.1   -3.64    0.00  100.00    -61643     1.0000   19.27    0.00
   1462  147.07  254.64  213.49     11.07    -17.96       0     1  13675.8  13378.1   -3.64    0.00  100.00    -61608     1.0000   17.56    0.00
   1463  110.56  224.45   85.92      8.69      4.62       0     1  13675.8  13378.1   -3.64    0.00  100.00    -61517     1.0000   20.09    0.00
   1464  325.27   89.25   98.96    -29.93     -2.78       0     1  13675.8  13378.1   -3.64    0.00  100.00    -61471     1.0000   14.72    0.00
   1465  207.36   60.92  281.71    -14.19     -2.62       0     1  13296.8  12989.9  -10.87    0.00  100.00    -61937     1.0000   20.37    0.00
   1466    9.87  250.41  288.43    -17.76     22.07       0     1  13296.8  12989.9  -10.87    0.00  100.00    -61476     1.0000   21.86    0.00
   1467  188.74  244.02   94.46      7.25     -0.86       0     1  13296.8  12989.9  -10.87    0.00  100.00    -61523     1.0000   23.27    0.00
   1468  209.37  219.54   82.49      7.03      4.37       0     1  13296.8  12989.9  -10.87    0.00  100.00    -61662     1.0000   25.25    0.00
   1469   76.38  240.22   60.96     -1.64     21.58       0     1  13296.8  12989.9  -10.87    0.00  100.00    -61803     1.0000   27.03    0.00
   1470  100.48  234.07  298.99    -13.35      4.81       0     1  13296.8  12989.9  -10.87    0.00  100.00    -61640     1.0000   21.29    0.00
   1471  187.95  250.43  231.55     -5.21     -5.22       0     1  13296.8  12989.9  -10.87    0.00  100.00    -61490     1.0000   18.72    0.00
   1472   34.26  199.33   10.47     10.26    -14.22       0     1  13296.8  12989.9  -10.87    0.00  100.00    -61556     1.0000   14.51    0.00
   1473   43.78   41.10  182.55      5.07     -2.20       0     1  13296.8  12989.9  -10.87    0.00  100.00    -61747     1.0000   20.02    0.00
   1474  353.27  225.14  183.49     32.06    -18.46       0     1  13296.8  12989.9  -10.87    0.00  100.00    -61620     1.0000   17.22    0.00
   1475  228.89  250.36  118.24     47.57    -13.31       0     1  13296.8  12989.9  -10.87    0.00  100.00    -61700     1.0000   14.47    0.00
   1476  157.49  231.55  184.15    -20.15    -33.98       0     1  13296.8  12989.9  -10.87    0.00  100.00    -61585     1.0000   14.70    0.00
   1477  213.81   52.64   67.88     14.20     -9.18       0     1  13412.7  13173.9   -2.74    0.00  100.00    -61727     1.0000   25.35    0.00
   1478  294.13  249.48  295.20     30.40    -23.71       0     1  13412.7  13173.9   -2.74    0.00  100.00    -61489     1.0000   17.08    0.00
   1479  195.01  240.63   80.52     19.37     -0.66       0     1  13412.7  13173.9   -2.74    0.00  100.00    -61649     1.0000   23.14    0.00
   1480   39.88  227.05   83.64    -26.97      1.95       0     1  13412.7  13173.9   -2.74    0.00  100.00    -61560     1.0000   23.34    0.00
   1481   36.47  231.35   95.73     -9.61     -9.59       0     1  13412.7  13173.9   -2.74    0.00  100.00    -61573     1.0000   24.39    0.00
   1482  242.46  241.79   56.31     14.81    -17.72       0     1  13412.7  13173.9   -2.74    0.00  100.00    -61476     1.0000   29.42    0.00
   1483    1.35  231.20   61.00      0.14     12.46       0     1  13412.7  13173.9   -2.74    0.00  100.00    -61437     1.0000   23.50    0.00
   1484  335.98   46.38  119.96     31.85     -5.88       0     1  13412.7  13173.9   -2.74    0.00  100.00    -61590     1.0000   18.74    0.00
   1485  161.58  243.45   94.29      9.98     -3.17       0     1  13412.7  13173.9   -2.74    0.00  100.00    -61466     1.0000   23.67    0.00
   1486  158.77  243.31   72.70      1.53     -2.01       0     1  16580.1  16367.8    0.03    0.00  100.00    -61460     1.0000   27.72    0.00
   1487  211.40  242.57   60.61     20.84     -6.43       0     1  16580.1  16367.8    0.03    0.00  100.00    -61500     1.0000   33.29    0.00
   1488  151.61  224.51   83.67      7.85     -5.18       0     1  16580.1  16367.8    0.03    0.00  100.00    -61591     1.0000   26.13    0.00
   1489   72.08  233.22   71.40      0.53      2.44       0     1  16580.1  16367.8    0.03    0.00  100.00    -61475     1.0000   29.11    0.00
   1490  217.78  237.73   62.18      3.18     -2.02       0     1  16580.1  16367.8    0.03    0.00  100.00    -61574     1.0000   28.60    0.00
   1491  104.79  219.39   90.51     -6.37     14.21       0     1  16580.1  16367.8    0.03    0.00  100.00    -61461     1.0000   27.25    0.00
   1492   61.33  231.98   81.15     -4.49     14.64       0     1  16580.1  16367.8    0.03    0.00  100.00    -61476     1.0000   22.15    0.00
   1493  357.71  273.41   29.78      9.90     18.14       0     1  16580.1  16367.8    0.03    0.00  100.00    -61509     1.0000   21.92    0.00
   1494  196.80   56.53  309.87     22.03      6.39       0     1  16580.1  16367.8    0.03    0.00  100.00    -61662     1.0000   21.27    0.00
   1495  329.16  232.66   59.02      9.39    -10.65       0     1  16580.1  16367.8    0.03    0.00  100.00    -61577     1.0000   24.10    0.00
   1496  285.65  240.63   52.94     -4.58     -3.64       0     1  16580.1  16367.8    0.03    0.00  100.00    -61661     1.0000   25.43    0.00
   1497   73.21   80.88  189.27      6.07    -34.76       0     1  16580.1  16367.8    0.03    0.00  100.00    -61943     1.0000   17.92    0.00
   1498   36.26  231.82   54.56    -42.19    -17.55       0     1  16580.1  16367.8    0.03    0.00  100.00    -61680     1.0000   20.85    0.00
   1499  196.57  236.85  101.49      1.11     15.22       0     1  16580.1  16367.8    0.03    0.00  100.00    -61405     1.0000   24.95    0.00
   1500   39.72   88.20   64.74     -2.27     -6.22       0     1  16580.1  16367.8    0.03    0.00  100.00    -61552     1.0000   20.06    0.00
   1501  215.68  242.28  117.57     23.38     16.15       0     1  16580.1  16367.8    0.03    0.00  100.00    -61481     1.0000   20.50    0.00
   1502  118.81  224.49   84.34     38.61     -9.90       0     1  16580.1  16367.8    0.03    0.00  100.00    -61736     1.0000   25.22    0.00
   1503  355.91  230.54   78.86    -19.23      3.01       0     1  16580.1  16367.8    0.03    0.00  100.00    -61476     1.0000   24.03    0.00
   1504  250.42  227.62   78.76    -16.98    -15.56       0     1  16580.1  16367.8    0.03    0.00  100.00    -61616     1.0000   21.69    0.00
   1505  326.19  116.09  261.33     10.93     12.25       0     1  16238.1  15991.2   -6.38    0.00  100.00    -61564     1.0000   26.49    0.00
   1506   42.23  225.14   93.03     -2.42     -0.69       0     1  16238.1  15991.2   -6.38    0.00  100.00    -61858     1.0000   26.39    0.00
   1507  204.83   97.62  361.17    -22.93    -28.16       0     1  16238.1  15991.2   -6.38    0.00  100.00    -61704     1.0000   24.13    0.00
   1508  354.76  226.53  306.78     10.08    -11.27       0     1  16238.1  15991.2   -6.38    0.00  100.00    -61465     1.0000   20.49    0.00
   1509  207.33   75.13  237.68      6.31      1.22       0     1  16238.1  15991.2   -6.38    0.00  100.00    -61432     1.0000   18.32    0.00
   1510  168.79  219.67  360.92     22.66     23.48       0     1  16238.1  15991.2   -6.38    0.00  100.00    -61592     1.0000   20.73    0.00
   1511  344.58  240.11   90.13    -11.53      9.59       0     1  16238.1  15991.2   -6.38    0.00  100.00    -61407     1.0000   28.36    0.00
   1512  217.26  226.46   90.21     11.66     -4.12       0     1  16238.1  15991.2   -6.38    0.00  100.00    -61525     1.0000   21.71    0.00
   1513   61.15  234.12   95.09     14.60     -0.19       0     1  16238.1  15991.2   -6.38    0.00  100.00    -61608     1.0000   29.31    0.00
   1514  317.78  243.56   66.71     -7.78      1.27       0     1  16238.1  15991.2   -6.38    0.00  100.00    -61519     1.0000   26.39    0.00
   1515  214.00  223.17   50.85     -0.63    -18.34       0     1  16238.1  15991.2   -6.38    0.00  100.00    -61501     1.0000   23.60    0.00
   1516  307.95  225.34   92.96     -1.65     17.67       0     1  16238.1  15991.2   -6.38    0.00  100.00    -61526     1.0000   25.47    0.00
   1517   48.70  222.93   76.98      7.66     30.96       0     1  16238.1  15991.2   -6.38    0.00  100.00    -61467     1.0000   24.92    0.00
   1518  274.28  216.00  114.19      8.66    -29.58       0     1  16238.1  15991.2   -6.38    0.00  100.00    -61507     1.0000   20.75    0.00
   1519  348.12  223.18   80.84     -6.47     17.13       0     1  16238.1  15991.2   -6.38    0.00  100.00    -62007     1.0000   22.54    0.00
   1520  139.03  269.80  185.93    -30.33    -11.91       0     1  16238.1  15991.2   -6.38    0.00  100.00    -61558     1.0000   20.84    0.00
   1521  255.52  229.59   80.03     -4.75    -26.73       0     1  16238.1  15991.2   -6.38    0.00  100.00    -61611     1.0000   21.50    0.00
   1522  146.10   36.51  218.51     -2.20    -19.45       0     1  16238.1  15991.2   -6.38    0.00  100.00    -61449     1.0000   18.93    0.00
   1523   97.16  249.97   82.87    -15.73     37.38       0     1  16238.1  15991.2   -6.38    0.00  100.00    -61452     1.0000   19.59    0.00
   1524  153.09   73.00  207.82      1.90     13.26       0     1  16538.5  16292.2   -5.90    0.00  100.00    -61746     1.0000   20.59    0.00
   1525  276.90   85.83  279.72    -16.00      8.49       0     1  16538.5  16292.2   -5.90    0.00  100.00    -61522     1.0000   21.41    0.00
   1526  312.11   48.68  247.20      6.50     -5.78       0     1  16538.5  16292.2   -5.90    0.00  100.00    -61650     1.0000   21.11    0.00
   1527   23.41  225.58   92.71    -19.45      5.44       0     1  16538.5  16292.2   -5.90    0.00  100.00    -61441     1.0000   29.59    0.00
   1528  193.64  252.53   86.10     -1.93     -1.74       0     1  16538.5  16292.2   -5.90    0.00  100.00    -61586     1.0000   25.46    0.00
   1529  330.77  228.69   64.63      8.31     -2.06       0     1  16538.5  16292.2   -5.90    0.00  100.00    -61527     1.0000   25.37    0.00
   1530  218.21  242.12  334.24      9.75     14.74       0     1  16538.5  16292.2   -5.90    0.00  100.00    -61582     1.0000   21.74    0.00
   1531  288.88   35.53  167.91     -4.34     20.44       0     1  16538.5  16292.2   -5.90    0.00  100.00    -61427     1.0000   18.36    0.00
   1532  214.03  280.74  148.37     -6.06     -8.23       0     1  16538.5  16292.2   -5.90    0.00  100.00    -61518     1.0000   19.82    0.00
   1533  294.21   80.43   41.03      5.43     -0.96       0     1  16538.5  16292.2   -5.90    0.00  100.00    -62041     1.0000   20.06    0.00
   1534   66.72  230.88  100.28     15.86      3.64       0     1  16538.5  16292.2   -5.90    0.00  100.00    -61639     1.0000   21.57    0.00
   1535  260.19  231.46   57.25      3.45     -7.02       0     1  16538.5  16292.2   -5.90    0.00  100.00    -61484     1.0000   20.21    0.00
   1536  160.45   94.37   31.44     -0.02     -5.58       0     1  16538.5  16292.2   -5.90    0.00  100.00    -61727     1.0000   24.03    0.00
   1537  260.93   95.11   27.54      1.46     -5.44       0     1  16538.5  16292.2   -5.90    0.00  100.00    -61504     1.0000   18.03    0.00
   1538  261.14   56.72   14.77      9.97     -3.02       0     1  16538.5  16292.2   -5.90    0.00  100.00    -61525     1.0000   20.28    0.00
   1539  329.79  215.96   80.37    -20.63    -11.18       0     1  16538.5  16292.2   -5.90    0.00  100.00    -61691     1.0000   24.69    0.00
   1540  287.95  216.67   67.02     -2.15     -9.22       0     1  16538.5  16292.2   -5.90    0.00  100.00    -61630     1.0000   20.15    0.00
   1541   19.43  227.87  107.59    -25.35     -4.30       0     1  16538.5  16292.2   -5.90    0.00  100.00    -61634     1.0000   25.51    0.00
   1542   87.49   28.93  156.19     19.51    -46.82       0     1  16538.5  16292.2   -5.90    0.00  100.00    -61641     1.0000   19.54    0.00
   1543  208.31  260.96  140.61     16.20     -8.60       0     1  16538.5  16292.2   -5.90    0.00  100.00    -61534     1.0000   19.48    0.00
   1544  321.82   76.01    1.37      7.25    -30.44       0     1  18673.6  18426.9   -7.77    0.00  100.00    -62035     1.0000   23.87    0.00
   1545  156.74  241.28  103.65     15.28     17.73       0     1  18673.6  18426.9   -7.77    0.00  100.00    -61610     1.0000   20.89    0.00
   1546  328.93  215.61   78.15     -9.21    -20.71       0     1  18673.6  18426.9   -7.77    0.00  100.00    -61546     1.0000   18.31    0.00
   1547  280.07  234.77   57.94     -1.63     -4.61       0     1  18673.6  18426.9   -7.77    0.00  100.00    -61531     1.0000   22.46    0.00
   1548   54.67  254.87   40.13     -8.82      0.61       0     1  18673.6  18426.9   -7.77    0.00  100.00    -61657     1.0000   21.07    0.00
   1549   50.71  236.64   63.47     -8.83      9.99       0     1  18673.6  18426.9   -7.77    0.00  100.00    -61686     1.0000   28.95    0.00
   1550   79.55  232.55   88.74     -5.13      4.37       0     1  18673.6  18426.9   -7.77    0.00  100.00    -61404     1.0000   21.08    0.00
   1551   37.77  227.07   75.75     -1.52     -2.27       0     1  18673.6  18426.9   -7.77    0.00  100.00    -61536     1.0000   22.76    0.00
   1552  291.01  244.49   81.82     -2.48     -3.09       0     1  18673.6  18426.9   -7.77    0.00  100.00    -61466     1.0000   25.20    0.00
   1553  245.10   27.54  285.30    -22.07     24.68       0     1  18673.6  18426.9   -7.77    0.00  100.00    -61771     1.0000   21.66    0.00
   1554  181.61   58.35   78.87    -20.68    -19.05       0     1  18673.6  18426.9   -7.77    0.00  100.00    -61746     1.0000   26.18    0.00
   1555   87.12  225.59   75.48    -20.62     -4.05       0     1  18673.6  18426.9   -7.77    0.00  100.00    -61599     1.0000   21.00    0.00
   1556  125.18  229.73  100.50      4.06     -3.93       0     1  18673.6  18426.9   -7.77    0.00  100.00    -61541     1.0000   24.52    0.00
   1557  134.28  214.60   14.86      0.25    -12.16       0     1  18673.6  18426.9   -7.77    0.00  100.00    -61476     1.0000   19.96    0.00
   1558  251.88  208.78    3.20    -18.61    -22.54       0     1  18673.6  18426.9   -7.77    0.00  100.00    -61516     1.0000   22.15    0.00
   1559  100.58   52.17  314.24      3.10     -5.92       0     1  18673.6  18426.9   -7.77    0.00  100.00    -61658     1.0000   19.39    0.00
   1560  224.15  248.11   85.12     14.12     -4.24       0     1  18673.6  18426.9   -7.77    0.00  100.00    -61489     1.0000   21.86    0.00
   1561   89.18  234.92   96.56     19.15     11.61       0     1  18673.6  18426.9   -7.77    0.00  100.00    -61598     1.0000   25.16    0.00
   1562  148.76  201.77  169.53      2.27     15.05       0     1  18673.6  18426.9   -7.77    0.00  100.00    -61623     1.0000   18.79    0.00
   1563   92.41  226.45   90.88     -2.59      3.27       0     1  18673.6  18426.9   -7.77    0.00  100.00    -61684     1.0000   23.34    0.00
   1564  279.37  242.76   76.56      4.12     17.30       0     1  18673.6  18426.9   -7.77    0.00  100.00    -61600     1.0000   22.96    0.00
   1565   46.86  258.94   69.63     15.72      3.52       0     1  18673.6  18426.9   -7.77    0.00  100.00    -61578     1.0000   22.08    0.00
   1566  147.11  201.27  317.12      1.80     18.70       0     1  18673.6  18426.9   -7.77    0.00  100.00    -61580     1.0000   19.45    0.00
   1567  258.60   99.31  119.34    -15.17     -4.69       0     1  18673.6  18426.9   -7.77    0.00  100.00    -61519     1.0000   17.25    0.00
   1568   86.59  257.14   47.31     22.91     -2.00       0     1  18673.6  18426.9   -7.77    0.00  100.00    -61565     1.0000   17.36    0.00
   1569  189.03  240.02   93.33    -12.72    -16.63       0     1  18673.6  18426.9   -7.77    0.00  100.00    -61559     1.0000   26.91    0.00
   1570  327.60  225.39   80.67      9.04      7.30       0     1  18673.6  18426.9   -7.77    0.00  100.00    -61587     1.0000   27.37    0.00
   1571  158.12  242.77   99.51     15.98    -10.52       0     1  18673.6  18426.9   -7.77    0.00  100.00    -61643     1.0000   24.18    0.00
   1572   51.57  208.60  238.06      3.15     14.79       0     1  18673.6  18426.9   -7.77    0.00  100.00    -61678     1.0000   18.66    0.00
   1573  327.29  229.57   61.45     -0.89      6.62       0     1  18323.5  17988.6   -8.23    0.00  100.00    -61495     1.0000   28.61    0.00
   1574  141.71  234.11   83.45     -2.08     -1.45       0     1  18323.5  17988.6   -8.23    0.00  100.00    -61455     1.0000   23.92    0.00
   1575   21.74  249.44  277.31    -14.39     -2.46       0     1  18323.5  17988.6   -8.23    0.00  100.00    -61718     1.0000   19.35    0.00
   1576  329.33  204.90   59.51     -7.42      4.74       0     1  18323.5  17988.6   -8.23    0.00  100.00    -61715     1.0000   23.32    0.00
   1577  234.19  233.63   78.81    -15.26      1.01       0     1  18323.5  17988.6   -8.23    0.00  100.00    -61588     1.0000   25.79    0.00
   1578   17.96  239.53   55.62     -9.75      0.03       0     1  18323.5  17988.6   -8.23    0.00  100.00    -61505     1.0000   24.64    0.00
   1579  223.80  238.30   83.53     13.27      9.85       0     1  18323.5  17988.6   -8.23    0.00  100.00    -61527     1.0000   22.19    0.00
   1580  193.30  236.26   75.03     19.44      2.32       0     1  18323.5  17988.6   -8.23    0.00  100.00    -61629     1.0000   24.58    0.00
   1581   65.68  228.21   92.40    -15.83     13.46       0     1  18323.5  17988.6   -8.23    0.00  100.00    -61534     1.0000   24.27    0.00
   1582  153.15  240.31   95.87      2.79      7.01       0     1  18323.5  17988.6   -8.23    0.00  100.00    -61590     1.0000   20.26    0.00
   1583    3.25  207.37  142.01    -24.54    -18.45       0     1  18323.5  17988.6   -8.23    0.00  100.00    -61430     1.0000   15.52    0.00
   1584   36.65   86.74  200.78     23.48     12.76       0     1  18323.5  17988.6   -8.23    0.00  100.00    -61596     1.0000   18.71    0.00
   1585  337.74  220.17   74.68    -18.69     36.12       0     1  18323.5  17988.6   -8.23    0.00  100.00    -61391     1.0000   23.02    0.00
   1586   72.32  240.40   57.41      6.89     41.94       0     1  18323.5  17988.6   -8.23    0.00  100.00    -61417     1.0000   23.74    0.00
   1587   13.45  236.26   95.83    -19.37    -12.89       0     1  18323.5  17988.6   -8.23    0.00  100.00    -61505     1.0000   27.65    0.00
   1588  209.14  219.45  167.29     -6.65     -6.25       0     1  18323.5  17988.6   -8.23    0.00  100.00    -61543     1.0000   19.45    0.00
   1589   58.91  218.89  189.38     16.36     14.94       0     1  18323.5  17988.6   -8.23    0.00  100.00    -62080     1.0000   19.01    0.00
   1590   53.82  222.84   99.21    -19.84      8.84       0     1  18913.9  18593.0  -11.96    0.00  100.00    -61555     1.0000   27.71    0.00
   1591  320.85  240.32   78.49     -6.78      7.15       0     1  18913.9  18593.0  -11.96    0.00  100.00    -61590     1.0000   19.12    0.00
   1592  222.70  239.20   52.08    -10.82    -14.18       0     1  18913.9  18593.0  -11.96    0.00  100.00    -61616     1.0000   27.54    0.00
   1593  189.28  269.79   84.78     -5.24    -11.33       0     1  18913.9  18593.0  -11.96    0.00  100.00    -62050     1.0000   18.51    0.00
   1594  124.10  243.67   99.85      6.44     -5.19       0     1  18913.9  18593.0  -11.96    0.00  100.00    -61479     1.0000   23.69    0.00
   1595  313.78  180.00  132.67    -14.46    -36.25       0     1  18913.9  18593.0  -11.96    0.00  100.00    -61609     1.0000   18.39    0.00
   1596   62.76  240.02   98.93      3.69     -5.50       0     1  18913.9  18593.0  -11.96    0.00  100.00    -61638     1.0000   25.59    0.00
   1597  255.01   24.71  342.30     26.86     -7.58       0     1  18913.9  18593.0  -11.96    0.00  100.00    -61537     1.0000   16.67    0.00
   1598  356.66  224.45   58.46     -8.48     16.56       0     1  18913.9  18593.0  -11.96    0.00  100.00    -61573     1.0000   25.70    0.00
   1599  305.34  224.58   75.88     -2.70      9.83       0     1  18913.9  18593.0  -11.96    0.00  100.00    -61570     1.0000   20.43    0.00
   1600   69.59  230.10  120.57     19.95     37.45       0     1  18913.9  18593.0  -11.96    0.00  100.00    -61562     1.0000   20.71    0.00
   1601   76.46  250.01  107.43      3.32     -1.99       0     1  18913.9  18593.0  -11.96    0.00  100.00    -61490     1.0000   19.83    0.00
   1602  257.53  208.58  198.95    -18.54    -21.13       0     1  18913.9  18593.0  -11.96    0.00  100.00    -61552     1.0000   17.83    0.00
   1603   98.34  234.99   44.45     23.74     -7.62       0     1  18913.9  18593.0  -11.96    0.00  100.00    -61837     1.0000   14.81    0.00
   1604   67.20  257.58  143.57     -9.11     11.75       0     1  18913.9  18593.0  -11.96    0.00  100.00    -61536     1.0000   19.57    0.00
   1605  258.36  272.21  258.19    -29.60    -54.84       0     1  18913.9  18593.0  -11.96    0.00  100.00    -61478     1.0000   20.24    0.00
   1606  138.22  231.79   98.83      4.72     11.93       0     1  20694.7  20435.9   -4.11    0.00  100.00    -61486     1.0000   28.09    0.00
   1607  339.35  216.32   64.86      2.76     -6.00       0     1  20694.7  20435.9   -4.11    0.00  100.00    -61488     1.0000   26.25    0.00
   1608  203.70  241.29   95.62     -7.46     -9.13       0     1  20694.7  20435.9   -4.11    0.00  100.00    -61615     1.0000   28.02    0.00
   1609  180.37   48.48  208.54    -32.30    -14.73       0     1  20694.7  20435.9   -4.11    0.00  100.00    -61610     1.0000   18.49    0.00
   1610  248.65  231.51   78.62     22.70    -13.28       0     1  20694.7  20435.9   -4.11    0.00  100.00    -61541     1.0000   26.00    0.00
   1611  164.42  229.84   89.45     -9.94      1.16       0     1  20694.7  20435.9   -4.11    0.00  100.00    -61626     1.0000   24.43    0.00
   1612  343.28  230.57   72.01     -4.74     10.64       0     1  20694.7  20435.9   -4.11    0.00  100.00    -61490     1.0000   27.46    0.00
   1613  165.82  236.92   91.83     -5.95      1.36       0     1  20694.7  20435.9   -4.11    0.00  100.00    -61738     1.0000   23.49    0.00
   1614  239.89  250.62   76.00      9.78    -18.90       0     1  20694.7  20435.9   -4.11    0.00  100.00    -61425     1.0000   29.06    0.00
   1615  307.09  234.43   53.94     -7.17      4.49       0     1  20694.7  20435.9   -4.11    0.00  100.00    -62332     1.0000   28.84    0.00
   1616  223.12  238.87   67.50      5.18      2.84       0     1  20694.7  20435.9   -4.11    0.00  100.00    -61657     1.0000   30.77    0.00
   1617  345.66  220.27  247.37     31.63    -12.67       0     1  20694.7  20435.9   -4.11    0.00  100.00    -61566     1.0000   19.84    0.00
   1618  110.47  217.57  233.99     10.10     -0.28       0     1  20694.7  20435.9   -4.11    0.00  100.00    -61611     1.0000   18.64    0.00
   1619  237.26   61.97  268.71      6.45    -18.16       0     1  20694.7  20435.9   -4.11    0.00  100.00    -61730     1.0000   17.53    0.00
   1620  301.80  233.69   54.27      0.59    -13.02       0     1  20694.7  20435.9   -4.11    0.00  100.00    -61954     1.0000   26.22    0.00
   1621   46.66  223.51   89.52     17.99     -2.96       0     1  20694.7  20435.9   -4.11    0.00  100.00    -61659     1.0000   25.70    0.00
   1622  348.49  219.74   77.46    -16.67    -12.75       0     1  20694.7  20435.9   -4.11    0.00  100.00    -61619     1.0000   26.27    0.00
   1623  342.44  237.41   86.57    -18.07     28.27       0     1  20694.7  20435.9   -4.11    0.00  100.00    -61564     1.0000   24.28    0.00
   1624  209.35  226.42  307.59      9.09     27.55       0     1  20694.7  20435.9   -4.11    0.00  100.00    -61602     1.0000   19.86    0.00
   1625  325.67  227.31  100.01     -5.15     23.87       0     1  20311.5  19943.0   -9.53    0.00  100.00    -61630     1.0000   25.39    0.00
   1626  205.62  260.03   32.83    -14.72     -8.89       0     1  20311.5  19943.0   -9.53    0.00  100.00    -61942     1.0000   19.29    0.00
   1627  140.55  222.18  342.36     -1.25     -6.94       0     1  20311.5  19943.0   -9.53    0.00  100.00    -61536     1.0000   20.97    0.00
   1628  189.81  279.14  219.23      4.87     12.37       0     1  20311.5  19943.0   -9.53    0.00  100.00    -61791     1.0000   22.36    0.00
   1629  200.79  224.78   79.73     -8.23    -20.34       0     1  20311.5  19943.0   -9.53    0.00  100.00    -61607     1.0000   24.07    0.00
   1630  318.80  215.74   74.15      4.52    -12.73       0     1  20311.5  19943.0   -9.53    0.00  100.00    -61755     1.0000   26.49    0.00
   1631   69.79  238.78   71.07    -11.61     19.82       0     1  20311.5  19943.0   -9.53    0.00  100.00    -61490     1.0000   25.82    0.00
   1632   78.00  245.97   81.57     10.23     22.98       0     1  20311.5  19943.0   -9.53    0.00  100.00    -61920     1.0000   27.49    0.00
   1633  224.97  228.02   79.75     23.07    -13.09       0     1  20311.5  19943.0   -9.53    0.00  100.00    -61572     1.0000   19.72    0.00
   1634   73.96   57.02  170.28     31.56    -12.40       0     1  20311.5  19943.0   -9.53    0.00  100.00    -61500     1.0000   17.34    0.00
   1635  168.82  237.62   67.82     -8.03     -0.74       0     1  20311.5  19943.0   -9.53    0.00  100.00    -61600     1.0000   22.91    0.00
   1636  164.99  228.84   91.04      2.99     -0.79       0     1  20311.5  19943.0   -9.53    0.00  100.00    -61991     1.0000   20.91    0.00
   1637  272.06  239.54   66.18    -10.99     13.13       0     1  20311.5  19943.0   -9.53    0.00  100.00    -61668     1.0000   25.61    0.00
   1638  321.94   42.75  225.02     18.57    -28.60       0     1  20311.5  19943.0   -9.53    0.00  100.00    -61606     1.0000   20.28    0.00
   1639  229.50  224.49   54.74     22.30     -2.34       0     1  20311.5  19943.0   -9.53    0.00  100.00    -61773     1.0000   24.44    0.00
   1640  327.50  254.07  112.76     31.49    -14.84       0     1  20311.5  19943.0   -9.53    0.00  100.00    -61646     1.0000   19.51    0.00
   1641    4.96  226.50   80.43    -24.35     19.24       0     1  20311.5  19943.0   -9.53    0.00  100.00    -61507     1.0000   21.70    0.00
   1642  153.96  236.40  306.76     15.35      1.00       0     1  20311.5  19943.0   -9.53    0.00  100.00    -61520     1.0000   21.83    0.00
   1643  317.44  241.12   52.18    -18.80    -13.35       0     1  20708.4  20423.5   -7.22    0.00  100.00    -61627     1.0000   27.80    0.00
   1644  104.50  243.74   96.82      4.39     -2.80       0     1  20708.4  20423.5   -7.22    0.00  100.00    -61490     1.0000   26.89    0.00
   1645   31.50  228.53   93.61    -10.52     -0.04       0     1  20708.4  20423.5   -7.22    0.00  100.00    -61573     1.0000   23.30    0.00
   1646  272.78  226.20   51.36     -4.42     -6.81       0     1  20708.4  20423.5   -7.22    0.00  100.00    -61697     1.0000   27.58    0.00
   1647  279.27  229.61   49.82     -0.92     -4.58       0     1  20708.4  20423.5   -7.22    0.00  100.00    -61463     1.0000   24.92    0.00
   1648  221.44   87.08   50.77     -8.32     -5.21       0     1  20708.4  20423.5   -7.22    0.00  100.00    -61555     1.0000   26.23    0.00
   1649  326.88  222.40   81.94    -14.81    -10.06       0     1  20708.4  20423.5   -7.22    0.00  100.00    -61462     1.0000   22.67    0.00
   1650  227.16  245.77   96.16      1.77    -17.84       0     1  20708.4  20423.5   -7.22    0.00  100.00    -61883     1.0000   24.70    0.00
   1651  271.90  230.49   77.07      7.68    -13.06       0     1  20708.4  20423.5   -7.22    0.00  100.00    -61729     1.0000   25.18    0.00
   1652  177.75  235.57   78.85     26.72     -4.74       0     1  20708.4  20423.5   -7.22    0.00  100.00    -61522     1.0000   27.09    0.00
   1653  194.15  217.16   79.43    -14.87      5.44       0     1  20708.4  20423.5   -7.22    0.00  100.00    -61489     1.0000   19.70    0.00
   1654  256.80  235.93   70.43     -6.75    -20.66       0     1  20708.4  20423.5   -7.22    0.00  100.00    -61690     1.0000   24.49    0.00
   1655  242.13  242.60   38.46    -19.25    -22.74       0     1  20708.4  20423.5   -7.22    0.00  100.00    -61635     1.0000   22.04    0.00
   1656  208.28  272.94   51.66     -7.00    -11.81       0     1  20708.4  20423.5   -7.22    0.00  100.00    -61641     1.0000   18.35    0.00
   1657  160.84  239.89   61.19      7.91     27.14       0     1  20708.4  20423.5   -7.22    0.00  100.00    -61447     1.0000   30.25    0.00
   1658  296.27  230.65   76.19    -12.24     16.19       0     1  20708.4  20423.5   -7.22    0.00  100.00    -61786     1.0000   23.33    0.00
   1659  272.27  233.53   83.23     -4.01      2.94       0     1  20708.4  20423.5   -7.22    0.00  100.00    -61577     1.0000   23.52    0.00
   1660  262.00  205.60  237.57      1.93    -41.49       0     1  20708.4  20423.5   -7.22    0.00  100.00    -61726     1.0000   13.23    0.00
   1661  239.56  238.84  308.16      3.57     36.63       0     1  20708.4  20423.5   -7.22    0.00  100.00    -61680     1.0000   16.31    0.00
   1662   88.43   98.61  123.83     30.63     26.59       0     1  20708.4  20423.5   -7.22    0.00  100.00    -61523     1.0000   22.25    0.00
   1663  312.95  253.16  301.49    -10.64    -10.25       0     1  20708.4  20423.5   -7.22    0.00  100.00    -62157     1.0000   20.75    0.00
   1664  281.09  224.26   64.75    -16.43      2.18       0     1  20708.4  20423.5   -7.22    0.00  100.00    -61678     1.0000   22.17    0.00
   1665  303.35  234.83   72.94    -21.01      6.99       0     1  22590.0  22283.5  -10.33    0.00  100.00    -61598     1.0000   22.24    0.00
   1666  313.46  222.58   72.63    -13.93      8.95       0     1  22590.0  22283.5  -10.33    0.00  100.00    -61970     1.0000   24.19    0.00
   1667  201.96  236.14   57.30      7.57    -11.63       0     1  22590.0  22283.5  -10.33    0.00  100.00    -61668     1.0000   25.96    0.00
   1668  116.10  232.11   71.18     -0.78     15.08       0     1  22590.0  22283.5  -10.33    0.00  100.00    -62188     1.0000   22.02    0.00
   1669    5.97  229.95   78.91      4.56      6.24       0     1  22590.0  22283.5  -10.33    0.00  100.00    -61683     1.0000   24.24    0.00
   1670  207.70   63.47   86.63     -3.57    -11.96       0     1  22590.0  22283.5  -10.33    0.00  100.00    -61649     1.0000   20.80    0.00
   1671   43.03  251.05   37.50    -13.26     -1.39       0     1  22590.0  22283.5  -10.33    0.00  100.00    -62220     1.0000   19.98    0.00
   1672  324.34  238.49   59.77    -20.40     -0.99       0     1  22590.0  22283.5  -10.33    0.00  100.00    -61682     1.0000   25.70    0.00
   1673  337.92  230.15   56.68     -6.06     -4.21       0     1  22590.0  22283.5  -10.33    0.00  100.00    -61657     1.0000   24.62    0.00
   1674  137.10  233.54   92.22      1.85      1.55       0     1  22590.0  22283.5  -10.33    0.00  100.00    -61473     1.0000   25.12    0.00
   1675  352.38  240.22   48.57    -20.78     -1.96       0     1  22590.0  22283.5  -10.33    0.00  100.00    -61621     1.0000   21.45    0.00
   1676  201.92  240.02   88.07     13.93     -8.29       0     1  22590.0  22283.5  -10.33    0.00  100.00    -61601     1.0000   19.82    0.00
   1677  210.59  234.62   82.79     12.62     -9.14       0     1  22590.0  22283.5  -10.33    0.00  100.00    -61680     1.0000   23.06    0.00
   1678  223.25  239.26   87.53     13.88     -3.51       0     1  22590.0  22283.5  -10.33    0.00  100.00    -61549     1.0000   25.91    0.00
   1679   57.56  234.83  239.16    -10.62      6.55       0     1  22590.0  22283.5  -10.33    0.00  100.00    -61584     1.0000   20.05    0.00
   1680  347.31  242.93   82.54    -13.09     -8.82       0     1  22590.0  22283.5  -10.33    0.00  100.00    -61621     1.0000   25.63    0.00
   1681   11.65  227.63   73.52      0.60      6.90       0     1  22590.0  22283.5  -10.33    0.00  100.00    -61795     1.0000   21.49    0.00
   1682  302.20  223.50   67.10     -1.27      9.39       0     1  22590.0  22283.5  -10.33    0.00  100.00    -61587     1.0000   20.78    0.00
   1683  301.19  240.89  291.50    -23.62      5.67       0     1  22590.0  22283.5  -10.33    0.00  100.00    -61902     1.0000   14.46    0.00
   1684   65.02  224.81  221.50     -5.97     33.51       0     1  22590.0  22283.5  -10.33    0.00  100.00    -61492     1.0000   21.64    0.00
   1685  101.83  228.78   70.19     -0.84     41.87       0     1  22590.0  22283.5  -10.33    0.00  100.00    -61501     1.0000   25.31    0.00
   1686  157.70  221.74    6.98    -24.86    -26.08       0     1  22590.0  22283.5  -10.33    0.00  100.00    -62032     1.0000   14.77    0.00
   1687  102.58  222.25   92.29     -4.16     26.03       0     1  22590.0  22283.5  -10.33    0.00  100.00    -61755     1.0000   22.17    0.00
   1688  256.76  244.57   79.43    -24.17    -10.90       0     1  22590.0  22283.5  -10.33    0.00  100.00    -61646     1.0000   24.85    0.00
   1689    7.96  219.20   95.88    -18.45      8.27       0     1  22213.3  21908.9  -12.57    0.00  100.00    -61810     1.0000   22.13    0.00
   1690  355.30  231.24   74.94    -26.52     14.18       0     1  22213.3  21908.9  -12.57    0.00  100.00    -61964     1.0000   21.14    0.00
   1691  257.23   87.71  153.72    -24.56      4.99       0     1  22213.3  21908.9  -12.57    0.00  100.00    -62029     1.0000   18.76    0.00
   1692   27.65  239.55   82.18     -4.46     35.55       0     1  22213.3  21908.9  -12.57    0.00  100.00    -61625     1.0000   19.19    0.00
   1693  190.03  268.38  137.98     17.61      2.12       0     1  22213.3  21908.9  -12.57    0.00  100.00    -61783     1.0000   19.80    0.00
   1694   62.51   19.82  269.51     43.14    -10.69       0     1  22213.3  21908.9  -12.57    0.00  100.00    -61715     1.0000   14.97    0.00
   1695  201.49  228.57   76.47     13.31    -10.51       0     1  22213.3  21908.9  -12.57    0.00  100.00    -61758     1.0000   25.61    0.00
   1696  126.40  224.20   74.44     -4.10     -9.03       0     1  22213.3  21908.9  -12.57    0.00  100.00    -61894     1.0000   22.65    0.00
   1697   86.76  235.59   97.77     -2.19      5.50       0     1  22213.3  21908.9  -12.57    0.00  100.00    -61663     1.0000   21.72    0.00
   1698  354.30  226.61   99.34     -5.16      5.38       0     1  22213.3  21908.9  -12.57    0.00  100.00    -61606     1.0000   23.99    0.00
   1699  239.79  219.73   73.26    -10.60    -11.62       0     1  22213.3  21908.9  -12.57    0.00  100.00    -61788     1.0000   19.47    0.00
   1700   40.59  225.85   84.09    -21.12      6.57       0     1  22213.3  21908.9  -12.57    0.00  100.00    -61596     1.0000   21.41    0.00
   1701    1.72  273.40    7.48    -14.52      7.17       0     1  22523.7  22173.7   -8.12    0.00  100.00    -61646     1.0000   22.13    0.00
   1702   80.72  225.43   72.44      4.02      5.74       0     1  22523.7  22173.7   -8.12    0.00  100.00    -61671     1.0000   29.14    0.00
   1703  307.99  225.92   72.69     -7.84      0.09       0     1  22523.7  22173.7   -8.12    0.00  100.00    -61580     1.0000   26.10    0.00
   1704   17.72  229.61   87.84    -18.08    -17.11       0     1  22523.7  22173.7   -8.12    0.00  100.00    -61834     1.0000   22.30    0.00
   1705  157.27   77.39    4.29    -13.03    -14.50       0     1  22523.7  22173.7   -8.12    0.00  100.00    -62495     1.0000   20.17    0.00
   1706  153.24  237.19   91.07     -8.67      1.53       0     1  22523.7  22173.7   -8.12    0.00  100.00    -61632     1.0000   24.26    0.00
   1707  172.92  236.17   86.04     14.52      2.23       0     1  22523.7  22173.7   -8.12    0.00  100.00    -61629     1.0000   20.77    0.00
   1708  284.29  254.83  225.91      7.24     -0.77       0     1  22523.7  22173.7   -8.12    0.00  100.00    -61579     1.0000   20.78    0.00
   1709  276.33  225.02   52.74    -12.84    -20.59       0     1  22523.7  22173.7   -8.12    0.00  100.00    -61822     1.0000   21.43    0.00
   1710  264.79  238.98   90.38     22.28    -14.62       0     1  22523.7  22173.7   -8.12    0.00  100.00    -61654     1.0000   21.18    0.00
   1711  328.21  230.87   84.78      8.36     13.15       0     1  22523.7  22173.7   -8.12    0.00  100.00    -61699     1.0000   20.16    0.00
   1712  153.29   87.71  279.90      6.85      6.31       0     1  22523.7  22173.7   -8.12    0.00  100.00    -61759     1.0000   17.83    0.00
   1713  328.11  102.20  161.62     18.75     -9.71       0     1  22523.7  22173.7   -8.12    0.00  100.00    -61847     1.0000   23.70    0.00
   1714  185.73  252.18   78.21     14.46     -1.95       0     1  22523.7  22173.7   -8.12    0.00  100.00    -61821     1.0000   17.34    0.00
   1715  181.29   68.19  172.42     33.99    -38.44       0     1  22523.7  22173.7   -8.12    0.00  100.00    -61806     1.0000   15.12    0.00
   1716   97.34  225.32   74.46      6.81     10.41       0     1  24647.8  24405.2   -8.86    0.00  100.00    -61515     1.0000   24.92    0.00
   1717  102.51  229.41   87.31     49.98     23.08       0     1  24647.8  24405.2   -8.86    0.00  100.00    -61683     1.0000   27.40    0.00
   1718  300.10  236.87   80.33     -8.11    -15.16       0     1  24647.8  24405.2   -8.86    0.00  100.00    -61681     1.0000   23.47    0.00
   1719  179.05  245.56   93.64      9.50      6.04       0     1  24647.8  24405.2   -8.86    0.00  100.00    -61638     1.0000   27.49    0.00
   1720  246.27  252.68   65.70      0.62      3.74       0     1  24647.8  24405.2   -8.86    0.00  100.00    -61985     1.0000   21.14    0.00
   1721  156.76   93.20   82.17     -9.68      3.32       0     1  24647.8  24405.2   -8.86    0.00  100.00    -61977     1.0000   20.40    0.00
   1722  299.88  237.26   83.77      1.86     -6.20       0     1  24647.8  24405.2   -8.86    0.00  100.00    -61738     1.0000   21.25    0.00
   1723  118.18  229.97   97.51      7.12      6.59       0     1  24647.8  24405.2   -8.86    0.00  100.00    -61689     1.0000   22.13    0.00
   1724  276.94  233.74  311.28     -1.68      2.75       0     1  24647.8  24405.2   -8.86    0.00  100.00    -61756     1.0000   17.75    0.00
   1725  343.24  218.89   63.70     -0.90     -0.28       0     1  24647.8  24405.2   -8.86    0.00  100.00    -61528     1.0000   23.25    0.00
   1726  123.87  224.74   81.42     -0.91     -7.55       0     1  24647.8  24405.2   -8.86    0.00  100.00    -61791     1.0000   23.27    0.00
   1727  304.00  235.16   79.50     -6.30    -16.74       0     1  24647.8  24405.2   -8.86    0.00  100.00    -61690     1.0000   29.09    0.00
   1728  188.44  227.98   91.65      0.62     -7.10       0     1  24647.8  24405.2   -8.86    0.00  100.00    -61495     1.0000   21.52    0.00
   1729  117.20   57.22  101.64      0.02    -10.28       0     1  24647.8  24405.2   -8.86    0.00  100.00    -62300     1.0000   22.78    0.00
   1730  329.02  227.91   85.01     -7.23    -13.04       0     1  24647.8  24405.2   -8.86    0.00  100.00    -61780     1.0000   20.89    0.00
   1731  236.21  224.05   82.48     14.75     -8.68       0     1  24568.3  24241.3  -12.81    0.00  100.00    -61647     1.0000   25.07    0.00
   1732  166.12  252.62  194.69      7.69      8.13       0     1  24568.3  24241.3  -12.81    0.00  100.00    -61836     1.0000   20.23    0.00
   1733  118.25  228.08   84.05     -1.77      3.37       0     1  24568.3  24241.3  -12.81    0.00  100.00    -61509     1.0000   26.99    0.00
   1734  185.91  230.11   71.73      4.42     -5.27       0     1  24568.3  24241.3  -12.81    0.00  100.00    -61715     1.0000   23.03    0.00
   1735  292.15  231.27   92.33      1.59     -0.57       0     1  24568.3  24241.3  -12.81    0.00  100.00    -61458     1.0000   29.84    0.00
   1736  367.97  234.45   97.65      0.70     15.51       0     1  24568.3  24241.3  -12.81    0.00  100.00    -61507     1.0000   23.48    0.00
   1737  164.54  241.95   85.95      0.29     -9.54       0     1  24568.3  24241.3  -12.81    0.00  100.00    -61596     1.0000   25.86    0.00
   1738  114.24   57.46  260.98     -1.52      4.52       0     1  24568.3  24241.3  -12.81    0.00  100.00    -61576     1.0000   21.11    0.00
   1739  341.31  100.51  253.96      0.88    -11.15       0     1  24568.3  24241.3  -12.81    0.00  100.00    -61544     1.0000   24.72    0.00
   1740  326.53  249.93   52.87     -0.45     -7.99       0     1  24568.3  24241.3  -12.81    0.00  100.00    -62172     1.0000   19.72    0.00
   1741  126.51  258.52   83.71      3.27     -3.71       0     1  24568.3  24241.3  -12.81    0.00  100.00    -61522     1.0000   23.97    0.00
   1742  322.57   57.15  203.42     14.36      1.95       0     1  24568.3  24241.3  -12.81    0.00  100.00    -61674     1.0000   20.71    0.00
   1743  226.15  250.60   88.08      9.22     -5.27       0     1  24568.3  24241.3  -12.81    0.00  100.00    -61613     1.0000   23.12    0.00
   1744  288.99  236.68   60.10      1.07     -6.86       0     1  24568.3  24241.3  -12.81    0.00  100.00    -61564     1.0000   26.61    0.00
   1745  189.86  252.59   87.92     10.68     17.44       0     1  24568.3  24241.3  -12.81    0.00  100.00    -61446     1.0000   20.47    0.00
   1746  339.39  231.92   83.27    -19.44    -17.85       0     1  24568.3  24241.3  -12.81    0.00  100.00    -61724     1.0000   27.32    0.00
   1747   14.67  223.70   92.21      0.65     16.17       0     1  24568.3  24241.3  -12.81    0.00  100.00    -61391     1.0000   25.21    0.00
   1748  306.18  227.42   88.84    -11.05    -31.73       0     1  24568.3  24241.3  -12.81    0.00  100.00    -62181     1.0000   25.67    0.00
   1749   81.35  245.26   70.87    -14.63      1.56       0     1  24568.3  24241.3  -12.81    0.00  100.00    -62261     1.0000   23.44    0.00
   1750  264.42  233.13   66.36     14.63    -29.13       0     1  24568.3  24241.3  -12.81    0.00  100.00    -62214     1.0000   24.89    0.00
   1751   43.22  223.42  156.83    -38.32     -9.24       0     1  24568.3  24241.3  -12.81    0.00  100.00    -61514     1.0000   14.54    0.00
   1752   66.28  183.53  274.57    -13.39      1.79       0     1  24568.3  24241.3  -12.81    0.00  100.00    -61591     1.0000   20.78    0.00
   1753  303.40  227.59   80.35     -0.66    -17.64       0     1  24589.0  24363.5   -3.86    0.00  100.00    -61539     1.0000   23.96    0.00
   1754  330.12  262.19  214.16    -20.12    -32.12       0     1  24589.0  24363.5   -3.86    0.00  100.00    -61706     1.0000   20.70    0.00
   1755  274.83  234.38   81.64     -1.91    -11.98       0     1  24589.0  24363.5   -3.86    0.00  100.00    -61531     1.0000   25.97    0.00
   1756  364.41  228.65   86.63      0.32     -1.63       0     1  24589.0  24363.5   -3.86    0.00  100.00    -61572     1.0000   27.56    0.00
   1757  267.83  234.33   72.50     -6.97     -5.08       0     1  24589.0  24363.5   -3.86    0.00  100.00    -61606     1.0000   22.72    0.00
   1758  318.63  220.48   85.90      5.95    -22.25       0     1  24589.0  24363.5   -3.86    0.00  100.00    -61542     1.0000   21.41    0.00
   1759   79.78  244.53   89.42    -20.37     22.54       0     1  24589.0  24363.5   -3.86    0.00  100.00    -61609     1.0000   21.60    0.00
   1760  124.99  229.20   89.59     -7.07     -7.78       0     1  24589.0  24363.5   -3.86    0.00  100.00    -61612     1.0000   21.57    0.00
   1761  255.00  222.09    8.57    -11.23     18.72       0     1  24589.0  24363.5   -3.86    0.00  100.00    -61618     1.0000   19.72    0.00
   1762  187.17  223.74  324.18     -2.89      0.12       0     1  24589.0  24363.5   -3.86    0.00  100.00    -61809     1.0000   20.77    0.00
   1763  200.44   14.09  -90.78    -34.91    -23.04       0     1  26225.1  25975.9   -5.37    0.00  100.00    -62024     1.0000   17.17    0.00
   1764  246.06  234.58   86.49      2.49    -11.14       0     1  26225.1  25975.9   -5.37    0.00  100.00    -61584     1.0000   31.22    0.00
   1765    7.95   42.48  247.87     -8.59      3.51       0     1  26225.1  25975.9   -5.37    0.00  100.00    -61677     1.0000   20.92    0.00
   1766  257.97  234.48   91.18      9.23     -3.30       0     1  26225.1  25975.9   -5.37    0.00  100.00    -61595     1.0000   29.09    0.00
   1767  321.46  224.30   70.39     -1.32     12.16       0     1  26225.1  25975.9   -5.37    0.00  100.00    -61595     1.0000   23.80    0.00
   1768  247.20  226.81  149.05     17.72      1.87       0     1  26225.1  25975.9   -5.37    0.00  100.00    -61651     1.0000   18.54    0.00
   1769  235.03   77.59   95.64     -4.40     25.57       0     1  26225.1  25975.9   -5.37    0.00  100.00    -62376     1.0000   19.03    0.00
   1770  166.31  221.96   81.52     14.69      7.26       0     1  26225.1  25975.9   -5.37    0.00  100.00    -62128     1.0000   25.04    0.00
   1771  303.00  252.01   65.50    -11.86    -10.74       0     1  26225.1  25975.9   -5.37    0.00  100.00    -61564     1.0000   25.02    0.00
   1772  149.87  236.09   70.27     12.50     24.77       0     1  26225.1  25975.9   -5.37    0.00  100.00    -61664     1.0000   22.86    0.00
   1773  218.91   86.53  148.98    -18.78      7.05       0     1  26225.1  25975.9   -5.37    0.00  100.00    -61614     1.0000   20.05    0.00
   1774  148.77  219.95   83.91     30.74     23.78       0     1  26225.1  25975.9   -5.37    0.00  100.00    -61595     1.0000   19.18    0.00
   1775  124.99  221.81   73.37      4.78      7.70       0     1  26225.1  25975.9   -5.37    0.00  100.00    -61812     1.0000   23.91    0.00
   1776  262.39  189.04  147.28     35.81     14.41       0     1  26225.1  25975.9   -5.37    0.00  100.00    -61562     1.0000   21.54    0.00
   1777  116.22  247.54  293.85     33.73    -17.31       0     1  26225.1  25975.9   -5.37    0.00  100.00    -61451     1.0000   21.44    0.00
   1778   80.04  222.55   89.20    -24.96     17.86       0     1  26225.1  25975.9   -5.37    0.00  100.00    -62085     1.0000   22.77    0.00
   1779   94.61   24.08  192.36     18.38     16.15       0     1  26225.1  25975.9   -5.37    0.00  100.00    -61565     1.0000   20.42    0.00
   1780  359.18  197.94  133.92      0.55    -11.69       0     1  26305.6  25984.5   -5.51    0.00  100.00    -61772     1.0000   18.77    0.00
   1781  261.39   89.44  354.19     22.79      4.26       0     1  26305.6  25984.5   -5.51    0.00  100.00    -61846     1.0000   24.17    0.00
   1782  203.06  225.57   61.05      2.87    -16.23       0     1  26305.6  25984.5   -5.51    0.00  100.00    -61726     1.0000   22.62    0.00
   1783   30.48  252.34   92.79    -10.59     -3.79       0     1  26305.6  25984.5   -5.51    0.00  100.00    -61600     1.0000   23.57    0.00
   1784  131.08  239.04   50.58     10.77      2.00       0     1  26305.6  25984.5   -5.51    0.00  100.00    -61441     1.0000   27.99    0.00
   1785   93.25  238.42   83.27    -12.23     13.66       0     1  26305.6  25984.5   -5.51    0.00  100.00    -61789     1.0000   21.43    0.00
   1786  353.64  244.79   87.28    -13.08     -2.15       0     1  26305.6  25984.5   -5.51    0.00  100.00    -61589     1.0000   26.87    0.00
   1787   91.78  226.61   89.48      9.89     11.62       0     1  26305.6  25984.5   -5.51    0.00  100.00    -61616     1.0000   25.13    0.00
   1788  150.09  241.34   84.79     15.85     19.48       0     1  26305.6  25984.5   -5.51    0.00  100.00    -61742     1.0000   23.60    0.00
   1789  276.85   13.27  -31.24      0.23     -3.11       0     1  26305.6  25984.5   -5.51    0.00  100.00    -61820     1.0000   18.84    0.00
   1790  170.02   87.70  157.54     26.15    -30.86       0     1  26305.6  25984.5   -5.51    0.00  100.00    -61669     1.0000   16.31    0.00
   1791  297.58  216.89  102.03    -10.42      9.05       0     1  26305.6  25984.5   -5.51    0.00  100.00    -61571     1.0000   24.15    0.00
   1792  215.61   67.63  206.88    -10.42     40.88       0     1  26305.6  25984.5   -5.51    0.00  100.00    -61921     1.0000   13.79    0.00
   1793   86.06  262.06  229.96     -3.83     23.88       0     1  26082.4  25830.5   -3.69    0.00  100.00    -61623     1.0000   26.62    0.00
   1794  229.64  256.76   43.92      5.22     -1.65       0     1  26082.4  25830.5   -3.69    0.00  100.00    -61853     1.0000   19.97    0.00
   1795  307.52  224.02   77.65     -7.05     -0.12       0     1  26082.4  25830.5   -3.69    0.00  100.00    -61541     1.0000   29.67    0.00
   1796   45.60   78.31  134.02     16.52      6.92       0     1  26082.4  25830.5   -3.69    0.00  100.00    -61772     1.0000   23.44    0.00
   1797   58.98   53.05   93.24     -5.16     -1.02       0     1  26082.4  25830.5   -3.69    0.00  100.00    -61631     1.0000   24.57    0.00
   1798  287.41  234.98   83.20      1.63     -7.17       0     1  26082.4  25830.5   -3.69    0.00  100.00    -61672     1.0000   22.34    0.00
   1799  238.89  269.30    2.31    -29.90    -30.42       0     1  26082.4  25830.5   -3.69    0.00  100.00    -61822     1.0000   21.16    0.00
   1800  144.76  246.14  319.87    -16.55      1.42       0     1  26082.4  25830.5   -3.69    0.00  100.00    -61655     1.0000   23.20    0.00
   1801  314.55  245.16   88.26     -8.54     -9.67       0     1  26082.4  25830.5   -3.69    0.00  100.00    -61656     1.0000   21.84    0.00
   1802  305.54  275.84  208.12    -22.99     -4.19       0     1  26082.4  25830.5   -3.69    0.00  100.00    -61835     1.0000   21.89    0.00
   1803  341.99   71.88  244.09      4.97      1.15       0     1  26082.4  25830.5   -3.69    0.00  100.00    -61495     1.0000   24.96    0.00
   1804  123.07  238.17  221.34     -7.85      5.33       0     1  26082.4  25830.5   -3.69    0.00  100.00    -61622     1.0000   19.51    0.00
   1805  248.67   60.45  275.12     -1.71     22.37       0     1  26082.4  25830.5   -3.69    0.00  100.00    -61577     1.0000   21.82    0.00
   1806  297.80   51.83  274.92     -3.66     27.56       0     1  26082.4  25830.5   -3.69    0.00  100.00    -61669     1.0000   18.38    0.00
   1807   43.80  270.17  237.27    -20.43     -8.49       0     1  26082.4  25830.5   -3.69    0.00  100.00    -61957     1.0000   18.51    0.00
   1808  258.04  239.13   66.05     -1.54    -32.84       0     1  26082.4  25830.5   -3.69    0.00  100.00    -62031     1.0000   22.05    0.00
   1809  166.01  234.59   90.59     -9.73    -10.93       0     1  26082.4  25830.5   -3.69    0.00  100.00    -61619     1.0000   22.35    0.00
   1810   89.36  218.52  119.94     -5.86      2.56       0     1   7218.4   6928.2    1.88    0.00  100.00    -61505     1.0000   19.26    0.00
   1811   54.71  221.65   77.37    -11.67      4.11       0     1   7218.4   6928.2    1.88    0.00  100.00    -61522     1.0000   19.65    0.00
   1812   93.91  240.76   88.95     33.39      5.81       0     1   7218.4   6928.2    1.88    0.00  100.00    -61508     1.0000   20.12    0.00
   1813  237.44  234.65   91.49     10.63      3.99       0     1   7218.4   6928.2    1.88    0.00  100.00    -61396     1.0000   23.24    0.00
   1814  289.73  229.59  101.40     -3.43     -8.49       0     1   7218.4   6928.2    1.88    0.00  100.00    -61961     1.0000   21.82    0.00
   1815  139.90   72.65  314.64     -9.37     -0.24       0     1   7218.4   6928.2    1.88    0.00  100.00    -61516     1.0000   19.55    0.00
   1816  315.34  213.10   25.75    -18.02     31.19       0     1   7218.4   6928.2    1.88    0.00  100.00    -61379     1.0000   16.89    0.00
   1817  283.22   68.50  183.37     14.85    -16.97       0     1   7218.4   6928.2    1.88    0.00  100.00    -61562     1.0000   14.81    0.00
   1818  202.74   67.19  334.92      4.90      0.14       0     1   7218.4   6928.2    1.88    0.00  100.00    -61492     1.0000   19.91    0.00
   1819  199.44  226.85   74.29     -4.51    -25.24       0     1   7218.4   6928.2    1.88    0.00  100.00    -61401     1.0000   21.24    0.00
   1820   41.23  259.07    3.15     -6.25     14.88       0     1   7218.4   6928.2    1.88    0.00  100.00    -61417     1.0000   18.76    0.00
   1821  349.64   72.87  264.87      1.81      2.71       0     1   7218.4   6928.2    1.88    0.00  100.00    -61552     1.0000   14.17    0.00
   1822  122.79   69.75   18.23    -11.31    -25.61       0     1   7218.4   6928.2    1.88    0.00  100.00    -61498     1.0000   16.13    0.00
   1823  156.05  231.48   73.03     26.19     38.44       0     1   7218.4   6928.2    1.88    0.00  100.00    -61443     1.0000   22.13    0.00
   1824  136.70  231.47   53.94      8.56     39.51       0     1   7218.4   6928.2    1.88    0.00  100.00    -61512     1.0000   25.37    0.00
   1825  167.48  228.42   79.55     -0.88    -32.04       0     1   7218.4   6928.2    1.88    0.00  100.00    -61457     1.0000   23.26    0.00
   1826   55.96   80.94  344.45     29.62    -20.21       0     1   7438.3   7134.4   -8.28    0.00  100.00    -61430     1.0000   19.70    0.00
   1827  276.56  228.67   74.47      7.71    -19.29       0     1   7438.3   7134.4   -8.28    0.00  100.00    -61451     1.0000   24.13    0.00
   1828  248.98  232.74   92.07     19.49     -3.92       0     1   7438.3   7134.4   -8.28    0.00  100.00    -61540     1.0000   25.34    0.00
   1829   34.51  275.47    2.69     13.83     10.47       0     1   7438.3   7134.4   -8.28    0.00  100.00    -61507     1.0000   18.03    0.00
   1830   77.33   90.96   37.14    -14.77      8.95       0     1   7438.3   7134.4   -8.28    0.00  100.00    -61472     1.0000   17.46    0.00
   1831   51.66  245.13   85.09     13.94     -9.06       0     1   7438.3   7134.4   -8.28    0.00  100.00    -61462     1.0000   22.24    0.00
   1832  349.26  228.84   74.61    -17.88     17.71       0     1   7438.3   7134.4   -8.28    0.00  100.00    -61608     1.0000   22.91    0.00
   1833  301.71   20.26  167.71     23.23      3.66       0     1   7438.3   7134.4   -8.28    0.00  100.00    -61355     1.0000   18.31    0.00
   1834  121.17  231.72   58.99     -6.28     32.96       0     1   7438.3   7134.4   -8.28    0.00  100.00    -61580     1.0000   26.27    0.00
   1835  356.35  271.51   41.20    -10.62      5.47       0     1   7196.7   6899.1   -2.12    0.00  100.00    -61613     1.0000   21.77    0.00
   1836  216.35  252.72  300.46     -7.07     12.44       0     1   7196.7   6899.1   -2.12    0.00  100.00    -61424     1.0000   17.19    0.00
   1837   81.46  213.33   20.29    -21.55    -22.42       0     1   7196.7   6899.1   -2.12    0.00  100.00    -61465     1.0000   14.96    0.00
   1838   11.97  247.55   59.07     -1.77     29.61       0     1   7196.7   6899.1   -2.12    0.00  100.00    -61533     1.0000   19.16    0.00
   1839  271.66  204.55  314.02     -0.66    -10.26       0     1   7196.7   6899.1   -2.12    0.00  100.00    -61390     1.0000   19.95    0.00
   1840  263.10  270.40  219.84      3.80    -10.90       0     1   7196.7   6899.1   -2.12    0.00  100.00    -61445     1.0000   18.06    0.00
   1841  188.74   65.63  298.73      4.30     -1.42       0     1   7196.7   6899.1   -2.12    0.00  100.00    -61375     1.0000   18.11    0.00
   1842  238.73  260.44  221.88      8.39    -10.26       0     1   7196.7   6899.1   -2.12    0.00  100.00    -61525     1.0000   21.59    0.00
   1843  263.01  229.32   59.24     15.87     -4.31       0     1   7196.7   6899.1   -2.12    0.00  100.00    -61503     1.0000   19.81    0.00
   1844   65.01  225.64  110.02     16.21     25.85       0     1   9597.7   9276.5    0.87    0.00  100.00    -61566     1.0000   17.13    0.00
   1845   39.64  235.51   82.46    -17.36     -5.01       0     1   9597.7   9276.5    0.87    0.00  100.00    -61572     1.0000   20.67    0.00
   1846   59.76  232.80   82.63      5.90      9.02       0     1   9597.7   9276.5    0.87    0.00  100.00    -61634     1.0000   21.94    0.00
   1847  251.65  238.26   90.72     26.84     -8.93       0     1   9597.7   9276.5    0.87    0.00  100.00    -61459     1.0000   24.49    0.00
   1848   47.67  220.75   80.88     -4.71    -47.56       0     1   9597.7   9276.5    0.87    0.00  100.00    -61593     1.0000   25.44    0.00
   1849  234.67  247.26    2.65     27.79    -25.43       0     1   9597.7   9276.5    0.87    0.00  100.00    -61553     1.0000   19.39    0.00
   1850   12.86  223.85   16.19     20.96      9.23       0     1   9597.7   9276.5    0.87    0.00  100.00    -61572     1.0000   20.02    0.00
   1851  135.47  245.45  351.80      8.91     -7.73       0     1   9597.7   9276.5    0.87    0.00  100.00    -61427     1.0000   20.01    0.00
   1852  194.69   72.28  153.49     21.81     -5.83       0     1   9597.7   9276.5    0.87    0.00  100.00    -61676     1.0000   17.74    0.00
   1853  286.35  227.08   80.36     19.06    -36.91       0     1   9597.7   9276.5    0.87    0.00  100.00    -61568     1.0000   25.50    0.00
   1854  117.75   83.04  336.26    -24.36     -3.37       0     1   9597.7   9276.5    0.87    0.00  100.00    -61487     1.0000   16.89    0.00
   1855  118.71   72.04  123.14     -8.76     29.24       0     1   9597.7   9276.5    0.87    0.00  100.00    -61499     1.0000   19.04    0.00
   1856  127.08   34.39  236.49    -28.62      7.79       0     1   9597.7   9276.5    0.87    0.00  100.00    -61526     1.0000   17.69    0.00
   1857   37.42  238.11  324.05      9.84     -7.31       0     1   9790.5   9510.1   -3.71    0.00  100.00    -61503     1.0000   16.39    0.00
   1858  111.84  246.55   84.32     17.55     -0.15       0     1   9790.5   9510.1   -3.71    0.00  100.00    -61542     1.0000   21.92    0.00
   1859   61.47  240.67  161.94      1.65      1.92       0     1   9790.5   9510.1   -3.71    0.00  100.00    -61633     1.0000   22.44    0.00
   1860  285.54  220.27   93.52     29.52     20.61       0     1   9790.5   9510.1   -3.71    0.00  100.00    -61510     1.0000   25.87    0.00
   1861  108.01  234.89   65.84     15.05      6.09       0     1   9790.5   9510.1   -3.71    0.00  100.00    -61443     1.0000   23.98    0.00
   1862  285.78   26.34  101.35    -20.74     32.86       0     1   9790.5   9510.1   -3.71    0.00  100.00    -61613     1.0000   19.04    0.00
   1863  224.97  212.99   65.41      3.78     -9.36       0     1   9790.5   9510.1   -3.71    0.00  100.00    -61516     1.0000   23.36    0.00
   1864  305.82   22.30   66.09    -27.23     17.42       0     1   9790.5   9510.1   -3.71    0.00  100.00    -61604     1.0000   17.84    0.00
   1865  316.63  240.80   63.83     -7.02     15.02       0     1   9790.5   9510.1   -3.71    0.00  100.00    -61535     1.0000   27.12    0.00
   1866  158.48  242.74   90.09     16.09      9.12       0     1   9790.5   9510.1   -3.71    0.00  100.00    -61437     1.0000   24.09    0.00
   1867  267.84  232.30   69.93     -3.66    -10.86       0     1   9790.5   9510.1   -3.71    0.00  100.00    -61473     1.0000   26.74    0.00
   1868  170.40  227.12   58.16     19.77    -14.45       0     1   9790.5   9510.1   -3.71    0.00  100.00    -61422     1.0000   21.51    0.00
   1869   75.32   33.39  254.08      6.03     -5.09       0     1   9461.4   9276.2    0.30    0.00  100.00    -61425     1.0000   19.99    0.00
   1870  155.15  238.06   82.56     20.97     12.50       0     1   9461.4   9276.2    0.30    0.00  100.00    -61483     1.0000   20.47    0.00
   1871  322.43  220.27   93.21      9.33    -11.92       0     1   9461.4   9276.2    0.30    0.00  100.00    -61471     1.0000   19.89    0.00
   1872   -4.36  228.27  109.07     -0.33     -9.01       0     1   9461.4   9276.2    0.30    0.00  100.00    -61502     1.0000   22.52    0.00
   1873  141.23  227.15   77.44     17.44     32.38       0     1   9461.4   9276.2    0.30    0.00  100.00    -61442     1.0000   23.15    0.00
   1874   39.38   63.66  133.91    -11.82    -18.10       0     1   9461.4   9276.2    0.30    0.00  100.00    -61438     1.0000   18.64    0.00
   1875  184.04   39.18  181.92      8.18     -6.09       0     1   9461.4   9276.2    0.30    0.00  100.00    -61410     1.0000   17.61    0.00
   1876   62.53  231.56   91.31      3.54      1.00       0     1   9461.4   9276.2    0.30    0.00  100.00    -61494     1.0000   27.65    0.00
   1877  324.58  202.42  225.25    -12.33     -4.42       0     1   9461.4   9276.2    0.30    0.00  100.00    -61466     1.0000   17.73    0.00
   1878  337.96  236.55   81.69     32.36     -0.34       0     1   9461.4   9276.2    0.30    0.00  100.00    -61554     1.0000   18.36    0.00
   1879  250.82  225.06   81.56    -33.00    -10.76       0     1   9461.4   9276.2    0.30    0.00  100.00    -61494     1.0000   21.33    0.00
   1880  236.04  227.60   72.74     -5.60    -25.83       0     1   9461.4   9276.2    0.30    0.00  100.00    -61673     1.0000   18.51    0.00
   1881  151.58  240.73   65.04     10.66     32.78       0     1   9461.4   9276.2    0.30    0.00  100.00    -61458     1.0000   23.52    0.00
   1882  307.58  252.71  197.32    -17.26     20.63       0     1   9461.4   9276.2    0.30    0.00  100.00    -61553     1.0000   17.10    0.00
   1883  124.52   26.85  257.68    -17.31    -23.64       0     1   9461.4   9276.2    0.30    0.00  100.00    -61549     1.0000   20.01    0.00
   1884   71.57   70.13  253.92      8.44      8.77       0     1   9461.4   9276.2    0.30    0.00  100.00    -61481     1.0000   18.86    0.00
   1885  223.87  258.83  164.98     18.50    -28.51       0     1  11718.3  11425.7   -3.81    0.00  100.00    -61623     1.0000   19.22    0.00
   1886  237.48  225.11   66.77    -13.17     -0.98       0     1  11718.3  11425.7   -3.81    0.00  100.00    -61636     1.0000   27.09    0.00
   1887  200.12  259.61  188.74     12.10     24.01       0     1  11718.3  11425.7   -3.81    0.00  100.00    -61529     1.0000   20.25    0.00
   1888   49.83  226.79   70.83    -21.05      2.89       0     1  11718.3  11425.7   -3.81    0.00  100.00    -61545     1.0000   23.18    0.00
   1889  152.67  224.47   87.29      8.67     -0.95       0     1  11718.3  11425.7   -3.81    0.00  100.00    -61369     1.0000   27.65    0.00
   1890   52.57  223.07   77.57     -7.39      2.26       0     1  11718.3  11425.7   -3.81    0.00  100.00    -61534     1.0000   24.99    0.00
   1891  169.84   89.33  197.41    -13.07    -15.36       0     1  11718.3  11425.7   -3.81    0.00  100.00    -61871     1.0000   19.28    0.00
   1892  185.79  242.51   58.61      6.72    -17.10       0     1  11718.3  11425.7   -3.81    0.00  100.00    -61602     1.0000   25.81    0.00
   1893   15.90   29.92  189.00    -12.44      1.02       0     1  11718.3  11425.7   -3.81    0.00  100.00    -61584     1.0000   16.78    0.00
   1894  206.30  236.33   83.85     16.06      1.10       0     1  11718.3  11425.7   -3.81    0.00  100.00    -61599     1.0000   24.58    0.00
   1895  323.35  230.42   98.46     -7.68     10.08       0     1  11863.6  11599.4  -13.10    0.00  100.00    -61446     1.0000   25.59    0.00
   1896  266.62  231.21   77.05     14.41      4.93       0     1  11863.6  11599.4  -13.10    0.00  100.00    -61402     1.0000   22.85    0.00
   1897   45.36  231.70   82.45      0.76      0.48       0     1  11863.6  11599.4  -13.10    0.00  100.00    -61518     1.0000   27.90    0.00
   1898   40.50   20.49  268.42      6.79     -7.09       0     1  11863.6  11599.4  -13.10    0.00  100.00    -61525     1.0000   23.21    0.00
   1899  177.14  214.15   75.28     25.64      3.73       0     1  11863.6  11599.4  -13.10    0.00  100.00    -61696     1.0000   23.39    0.00
   1900  284.01  240.98   99.63     -7.07    -24.51       0     1  11863.6  11599.4  -13.10    0.00  100.00    -61547     1.0000   24.74    0.00
   1901  281.58  227.18   95.58     -7.04      5.01       0     1  11863.6  11599.4  -13.10    0.00  100.00    -61512     1.0000   21.55    0.00
   1902   24.54  239.57   83.09    -11.08     -4.26       0     1  11863.6  11599.4  -13.10    0.00  100.00    -61484     1.0000   23.68    0.00
   1903  322.10  227.75   95.87      4.64      0.80       0     1  11863.6  11599.4  -13.10    0.00  100.00    -61664     1.0000   28.32    0.00
   1904  228.18  223.51   61.48      7.00     -7.86       0     1  11863.6  11599.4  -13.10    0.00  100.00    -61538     1.0000   22.01    0.00
   1905  245.44   69.88  139.99    -20.91     -0.56       0     1  11863.6  11599.4  -13.10    0.00  100.00    -61630     1.0000   17.56    0.00
   1906  346.66  220.93   48.84     -5.30     24.86       0     1  11863.6  11599.4  -13.10    0.00  100.00    -61520     1.0000   21.17    0.00
   1907  349.46  265.29  361.72    -42.03      2.66       0     1  11863.6  11599.4  -13.10    0.00  100.00    -61409     1.0000   21.11    0.00
   1908   61.71  239.06   93.01      3.78      3.35       0     1  11863.6  11599.4  -13.10    0.00  100.00    -61592     1.0000   23.82    0.00
   1909   86.80  233.14   93.73    -11.26     16.05       0     1  11834.6  11530.6   -4.34    0.00  100.00    -61502     1.0000   26.23    0.00
   1910  295.20  240.26   60.26     -3.61     17.05       0     1  11834.6  11530.6   -4.34    0.00  100.00    -61530     1.0000   27.13    0.00
   1911   54.64  226.14   98.88      2.48     10.81       0     1  11834.6  11530.6   -4.34    0.00  100.00    -61444     1.0000   25.83    0.00
   1912  163.63  235.05   83.86     10.70     -8.21       0     1  11834.6  11530.6   -4.34    0.00  100.00    -61434     1.0000   24.26    0.00
   1913  157.73  239.56   81.47     24.90     13.67       0     1  11834.6  11530.6   -4.34    0.00  100.00    -61477     1.0000   23.91    0.00
   1914  331.57  227.07   85.68     -7.94     -1.17       0     1  11834.6  11530.6   -4.34    0.00  100.00    -61471     1.0000   24.26    0.00
   1915  208.38   64.30  276.74      3.27     -6.47       0     1  11834.6  11530.6   -4.34    0.00  100.00    -61393     1.0000   18.12    0.00
   1916   81.70  239.35   64.82     -4.55     20.53       0     1  11834.6  11530.6   -4.34    0.00  100.00    -61521     1.0000   30.72    0.00
   1917   22.71  264.29   58.93     -0.04     10.01       0     1  11834.6  11530.6   -4.34    0.00  100.00    -61489     1.0000   17.08    0.00
   1918   61.93  243.47   98.79    -14.91     13.61       0     1  11834.6  11530.6   -4.34    0.00  100.00    -61522     1.0000   21.03    0.00
   1919   75.17  229.15   96.47     -6.25     -7.69       0     1  11834.6  11530.6   -4.34    0.00  100.00    -61542     1.0000   23.58    0.00
   1920  163.84   92.81  150.95     -5.85     24.44       0     1  11834.6  11530.6   -4.34    0.00  100.00    -61557     1.0000   14.96    0.00
   1921   48.56  245.56  105.16     13.66     27.50       0     1  11834.6  11530.6   -4.34    0.00  100.00    -61558     1.0000   26.27    0.00
   1922  231.74  247.80   13.91      5.93     23.89       0     1  11834.6  11530.6   -4.34    0.00  100.00    -61541     1.0000   16.83    0.00
   1923  159.90  241.88   80.54      6.94     28.16       0     1  11834.6  11530.6   -4.34    0.00  100.00    -61487     1.0000   24.69    0.00
   1924  316.29  229.97   94.54    -14.34     -2.10       0     1  14528.5  14324.8   -6.04    0.00  100.00    -61567     1.0000   23.13    0.00
   1925   98.26  219.50   86.42    -31.08    -16.63       0     1  14528.5  14324.8   -6.04    0.00  100.00    -61754     1.0000   18.61    0.00
   1926   74.23  227.13   79.52     -0.81     16.17       0     1  14528.5  14324.8   -6.04    0.00  100.00    -61593     1.0000   23.80    0.00
   1927  153.34   38.64  165.97     27.33    -20.84       0     1  14528.5  14324.8   -6.04    0.00  100.00    -61431     1.0000   21.59    0.00
   1928  219.10   64.33   39.81     -1.34      1.03       0     1  14528.5  14324.8   -6.04    0.00  100.00    -61457     1.0000   19.48    0.00
   1929  287.54  232.69   89.62      5.53    -18.10       0     1  14528.5  14324.8   -6.04    0.00  100.00    -61586     1.0000   26.75    0.00
   1930   17.02  240.18   55.11     -0.57      6.34       0     1  14528.5  14324.8   -6.04    0.00  100.00    -61478     1.0000   22.82    0.00
   1931   69.30  233.61   65.31     14.32     -1.01       0     1  14528.5  14324.8   -6.04    0.00  100.00    -61584     1.0000   26.31    0.00
   1932  315.20  235.65   82.52    -15.05      9.62       0     1  14528.5  14324.8   -6.04    0.00  100.00    -61477     1.0000   26.34    0.00
   1933  178.84  234.07   63.24    -11.18      2.27       0     1  14528.5  14324.8   -6.04    0.00  100.00    -61520     1.0000   18.02    0.00
   1934   13.76  231.83   80.34     14.97     17.89       0     1  14528.5  14324.8   -6.04    0.00  100.00    -61723     1.0000   20.90    0.00
   1935  345.04  224.59   97.23    -15.39    -31.28       0     1  14528.5  14324.8   -6.04    0.00  100.00    -61591     1.0000   19.05    0.00
   1936  180.92  235.35   95.11     21.66      1.34       0     1  14528.5  14324.8   -6.04    0.00  100.00    -61561     1.0000   25.65    0.00
   1937   35.90  221.51   86.28     -3.44     10.31       0     1  14528.5  14324.8   -6.04    0.00  100.00    -61561     1.0000   25.81    0.00
   1938  311.45  201.09  248.73     -3.50    -42.62       0     1  14528.5  14324.8   -6.04    0.00  100.00    -61465     1.0000   18.62    0.00
   1939   54.19   45.74  260.91     27.42    -20.85       0     1  14528.5  14324.8   -6.04    0.00  100.00    -61495     1.0000   19.79    0.00
   1940  169.49  244.93   56.10     13.63      9.75       0     1  14556.3  14247.7  -19.01    0.00  100.00    -61542     1.0000   24.85    0.00
   1941  143.34  247.88   71.73     -1.87     11.11       0     1  14556.3  14247.7  -19.01    0.00  100.00    -61565     1.0000   22.32    0.00
   1942  224.97  232.65   53.32     22.27    -10.62       0     1  14556.3  14247.7  -19.01    0.00  100.00    -61420     1.0000   28.43    0.00
   1943  141.57  214.68   74.41      9.19      5.62       0     1  14556.3  14247.7  -19.01    0.00  100.00    -61443     1.0000   28.37    0.00
   1944   74.24   39.40   -6.67    -35.77      7.65       0     1  14556.3  14247.7  -19.01    0.00  100.00    -61541     1.0000   19.07    0.00
   1945  153.71  234.03   79.73     10.69    -15.09       0     1  14556.3  14247.7  -19.01    0.00  100.00    -61520     1.0000   26.37    0.00
   1946  124.67  229.55   74.60      7.09     -1.06       0     1  14556.3  14247.7  -19.01    0.00  100.00    -61496     1.0000   22.91    0.00
   1947  317.44  232.97   83.88     -8.71     10.31       0     1  14556.3  14247.7  -19.01    0.00  100.00    -61532     1.0000   21.23    0.00
   1948  334.05  211.15  107.92     11.33    -29.54       0     1  14556.3  14247.7  -19.01    0.00  100.00    -61544     1.0000   19.95    0.00
   1949  224.46  218.40   82.94    -17.98     10.87       0     1  14556.3  14247.7  -19.01    0.00  100.00    -61468     1.0000   25.01    0.00
   1950  277.39  235.54   81.80    -40.69    -15.86       0     1  14556.3  14247.7  -19.01    0.00  100.00    -61521     1.0000   21.74    0.00
   1951  195.48  232.66   80.20     31.23     -0.16       0     1  14556.3  14247.7  -19.01    0.00  100.00    -61461     1.0000   20.69    0.00
   1952  118.78   95.44  272.55      6.20     -1.16       0     1  14556.3  14247.7  -19.01    0.00  100.00    -61549     1.0000   20.29    0.00
   1953  321.20  243.39  337.04     17.32    -22.08       0     1  14871.0  14554.0   -4.32    0.00  100.00    -61683     1.0000   19.16    0.00
   1954  216.95   80.44  266.84     17.91      7.20       0     1  14871.0  14554.0   -4.32    0.00  100.00    -61470     1.0000   20.83    0.00
   1955   16.97  222.60  100.32    -18.25     -3.93       0     1  14871.0  14554.0   -4.32    0.00  100.00    -61440     1.0000   24.86    0.00
   1956   47.60  247.76   -9.61     38.55     12.54       0     1  14871.0  14554.0   -4.32    0.00  100.00    -61533     1.0000   19.52    0.00
   1957  257.21  260.50  211.72      4.06     -7.19       0     1  14871.0  14554.0   -4.32    0.00  100.00    -61540     1.0000   22.55    0.00
   1958  151.03  250.86   83.30     -5.62      2.38       0     1  14871.0  14554.0   -4.32    0.00  100.00    -61426     1.0000   19.94    0.00
   1959  351.18  231.68   79.43     -5.97     -5.47       0     1  14871.0  14554.0   -4.32    0.00  100.00    -61573     1.0000   20.43    0.00
   1960  165.12   23.49  305.62     16.58    -12.91       0     1  14871.0  14554.0   -4.32    0.00  100.00    -61520     1.0000   19.93    0.00
   1961  272.20  223.21   76.68    -24.76     -0.65       0     1  14871.0  14554.0   -4.32    0.00  100.00    -61461     1.0000   27.51    0.00
   1962   42.39  228.89   84.44     -6.57      8.04       0     1  14871.0  14554.0   -4.32    0.00  100.00    -61555     1.0000   27.53    0.00
   1963  254.10   80.17  108.03    -10.89     14.14       0     1  14871.0  14554.0   -4.32    0.00  100.00    -61530     1.0000   21.58    0.00
   1964   26.46  236.51   95.99      6.02      1.44       0     1  14871.0  14554.0   -4.32    0.00  100.00    -61524     1.0000   21.68    0.00
   1965  292.97   47.59  243.11     19.75    -21.36       0     1  14871.0  14554.0   -4.32    0.00  100.00    -61530     1.0000   20.11    0.00
   1966  137.80  218.39   93.62     -5.83     -3.12       0     1  16439.7  16210.1   -1.63    0.00  100.00    -61513     1.0000   21.23    0.00
   1967  311.26  229.86   78.46    -12.10     -3.74       0     1  16439.7  16210.1   -1.63    0.00  100.00    -61562     1.0000   24.05    0.00
   1968  102.63  225.89   97.05     14.30      5.70       0     1  16439.7  16210.1   -1.63    0.00  100.00    -61606     1.0000   28.15    0.00
   1969  174.55  262.31  213.19      7.97    -13.38       0     1  16439.7  16210.1   -1.63    0.00  100.00    -61597     1.0000   23.82    0.00
   1970  186.45  238.86   87.01      0.60     -9.56       0     1  16439.7  16210.1   -1.63    0.00  100.00    -61490     1.0000   27.95    0.00
   1971  110.93  228.74   86.51     -6.31      5.63       0     1  16439.7  16210.1   -1.63    0.00  100.00    -61491     1.0000   26.20    0.00
   1972  319.82  252.97   90.57    -11.20      0.19       0     1  16439.7  16210.1   -1.63    0.00  100.00    -61569     1.0000   22.92    0.00
   1973  194.33  221.65   70.13     -0.53     -6.72       0     1  16439.7  16210.1   -1.63    0.00  100.00    -61607     1.0000   19.76    0.00
   1974  261.77  242.58   89.51     21.61    -18.92       0     1  16439.7  16210.1   -1.63    0.00  100.00    -61510     1.0000   25.24    0.00
   1975  169.30   80.19   34.88    -11.48     -0.62       0     1  16439.7  16210.1   -1.63    0.00  100.00    -61572     1.0000   24.74    0.00
   1976  111.65  228.24   93.57     11.29      5.45       0     1  16439.7  16210.1   -1.63    0.00  100.00    -61556     1.0000   23.22    0.00
   1977  237.86  239.26   91.76     18.41    -14.49       0     1  16439.7  16210.1   -1.63    0.00  100.00    -61488     1.0000   22.61    0.00
   1978  219.86  240.50   92.45     26.75      1.56       0     1  16439.7  16210.1   -1.63    0.00  100.00    -61566     1.0000   19.94    0.00
   1979  355.36  237.21   85.62    -16.37     12.26       0     1  16439.7  16210.1   -1.63    0.00  100.00    -61476     1.0000   27.30    0.00
   1980  265.85  242.07   85.88      5.09      2.85       0     1  16439.7  16210.1   -1.63    0.00  100.00    -61539     1.0000   26.36    0.00
   1981  150.24  223.28   91.84      6.51     -7.97       0     1  16439.7  16210.1   -1.63    0.00  100.00    -61439     1.0000   26.14    0.00
   1982  288.22  232.61   67.38      7.36     -3.07       0     1  16439.7  16210.1   -1.63    0.00  100.00    -61580     1.0000   26.99    0.00
   1983  193.07   31.66  213.55      7.99      5.47       0     1  16439.7  16210.1   -1.63    0.00  100.00    -61647     1.0000   20.85    0.00
   1984  107.55  216.16   89.16     -9.79     -5.05       0     1  16439.7  16210.1   -1.63    0.00  100.00    -61448     1.0000   23.31    0.00
   1985  131.70  219.67   94.58     23.94     40.31       0     1  16439.7  16210.1   -1.63    0.00  100.00    -61571     1.0000   23.74    0.00
   1986  172.45  261.31  211.65     17.57      7.19       0     1  16419.0  16126.1   -6.13    0.00  100.00    -61665     1.0000   23.59    0.00
   1987  324.34  265.08  234.09     -8.81     -2.10       0     1  16419.0  16126.1   -6.13    0.00  100.00    -61581     1.0000   19.50    0.00
   1988  332.29  223.65   89.16    -15.63    -20.68       0     1  16419.0  16126.1   -6.13    0.00  100.00    -61551     1.0000   29.05    0.00
   1989  151.61  252.45  243.47     31.95    -18.03       0     1  16419.0  16126.1   -6.13    0.00  100.00    -61576     1.0000   17.78    0.00
   1990  260.86   18.49   16.44     19.57      1.11       0     1  16419.0  16126.1   -6.13    0.00  100.00    -61638     1.0000   22.94    0.00
   1991  137.25  216.54   64.45     16.82    -25.29       0     1  16419.0  16126.1   -6.13    0.00  100.00    -61454     1.0000   23.82    0.00
   1992  229.37  216.42   73.35    -10.21     -0.69       0     1  16419.0  16126.1   -6.13    0.00  100.00    -61541     1.0000   23.19    0.00
   1993  230.73  226.97   57.07     -7.10    -14.08       0     1  16419.0  16126.1   -6.13    0.00  100.00    -61550     1.0000   29.83    0.00
   1994   60.54  226.20   87.78    -17.77     16.81       0     1  16419.0  16126.1   -6.13    0.00  100.00    -61580     1.0000   18.35    0.00
   1995  180.29  233.07   69.54     25.15    -21.94       0     1  16419.0  16126.1   -6.13    0.00  100.00    -61494     1.0000   26.59    0.00
   1996  319.78  223.85   92.15     -6.13      2.50       0     1  16419.0  16126.1   -6.13    0.00  100.00    -61556     1.0000   25.77    0.00
   1997   17.19  233.17   90.71    -11.63      3.25       0     1  16419.0  16126.1   -6.13    0.00  100.00    -61694     1.0000   24.68    0.00
   1998   19.17  261.66   41.04    -17.17     10.36       0     1  16419.0  16126.1   -6.13    0.00  100.00    -61536     1.0000   20.68    0.00
   1999   45.48   80.90  235.66      9.78    -36.38       0     1  16419.0  16126.1   -6.13    0.00  100.00    -61519     1.0000   19.33    0.00
   2000  149.67  261.62  336.47     39.69    -26.65       0     1  16419.0  16126.1   -6.13    0.00  100.00    -61554     1.0000   18.63    0.00
   2001   97.63   76.76  210.32     32.56    -19.55       0     1  16419.0  16126.1   -6.13    0.00  100.00    -61532     1.0000   18.24    0.00
   2002  268.70  230.74   77.94     -2.08    -21.32       0     1  16419.0  16126.1   -6.13    0.00  100.00    -61579     1.0000   23.79    0.00
   2003  102.06  238.00   79.70     -4.55    -35.89       0     1  16419.0  16126.1   -6.13    0.00  100.00    -61485     1.0000   21.42    0.00
   2004  121.40  229.29   84.20      4.43    -36.62       0     1  16419.0  16126.1   -6.13    0.00  100.00    -61391     1.0000   22.89    0.00
   2005  186.34   77.07  324.91     16.55     21.20       0     1  16419.0  16126.1   -6.13    0.00  100.00    -61450     1.0000   21.60    0.00
   2006  315.61   90.74   59.42     28.17      0.59       0     1  16419.0  16126.1   -6.13    0.00  100.00    -61501     1.0000   18.59    0.00
   2007  259.14   61.84  154.65    -19.90     14.04       0     1  16419.0  16126.1   -6.13    0.00  100.00    -61566     1.0000   16.20    0.00
   2008   89.12  236.91   89.80     -9.74     26.27       0     1  16419.0  16126.1   -6.13    0.00  100.00    -61453     1.0000   29.63    0.00
   2009  354.07  233.24   91.21    -19.30    -29.56       0     1  16419.0  16126.1   -6.13    0.00  100.00    -61868     1.0000   23.39    0.00
   2010   70.73  239.18  239.26      8.24      9.79       0     1  16419.0  16126.1   -6.13    0.00  100.00    -61582     1.0000   19.51    0.00
   2011  327.32   51.83  260.89     19.63    -12.82       0     1  16666.4  16386.2  -11.81    0.00  100.00    -61494     1.0000   22.44    0.00
   2012  127.48  235.27   93.05     -0.63    -20.84       0     1  16666.4  16386.2  -11.81    0.00  100.00    -61516     1.0000   22.90    0.00
   2013   82.74  233.96   96.95     13.49     11.48       0     1  16666.4  16386.2  -11.81    0.00  100.00    -61587     1.0000   19.85    0.00
   2014   57.33   17.67  244.56    -14.22    -12.60       0     1  16666.4  16386.2  -11.81    0.00  100.00    -61450     1.0000   19.71    0.00
   2015   25.53  216.28   93.60      8.89     35.25       0     1  16666.4  16386.2  -11.81    0.00  100.00    -61493     1.0000   24.08    0.00
   2016  318.62  230.28   49.13     -8.96      3.34       0     1  16666.4  16386.2  -11.81    0.00  100.00    -61665     1.0000   24.14    0.00
   2017  119.24   20.97  294.01      0.56     -1.72       0     1  16666.4  16386.2  -11.81    0.00  100.00    -61587     1.0000   24.53    0.00
   2018   28.65  236.43   94.95    -17.35     -7.48       0     1  16666.4  16386.2  -11.81    0.00  100.00    -61481     1.0000   24.08    0.00
   2019  273.87  229.97  194.27     28.51      3.76       0     1  16666.4  16386.2  -11.81    0.00  100.00    -61549     1.0000   21.24    0.00
   2020  290.25  219.10   65.38    -16.04     -3.88       0     1  16666.4  16386.2  -11.81    0.00  100.00    -61528     1.0000   20.16    0.00
   2021  174.79  244.22   83.25     16.62     13.45       0     1  16666.4  16386.2  -11.81    0.00  100.00    -61650     1.0000   29.68    0.00
   2022  298.67  231.65   88.59     -1.36    -17.49       0     1  16666.4  16386.2  -11.81    0.00  100.00    -61584     1.0000   24.02    0.00
   2023  279.46  235.29   80.46      4.92      1.37       0     1  16666.4  16386.2  -11.81    0.00  100.00    -61631     1.0000   27.54    0.00
   2024  272.36  259.34  199.12     32.17     -8.63       0     1  16666.4  16386.2  -11.81    0.00  100.00    -61589     1.0000   18.18    0.00
   2025  249.39   36.43    5.59     -9.81     18.83       0     1  16666.4  16386.2  -11.81    0.00  100.00    -61685     1.0000   20.54    0.00
   2026  206.07  252.76   76.60     22.90     -5.54       0     1  16666.4  16386.2  -11.81    0.00  100.00    -61506     1.0000   23.63    0.00
   2027  321.25  211.16   25.73    -21.91     -4.30       0     1  16666.4  16386.2  -11.81    0.00  100.00    -61529     1.0000   19.43    0.00
   2028  309.74   72.17  271.63     11.84     -3.76       0     1  16666.4  16386.2  -11.81    0.00  100.00    -61535     1.0000   18.66    0.00
   2029  123.01  254.89   68.50      4.19     10.50       0     1  17494.3  17122.9   -7.50    0.00  100.00    -61561     1.0000   24.15    0.00
   2030  159.35   50.79  325.74     -4.45     13.34       0     1  17494.3  17122.9   -7.50    0.00  100.00    -61594     1.0000   17.32    0.00
   2031  317.52  234.93   81.99     -2.08     -5.48       0     1  17494.3  17122.9   -7.50    0.00  100.00    -61491     1.0000   28.29    0.00
   2032  287.63  241.08  100.13      4.26    -15.04       0     1  17494.3  17122.9   -7.50    0.00  100.00    -62015     1.0000   22.53    0.00
   2033  108.55  261.22    5.26    -23.82      4.62       0     1  17494.3  17122.9   -7.50    0.00  100.00    -62246     1.0000   21.82    0.00
   2034  321.29  227.51   74.31      4.65     -6.78       0     1  17494.3  17122.9   -7.50    0.00  100.00    -61528     1.0000   22.54    0.00
   2035  165.78   45.68  258.18     -8.55     13.42       0     1  17494.3  17122.9   -7.50    0.00  100.00    -61573     1.0000   21.65    0.00
   2036  260.34  246.39   95.28     -8.34     -2.73       0     1  17494.3  17122.9   -7.50    0.00  100.00    -61452     1.0000   21.04    0.00
   2037  155.03   52.97  336.53    -18.14     28.99       0     1  17494.3  17122.9   -7.50    0.00  100.00    -61596     1.0000   20.29    0.00
   2038  332.38  194.38  245.01     -1.83      3.75       0     1  17494.3  17122.9   -7.50    0.00  100.00    -61549     1.0000   19.22    0.00
   2039  207.14  208.23  243.12     10.41     22.58       0     1  17494.3  17122.9   -7.50    0.00  100.00    -61569     1.0000   20.44    0.00
   2040  325.38  251.17   75.92    -10.22    -24.38       0     1  17494.3  17122.9   -7.50    0.00  100.00    -61580     1.0000   21.09    0.00
   2041  114.19  250.17   72.74     15.17      9.53       0     1  17494.3  17122.9   -7.50    0.00  100.00    -61594     1.0000   20.49    0.00
   2042   41.92  230.96   53.62    -47.35      8.82       0     1  17494.3  17122.9   -7.50    0.00  100.00    -61564     1.0000   17.06    0.00
   2043   34.92   91.63  213.81     12.30    -25.30       0     1  17494.3  17122.9   -7.50    0.00  100.00    -61613     1.0000   15.86    0.00
   2044  310.64  234.94   54.97    -27.42     -0.02       0     1  17494.3  17122.9   -7.50    0.00  100.00    -61633     1.0000   25.56    0.00
   2045  174.62   62.83   -2.57     24.64      6.98       0     1  17494.3  17122.9   -7.50    0.00  100.00    -61511     1.0000   21.78    0.00
   2046  329.72   83.82  303.99      3.68     13.14       0     1  17381.7  17046.1  -14.98    0.00  100.00    -61520     1.0000   22.51    0.00
   2047   88.94  220.99   67.18      1.72     11.05       0     1  17381.7  17046.1  -14.98    0.00  100.00    -61570     1.0000   26.50    0.00
   2048  317.31  234.37  219.70    -17.35    -25.31       0     1  17381.7  17046.1  -14.98    0.00  100.00    -61970     1.0000   21.79    0.00
   2049  287.14  226.28   91.61     -7.83    -16.31       0     1  17381.7  17046.1  -14.98    0.00  100.00    -61516     1.0000   20.26    0.00
   2050   21.03  240.02  346.90    -36.39     -8.23       0     1  17381.7  17046.1  -14.98    0.00  100.00    -61481     1.0000   19.91    0.00
   2051  137.28  217.49   72.81     11.17      1.06       0     1  17381.7  17046.1  -14.98    0.00  100.00    -61414     1.0000   24.71    0.00
   2052    9.21  274.21   72.55    -12.04      6.08       0     1  17381.7  17046.1  -14.98    0.00  100.00    -61589     1.0000   21.29    0.00
   2053  147.63  231.17   74.77     24.76    -15.89       0     1  17381.7  17046.1  -14.98    0.00  100.00    -61487     1.0000   24.36    0.00
   2054    8.35  242.43   68.26    -39.93     -3.25       0     1  17381.7  17046.1  -14.98    0.00  100.00    -61636     1.0000   25.76    0.00
   2055  241.31  247.12   92.39      8.78     -1.74       0     1  17381.7  17046.1  -14.98    0.00  100.00    -61319     1.0000   21.94    0.00
   2056  112.48  234.68   78.67     30.35      9.81       0     1  17381.7  17046.1  -14.98    0.00  100.00    -61553     1.0000   25.80    0.00
   2057  330.00  231.04   57.61     -3.16     -4.34       0     1  17381.7  17046.1  -14.98    0.00  100.00    -61543     1.0000   28.32    0.00
   2058   57.46  231.86   79.36     -2.16      0.29       0     1  17381.7  17046.1  -14.98    0.00  100.00    -62160     1.0000   27.17    0.00
   2059   10.97  234.17   34.67      3.48      8.73       0     1  17381.7  17046.1  -14.98    0.00  100.00    -61473     1.0000   22.33    0.00
   2060   73.96  239.69  286.09    -10.02     25.41       0     1  17381.7  17046.1  -14.98    0.00  100.00    -62121     1.0000   18.13    0.00
   2061  200.97  225.23   81.18     17.89     10.93       0     1  17172.9  16892.7   -2.67    0.00  100.00    -61393     1.0000   24.65    0.00
   2062  175.50  249.71   67.75     -3.12     -3.23       0     1  17172.9  16892.7   -2.67    0.00  100.00    -61592     1.0000   21.21    0.00
   2063    9.47  257.85  327.30      3.78     45.53       0     1  17172.9  16892.7   -2.67    0.00  100.00    -61594     1.0000   15.97    0.00
   2064  349.62  228.31   92.26    -11.28    -19.03       0     1  17172.9  16892.7   -2.67    0.00  100.00    -61532     1.0000   24.76    0.00
   2065  254.51  234.73   56.99     17.55    -15.06       0     1  17172.9  16892.7   -2.67    0.00  100.00    -61569     1.0000   23.19    0.00
   2066  116.57  207.55   86.97     -1.25     -4.65       0     1  17172.9  16892.7   -2.67    0.00  100.00    -61463     1.0000   29.46    0.00
   2067  315.90  202.07   72.65     -1.46     -6.71       0     1  17172.9  16892.7   -2.67    0.00  100.00    -61402     1.0000   23.02    0.00
   2068  344.98   81.84  196.99     -1.61    -13.20       0     1  17172.9  16892.7   -2.67    0.00  100.00    -61458     1.0000   17.53    0.00
   2069   69.90   95.12  180.03    -17.63     -7.10       0     1  17172.9  16892.7   -2.67    0.00  100.00    -61551     1.0000   16.38    0.00
   2070   64.31  232.24   87.32     -5.83    -15.34       0     1  17172.9  16892.7   -2.67    0.00  100.00    -61574     1.0000   18.12    0.00
   2071  165.68  232.91   77.40      2.93    -25.92       0     1  19153.6  18908.7    3.33    0.00  100.00    -61480     1.0000   26.86    0.00
   2072  109.46  226.84   79.01      7.81      7.36       0     1  19153.6  18908.7    3.33    0.00  100.00    -61587     1.0000   26.33    0.00
   2073  337.99  229.26   77.64    -22.66     -1.91       0     1  19153.6  18908.7    3.33    0.00  100.00    -61514     1.0000   27.27    0.00
   2074  306.27  240.12   89.76      9.09    -14.43       0     1  19153.6  18908.7    3.33    0.00  100.00    -61481     1.0000   25.11    0.00
   2075   26.17  229.07   85.03     -9.98     -4.26       0     1  19153.6  18908.7    3.33    0.00  100.00    -61564     1.0000   20.05    0.00
   2076  192.94  244.19   76.34     10.55      3.02       0     1  19153.6  18908.7    3.33    0.00  100.00    -61450     1.0000   25.38    0.00
   2077  344.79  227.01   68.80     -7.38     10.06       0     1  19153.6  18908.7    3.33    0.00  100.00    -61473     1.0000   25.67    0.00
   2078  131.44  231.28   94.87      2.46     -3.78       0     1  19153.6  18908.7    3.33    0.00  100.00    -61451     1.0000   24.81    0.00
   2079  262.37  244.77   65.72     16.41     17.00       0     1  19153.6  18908.7    3.33    0.00  100.00    -61454     1.0000   31.79    0.00
   2080  160.02   16.43  315.24     13.42     31.64       0     1  19153.6  18908.7    3.33    0.00  100.00    -61562     1.0000   26.80    0.00
   2081  316.84  239.17   78.26    -14.06    -33.75       0     1  19153.6  18908.7    3.33    0.00  100.00    -61425     1.0000   24.90    0.00
   2082  118.78  110.42  260.56     -2.97     -2.38       0     1  19153.6  18908.7    3.33    0.00  100.00    -61520     1.0000   26.53    0.00
   2083  242.36  246.73   87.06     21.44    -13.21       0     1  19153.6  18908.7    3.33    0.00  100.00    -61427     1.0000   25.81    0.00
   2084   24.62  215.31   74.60      0.67     16.94       0     1  19153.6  18908.7    3.33    0.00  100.00    -61520     1.0000   23.27    0.00
   2085  331.63  258.63   75.68    -10.16    -16.74       0     1  19153.6  18908.7    3.33    0.00  100.00    -61434     1.0000   24.71    0.00
   2086  253.31   46.84   -9.48    -20.31     -6.52       0     1  19153.6  18908.7    3.33    0.00  100.00    -61520     1.0000   17.32    0.00
   2087  103.09  230.21   98.85     -5.18    -13.51       0     1  19153.6  18908.7    3.33    0.00  100.00    -61506     1.0000   24.51    0.00
   2088   47.05  219.13   63.29     11.00     -4.98       0     1  19153.6  18908.7    3.33    0.00  100.00    -61520     1.0000   21.15    0.00
   2089    8.22  254.73  327.50    -17.07      4.12       0     1  19153.6  18908.7    3.33    0.00  100.00    -61405     1.0000   17.27    0.00
   2090  269.33  238.95   95.56     11.99     10.07       0     1  19153.6  18908.7    3.33    0.00  100.00    -62222     1.0000   22.79    0.00
   2091   77.88   60.44  179.30     29.38      9.76       0     1  19153.6  18908.7    3.33    0.00  100.00    -62399     1.0000   17.47    0.00
   2092  310.49   54.93   76.95     18.04     -5.96       0     1  18840.0  18552.7   -1.24    0.00  100.00    -61542     1.0000   12.15    0.00
   2093  349.35  236.03   85.91    -29.95     10.98       0     1  18840.0  18552.7   -1.24    0.00  100.00    -61525     1.0000   21.36    0.00
   2094  240.25   29.89  255.73    -13.00      7.88       0     1  18840.0  18552.7   -1.24    0.00  100.00    -61453     1.0000   20.70    0.00
   2095  347.15   46.54  300.68     11.72     19.44       0     1  18840.0  18552.7   -1.24    0.00  100.00    -61517     1.0000   19.74    0.00
   2096  259.79  282.91   -1.86    -32.91    -25.34       0     1  18840.0  18552.7   -1.24    0.00  100.00    -61494     1.0000   19.54    0.00
   2097   77.48  227.25   69.14     13.39      5.41       0     1  18840.0  18552.7   -1.24    0.00  100.00    -61570     1.0000   24.06    0.00
   2098  174.18  231.40   83.75     -7.36      6.51       0     1  18840.0  18552.7   -1.24    0.00  100.00    -61465     1.0000   22.31    0.00
   2099  372.74   47.06  255.06    -21.70      6.37       0     1  18840.0  18552.7   -1.24    0.00  100.00    -61373     1.0000   21.84    0.00
   2100  116.53  226.58   75.84     -4.61      5.83       0     1  18840.0  18552.7   -1.24    0.00  100.00    -61636     1.0000   21.43    0.00
   2101  351.90  271.99  170.62      7.51    -11.48       0     1  18840.0  18552.7   -1.24    0.00  100.00    -62133     1.0000   20.18    0.00
   2102   82.73  191.39  127.41     10.39    -11.75       0     1  18840.0  18552.7   -1.24    0.00  100.00    -61480     1.0000   15.23    0.00
   2103  122.61  231.83   77.47      2.20      8.39       0     1  18840.0  18552.7   -1.24    0.00  100.00    -61407     1.0000   24.07    0.00
   2104  264.60  257.61  274.08    -44.08    -32.21       0     1  18840.0  18552.7   -1.24    0.00  100.00    -61609     1.0000   16.12    0.00
   2105  274.97  232.04   89.95      5.96    -29.27       0     1  18840.0  18552.7   -1.24    0.00  100.00    -61500     1.0000   27.46    0.00
   2106  252.06   38.87   64.79     -8.57     38.65       0     1  18840.0  18552.7   -1.24    0.00  100.00    -61553     1.0000   19.53    0.00
   2107  134.97   71.30  163.04     10.33     11.47       0     1  18840.0  18552.7   -1.24    0.00  100.00    -62008     1.0000   21.66    0.00
   2108   97.47  228.24   49.35     -3.27     43.53       0     1  18840.0  18552.7   -1.24    0.00  100.00    -61883     1.0000   20.27    0.00
   2109  143.21  225.59   80.02     31.26     -9.38       0     1  18840.0  18552.7   -1.24    0.00  100.00    -61542     1.0000   22.53    0.00
   2110  268.44   57.90  204.45      0.94    -10.36       0     1  18711.0  18530.3   -9.69    0.00  100.00    -61830     1.0000   20.24    0.00
   2111  338.36  214.97  188.03     13.57      5.50       0     1  18711.0  18530.3   -9.69    0.00  100.00    -61676     1.0000   20.02    0.00
   2112  148.69  247.90   91.57     18.34     12.86       0     1  18711.0  18530.3   -9.69    0.00  100.00    -61520     1.0000   21.47    0.00
   2113   81.87  223.07   79.44    -13.06      7.82       0     1  18711.0  18530.3   -9.69    0.00  100.00    -61497     1.0000   21.15    0.00
   2114   22.21  233.90   86.60    -22.86     11.91       0     1  18711.0  18530.3   -9.69    0.00  100.00    -61507     1.0000   22.50    0.00
   2115  284.68  228.46   78.30     -2.40     -9.46       0     1  18711.0  18530.3   -9.69    0.00  100.00    -61392     1.0000   19.53    0.00
   2116   15.34  222.18   85.30    -22.01     14.45       0     1  18711.0  18530.3   -9.69    0.00  100.00    -61456     1.0000   23.61    0.00
   2117   44.20  210.36  260.07    -18.48     -5.58       0     1  18711.0  18530.3   -9.69    0.00  100.00    -61524     1.0000   20.11    0.00
   2118  242.01  247.97  200.73     -5.26     14.37       0     1  18711.0  18530.3   -9.69    0.00  100.00    -61546     1.0000   19.18    0.00
   2119  331.10  228.27   57.17    -17.36     -0.38       0     1  18711.0  18530.3   -9.69    0.00  100.00    -61571     1.0000   23.91    0.00
   2120   46.46  209.62  275.49     34.11      5.64       0     1  18711.0  18530.3   -9.69    0.00  100.00    -61536     1.0000   18.24    0.00
   2121   48.52  226.50   89.77    -21.08      9.20       0     1  22389.5  22045.2   -4.33    0.00  100.00    -61594     1.0000   22.12    0.00
   2122   77.31  274.11  331.77     -0.22     25.75       0     1  22389.5  22045.2   -4.33    0.00  100.00    -61528     1.0000   22.29    0.00
   2123  358.67  227.02   66.86      2.84      6.13       0     1  22389.5  22045.2   -4.33    0.00  100.00    -61451     1.0000   21.95    0.00
   2124   69.01  229.37   56.10     -0.93      1.27       0     1  22389.5  22045.2   -4.33    0.00  100.00    -61495     1.0000   29.05    0.00
   2125   33.82  265.29  260.46     17.95     -1.29       0     1  22389.5  22045.2   -4.33    0.00  100.00    -61470     1.0000   21.05    0.00
   2126  304.16  233.07   56.73     -5.62      8.84       0     1  22389.5  22045.2   -4.33    0.00  100.00    -61554     1.0000   22.91    0.00
   2127  218.30  232.09  140.78      3.14     10.39       0     1  22389.5  22045.2   -4.33    0.00  100.00    -61527     1.0000   21.68    0.00
   2128  192.70   26.75  290.06     14.19     28.08       0     1  22389.5  22045.2   -4.33    0.00  100.00    -61520     1.0000   19.52    0.00
   2129   89.02  228.04   88.00    -14.01     -5.14       0     1  22389.5  22045.2   -4.33    0.00  100.00    -61447     1.0000   22.91    0.00
   2130  246.56  247.91  321.97     -2.22      8.77       0     1  22389.5  22045.2   -4.33    0.00  100.00    -61526     1.0000   23.26    0.00
   2131  141.32  213.91  100.69     -0.90     26.73       0     1  22389.5  22045.2   -4.33    0.00  100.00    -61497     1.0000   22.80    0.00
   2132   32.30  229.90   81.17     -2.65      0.76       0     1  22389.5  22045.2   -4.33    0.00  100.00    -61630     1.0000   21.48    0.00
   2133  286.16   66.58  177.49    -28.13    -27.71       0     1  22389.5  22045.2   -4.33    0.00  100.00    -61545     1.0000   13.82    0.00
   2134   33.43  225.10   74.61      4.61      0.99       0     1  22389.5  22045.2   -4.33    0.00  100.00    -61520     1.0000   24.69    0.00
   2135  268.95   85.49    7.48      8.52     35.12       0     1  22389.5  22045.2   -4.33    0.00  100.00    -61461     1.0000   18.45    0.00
   2136  264.04   10.12  346.60     -7.18     -8.82       0     1  22389.5  22045.2   -4.33    0.00  100.00    -61551     1.0000   24.61    0.00
   2137  215.49  225.81  116.09     26.03      1.38       0     1  22389.5  22045.2   -4.33    0.00  100.00    -61444     1.0000   19.61    0.00
   2138   38.35   16.15  217.67    -18.72    -18.40       0     1  22389.5  22045.2   -4.33    0.00  100.00    -61504     1.0000   19.26    0.00
   2139  104.71  230.40   88.69     39.10     31.50       0     1  22389.5  22045.2   -4.33    0.00  100.00    -61562     1.0000   24.79    0.00
   2140  149.81   47.88  287.80    -14.15     24.68       0     1  21890.8  21614.0   -5.30    0.00  100.00    -61534     1.0000   20.63    0.00
   2141  119.42  235.33   54.43      5.55     -3.33       0     1  21890.8  21614.0   -5.30    0.00  100.00    -61526     1.0000   28.52    0.00
   2142  132.44  258.77  213.39      3.73      1.92       0     1  21890.8  21614.0   -5.30    0.00  100.00    -61497     1.0000   25.79    0.00
   2143  168.88  224.90   98.91     -0.31    -11.58       0     1  21890.8  21614.0   -5.30    0.00  100.00    -62008     1.0000   26.27    0.00
   2144   37.16  249.06   10.15     18.58     13.67       0     1  21890.8  21614.0   -5.30    0.00  100.00    -61555     1.0000   16.85    0.00
   2145   80.46  228.96  102.86     -9.69     -3.98       0     1  21890.8  21614.0   -5.30    0.00  100.00    -61595     1.0000   21.02    0.00
   2146   77.50  218.89   78.17      3.75      7.59       0     1  21890.8  21614.0   -5.30    0.00  100.00    -61489     1.0000   25.36    0.00
   2147   87.08  228.23   70.84      8.97     -3.39       0     1  21890.8  21614.0   -5.30    0.00  100.00    -61484     1.0000   22.43    0.00
   2148  271.60  224.04   96.79      6.91    -18.70       0     1  21890.8  21614.0   -5.30    0.00  100.00    -61530     1.0000   21.80    0.00
   2149   70.75  232.11  306.63     36.45      2.76       0     1  21890.8  21614.0   -5.30    0.00  100.00    -61599     1.0000   19.69    0.00
   2150  366.91  214.36   73.49     -5.23      4.06       0     1  21890.8  21614.0   -5.30    0.00  100.00    -61514     1.0000   26.86    0.00
   2151   92.93  228.08   75.13     -3.55      1.97       0     1  21890.8  21614.0   -5.30    0.00  100.00    -61386     1.0000   28.06    0.00
   2152  216.62  234.65   87.76     19.09     -0.44       0     1  21890.8  21614.0   -5.30    0.00  100.00    -61690     1.0000   22.55    0.00
   2153  171.11  233.86   87.88     13.41     11.45       0     1  21890.8  21614.0   -5.30    0.00  100.00    -61457     1.0000   26.06    0.00
   2154  350.72  249.42   45.13    -15.60     12.21       0     1  22075.7  21909.8   -2.13    0.00  100.00    -61457     1.0000   20.59    0.00
   2155   92.23  229.81  114.38     10.29     -3.08       0     1  22075.7  21909.8   -2.13    0.00  100.00    -61453     1.0000   18.06    0.00
   2156   22.62  225.18   85.88      6.88     31.27       0     1  22075.7  21909.8   -2.13    0.00  100.00    -61556     1.0000   20.61    0.00
   2157  112.95  244.88  320.63     -3.74      6.08       0     1  22075.7  21909.8   -2.13    0.00  100.00    -61485     1.0000   19.32    0.00
   2158  294.46  226.54   62.16    -16.16     -0.24       0     1  22075.7  21909.8   -2.13    0.00  100.00    -61463     1.0000   24.40    0.00
   2159  237.79  235.70   72.29     12.04      8.49       0     1  22075.7  21909.8   -2.13    0.00  100.00    -62025     1.0000   19.84    0.00
   2160  255.47  246.79   86.55    -13.73    -19.97       0     1  22075.7  21909.8   -2.13    0.00  100.00    -61528     1.0000   24.47    0.00
   2161  356.51  226.15   72.22    -22.62      3.43       0     1  22075.7  21909.8   -2.13    0.00  100.00    -61547     1.0000   24.62    0.00
   2162   83.84  218.81    3.87      7.87     35.02       0     1  22075.7  21909.8   -2.13    0.00  100.00    -61469     1.0000   18.27    0.00
   2163  250.63  242.84   43.73    -31.43    -28.78       0     1  22075.7  21909.8   -2.13    0.00  100.00    -61394     1.0000   20.53    0.00
   2164  352.41   17.33  318.80     32.45     39.43       0     1  22075.7  21909.8   -2.13    0.00  100.00    -61587     1.0000   17.60    0.00
   2165  192.45  274.25  186.26     -7.67    -14.12       0     1  22075.7  21909.8   -2.13    0.00  100.00    -61459     1.0000   18.58    0.00
   2166  216.10  234.27   92.96     16.37     14.38       0     1  22075.7  21909.8   -2.13    0.00  100.00    -61501     1.0000   25.35    0.00
   2167   17.29   45.54  281.01     -0.47     20.90       0     1  23156.3  23027.0    2.47    0.00  100.00    -61726     1.0000   20.97    0.00
   2168  341.56  226.13   78.85    -33.33    -44.54       0     1  23156.3  23027.0    2.47    0.00  100.00    -61462     1.0000   25.12    0.00
   2169   51.61  260.53  175.93     17.22     37.38       0     1  23156.3  23027.0    2.47    0.00  100.00    -61421     1.0000   17.18    0.00
   2170  264.54  231.12   86.45      3.13     -2.07       0     1  23156.3  23027.0    2.47    0.00  100.00    -61346     1.0000   25.75    0.00
   2171  134.14  233.56   90.07    -13.29    -29.55       0     1  23156.3  23027.0    2.47    0.00  100.00    -61362     1.0000   22.74    0.00
   2172  268.99   89.99   56.62    -23.45      9.68       0     1  23156.3  23027.0    2.47    0.00  100.00    -61617     1.0000   18.40    0.00
   2173  199.75   46.91  336.86    -51.23    -30.51       0     1  23156.3  23027.0    2.47    0.00  100.00    -61548     1.0000   15.71    0.00
   2174  202.94   78.04  316.91    -38.24    -14.18       0     1  23156.3  23027.0    2.47    0.00  100.00    -61546     1.0000   19.03    0.00
   2175  125.10  225.13   93.93      0.23    -26.80       0     1  23156.3  23027.0    2.47    0.00  100.00    -61909     1.0000   23.32    0.00
   2176   64.08  278.07  230.85      5.14     30.80       0     1  23156.3  23027.0    2.47    0.00  100.00    -61487     1.0000   16.15    0.00
   2177   64.08  232.60   96.10      3.44    -22.80       0     1  23348.4  23101.4   -1.24    0.00  100.00    -61848     1.0000   23.87    0.00
   2178  104.58  243.57  143.11     -3.55     -4.24       0     1  23348.4  23101.4   -1.24    0.00  100.00    -61624     1.0000   19.03    0.00
   2179  236.01  233.29   79.14     20.81     29.93       0     1  23348.4  23101.4   -1.24    0.00  100.00    -61488     1.0000   18.90    0.00
   2180   23.86   71.14  343.32    -24.92     13.51       0     1  23348.4  23101.4   -1.24    0.00  100.00    -61402     1.0000   17.33    0.00
   2181  133.45  225.66   78.93     13.00     35.72       0     1  23348.4  23101.4   -1.24    0.00  100.00    -61553     1.0000   22.53    0.00
   2182  193.05  221.93   79.98     35.09     22.88       0     1  23348.4  23101.4   -1.24    0.00  100.00    -61488     1.0000   22.06    0.00
   2183  283.00  255.49  192.35    -34.81    -12.89       0     1  26412.7  26052.8   -5.23    0.00  100.00    -61517     1.0000   17.96    0.00
   2184   15.86   50.46  239.81     -1.15    -10.99       0     1  26412.7  26052.8   -5.23    0.00  100.00    -61511     1.0000   15.52    0.00
   2185  144.00  212.47  335.05     -1.79     47.34       0     1  26412.7  26052.8   -5.23    0.00  100.00    -61446     1.0000   17.38    0.00
   2186  180.66  239.42  283.22     23.41      6.91       0     1  26412.7  26052.8   -5.23    0.00  100.00    -61414     1.0000   15.85    0.00
   2187   10.71  258.20  210.44    -23.72     -8.05       0     1  26412.7  26052.8   -5.23    0.00  100.00    -61510     1.0000   20.31    0.00
   2188  333.34  243.98   62.05    -22.74     -1.78       0     1  26412.7  26052.8   -5.23    0.00  100.00    -61470     1.0000   21.08    0.00
   2189  180.27   50.95  265.50     10.76      2.66       0     1  26412.7  26052.8   -5.23    0.00  100.00    -61328     1.0000   18.27    0.00
   2190  233.10  255.93  181.22    -15.01    -24.21       0     1  26412.7  26052.8   -5.23    0.00  100.00    -61380     1.0000   17.72    0.00
   2191   71.14   86.69  190.08     18.89    -11.75       0     1  25844.7  25662.7  -15.34    0.00  100.00    -61447     1.0000   18.24    0.00
   2192   72.62   91.36  210.72     -0.41    -41.14       0     1  25844.7  25662.7  -15.34    0.00  100.00    -61511     1.0000   19.07    0.00
   2193   67.40  227.28   34.79    -26.49     32.21       0     1  25844.7  25662.7  -15.34    0.00  100.00    -61450     1.0000   15.55    0.00
   2194  358.02  252.06  200.26     -6.58     17.43       0     1  25844.7  25662.7  -15.34    0.00  100.00    -61480     1.0000   20.81    0.00
   2195  217.46   65.81  160.55    -40.28      1.24       0     1  25844.7  25662.7  -15.34    0.00  100.00    -61526     1.0000   17.36    0.00
   2196   52.04   90.30   44.31     -1.09    -13.45       0     1  25844.7  25662.7  -15.34    0.00  100.00    -61470     1.0000   24.80    0.00
   2197    6.13   79.84  132.51     20.75     -6.92       0     1  25844.7  25662.7  -15.34    0.00  100.00    -62068     1.0000   21.55    0.00
   2198  209.53  234.62   65.92     16.68     -9.46       0     1  25844.7  25662.7  -15.34    0.00  100.00    -61509     1.0000   22.25    0.00
   2199  299.91  216.97   94.23     13.79      6.69       0     1  25844.7  25662.7  -15.34    0.00  100.00    -61373     1.0000   18.79    0.00
   2200  122.93  208.46  219.81     33.01     20.15       0     1  25844.7  25662.7  -15.34    0.00  100.00    -61426     1.0000   17.07    0.00
   2201  214.77  248.46  326.59     -4.89     12.90       0     1  25896.0  25647.1   -7.60    0.00  100.00    -61595     1.0000   17.02    0.00
   2202  180.28   58.78  317.92    -29.72      8.40       0     1  25896.0  25647.1   -7.60    0.00  100.00    -61391     1.0000   19.52    0.00
   2203   24.98  268.72  216.24     39.64     23.29       0     1  25896.0  25647.1   -7.60    0.00  100.00    -61566     1.0000   26.45    0.00
   2204  345.85  255.98   68.09      6.48    -19.59       0     1  25896.0  25647.1   -7.60    0.00  100.00    -61518     1.0000   19.56    0.00
   2205  179.73  245.29  109.17     -0.45      6.91       0     1  25896.0  25647.1   -7.60    0.00  100.00    -61841     1.0000   18.53    0.00
   2206  124.04   53.54  116.29      5.56     12.93       0     1  25896.0  25647.1   -7.60    0.00  100.00    -61620     1.0000   20.04    0.00
   2207  226.69  227.88   77.87    -11.68     -9.09       0     1  25896.0  25647.1   -7.60    0.00  100.00    -61399     1.0000   24.81    0.00
   2208   21.76  262.41  193.94     32.05     27.85       0     1  25896.0  25647.1   -7.60    0.00  100.00    -61485     1.0000   20.84    0.00
   2209   46.44  274.42   63.65    -12.13     -7.26       0     1  25896.0  25647.1   -7.60    0.00  100.00    -61506     1.0000   21.66    0.00
   2210  105.44   72.82  246.00    -12.30    -10.98       0     1  25896.0  25647.1   -7.60    0.00  100.00    -61588     1.0000   17.93    0.00
   2211  264.90   28.06  173.68    -13.36     13.87       0     1  25896.0  25647.1   -7.60    0.00  100.00    -61443     1.0000   18.66    0.00
   2212  167.56   74.69  234.53     11.86    -12.52       0     1  25896.0  25647.1   -7.60    0.00  100.00    -61448     1.0000   18.91    0.00
   2213  335.63  226.65   76.55     -4.75      5.67       0     1  25896.0  25647.1   -7.60    0.00  100.00    -61456     1.0000   28.73    0.00
   2214  271.83  252.06   70.61    -17.42     16.54       0     1  25896.0  25647.1   -7.60    0.00  100.00    -61446     1.0000   24.44    0.00
   2215  270.08  233.56   85.84    -15.19      1.19       0     1   8092.0   7642.8   -9.71    0.00  100.00    -61306     1.0000   21.14    0.00
   2216  336.04  229.67   69.82    -26.69      6.02       0     1   8092.0   7642.8   -9.71    0.00  100.00    -61409     1.0000   25.08    0.00
   2217   57.00  254.44  108.28     -0.05     13.71       0     1   8092.0   7642.8   -9.71    0.00  100.00    -61411     1.0000   14.78    0.00
   2218  334.36   56.26  190.87     29.58     -1.18       0     1   8092.0   7642.8   -9.71    0.00  100.00    -61490     1.0000   19.85    0.00
   2219   71.13   44.81  308.68      3.40     17.38       0     1   8092.0   7642.8   -9.71    0.00  100.00    -61580     1.0000   17.23    0.00
   2220  236.61  260.95  259.85     16.90    -21.86       0     1   8092.0   7642.8   -9.71    0.00  100.00    -61348     1.0000   18.61    0.00
   2221  255.78  198.21   19.65     10.71      0.46       0     1   8092.0   7642.8   -9.71    0.00  100.00    -61254     1.0000   18.11    0.00
   2222   37.74   93.46  166.46     15.31     22.87       0     1   8092.0   7642.8   -9.71    0.00  100.00    -61402     1.0000   19.37    0.00
   2223  182.11   88.16  205.79     11.52    -28.79       0     1   8092.0   7642.8   -9.71    0.00  100.00    -61276     1.0000   15.52    0.00
   2224  284.96   95.01  169.12     -3.45     25.58       0     1   8092.0   7642.8   -9.71    0.00  100.00    -61337     1.0000   15.99    0.00
   2225  289.74  241.59   94.12    -14.74     -4.82       0     1   8092.0   7642.8   -9.71    0.00  100.00    -61411     1.0000   20.98    0.00
   2226  248.85  205.18  335.40    -19.58     14.86       0     1   8092.0   7642.8   -9.71    0.00  100.00    -61340     1.0000   16.73    0.00
   2227  233.67  226.22   83.40     29.03      6.45       0     1   8092.0   7642.8   -9.71    0.00  100.00    -61551     1.0000   21.91    0.00
   2228  261.18  219.43  248.56      6.06    -31.14       0     1   8092.0   7642.8   -9.71    0.00  100.00    -61368     1.0000   16.89    0.00
   2229  227.20   45.31   93.19     -2.70     14.84       0     1   9451.5   9205.0   12.06    0.00  100.00    -61609     1.0000   21.04    0.00
   2230   82.87  226.22  190.52    -11.95    -10.76       0     1   9451.5   9205.0   12.06    0.00  100.00    -61447     1.0000   18.58    0.00
   2231   51.77  228.55  270.40      9.85    -21.88       0     1   9451.5   9205.0   12.06    0.00  100.00    -61375     1.0000   17.05    0.00
   2232  292.20  241.17   55.86     -2.76    -10.33       0     1   9451.5   9205.0   12.06    0.00  100.00    -61391     1.0000   20.94    0.00
   2233  128.98  266.89  175.03     -4.22     13.76       0     1   9451.5   9205.0   12.06    0.00  100.00    -61233     1.0000   18.89    0.00
   2234  354.98  238.26   69.12    -26.92      4.66       0     1   9451.5   9205.0   12.06    0.00  100.00    -61332     1.0000   21.21    0.00
   2235  167.29  251.97  224.13     13.93     -5.70       0     1   9451.5   9205.0   12.06    0.00  100.00    -61459     1.0000   14.36    0.00
   2236   95.78  223.49   71.75      4.12    -12.26       0     1   9451.5   9205.0   12.06    0.00  100.00    -61333     1.0000   23.21    0.00
   2237  199.84  253.34   83.40     37.19     17.82       0     1   9451.5   9205.0   12.06    0.00  100.00    -61544     1.0000   20.19    0.00
   2238  270.37  231.05  128.07     -8.93      3.73       0     1   9451.5   9205.0   12.06    0.00  100.00    -61377     1.0000   17.68    0.00
   2239  104.64   52.71  152.67     -8.77      5.43       0     1   9451.5   9205.0   12.06    0.00  100.00    -61341     1.0000   18.32    0.00
   2240  327.53  227.45   75.89     -9.62      5.34       0     1   9451.5   9205.0   12.06    0.00  100.00    -61301     1.0000   22.71    0.00
   2241  133.46  195.85  359.43     24.12    -32.83       0     1   9451.5   9205.0   12.06    0.00  100.00    -61333     1.0000   16.96    0.00
   2242  217.21   34.81  268.35      5.90    -21.16       0     1   9451.5   9205.0   12.06    0.00  100.00    -61215     1.0000   20.67    0.00
   2243  264.73  199.92   99.96     16.68     10.53       0     1   9131.6   8838.1   -5.76    0.00  100.00    -61344     1.0000   14.93    0.00
   2244  274.93  228.35   98.34    -22.56      6.55       0     1   9131.6   8838.1   -5.76    0.00  100.00    -61358     1.0000   22.79    0.00
   2245   41.19  232.73   84.37     -3.43      6.40       0     1   9131.6   8838.1   -5.76    0.00  100.00    -61288     1.0000   20.06    0.00
   2246   36.70   73.57  180.29     10.62     39.86       0     1   9131.6   8838.1   -5.76    0.00  100.00    -61525     1.0000   13.41    0.00
   2247   98.57   91.93   36.10      0.90    -15.44       0     1   9131.6   8838.1   -5.76    0.00  100.00    -61323     1.0000   20.79    0.00
   2248  349.23  242.99   81.70    -19.66      6.82       0     1   9131.6   8838.1   -5.76    0.00  100.00    -61418     1.0000   25.01    0.00
   2249   25.62  235.52   69.85     -5.52     -8.01       0     1   9131.6   8838.1   -5.76    0.00  100.00    -61381     1.0000   20.19    0.00
   2250   53.01  225.62   88.47    -13.50     27.76       0     1   9131.6   8838.1   -5.76    0.00  100.00    -61306     1.0000   21.28    0.00
   2251  322.55  223.25   80.17     -7.88      4.45       0     1   9057.5   8854.7   -0.62    0.00  100.00    -61281     1.0000   19.85    0.00
   2252  139.59   69.70  351.89    -16.71    -17.90       0     1   9057.5   8854.7   -0.62    0.00  100.00    -61327     1.0000   17.96    0.00
   2253  172.50  207.75  300.61      5.81      5.18       0     1   9057.5   8854.7   -0.62    0.00  100.00    -61470     1.0000   21.00    0.00
   2254  120.63   61.04  272.85     -6.55    -26.64       0     1   9057.5   8854.7   -0.62    0.00  100.00    -61595     1.0000   18.59    0.00
   2255   41.34  235.97    8.49    -18.13     -7.49       0     1   9057.5   8854.7   -0.62    0.00  100.00    -61595     1.0000   20.29    0.00
   2256   82.77  272.33  349.99      3.29     -5.79       0     1   9057.5   8854.7   -0.62    0.00  100.00    -61317     1.0000   20.71    0.00
   2257  339.18   98.13  197.88     24.82    -22.04       0     1   9057.5   8854.7   -0.62    0.00  100.00    -61478     1.0000   18.67    0.00
   2258  252.74   76.06  189.15      8.23     27.33       0     1   9057.5   8854.7   -0.62    0.00  100.00    -61329     1.0000   21.50    0.00
   2259  241.05  255.46   90.65     -3.10    -14.04       0     1   9057.5   8854.7   -0.62    0.00  100.00    -61456     1.0000   19.56    0.00
   2260  123.32   77.97  190.17    -20.39    -10.39       0     1   9057.5   8854.7   -0.62    0.00  100.00    -61344     1.0000   16.50    0.00
   2261  -24.66  200.18  205.11     24.20      9.97       0     1   9057.5   8854.7   -0.62    0.00  100.00    -61390     1.0000   15.72    0.00
   2262  174.85   54.92  308.40     25.05      2.74       0     1  12393.1  12141.5   -4.16    0.00  100.00    -61667     1.0000   18.94    0.00
   2263  142.84  228.38  102.02      6.24     -8.07       0     1  12393.1  12141.5   -4.16    0.00  100.00    -61560     1.0000   19.68    0.00
   2264  133.83   26.12  295.16     26.12      9.16       0     1  12393.1  12141.5   -4.16    0.00  100.00    -61787     1.0000   22.24    0.00
   2265  171.11  219.90   78.81     15.36    -10.82       0     1  12393.1  12141.5   -4.16    0.00  100.00    -61530     1.0000   19.89    0.00
   2266   14.47  237.41   80.70      0.54    -20.78       0     1  12393.1  12141.5   -4.16    0.00  100.00    -61303     1.0000   27.36    0.00
   2267  105.67   91.80  155.41    -16.48      0.38       0     1  12393.1  12141.5   -4.16    0.00  100.00    -61471     1.0000   18.42    0.00
   2268  281.18  241.69   63.74    -12.25      6.84       0     1  12393.1  12141.5   -4.16    0.00  100.00    -61414     1.0000   19.56    0.00
   2269  359.29   68.99  160.03     -4.00     21.20       0     1  12393.1  12141.5   -4.16    0.00  100.00    -61308     1.0000   17.31    0.00
   2270   47.11  205.80   61.36    -12.22     14.18       0     1  12393.1  12141.5   -4.16    0.00  100.00    -61568     1.0000   20.44    0.00
   2271   57.33   69.26  275.99      4.30    -21.50       0     1  12393.1  12141.5   -4.16    0.00  100.00    -61510     1.0000   19.80    0.00
   2272  154.85   83.00   29.41      9.52      6.02       0     1  12393.1  12141.5   -4.16    0.00  100.00    -61432     1.0000   22.40    0.00
   2273  -11.29  219.54  302.53     17.48    -18.90       0     1  12393.1  12141.5   -4.16    0.00  100.00    -61452     1.0000   16.36    0.00
   2274  323.74  234.51   81.75    -15.91    -32.78       0     1  12393.1  12141.5   -4.16    0.00  100.00    -61533     1.0000   22.31    0.00
   2275  375.49  232.82   51.37    -26.36      0.37       0     1  12393.1  12141.5   -4.16    0.00  100.00    -61427     1.0000   22.98    0.00
   2276   37.60  228.36   80.25     33.76     11.50       0     1  12280.5  11985.9  -15.60    0.00  100.00    -61500     1.0000   26.36    0.00
   2277   17.30  275.77  192.38    -16.63    -16.26       0     1  12280.5  11985.9  -15.60    0.00  100.00    -61613     1.0000   21.00    0.00
   2278  209.66  226.87   67.66     10.11     -4.43       0     1  12280.5  11985.9  -15.60    0.00  100.00    -61409     1.0000   25.48    0.00
   2279  162.46   92.03  311.20     -7.31    -16.83       0     1  12280.5  11985.9  -15.60    0.00  100.00    -61585     1.0000   22.07    0.00
   2280   55.15  225.78   72.67     25.75     10.17       0     1  12280.5  11985.9  -15.60    0.00  100.00    -61466     1.0000   21.89    0.00
   2281  212.17  248.73  316.35     -7.13     -4.16       0     1  12280.5  11985.9  -15.60    0.00  100.00    -61530     1.0000   19.00    0.00
   2282  349.80  257.59   75.73      1.56    -16.85       0     1  12280.5  11985.9  -15.60    0.00  100.00    -61445     1.0000   17.55    0.00
   2283   62.45  237.59   81.90     -1.38     -9.24       0     1  12280.5  11985.9  -15.60    0.00  100.00    -61525     1.0000   23.01    0.00
   2284  322.88  229.49  322.21    -31.40     19.49       0     1  12280.5  11985.9  -15.60    0.00  100.00    -61957     1.0000   18.42    0.00
   2285   45.87  251.83   72.17    -21.02     11.38       0     1  12280.5  11985.9  -15.60    0.00  100.00    -61334     1.0000   23.13    0.00
   2286  102.03  226.31   70.65     -1.26     -4.05       0     1  12280.5  11985.9  -15.60    0.00  100.00    -61547     1.0000   22.30    0.00
   2287  128.99   61.16    9.85      6.75    -19.43       0     1  12280.5  11985.9  -15.60    0.00  100.00    -61493     1.0000   15.80    0.00
   2288  111.80  236.67   90.77      3.32     19.62       0     1  12240.9  12025.1   -3.13    0.00  100.00    -61411     1.0000   19.65    0.00
   2289   27.06   38.22  304.48     21.64     32.19       0     1  12240.9  12025.1   -3.13    0.00  100.00    -61450     1.0000   17.70    0.00
   2290  176.14  250.57   88.69      2.33    -13.47       0     1  12240.9  12025.1   -3.13    0.00  100.00    -61659     1.0000   18.15    0.00
   2291  174.16   85.13  342.25     -0.41    -11.87       0     1  12240.9  12025.1   -3.13    0.00  100.00    -61540     1.0000   16.36    0.00
   2292  362.02  226.78   87.69    -24.85     10.88       0     1  12240.9  12025.1   -3.13    0.00  100.00    -61534     1.0000   20.61    0.00
   2293  282.11  215.63  232.45      1.51     15.00       0     1  12240.9  12025.1   -3.13    0.00  100.00    -61402     1.0000   19.16    0.00
   2294  140.38  236.03   86.98    -23.03     24.17       0     1  12240.9  12025.1   -3.13    0.00  100.00    -61531     1.0000   21.42    0.00
   2295  102.83   58.04  280.18     16.80     24.26       0     1  12240.9  12025.1   -3.13    0.00  100.00    -61422     1.0000   17.71    0.00
   2296  215.07  201.88  119.10    -13.97    -13.52       0     1  12240.9  12025.1   -3.13    0.00  100.00    -61429     1.0000   19.64    0.00
   2297   75.24  221.37   86.76     -3.21     10.75       0     1  12240.9  12025.1   -3.13    0.00  100.00    -61541     1.0000   20.94    0.00
   2298   16.68   66.63   23.02     10.24    -19.76       0     1  15080.6  14838.9    8.44    0.00  100.00    -61624     1.0000   20.05    0.00
   2299  287.34  250.84  329.23     -7.32     -1.80       0     1  15080.6  14838.9    8.44    0.00  100.00    -61628     1.0000   23.44    0.00
   2300  259.81  253.85  143.17    -10.16     -5.60       0     1  15080.6  14838.9    8.44    0.00  100.00    -61803     1.0000   17.75    0.00
   2301  209.93  242.70   82.96     -8.19    -15.08       0     1  15080.6  14838.9    8.44    0.00  100.00    -61738     1.0000   17.78    0.00
   2302  197.28  251.80  103.44      2.78    -10.11       0     1  15080.6  14838.9    8.44    0.00  100.00    -61499     1.0000   24.06    0.00
   2303   34.22   44.14   19.94    -16.60     10.84       0     1  15080.6  14838.9    8.44    0.00  100.00    -61539     1.0000   20.73    0.00
   2304  261.91  235.53   85.72    -14.94      7.58       0     1  15080.6  14838.9    8.44    0.00  100.00    -61715     1.0000   24.03    0.00
   2305  125.91  263.94  259.51     13.94     -7.19       0     1  15080.6  14838.9    8.44    0.00  100.00    -61652     1.0000   18.13    0.00
   2306   18.33  235.90   54.02    -20.89      9.88       0     1  15080.6  14838.9    8.44    0.00  100.00    -61459     1.0000   22.93    0.00
   2307   63.31  220.72   68.84     -5.82      7.02       0     1  15080.6  14838.9    8.44    0.00  100.00    -61514     1.0000   21.66    0.00
   2308  315.30  240.40   82.47    -13.14    -16.63       0     1  15080.6  14838.9    8.44    0.00  100.00    -61624     1.0000   20.16    0.00
   2309  358.43  229.45   74.20      2.60      9.71       0     1  15080.6  14838.9    8.44    0.00  100.00    -61715     1.0000   21.89    0.00
   2310  321.71   69.84  322.61    -32.49     30.43       0     1  15080.6  14838.9    8.44    0.00  100.00    -61534     1.0000   15.92    0.00
   2311  202.80  260.19  144.90    -16.41      2.89       0     1  15080.6  14838.9    8.44    0.00  100.00    -61716     1.0000   17.95    0.00
   2312  163.05  225.90   94.81     15.96     17.85       0     1  15080.6  14838.9    8.44    0.00  100.00    -61648     1.0000   21.02    0.00
   2313   23.77  212.42   92.34    -21.97    -12.60       0     1  14733.2  14456.2  -10.90    0.00  100.00    -61765     1.0000   19.66    0.00
   2314    7.51   55.30  295.70    -30.77    -14.31       0     1  14733.2  14456.2  -10.90    0.00  100.00    -61615     1.0000   18.58    0.00
   2315  207.24  234.41   82.38     -0.68     -1.59       0     1  14733.2  14456.2  -10.90    0.00  100.00    -61439     1.0000   18.50    0.00
   2316  360.20  251.39  101.92    -16.98      1.79       0     1  14733.2  14456.2  -10.90    0.00  100.00    -61447     1.0000   24.60    0.00
   2317  277.37  215.31  339.24     -9.08     14.47       0     1  14733.2  14456.2  -10.90    0.00  100.00    -61790     1.0000   21.90    0.00
   2318   56.42  224.70   66.36      2.76     -2.17       0     1  14733.2  14456.2  -10.90    0.00  100.00    -61677     1.0000   19.33    0.00
   2319   86.44  246.60  349.72    -28.78     21.07       0     1  14733.2  14456.2  -10.90    0.00  100.00    -61516     1.0000   22.00    0.00
   2320  126.39  237.10   78.42      1.35      6.43       0     1  14733.2  14456.2  -10.90    0.00  100.00    -61538     1.0000   24.10    0.00
   2321  152.59  254.24  230.06     11.01     18.91       0     1  14733.2  14456.2  -10.90    0.00  100.00    -61605     1.0000   18.65    0.00
   2322  108.53  227.92   80.31     13.75      0.86       0     1  14733.2  14456.2  -10.90    0.00  100.00    -61510     1.0000   25.26    0.00
   2323  356.02  259.12  100.74    -13.76    -13.81       0     1  14733.2  14456.2  -10.90    0.00  100.00    -61415     1.0000   19.69    0.00
   2324  122.93   37.42   93.64      9.94     -7.18       0     1  14733.2  14456.2  -10.90    0.00  100.00    -61542     1.0000   18.38    0.00
   2325  136.94  225.41   91.43      1.64      2.21       0     1  14733.2  14456.2  -10.90    0.00  100.00    -61567     1.0000   21.25    0.00
   2326  213.32  246.46   55.77     24.71      4.30       0     1  14733.2  14456.2  -10.90    0.00  100.00    -61471     1.0000   18.92    0.00
   2327  210.55  230.57  128.98      6.63    -15.82       0     1  14823.7  14563.1   -2.09    0.00  100.00    -61900     1.0000   20.57    0.00
   2328  162.37   26.53  243.21     -0.72    -30.05       0     1  14823.7  14563.1   -2.09    0.00  100.00    -61836     1.0000   19.41    0.00
   2329   18.89  246.63  233.27     11.61     -2.60       0     1  14823.7  14563.1   -2.09    0.00  100.00    -61647     1.0000   19.98    0.00
   2330  173.49  235.97   85.59     -8.97      2.21       0     1  14823.7  14563.1   -2.09    0.00  100.00    -61569     1.0000   22.16    0.00
   2331  240.47  260.86   95.33     -9.30     -5.54       0     1  14823.7  14563.1   -2.09    0.00  100.00    -61473     1.0000   23.85    0.00
   2332  227.85  210.39  184.25     -1.86      8.12       0     1  14823.7  14563.1   -2.09    0.00  100.00    -61629     1.0000   21.25    0.00
   2333  181.35  253.64  182.94      0.62     13.38       0     1  14823.7  14563.1   -2.09    0.00  100.00    -61382     1.0000   20.67    0.00
   2334  175.03  238.03   73.19     31.20     19.75       0     1  14823.7  14563.1   -2.09    0.00  100.00    -61713     1.0000   19.65    0.00
   2335  276.16  285.11  209.19     15.06      0.26       0     1  14823.7  14563.1   -2.09    0.00  100.00    -61505     1.0000   18.94    0.00
   2336  120.00  220.16   85.19      0.91    -12.07       0     1  14823.7  14563.1   -2.09    0.00  100.00    -61511     1.0000   21.21    0.00
   2337  334.81  220.34   71.35    -14.38     -1.31       0     1  14823.7  14563.1   -2.09    0.00  100.00    -61446     1.0000   23.96    0.00
   2338  339.95   65.76  282.58    -13.36      2.66       0     1  14823.7  14563.1   -2.09    0.00  100.00    -61475     1.0000   20.89    0.00
   2339  311.91  233.59   50.36     14.43     -3.55       0     1  14823.7  14563.1   -2.09    0.00  100.00    -61383     1.0000   26.02    0.00
   2340  363.90  221.53   64.85    -10.61     15.32       0     1  14823.7  14563.1   -2.09    0.00  100.00    -61371     1.0000   30.00    0.00
   2341  144.14   74.71  132.58    -17.48      4.74       0     1  14823.7  14563.1   -2.09    0.00  100.00    -61828     1.0000   17.13    0.00
   2342   49.95   15.95   39.55     12.96    -21.97       0     1  14823.7  14563.1   -2.09    0.00  100.00    -61547     1.0000   17.44    0.00
   2343   97.21  232.68   88.81     13.84     -2.31       0     1  14823.7  14563.1   -2.09    0.00  100.00    -61476     1.0000   22.16    0.00
   2344  197.51  242.98   89.44     11.14      2.95       0     1  14823.7  14563.1   -2.09    0.00  100.00    -61419     1.0000   23.36    0.00
   2345   43.53  257.88  157.81     19.71     -6.75       0     1  14823.7  14563.1   -2.09    0.00  100.00    -61372     1.0000   17.22    0.00
   2346   99.02  224.62   98.17     -5.83     13.36       0     1  17052.3  16776.7   -0.63    0.00  100.00    -61519     1.0000   23.11    0.00
   2347  314.97   20.70   60.55      8.20     33.60       0     1  17052.3  16776.7   -0.63    0.00  100.00    -62089     1.0000   17.65    0.00
   2348  120.52  234.48   66.39     -5.40     14.87       0     1  17052.3  16776.7   -0.63    0.00  100.00    -61629     1.0000   30.77    0.00
   2349  329.32  242.91   65.45    -15.18    -14.23       0     1  17052.3  16776.7   -0.63    0.00  100.00    -61457     1.0000   21.95    0.00
   2350  282.54  244.29   83.03     10.52     15.64       0     1  17052.3  16776.7   -0.63    0.00  100.00    -62221     1.0000   27.18    0.00
   2351  163.49   90.82   34.13      2.25    -12.58       0     1  17052.3  16776.7   -0.63    0.00  100.00    -61602     1.0000   25.26    0.00
   2352   90.98  237.01   78.37      3.63     -5.11       0     1  17052.3  16776.7   -0.63    0.00  100.00    -61562     1.0000   25.05    0.00
   2353  315.35  232.48   73.62    -11.49     -8.90       0     1  17052.3  16776.7   -0.63    0.00  100.00    -61504     1.0000   27.58    0.00
   2354  123.79  250.36   41.79    -11.44      0.75       0     1  17052.3  16776.7   -0.63    0.00  100.00    -61708     1.0000   19.28    0.00
   2355  114.22  222.41   97.48     16.52    -12.28       0     1  17052.3  16776.7   -0.63    0.00  100.00    -62055     1.0000   25.01    0.00
   2356  329.78   48.51  222.54      2.92    -16.34       0     1  17052.3  16776.7   -0.63    0.00  100.00    -61504     1.0000   17.69    0.00
   2357  143.96  220.84   68.29     16.12     -6.39       0     1  17052.3  16776.7   -0.63    0.00  100.00    -61590     1.0000   17.70    0.00
   2358  182.27  230.53   96.27      8.25     -3.13       0     1  17052.3  16776.7   -0.63    0.00  100.00    -61655     1.0000   24.15    0.00
   2359  251.08  223.99  271.23     25.12     28.70       0     1  17052.3  16776.7   -0.63    0.00  100.00    -61505     1.0000   17.30    0.00
   2360  264.05  241.21   94.16     -3.41      5.92       0     1  17052.3  16776.7   -0.63    0.00  100.00    -61760     1.0000   23.44    0.00
   2361  308.95  231.56   69.96    -19.14     -1.19       0     1  17052.3  16776.7   -0.63    0.00  100.00    -61518     1.0000   27.67    0.00
   2362   56.59  228.12   85.38    -27.64     18.87       0     1  17052.3  16776.7   -0.63    0.00  100.00    -61574     1.0000   24.60    0.00
   2363   59.18  265.01  351.49     19.83     35.62       0     1  17052.3  16776.7   -0.63    0.00  100.00    -61506     1.0000   20.62    0.00
   2364  162.99  225.10   78.17      5.13    -21.18       0     1  16590.6  16236.4  -14.29    0.00  100.00    -61825     1.0000   19.67    0.00
   2365  308.72  231.08   80.20     -2.97     -0.82       0     1  16590.6  16236.4  -14.29    0.00  100.00    -61594     1.0000   22.99    0.00
   2366   53.87  233.47   89.07    -31.62      6.99       0     1  16590.6  16236.4  -14.29    0.00  100.00    -61446     1.0000   23.34    0.00
   2367   79.62  241.45   58.94     -1.93      9.58       0     1  16590.6  16236.4  -14.29    0.00  100.00    -61387     1.0000   27.02    0.00
   2368   87.69  100.92  285.13     21.98    -20.80       0     1  16590.6  16236.4  -14.29    0.00  100.00    -61528     1.0000   21.57    0.00
   2369  174.81  222.94  183.59    -10.63     14.71       0     1  16590.6  16236.4  -14.29    0.00  100.00    -61812     1.0000   21.96    0.00
   2370   28.03  220.88   68.70     -3.69      9.94       0     1  16590.6  16236.4  -14.29    0.00  100.00    -61468     1.0000   23.53    0.00
   2371  161.24  235.18   78.04     20.69     27.26       0     1  16590.6  16236.4  -14.29    0.00  100.00    -61546     1.0000   24.02    0.00
   2372  141.95  249.42   81.34     14.90      2.59       0     1  16590.6  16236.4  -14.29    0.00  100.00    -61622     1.0000   25.31    0.00
   2373  284.27  274.52  275.01    -29.22    -27.06       0     1  16590.6  16236.4  -14.29    0.00  100.00    -61556     1.0000   15.84    0.00
   2374  355.90  236.89   92.90      7.73     17.25       0     1  16590.6  16236.4  -14.29    0.00  100.00    -61435     1.0000   19.39    0.00
   2375  156.00  233.16   88.71      4.08     19.66       0     1  16590.6  16236.4  -14.29    0.00  100.00    -61518     1.0000   24.53    0.00
   2376  240.83  222.08   95.71     18.01      6.90       0     1  16590.6  16236.4  -14.29    0.00  100.00    -61859     1.0000   22.86    0.00
   2377  273.45  212.35  283.56    -22.07    -21.06       0     1  16590.6  16236.4  -14.29    0.00  100.00    -61785     1.0000   18.13    0.00
   2378  127.96  272.21   75.99     -4.66      1.52       0     1  16590.6  16236.4  -14.29    0.00  100.00    -61323     1.0000   19.86    0.00
   2379  124.92   82.28  233.88     16.94     27.65       0     1  16590.6  16236.4  -14.29    0.00  100.00    -61476     1.0000   17.90    0.00
   2380   86.29   69.63  256.90     13.83     -9.09       0     1  16817.4  16533.5   -5.24    0.00  100.00    -61496     1.0000   21.96    0.00
   2381  369.33  224.47   54.53      5.08      2.81       0     1  16817.4  16533.5   -5.24    0.00  100.00    -61699     1.0000   26.55    0.00
   2382  137.58  252.34   94.52      8.39     -5.15       0     1  16817.4  16533.5   -5.24    0.00  100.00    -61602     1.0000   25.40    0.00
   2383  107.59  245.60  241.81     -1.42     -1.38       0     1  16817.4  16533.5   -5.24    0.00  100.00    -61515     1.0000   20.14    0.00
   2384  106.59  229.90   96.05     -6.72     29.10       0     1  16817.4  16533.5   -5.24    0.00  100.00    -61531     1.0000   28.66    0.00
   2385  277.03  243.09   53.78     -0.05      8.33       0     1  16817.4  16533.5   -5.24    0.00  100.00    -61520     1.0000   24.11    0.00
   2386  247.70  231.82   79.09     -6.43    -20.34       0     1  16817.4  16533.5   -5.24    0.00  100.00    -61843     1.0000   25.08    0.00
   2387  284.93  239.58   80.60     -4.70     15.31       0     1  16817.4  16533.5   -5.24    0.00  100.00    -61506     1.0000   19.92    0.00
   2388  333.88  221.53  101.90     15.95    -22.18       0     1  16817.4  16533.5   -5.24    0.00  100.00    -61466     1.0000   18.92    0.00
   2389    4.99  229.70   85.76    -23.14      7.07       0     1  16817.4  16533.5   -5.24    0.00  100.00    -61895     1.0000   24.22    0.00
   2390  249.18  238.60   76.74    -17.34      6.92       0     1  16817.4  16533.5   -5.24    0.00  100.00    -61479     1.0000   24.60    0.00
   2391  179.03  231.83   13.88    -10.97    -24.00       0     1  16817.4  16533.5   -5.24    0.00  100.00    -61404     1.0000   16.83    0.00
   2392  180.87  253.70  338.93     -8.14    -24.95       0     1  19167.7  18909.6   -6.35    0.00  100.00    -61556     1.0000   18.04    0.00
   2393  161.01  226.60   95.77     -4.84    -19.91       0     1  19167.7  18909.6   -6.35    0.00  100.00    -61605     1.0000   24.21    0.00
   2394  190.00  191.64  -16.16     17.72    -19.16       0     1  19167.7  18909.6   -6.35    0.00  100.00    -61654     1.0000   20.31    0.00
   2395   39.17  244.47   49.38    -18.78     10.05       0     1  19167.7  18909.6   -6.35    0.00  100.00    -61669     1.0000   20.83    0.00
   2396    2.78  224.54   82.74    -10.55      1.45       0     1  19167.7  18909.6   -6.35    0.00  100.00    -61523     1.0000   21.24    0.00
   2397  186.57  232.25   76.94      4.63      0.37       0     1  19167.7  18909.6   -6.35    0.00  100.00    -61472     1.0000   24.63    0.00
   2398  130.11  272.23   85.45     10.78    -21.59       0     1  19167.7  18909.6   -6.35    0.00  100.00    -61472     1.0000   18.80    0.00
   2399   40.24  228.29   87.58    -26.45      4.77       0     1  19167.7  18909.6   -6.35    0.00  100.00    -61477     1.0000   21.17    0.00
   2400  118.19  225.23   91.52      9.77     10.81       0     1  19167.7  18909.6   -6.35    0.00  100.00    -61581     1.0000   26.50    0.00
   2401  216.45   30.01  294.73    -15.43      3.86       0     1  19167.7  18909.6   -6.35    0.00  100.00    -61566     1.0000   22.00    0.00
   2402  323.21  224.09   74.60     -3.64     -3.05       0     1  19167.7  18909.6   -6.35    0.00  100.00    -61471     1.0000   29.64    0.00
   2403  178.81  232.94   93.60     23.97     13.12       0     1  19167.7  18909.6   -6.35    0.00  100.00    -61429     1.0000   24.54    0.00
   2404  327.81  229.63   49.59    -16.36    -15.13       0     1  19167.7  18909.6   -6.35    0.00  100.00    -61594     1.0000   26.43    0.00
   2405  323.41  254.87  174.98    -26.64     19.87       0     1  19167.7  18909.6   -6.35    0.00  100.00    -61544     1.0000   17.59    0.00
   2406   55.21  225.02   66.64    -20.14      4.74       0     1  19167.7  18909.6   -6.35    0.00  100.00    -61508     1.0000   27.09    0.00
   2407  181.77  232.51  300.08     15.03     -5.13       0     1  19167.7  18909.6   -6.35    0.00  100.00    -61566     1.0000   20.94    0.00
   2408  256.99  233.97   63.41     15.00     28.11       0     1  19167.7  18909.6   -6.35    0.00  100.00    -61590     1.0000   24.79    0.00
   2409  186.81  225.44  245.84    -14.72     -9.63       0     1  19167.7  18909.6   -6.35    0.00  100.00    -62195     1.0000   21.85    0.00
   2410  192.54  234.45   78.68     -9.94     13.26       0     1  19167.7  18909.6   -6.35    0.00  100.00    -61544     1.0000   21.97    0.00
   2411  175.68  226.14   97.66     -6.25    -11.22       0     1  19167.7  18909.6   -6.35    0.00  100.00    -61599     1.0000   19.74    0.00
   2412  102.92  233.90   86.13    -10.97     21.17       0     1  18725.9  18425.7  -10.68    0.00  100.00    -61640     1.0000   22.68    0.00
   2413    6.27  239.70   95.35    -14.54     -8.59       0     1  18725.9  18425.7  -10.68    0.00  100.00    -61611     1.0000   23.49    0.00
   2414  172.95  214.02   96.68     -0.91     22.86       0     1  18725.9  18425.7  -10.68    0.00  100.00    -61479     1.0000   21.02    0.00
   2415   29.97  224.71   99.98    -16.91     -8.34       0     1  18725.9  18425.7  -10.68    0.00  100.00    -61661     1.0000   29.08    0.00
   2416  118.92  232.12   81.55    -11.09     -2.18       0     1  18725.9  18425.7  -10.68    0.00  100.00    -61469     1.0000   27.15    0.00
   2417  297.52  216.50   84.39     -1.62    -24.41       0     1  18725.9  18425.7  -10.68    0.00  100.00    -61453     1.0000   23.47    0.00
   2418   76.66  233.50   63.42      1.22     -0.27       0     1  18725.9  18425.7  -10.68    0.00  100.00    -61678     1.0000   21.82    0.00
   2419   14.77  274.69  144.92     16.33      6.91       0     1  18725.9  18425.7  -10.68    0.00  100.00    -61471     1.0000   20.27    0.00
   2420   58.02  276.12  303.17     -8.97     25.79       0     1  18725.9  18425.7  -10.68    0.00  100.00    -61562     1.0000   20.22    0.00
   2421    7.20  229.10   67.08     -2.43      2.83       0     1  18725.9  18425.7  -10.68    0.00  100.00    -61573     1.0000   23.21    0.00
   2422   23.88  228.90   50.53     -9.54     11.75       0     1  18725.9  18425.7  -10.68    0.00  100.00    -61477     1.0000   26.04    0.00
   2423  198.30  237.66   86.63      9.37      2.59       0     1  18725.9  18425.7  -10.68    0.00  100.00    -61577     1.0000   24.29    0.00
   2424    1.42  230.30   83.22    -11.81     -0.04       0     1  18725.9  18425.7  -10.68    0.00  100.00    -61537     1.0000   24.60    0.00
   2425  148.02  217.79   72.89     17.05    -10.05       0     1  18725.9  18425.7  -10.68    0.00  100.00    -61564     1.0000   23.58    0.00
   2426  258.83  234.03   92.94     -9.12     -1.71       0     1  18725.9  18425.7  -10.68    0.00  100.00    -61559     1.0000   23.83    0.00
   2427  289.32  239.41   61.98     12.43    -39.48       0     1  18725.9  18425.7  -10.68    0.00  100.00    -61532     1.0000   19.20    0.00
   2428   74.73   36.13   62.58      8.91     27.83       0     1  18725.9  18425.7  -10.68    0.00  100.00    -61639     1.0000   16.93    0.00
   2429  218.49  232.68   83.84      0.44      0.26       0     1  19042.1  18763.3   -9.35    0.00  100.00    -61435     1.0000   25.82    0.00
   2430  346.01  219.49   84.06    -10.58    -15.70       0     1  19042.1  18763.3   -9.35    0.00  100.00    -61483     1.0000   20.95    0.00
   2431  241.12  242.96   80.39    -11.88      0.96       0     1  19042.1  18763.3   -9.35    0.00  100.00    -61462     1.0000   26.84    0.00
   2432  216.71  239.49   70.07      8.93     -6.73       0     1  19042.1  18763.3   -9.35    0.00  100.00    -61443     1.0000   24.76    0.00
   2433  308.58   98.31   47.70     -5.75     12.50       0     1  19042.1  18763.3   -9.35    0.00  100.00    -61530     1.0000   21.69    0.00
   2434  147.44  230.30   87.90      0.93    -16.51       0     1  19042.1  18763.3   -9.35    0.00  100.00    -61556     1.0000   25.79    0.00
   2435  201.72  230.04  139.29      4.06    -10.48       0     1  19042.1  18763.3   -9.35    0.00  100.00    -61598     1.0000   18.75    0.00
   2436   16.51  220.76   81.68      5.07      5.44       0     1  19042.1  18763.3   -9.35    0.00  100.00    -61536     1.0000   25.02    0.00
   2437   84.18  228.36   95.78      6.82     -4.55       0     1  19042.1  18763.3   -9.35    0.00  100.00    -61537     1.0000   25.21    0.00
   2438   41.93   78.41  -12.15    -24.52      7.19       0     1  19042.1  18763.3   -9.35    0.00  100.00    -61461     1.0000   21.93    0.00
   2439  120.16  244.88   90.20     -0.62     -6.16       0     1  19042.1  18763.3   -9.35    0.00  100.00    -61489     1.0000   27.05    0.00
   2440  269.39  256.85  106.69      4.50     14.82       0     1  19042.1  18763.3   -9.35    0.00  100.00    -61565     1.0000   13.52    0.00
   2441   72.93  231.28   63.85    -33.53     30.91       0     1  19042.1  18763.3   -9.35    0.00  100.00    -61481     1.0000   23.86    0.00
   2442   12.65  240.54   62.73     -2.81     -6.86       0     1  21179.5  20976.7   -7.78    0.00  100.00    -61561     1.0000   25.96    0.00
   2443  104.25   92.81  138.17      7.96     16.74       0     1  21179.5  20976.7   -7.78    0.00  100.00    -61658     1.0000   18.06    0.00
   2444   11.64  222.24   64.85     -1.20     -0.67       0     1  21179.5  20976.7   -7.78    0.00  100.00    -61499     1.0000   25.32    0.00
   2445  164.51  236.73  353.78    -17.91    -26.36       0     1  21179.5  20976.7   -7.78    0.00  100.00    -61588     1.0000   19.18    0.00
   2446  165.90  237.76  100.36      6.84      9.68       0     1  21179.5  20976.7   -7.78    0.00  100.00    -61475     1.0000   27.06    0.00
   2447    8.44  221.34   79.11     -7.19     15.12       0     1  21179.5  20976.7   -7.78    0.00  100.00    -61542     1.0000   22.80    0.00
   2448  128.90   63.25   23.75    -14.66    -20.09       0     1  21179.5  20976.7   -7.78    0.00  100.00    -61853     1.0000   22.36    0.00
   2449  134.56  240.56   97.23     14.35     -3.67       0     1  21179.5  20976.7   -7.78    0.00  100.00    -61455     1.0000   27.31    0.00
   2450  275.62  247.36  328.61     17.21     -2.90       0     1  21179.5  20976.7   -7.78    0.00  100.00    -61652     1.0000   19.75    0.00
   2451  159.50   83.08  247.90      1.21      3.71       0     1  21179.5  20976.7   -7.78    0.00  100.00    -61594     1.0000   24.22    0.00
   2452  235.98  252.63   67.80     -6.52     -5.13       0     1  21179.5  20976.7   -7.78    0.00  100.00    -61452     1.0000   24.60    0.00
   2453   82.23  229.76   94.09     -4.40     -4.15       0     1  21179.5  20976.7   -7.78    0.00  100.00    -61564     1.0000   28.43    0.00
   2454   86.16  220.47   86.93     26.90     -4.35       0     1  21179.5  20976.7   -7.78    0.00  100.00    -61480     1.0000   24.57    0.00
   2455  360.41  225.29   50.37     26.64      9.44       0     1  21179.5  20976.7   -7.78    0.00  100.00    -61513     1.0000   25.68    0.00
   2456  303.90  234.46   80.06     11.88    -21.27       0     1  21179.5  20976.7   -7.78    0.00  100.00    -61625     1.0000   25.26    0.00
   2457  245.31  241.29   65.49    -10.39     10.38       0     1  21179.5  20976.7   -7.78    0.00  100.00    -61606     1.0000   28.38    0.00
   2458  354.33  203.95  130.89      4.11      9.28       0     1  21179.5  20976.7   -7.78    0.00  100.00    -62237     1.0000   22.51    0.00
   2459  200.71  242.19   90.35      3.53      1.17       0     1  21179.5  20976.7   -7.78    0.00  100.00    -61623     1.0000   22.77    0.00
   2460   94.52  235.18  236.54      8.41    -16.76       0     1  21179.5  20976.7   -7.78    0.00  100.00    -61663     1.0000   16.47    0.00
   2461    7.75  223.45   77.04     15.01      6.38       0     1  21179.5  20976.7   -7.78    0.00  100.00    -61564     1.0000   25.54    0.00
   2462  153.11   78.81  149.64    -24.02    -20.60       0     1  21179.5  20976.7   -7.78    0.00  100.00    -62089     1.0000   18.14    0.00
   2463  146.82  242.26   66.96      3.62    -11.11       0     1  21179.5  20976.7   -7.78    0.00  100.00    -61502     1.0000   24.36    0.00
   2464  299.92   88.21  186.90     24.48    -20.33       0     1  21179.5  20976.7   -7.78    0.00  100.00    -61515     1.0000   13.05    0.00
   2465  123.45   86.95  317.52      8.40    -45.52       0     1  21179.5  20976.7   -7.78    0.00  100.00    -61573     1.0000   19.20    0.00
   2466  241.82   30.97  147.25    -48.99      3.56       0     1  20837.3  20513.2   -9.28    0.00  100.00    -61789     1.0000   20.71    0.00
   2467  117.47   17.15  328.51     13.94     10.00       0     1  20837.3  20513.2   -9.28    0.00  100.00    -61668     1.0000   24.41    0.00
   2468  355.20  220.69   73.32    -28.91    -30.04       0     1  20837.3  20513.2   -9.28    0.00  100.00    -61646     1.0000   27.60    0.00
   2469  133.94  260.58  222.23     11.69     10.06       0     1  20837.3  20513.2   -9.28    0.00  100.00    -61511     1.0000   25.76    0.00
   2470   12.21  224.52   86.75     -0.05     -1.63       0     1  20837.3  20513.2   -9.28    0.00  100.00    -61432     1.0000   28.58    0.00
   2471  130.58  235.16   78.39     -1.45     -1.99       0     1  20837.3  20513.2   -9.28    0.00  100.00    -61509     1.0000   26.99    0.00
   2472  238.52   21.83  326.94     15.78    -28.93       0     1  20837.3  20513.2   -9.28    0.00  100.00    -61649     1.0000   15.68    0.00
   2473  301.19  242.70  285.33     -7.50     -1.58       0     1  20837.3  20513.2   -9.28    0.00  100.00    -61713     1.0000   19.26    0.00
   2474  317.16  230.12   73.85     -9.45     -4.91       0     1  20837.3  20513.2   -9.28    0.00  100.00    -61605     1.0000   25.00    0.00
   2475  270.54  227.04   74.62      8.16     -0.29       0     1  20837.3  20513.2   -9.28    0.00  100.00    -61560     1.0000   23.94    0.00
   2476   20.68  221.68  100.38    -12.19     -8.82       0     1  20837.3  20513.2   -9.28    0.00  100.00    -61660     1.0000   24.23    0.00
   2477  100.62  230.29   92.75    -11.44      0.95       0     1  20837.3  20513.2   -9.28    0.00  100.00    -61535     1.0000   23.41    0.00
   2478  347.60  236.23   67.34    -10.64      6.19       0     1  20837.3  20513.2   -9.28    0.00  100.00    -61604     1.0000   28.35    0.00
   2479   58.31  272.38   22.22     -6.48     34.02       0     1  20837.3  20513.2   -9.28    0.00  100.00    -61504     1.0000   21.22    0.00
   2480  134.20  221.47   77.98     14.80      6.52       0     1  20837.3  20513.2   -9.28    0.00  100.00    -61521     1.0000   21.59    0.00
   2481  287.41   56.00  306.58    -31.03     19.50       0     1  20837.3  20513.2   -9.28    0.00  100.00    -61508     1.0000   18.97    0.00
   2482  249.64  250.56   51.82    -14.75    -51.34       0     1  20837.3  20513.2   -9.28    0.00  100.00    -61542     1.0000   17.47    0.00
   2483  355.60  233.18   82.46     13.50      4.20       0     1  20837.3  20513.2   -9.28    0.00  100.00    -61821     1.0000   20.85    0.00
   2484   43.91   59.66  248.77     -9.46    -13.67       0     1  21340.6  21056.1    0.50    0.00  100.00    -61446     1.0000   22.30    0.00
   2485  135.54  244.41   95.32     -6.19     -3.76       0     1  21340.6  21056.1    0.50    0.00  100.00    -61869     1.0000   24.19    0.00
   2486  197.36  236.05  295.39    -14.72     18.41       0     1  21340.6  21056.1    0.50    0.00  100.00    -61943     1.0000   19.97    0.00
   2487  218.65   55.62  282.90     18.20     -8.94       0     1  21340.6  21056.1    0.50    0.00  100.00    -61656     1.0000   21.84    0.00
   2488   69.10  241.68   98.97    -33.03     12.35       0     1  21340.6  21056.1    0.50    0.00  100.00    -61513     1.0000   22.79    0.00
   2489  149.71  262.58   82.24      3.81      0.81       0     1  21340.6  21056.1    0.50    0.00  100.00    -61562     1.0000   24.72    0.00
   2490  164.93  233.38   56.20      2.96    -14.25       0     1  21340.6  21056.1    0.50    0.00  100.00    -61508     1.0000   26.23    0.00
   2491  350.83  224.27   90.64    -13.79     -9.72       0     1  21340.6  21056.1    0.50    0.00  100.00    -61530     1.0000   25.01    0.00
   2492  240.59  228.99   71.05    -10.48     -8.13       0     1  21340.6  21056.1    0.50    0.00  100.00    -61606     1.0000   21.28    0.00
   2493  195.36  234.52   45.75     -2.89    -16.15       0     1  21340.6  21056.1    0.50    0.00  100.00    -61595     1.0000   29.59    0.00
   2494  134.38  243.66   99.38      6.92      7.74       0     1  21340.6  21056.1    0.50    0.00  100.00    -61478     1.0000   24.05    0.00
   2495  277.51   97.44    9.47    -13.88     -1.15       0     1  21340.6  21056.1    0.50    0.00  100.00    -61454     1.0000   26.38    0.00
   2496  207.01  252.62   75.06    -11.61     -7.39       0     1  21340.6  21056.1    0.50    0.00  100.00    -61429     1.0000   22.22    0.00
   2497   93.93   91.76  167.90      6.64     -2.92       0     1  21340.6  21056.1    0.50    0.00  100.00    -61362     1.0000   21.69    0.00
   2498  295.68  229.51   46.33    -10.90     -0.32       0     1  21340.6  21056.1    0.50    0.00  100.00    -61611     1.0000   24.45    0.00
   2499  253.85  240.68   69.94    -12.09      2.81       0     1  21340.6  21056.1    0.50    0.00  100.00    -61549     1.0000   20.14    0.00
   2500  212.93  241.48   87.89     12.43     -6.94       0     1  21340.6  21056.1    0.50    0.00  100.00    -61494     1.0000   25.69    0.00
   2501  184.38  240.59   90.09     -2.08     -6.43       0     1  21340.6  21056.1    0.50    0.00  100.00    -61422     1.0000   24.24    0.00
   2502  254.33   24.46  230.17     -6.19     -3.19       0     1  21340.6  21056.1    0.50    0.00  100.00    -61557     1.0000   17.69    0.00
   2503  174.28  236.32   62.75      4.24     29.12       0     1  23262.3  22970.1   -7.50    0.00  100.00    -61695     1.0000   30.15    0.00
   2504   57.12  232.14    3.73    -28.21     -2.25       0     1  23262.3  22970.1   -7.50    0.00  100.00    -61754     1.0000   21.07    0.00
   2505   43.76  272.77  295.78      9.56    -19.69       0     1  23262.3  22970.1   -7.50    0.00  100.00    -62285     1.0000   15.68    0.00
   2506  246.92  244.75   91.81    -12.97     -4.61       0     1  23262.3  22970.1   -7.50    0.00  100.00    -61418     1.0000   29.10    0.00
   2507  169.33  227.92  185.91    -14.40     16.13       0     1  23262.3  22970.1   -7.50    0.00  100.00    -61733     1.0000   19.25    0.00
   2508  232.09  239.13   86.33    -10.71     -5.07       0     1  23262.3  22970.1   -7.50    0.00  100.00    -61649     1.0000   27.85    0.00
   2509   44.35  225.77   78.48     -2.90      9.85       0     1  23262.3  22970.1   -7.50    0.00  100.00    -61743     1.0000   24.29    0.00
   2510  332.39  231.76   73.83     -3.42     10.13       0     1  23262.3  22970.1   -7.50    0.00  100.00    -61603     1.0000   27.42    0.00
   2511  243.29   49.87  263.83     23.73      9.21       0     1  23262.3  22970.1   -7.50    0.00  100.00    -61593     1.0000   21.26    0.00
   2512  199.60  235.28  319.56     11.08      2.94       0     1  23262.3  22970.1   -7.50    0.00  100.00    -61753     1.0000   19.76    0.00
   2513   51.69  255.88   38.71     -1.67     22.57       0     1  23262.3  22970.1   -7.50    0.00  100.00    -61529     1.0000   20.57    0.00
   2514  235.70  248.60   85.23     14.36      1.29       0     1  23262.3  22970.1   -7.50    0.00  100.00    -61570     1.0000   26.59    0.00
   2515  116.56   99.67  244.15     24.04    -23.60       0     1  23262.3  22970.1   -7.50    0.00  100.00    -61685     1.0000   19.58    0.00
   2516  228.07  244.91   80.63      4.28     12.19       0     1  23262.3  22970.1   -7.50    0.00  100.00    -61678     1.0000   25.88    0.00
   2517   44.65  229.95   63.33     -9.78    -10.46       0     1  23262.3  22970.1   -7.50    0.00  100.00    -62051     1.0000   25.83    0.00
   2518    1.58  224.62   77.31     -7.92      1.22       0     1  23262.3  22970.1   -7.50    0.00  100.00    -61613     1.0000   22.25    0.00
   2519  179.99  230.57   78.58      9.67     -1.38       0     1  23262.3  22970.1   -7.50    0.00  100.00    -61585     1.0000   20.46    0.00
   2520   98.47  188.34  311.49     16.63     -2.13       0     1  23262.3  22970.1   -7.50    0.00  100.00    -62285     1.0000   23.05    0.00
   2521  294.79   73.43  322.23     -4.81     13.76       0     1  23262.3  22970.1   -7.50    0.00  100.00    -62241     1.0000   19.79    0.00
   2522  220.26   45.66  159.88     36.72      8.53       0     1  23262.3  22970.1   -7.50    0.00  100.00    -61530     1.0000   18.21    0.00
   2523  130.21  240.57   70.01     16.84      1.08       0     1  22960.6  22572.4  -16.32    0.00  100.00    -61594     1.0000   24.82    0.00
   2524  123.17  249.60   99.82     -8.07      2.64       0     1  22960.6  22572.4  -16.32    0.00  100.00    -61503     1.0000   24.89    0.00
   2525   89.91  237.54   68.94      1.45    -11.62       0     1  22960.6  22572.4  -16.32    0.00  100.00    -61574     1.0000   26.03    0.00
   2526  323.66  234.28   89.20     -5.91     10.95       0     1  22960.6  22572.4  -16.32    0.00  100.00    -61472     1.0000   24.47    0.00
   2527  135.34  231.01   81.98     48.12      2.47       0     1  22960.6  22572.4  -16.32    0.00  100.00    -62089     1.0000   21.07    0.00
   2528  267.99  227.96   82.91     -1.66     -0.18       0     1  22960.6  22572.4  -16.32    0.00  100.00    -61550     1.0000   23.36    0.00
   2529  122.61  228.16   80.36    -10.54    -10.36       0     1  22960.6  22572.4  -16.32    0.00  100.00    -61514     1.0000   25.38    0.00
   2530  182.19  239.27   89.01     16.28      7.55       0     1  22960.6  22572.4  -16.32    0.00  100.00    -61573     1.0000   23.62    0.00
   2531  109.32   19.89  241.50      8.41     -3.10       0     1  22960.6  22572.4  -16.32    0.00  100.00    -61522     1.0000   18.37    0.00
   2532  299.36  237.32   53.90     -2.85    -23.25       0     1  22960.6  22572.4  -16.32    0.00  100.00    -61521     1.0000   24.47    0.00
   2533  196.01  238.68   94.25     -0.99     -2.90       0     1  22960.6  22572.4  -16.32    0.00  100.00    -61566     1.0000   18.17    0.00
   2534  234.78  257.74  297.56    -10.58     -4.55       0     1  22960.6  22572.4  -16.32    0.00  100.00    -61524     1.0000   18.17    0.00
   2535  157.62   87.67  261.90     -6.94    -14.69       0     1  22960.6  22572.4  -16.32    0.00  100.00    -61532     1.0000   20.70    0.00
   2536  261.82  217.81   71.06      8.05    -33.37       0     1  22960.6  22572.4  -16.32    0.00  100.00    -61517     1.0000   25.94    0.00
   2537  346.86   57.69  138.52    -22.10    -34.48       0     1  22960.6  22572.4  -16.32    0.00  100.00    -61503     1.0000   20.56    0.00
   2538  321.38  248.36  328.24     -0.55      0.92       0     1  22960.6  22572.4  -16.32    0.00  100.00    -61563     1.0000   20.75    0.00
   2539  241.58  246.31  192.71      5.56     -1.88       0     1  23605.3  23303.8  -12.55    0.00  100.00    -61582     1.0000   20.28    0.00
   2540  302.65  264.55  128.73     -0.21     -3.31       0     1  23605.3  23303.8  -12.55    0.00  100.00    -61608     1.0000   20.05    0.00
   2541  145.29  240.00   80.98     10.94     14.07       0     1  23605.3  23303.8  -12.55    0.00  100.00    -61536     1.0000   23.84    0.00
   2542  222.09  240.47   75.40     12.99     -0.14       0     1  23605.3  23303.8  -12.55    0.00  100.00    -61598     1.0000   26.43    0.00
   2543  134.09  267.11  180.08      5.34     -8.45       0     1  23605.3  23303.8  -12.55    0.00  100.00    -61596     1.0000   21.32    0.00
   2544  145.17  248.81   90.62      9.54      2.25       0     1  23605.3  23303.8  -12.55    0.00  100.00    -61476     1.0000   28.57    0.00
   2545  239.64  221.14   54.76     -9.87     -3.79       0     1  23605.3  23303.8  -12.55    0.00  100.00    -61535     1.0000   22.72    0.00
   2546   49.36  216.99   99.77     -4.80     -2.88       0     1  23605.3  23303.8  -12.55    0.00  100.00    -61648     1.0000   21.80    0.00
   2547  178.83  231.39   80.94     -6.20     -2.96       0     1  23605.3  23303.8  -12.55    0.00  100.00    -61570     1.0000   22.65    0.00
   2548  101.97   75.25  307.66      2.40     -3.70       0     1  23605.3  23303.8  -12.55    0.00  100.00    -61703     1.0000   20.55    0.00
   2549   70.24  229.04  103.50     -6.80      8.16       0     1  23605.3  23303.8  -12.55    0.00  100.00    -61563     1.0000   25.50    0.00
   2550   20.53  231.30   98.89    -12.06     -3.14       0     1  23605.3  23303.8  -12.55    0.00  100.00    -61638     1.0000   20.32    0.00
   2551  116.18  249.32   85.53      4.80     16.84       0     1  23605.3  23303.8  -12.55    0.00  100.00    -61549     1.0000   23.67    0.00
   2552  129.58  251.29   95.37     14.83     25.43       0     1  23605.3  23303.8  -12.55    0.00  100.00    -61451     1.0000   22.03    0.00
   2553  253.96  223.32   69.07     -5.28    -16.88       0     1  23605.3  23303.8  -12.55    0.00  100.00    -61598     1.0000   23.25    0.00
   2554  -22.90  216.57   73.45    -13.55     -2.06       0     1  23605.3  23303.8  -12.55    0.00  100.00    -61654     1.0000   24.88    0.00
   2555  303.23  209.55  267.51     17.69      0.84       0     1  23605.3  23303.8  -12.55    0.00  100.00    -61449     1.0000   19.48    0.00
   2556   51.32  233.84  329.77     -8.97      2.99       0     1  25659.7  25426.5   -3.99    0.00  100.00    -61555     1.0000   19.92    0.00
   2557  276.83  101.93  219.82      6.18      6.36       0     1  25659.7  25426.5   -3.99    0.00  100.00    -61468     1.0000   22.15    0.00
   2558   53.50  226.28   71.91     20.78      6.86       0     1  25659.7  25426.5   -3.99    0.00  100.00    -61613     1.0000   21.95    0.00
   2559  141.54   85.16  223.52     -8.93     -9.72       0     1  25659.7  25426.5   -3.99    0.00  100.00    -61576     1.0000   22.71    0.00
   2560  228.55  230.53   52.77     -5.07    -18.83       0     1  25659.7  25426.5   -3.99    0.00  100.00    -61518     1.0000   22.84    0.00
   2561   23.04  101.71   94.08    -19.53      9.91       0     1  25659.7  25426.5   -3.99    0.00  100.00    -61562     1.0000   18.49    0.00
   2562  123.35  225.29   97.63      8.65     -2.37       0     1  25659.7  25426.5   -3.99    0.00  100.00    -61463     1.0000   25.13    0.00
   2563   94.63  274.66  160.62     20.58    -16.74       0     1  25659.7  25426.5   -3.99    0.00  100.00    -61872     1.0000   20.50    0.00
   2564  181.84  257.45  266.70    -15.47    -42.63       0     1  25659.7  25426.5   -3.99    0.00  100.00    -61565     1.0000   12.73    0.00
   2565   72.42  218.32   15.85      0.24    -33.15       0     1  25659.7  25426.5   -3.99    0.00  100.00    -61574     1.0000   17.48    0.00
   2566  321.63   89.27  159.09     -1.37    -28.20       0     1  25659.7  25426.5   -3.99    0.00  100.00    -61371     1.0000   18.05    0.00
   2567  244.77  238.45   88.49     13.58    -25.23       0     1  25262.5  24988.6   -6.69    0.00  100.00    -61585     1.0000   22.58    0.00
   2568  193.44  245.88   56.55      8.32      4.42       0     1  25262.5  24988.6   -6.69    0.00  100.00    -61629     1.0000   23.53    0.00
   2569  283.19  219.29   78.60    -14.66     -5.49       0     1  25262.5  24988.6   -6.69    0.00  100.00    -61623     1.0000   23.71    0.00
   2570  295.01  229.22   86.19      1.88      2.70       0     1  25262.5  24988.6   -6.69    0.00  100.00    -61527     1.0000   21.60    0.00
   2571  183.32   53.74    1.62    -13.60      8.45       0     1  25262.5  24988.6   -6.69    0.00  100.00    -61557     1.0000   20.71    0.00
   2572   30.57  223.69   88.43      5.60      1.43       0     1  25262.5  24988.6   -6.69    0.00  100.00    -61499     1.0000   26.96    0.00
   2573    9.81  229.87   71.40      3.03     -9.14       0     1  25262.5  24988.6   -6.69    0.00  100.00    -61583     1.0000   21.17    0.00
   2574  355.79  229.47   77.98     -1.91      8.26       0     1  25262.5  24988.6   -6.69    0.00  100.00    -61555     1.0000   22.51    0.00
   2575   61.76  226.55   89.46     -4.53     -4.10       0     1  25262.5  24988.6   -6.69    0.00  100.00    -61611     1.0000   26.77    0.00
   2576  236.55  239.93   63.54     -0.44     -3.22       0     1  25262.5  24988.6   -6.69    0.00  100.00    -61528     1.0000   24.84    0.00
   2577   83.44  243.98   99.96      5.25      0.65       0     1  25262.5  24988.6   -6.69    0.00  100.00    -62277     1.0000   22.25    0.00
   2578   92.78  226.73   64.60     20.27     -8.85       0     1  25262.5  24988.6   -6.69    0.00  100.00    -61612     1.0000   23.74    0.00
   2579  297.59  219.13   69.66    -15.55      6.67       0     1  25262.5  24988.6   -6.69    0.00  100.00    -61714     1.0000   20.64    0.00
   2580  162.02  236.05   60.88     -3.84    -13.60       0     1  25262.5  24988.6   -6.69    0.00  100.00    -61644     1.0000   28.98    0.00
   2581  221.78  233.28   55.59      1.99     -5.49       0     1  25262.5  24988.6   -6.69    0.00  100.00    -61718     1.0000   24.63    0.00
   2582  124.95  236.15   91.79     -3.59      3.88       0     1  25262.5  24988.6   -6.69    0.00  100.00    -61511     1.0000   25.59    0.00
   2583   61.00  236.92   93.79     16.85     29.79       0     1  25262.5  24988.6   -6.69    0.00  100.00    -61688     1.0000   23.90    0.00
   2584   22.27   93.07  102.39     -4.34    -10.75       0     1  25262.5  24988.6   -6.69    0.00  100.00    -61595     1.0000   17.53    0.00
   2585  100.80  212.82   59.41     -4.05     17.97       0     1  25262.5  24988.6   -6.69    0.00  100.00    -61473     1.0000   22.47    0.00
   2586  203.64  231.75   95.11     15.21    -25.65       0     1  25262.5  24988.6   -6.69    0.00  100.00    -61675     1.0000   19.45    0.00
   2587  335.97   86.54  316.52     10.15     15.84       0     1  25262.5  24988.6   -6.69    0.00  100.00    -61523     1.0000   18.73    0.00
   2588  350.53  100.45  245.15      8.92     -7.51       0     1  26008.0  25789.3  -14.60    0.00  100.00    -61687     1.0000   26.55    0.00
   2589   76.73  232.16  125.46     12.85      8.97       0     1  26008.0  25789.3  -14.60    0.00  100.00    -61580     1.0000   26.49    0.00
   2590  113.91   97.80  318.36    -15.73    -18.25       0     1  26008.0  25789.3  -14.60    0.00  100.00    -61462     1.0000   20.33    0.00
   2591  169.69  247.05   93.69     -0.97      0.94       0     1  26008.0  25789.3  -14.60    0.00  100.00    -61584     1.0000   25.44    0.00
   2592  126.00  245.25   68.70      0.84     -4.54       0     1  26008.0  25789.3  -14.60    0.00  100.00    -61622     1.0000   27.72    0.00
   2593  238.61  228.37   73.00     13.68    -13.22       0     1  26008.0  25789.3  -14.60    0.00  100.00    -61595     1.0000   24.83    0.00
   2594  116.11  232.29  101.34     18.47      2.20       0     1  26008.0  25789.3  -14.60    0.00  100.00    -61562     1.0000   24.46    0.00
   2595  106.20  247.38   99.24     -7.55     17.72       0     1  26008.0  25789.3  -14.60    0.00  100.00    -61460     1.0000   21.84    0.00
   2596   92.76  237.96   68.88     -3.04     -8.73       0     1  26008.0  25789.3  -14.60    0.00  100.00    -61540     1.0000   26.16    0.00
   2597  194.00  245.48   83.18      9.94      2.34       0     1  26008.0  25789.3  -14.60    0.00  100.00    -61613     1.0000   25.65    0.00
   2598  202.93  275.79   29.82     18.80     -1.77       0     1  26008.0  25789.3  -14.60    0.00  100.00    -61498     1.0000   18.31    0.00
   2599   76.34  217.28  280.52     -9.99     -4.09       0     1  27894.4  27694.3   -0.94    0.00  100.00    -61764     1.0000   21.32    0.00
   2600  333.89  222.94   68.10     -8.22     11.37       0     1  27894.4  27694.3   -0.94    0.00  100.00    -61609     1.0000   30.20    0.00
   2601  183.83  215.21  322.58      8.10     12.74       0     1  27894.4  27694.3   -0.94    0.00  100.00    -61722     1.0000   13.58    0.00
   2602  139.08   99.76   35.52     -3.31      0.21       0     1  27894.4  27694.3   -0.94    0.00  100.00    -61815     1.0000   23.38    0.00
   2603  265.40   52.61  244.50      5.79     -3.51       0     1  27894.4  27694.3   -0.94    0.00  100.00    -61682     1.0000   21.44    0.00
   2604  338.78  215.13   49.90    -16.95     -0.39       0     1  27894.4  27694.3   -0.94    0.00  100.00    -61491     1.0000   25.68    0.00
   2605  315.18  222.35   58.29     -4.80      5.78       0     1  27894.4  27694.3   -0.94    0.00  100.00    -61710     1.0000   18.40    0.00
   2606  160.70    8.58  116.12     14.34     -9.20       0     1  27894.4  27694.3   -0.94    0.00  100.00    -61629     1.0000   22.56    0.00
   2607  104.20  228.86   88.85      5.13     -0.65       0     1  27894.4  27694.3   -0.94    0.00  100.00    -61517     1.0000   20.97    0.00
   2608  267.95  258.00   53.99    -37.71     20.54       0     1  27894.4  27694.3   -0.94    0.00  100.00    -61662     1.0000   18.55    0.00
   2609  349.25  234.48   77.43     -8.35     -1.88       0     1  27894.4  27694.3   -0.94    0.00  100.00    -61516     1.0000   22.64    0.00
   2610  148.19  232.68   89.92      6.15      7.32       0     1  27894.4  27694.3   -0.94    0.00  100.00    -61496     1.0000   24.57    0.00
   2611  328.58  223.83   78.43    -13.98     15.59       0     1  27894.4  27694.3   -0.94    0.00  100.00    -61681     1.0000   23.53    0.00
   2612  265.79  238.81   76.75      7.72    -23.88       0     1  27894.4  27694.3   -0.94    0.00  100.00    -61566     1.0000   24.43    0.00
   2613   68.37  218.59   67.25     -4.95     -1.56       0     1  27894.4  27694.3   -0.94    0.00  100.00    -61616     1.0000   21.08    0.00
   2614  103.74   33.73  238.82     -7.21      4.74       0     1  27894.4  27694.3   -0.94    0.00  100.00    -61597     1.0000   23.81    0.00
   2615  153.73  238.20  113.91     -5.96     -1.93       0     1  27894.4  27694.3   -0.94    0.00  100.00    -61479     1.0000   24.83    0.00
   2616   26.01  222.58   89.01    -14.98     -3.92       0     1  27894.4  27694.3   -0.94    0.00  100.00    -61616     1.0000   23.21    0.00
   2617   94.85  246.55   74.26     12.05     -9.93       0     1  27894.4  27694.3   -0.94    0.00  100.00    -62251     1.0000   20.66    0.00
   2618  140.05  204.42   67.35     19.12      8.61       0     1  27894.4  27694.3   -0.94    0.00  100.00    -61647     1.0000   19.56    0.00
   2619  224.91  231.99  336.62     45.60     -2.07       0     1  27894.4  27694.3   -0.94    0.00  100.00    -61560     1.0000   17.92    0.00
   2620  302.16   84.61    1.72    -33.15      9.59       0     1  27894.4  27694.3   -0.94    0.00  100.00    -61771     1.0000   15.85    0.00
   2621   64.23  235.65   92.90     11.33      8.91       0     1  27474.6  27253.7  -15.89    0.00  100.00    -61547     1.0000   24.01    0.00
   2622   38.11  234.26   91.31      1.32      7.41       0     1  27474.6  27253.7  -15.89    0.00  100.00    -61583     1.0000   27.12    0.00
   2623  147.75  236.72   70.91      1.22      1.37       0     1  27474.6  27253.7  -15.89    0.00  100.00    -61547     1.0000   24.08    0.00
   2624  121.03  251.95   90.60      4.93     22.94       0     1  27474.6  27253.7  -15.89    0.00  100.00    -61613     1.0000   23.71    0.00
   2625    0.67  234.17   71.08     -6.06      6.88       0     1  27474.6  27253.7  -15.89    0.00  100.00    -61469     1.0000   24.65    0.00
   2626  128.26  234.01   48.13     13.58     11.05       0     1  27474.6  27253.7  -15.89    0.00  100.00    -61598     1.0000   23.04    0.00
   2627  197.64  236.14   63.95     -5.10     -8.15       0     1  27474.6  27253.7  -15.89    0.00  100.00    -61577     1.0000   24.11    0.00
   2628  293.05  222.16   79.03    -21.75     -4.22       0     1  27474.6  27253.7  -15.89    0.00  100.00    -61606     1.0000   26.57    0.00
   2629  318.98   85.28  222.68     -2.76      7.23       0     1  27474.6  27253.7  -15.89    0.00  100.00    -61660     1.0000   17.57    0.00
   2630  111.28  243.53   94.32      7.57     19.27       0     1  27474.6  27253.7  -15.89    0.00  100.00    -61488     1.0000   24.89    0.00
   2631   31.31  237.13  100.78      6.56     33.71       0     1  27474.6  27253.7  -15.89    0.00  100.00    -61702     1.0000   20.92    0.00
   2632  211.63  265.34   62.81      7.84    -30.57       0     1  27474.6  27253.7  -15.89    0.00  100.00    -61675     1.0000   20.23    0.00
   2633  204.84   88.27    1.13    -35.54     10.01       0     1  27474.6  27253.7  -15.89    0.00  100.00    -61853     1.0000   21.22    0.00
   2634  189.77  263.61  229.46     30.41     -0.18       0     1  27474.6  27253.7  -15.89    0.00  100.00    -61610     1.0000   16.23    0.00
   2635  192.74  100.82   51.16     -9.16     -7.49       0     1  28376.9  28020.4  -13.41    0.00  100.00    -61765     1.0000   26.44    0.00
   2636   61.64  247.42   88.29      0.35      7.15       0     1  28376.9  28020.4  -13.41    0.00  100.00    -61471     1.0000   20.71    0.00
   2637  224.39  236.85   69.04     -8.95     -5.26       0     1  28376.9  28020.4  -13.41    0.00  100.00    -61435     1.0000   28.45    0.00
   2638   12.47  226.29   97.38      0.72      8.93       0     1  28376.9  28020.4  -13.41    0.00  100.00    -61557     1.0000   20.03    0.00
   2639  103.99  245.57   94.28      4.92     -4.61       0     1  28376.9  28020.4  -13.41    0.00  100.00    -61550     1.0000   27.99    0.00
   2640  358.79  226.39   87.47     -3.59     -4.86       0     1  28376.9  28020.4  -13.41    0.00  100.00    -61524     1.0000   24.46    0.00
   2641  151.98  258.38   95.38      8.86     10.45       0     1  28376.9  28020.4  -13.41    0.00  100.00    -61495     1.0000   23.18    0.00
   2642  111.82   52.31   95.53      9.63      5.42       0     1  28376.9  28020.4  -13.41    0.00  100.00    -61506     1.0000   15.22    0.00
   2643  116.96  233.13   82.45     14.87      3.61       0     1  28376.9  28020.4  -13.41    0.00  100.00    -61555     1.0000   28.15    0.00
   2644  129.80  257.47   82.35      9.28     -3.73       0     1  28376.9  28020.4  -13.41    0.00  100.00    -61573     1.0000   25.90    0.00
   2645   74.07  226.17  105.15      1.16     11.74       0     1  28376.9  28020.4  -13.41    0.00  100.00    -61615     1.0000   21.87    0.00
   2646  211.68   29.43  244.81    -17.58     -0.64       0     1  28376.9  28020.4  -13.41    0.00  100.00    -61706     1.0000   21.37    0.00
   2647  153.82  246.22   97.03      1.40    -19.01       0     1  28376.9  28020.4  -13.41    0.00  100.00    -61959     1.0000   20.89    0.00
   2648  234.79  233.29   74.87      6.26    -18.28       0     1  28376.9  28020.4  -13.41    0.00  100.00    -61588     1.0000   22.73    0.00
   2649  279.60  223.54   72.21      0.34    -34.07       0     1  28376.9  28020.4  -13.41    0.00  100.00    -61618     1.0000   22.47    0.00
   2650  207.71  240.66   80.90    -11.85     -8.16       0     1   8907.2   8643.2   -0.47    0.00  100.00    -61516     1.0000   25.07    0.00
   2651  299.07  234.16   69.80     -4.20    -14.22       0     1   8907.2   8643.2   -0.47    0.00  100.00    -61456     1.0000   22.90    0.00
   2652  350.34  226.01   70.86    -25.47     13.43       0     1   8907.2   8643.2   -0.47    0.00  100.00    -61387     1.0000   22.61    0.00
   2653  213.13  238.37   65.71     21.83    -17.28       0     1   8907.2   8643.2   -0.47    0.00  100.00    -61479     1.0000   21.52    0.00
   2654  124.22  232.46   78.09      2.47     -9.92       0     1   8907.2   8643.2   -0.47    0.00  100.00    -61552     1.0000   21.05    0.00
   2655  246.45  209.92   94.74     14.35     -9.58       0     1   8907.2   8643.2   -0.47    0.00  100.00    -61467     1.0000   16.89    0.00
   2656  167.86   73.15  192.94     11.00     -9.77       0     1   8907.2   8643.2   -0.47    0.00  100.00    -61652     1.0000   20.38    0.00
   2657  190.89   85.28  215.21      9.80    -10.80       0     1   8907.2   8643.2   -0.47    0.00  100.00    -61400     1.0000   14.99    0.00
   2658    7.10   71.72  205.75     -7.74     -7.41       0     1   8907.2   8643.2   -0.47    0.00  100.00    -61488     1.0000   15.94    0.00
   2659   57.59  243.19   71.35    -25.00     19.62       0     1   8328.6   8128.8    0.07    0.00  100.00    -61348     1.0000   19.82    0.00
   2660  229.75   89.73  -12.83     -2.90      4.38       0     1   8328.6   8128.8    0.07    0.00  100.00    -61453     1.0000   19.95    0.00
   2661  208.37  253.49   69.12    -11.09      9.05       0     1   9258.9   8951.2   -2.35    0.00  100.00    -61379     1.0000   21.22    0.00
   2662  145.28  277.52  106.87    -11.99      5.56       0     1   9258.9   8951.2   -2.35    0.00  100.00    -61444     1.0000   15.79    0.00
   2663  206.64  210.20  151.86     11.16      4.34       0     1   9258.9   8951.2   -2.35    0.00  100.00    -61325     1.0000   17.81    0.00
   2664  259.26  242.99  233.36     -1.45     15.96       0     1  10857.5  10637.4   -0.28    0.00  100.00    -61608     1.0000   20.68    0.00
   2665   91.17  229.97   97.32     17.61     -2.25       0     1  10857.5  10637.4   -0.28    0.00  100.00    -61781     1.0000   21.78    0.00
   2666  298.74   43.86  245.13      1.41    -30.18       0     1  10857.5  10637.4   -0.28    0.00  100.00    -61563     1.0000   20.69    0.00
   2667  103.72  241.29   67.67      0.12      5.04       0     1  10857.5  10637.4   -0.28    0.00  100.00    -61642     1.0000   23.54    0.00
   2668  288.12  228.96   75.40     -2.16    -28.04       0     1  10857.5  10637.4   -0.28    0.00  100.00    -61593     1.0000   22.26    0.00
   2669   42.56  207.18  208.41    -17.95    -25.71       0     1  10857.5  10637.4   -0.28    0.00  100.00    -61735     1.0000   22.10    0.00
   2670  265.42   82.62  352.17    -20.52     16.38       0     1  10857.5  10637.4   -0.28    0.00  100.00    -61579     1.0000   18.11    0.00
   2671  236.05  247.57   84.37      2.31     -6.98       0     1  10857.5  10637.4   -0.28    0.00  100.00    -61640     1.0000   22.61    0.00
   2672  354.95  232.73   79.18     -9.15      6.01       0     1  10857.5  10637.4   -0.28    0.00  100.00    -61579     1.0000   25.24    0.00
   2673  141.09  239.92  100.92    -11.80      2.02       0     1  10857.5  10637.4   -0.28    0.00  100.00    -61508     1.0000   22.11    0.00
   2674   66.91  227.05   93.55      3.78      3.42       0     1  10857.5  10637.4   -0.28    0.00  100.00    -61480     1.0000   23.24    0.00
   2675  130.52  237.43  102.56     -0.95      5.30       0     1  10857.5  10637.4   -0.28    0.00  100.00    -61457     1.0000   22.45    0.00
   2676   73.53  274.08   19.48      5.44     -3.24       0     1  10857.5  10637.4   -0.28    0.00  100.00    -61693     1.0000   17.61    0.00
   2677  222.25  209.28  357.57     10.82    -14.21       0     1  10857.5  10637.4   -0.28    0.00  100.00    -61680     1.0000   19.00    0.00
   2678  247.60   75.03  317.98     20.19    -17.03       0     1  10857.5  10637.4   -0.28    0.00  100.00    -61712     1.0000   20.37    0.00
   2679  330.70  229.50   75.26    -15.95     30.22       0     1  10857.5  10637.4   -0.28    0.00  100.00    -61463     1.0000   19.61    0.00
   2680   19.38   80.14  284.86     13.12    -34.06       0     1  10857.5  10637.4   -0.28    0.00  100.00    -61612     1.0000   18.84    0.00
   2681  276.15  237.19   87.02     -3.24     30.14       0     1  10857.5  10637.4   -0.28    0.00  100.00    -61554     1.0000   22.60    0.00
   2682  213.88  208.33   59.12    -12.02     23.53       0     1  10857.5  10637.4   -0.28    0.00  100.00    -61739     1.0000   17.98    0.00
   2683   69.39  206.53   99.26     -7.79     -0.11       0     1  10857.5  10637.4   -0.28    0.00  100.00    -61473     1.0000   19.60    0.00
   2684   22.82   81.93   96.41     20.03    -23.35       0     1  10857.5  10637.4   -0.28    0.00  100.00    -61442     1.0000   17.65    0.00
   2685  311.69  230.42   61.74    -23.46     16.14       0     1  10857.5  10637.4   -0.28    0.00  100.00    -61495     1.0000   25.35    0.00
   2686   65.30  253.04   83.37     11.55     11.16       0     1  10857.5  10637.4   -0.28    0.00  100.00    -61575     1.0000   21.75    0.00
   2687   78.43  255.40  294.20    -29.14     -9.84       0     1  10857.5  10637.4   -0.28    0.00  100.00    -61509     1.0000   18.46    0.00
   2688  331.06  225.36  287.07     -0.08    -28.71       0     1  10857.5  10637.4   -0.28    0.00  100.00    -61465     1.0000   18.28    0.00
   2689  121.39  240.78   80.97     -4.40     16.26       0     1  10538.8  10256.5   -5.91    0.00  100.00    -61552     1.0000   22.10    0.00
   2690  322.40  229.87   87.32    -12.33      9.77       0     1  10538.8  10256.5   -5.91    0.00  100.00    -61475     1.0000   23.83    0.00
   2691   82.36   91.77   39.92     -4.40    -26.07       0     1  10538.8  10256.5   -5.91    0.00  100.00    -61525     1.0000   20.14    0.00
   2692   86.09  245.53  158.37      7.85      5.91       0     1  10538.8  10256.5   -5.91    0.00  100.00    -61645     1.0000   16.95    0.00
   2693   65.44   31.81  142.78    -14.28     -3.25       0     1  10538.8  10256.5   -5.91    0.00  100.00    -61429     1.0000   19.72    0.00
   2694  267.01  202.77  173.40    -10.48     -1.83       0     1  10538.8  10256.5   -5.91    0.00  100.00    -61611     1.0000   17.26    0.00
   2695  345.70   14.96  334.87     11.62      1.31       0     1  10538.8  10256.5   -5.91    0.00  100.00    -61566     1.0000   18.66    0.00
   2696  189.13  205.75  310.90      3.48     15.46       0     1  10538.8  10256.5   -5.91    0.00  100.00    -61411     1.0000   17.88    0.00
   2697  149.23  229.47   80.24     12.33     18.44       0     1  10538.8  10256.5   -5.91    0.00  100.00    -61414     1.0000   25.87    0.00
   2698   25.19  245.59   63.72     27.85      1.06       0     1  10538.8  10256.5   -5.91    0.00  100.00    -61532     1.0000   27.72    0.00
   2699   96.61  225.70   75.81    -24.53     34.62       0     1  10538.8  10256.5   -5.91    0.00  100.00    -61651     1.0000   24.64    0.00
   2700  217.46  236.57   90.13     -7.82      4.79       0     1  10538.8  10256.5   -5.91    0.00  100.00    -61662     1.0000   27.46    0.00
   2701   10.86  236.10   85.64     10.32     -6.52       0     1  10538.8  10256.5   -5.91    0.00  100.00    -61539     1.0000   24.85    0.00
   2702  161.12   77.06  224.85     -0.07     28.08       0     1  10538.8  10256.5   -5.91    0.00  100.00    -62053     1.0000   18.46    0.00
   2703  266.45  235.00  247.29    -24.29     -7.71       0     1  10917.7  10660.1   -6.55    0.00  100.00    -61835     1.0000   21.25    0.00
   2704  153.27   66.50  100.41    -28.46      4.26       0     1  10917.7  10660.1   -6.55    0.00  100.00    -61550     1.0000   20.36    0.00
   2705  120.25   31.87  251.15      1.87     20.74       0     1  10917.7  10660.1   -6.55    0.00  100.00    -61673     1.0000   18.59    0.00
   2706   79.20   40.00   83.90     24.21     -6.53       0     1  10917.7  10660.1   -6.55    0.00  100.00    -61763     1.0000   20.66    0.00
   2707   54.87   45.26  254.27     47.52      1.73       0     1  10917.7  10660.1   -6.55    0.00  100.00    -61502     1.0000   15.08    0.00
   2708  226.32  237.52   56.64    -12.61     -2.86       0     1  10917.7  10660.1   -6.55    0.00  100.00    -61565     1.0000   21.56    0.00
   2709  310.31  232.80   99.98     -7.94     50.77       0     1  10917.7  10660.1   -6.55    0.00  100.00    -61739     1.0000   21.47    0.00
   2710  317.92  211.04  252.31      8.97     -4.66       0     1  10917.7  10660.1   -6.55    0.00  100.00    -61572     1.0000   24.05    0.00
   2711   37.74  223.57   97.98    -11.19     -5.31       0     1  10917.7  10660.1   -6.55    0.00  100.00    -61576     1.0000   22.74    0.00
   2712  272.46  228.57   68.32    -24.62     -7.52       0     1  10917.7  10660.1   -6.55    0.00  100.00    -61623     1.0000   22.37    0.00
   2713  260.34   35.25  128.37     14.72     29.42       0     1  10917.7  10660.1   -6.55    0.00  100.00    -61571     1.0000   21.00    0.00
   2714  345.53  258.65  219.61    -21.67     -1.60       0     1  10917.7  10660.1   -6.55    0.00  100.00    -61803     1.0000   20.84    0.00
   2715  128.38  100.69   42.23     34.76    -12.03       0     1  10917.7  10660.1   -6.55    0.00  100.00    -61480     1.0000   17.18    0.00
   2716   26.23  251.23  218.62     10.82      2.20       0     1  10917.7  10660.1   -6.55    0.00  100.00    -61484     1.0000   15.17    0.00
   2717  173.84  242.06   83.30      0.24    -27.86       0     1  10917.7  10660.1   -6.55    0.00  100.00    -61549     1.0000   23.29    0.00
   2718  217.30  236.78   73.59    -25.06      6.08       0     1  12084.9  11781.6   -1.00    0.00  100.00    -62065     1.0000   22.67    0.00
   2719  212.35   40.18  232.08    -16.34    -12.77       0     1  12084.9  11781.6   -1.00    0.00  100.00    -61569     1.0000   17.39    0.00
   2720  345.32  235.23   81.31    -12.20      3.06       0     1  12084.9  11781.6   -1.00    0.00  100.00    -61635     1.0000   30.61    0.00
   2721  200.71  240.04   60.00      8.18     -3.01       0     1  12084.9  11781.6   -1.00    0.00  100.00    -61505     1.0000   30.37    0.00
   2722   43.41  219.08   82.97    -30.95    -10.68       0     1  12084.9  11781.6   -1.00    0.00  100.00    -61609     1.0000   28.75    0.00
   2723  218.09  240.00   82.53     11.80     -2.03       0     1  12084.9  11781.6   -1.00    0.00  100.00    -62241     1.0000   31.33    0.00
   2724  254.66  247.69   80.39     -4.08    -11.46       0     1  12084.9  11781.6   -1.00    0.00  100.00    -61594     1.0000   22.62    0.00
   2725  122.42  227.37   84.84     -5.03     23.55       0     1  12084.9  11781.6   -1.00    0.00  100.00    -61535     1.0000   25.55    0.00
   2726  275.80  233.75   59.03    -29.51    -24.50       0     1  12084.9  11781.6   -1.00    0.00  100.00    -61811     1.0000   20.35    0.00
   2727  239.59  253.22   69.28     22.09     -4.34       0     1  12084.9  11781.6   -1.00    0.00  100.00    -61692     1.0000   23.93    0.00
   2728  187.02  240.36   86.92      3.47     22.16       0     1  12084.9  11781.6   -1.00    0.00  100.00    -61604     1.0000   22.40    0.00
   2729  354.41  219.17  189.57     18.84     35.12       0     1  12084.9  11781.6   -1.00    0.00  100.00    -61712     1.0000   21.71    0.00
   2730  131.06  274.90  217.06      7.44     13.49       0     1  11911.2  11689.5  -18.13    0.00  100.00    -61789     1.0000   21.31    0.00
   2731  150.54  224.77  128.08     -6.94    -22.15       0     1  11911.2  11689.5  -18.13    0.00  100.00    -61599     1.0000   16.23    0.00
   2732  349.36  240.44   89.25    -15.51     -4.90       0     1  11911.2  11689.5  -18.13    0.00  100.00    -61563     1.0000   21.34    0.00
   2733  181.35  252.42  152.82      0.58     -7.19       0     1  11911.2  11689.5  -18.13    0.00  100.00    -61883     1.0000   18.99    0.00
   2734  273.82   55.46  299.36     -4.38      6.59       0     1  11911.2  11689.5  -18.13    0.00  100.00    -61522     1.0000   23.11    0.00
   2735  245.91  249.05  212.44     -6.54    -10.90       0     1  11911.2  11689.5  -18.13    0.00  100.00    -61469     1.0000   17.61    0.00
   2736  344.03   23.09  132.04      3.72     -0.54       0     1  11911.2  11689.5  -18.13    0.00  100.00    -61547     1.0000   18.69    0.00
   2737   53.12  237.41   99.56    -15.55    -12.39       0     1  11911.2  11689.5  -18.13    0.00  100.00    -61616     1.0000   21.41    0.00
   2738    0.55  234.88   95.75    -34.47     43.43       0     1  11911.2  11689.5  -18.13    0.00  100.00    -61663     1.0000   22.18    0.00
   2739  186.17  250.13   80.97     -4.50     -2.41       0     1  11911.2  11689.5  -18.13    0.00  100.00    -61497     1.0000   20.36    0.00
   2740   51.08  249.66   80.28    -18.27     14.28       0     1  11911.2  11689.5  -18.13    0.00  100.00    -61656     1.0000   23.82    0.00
   2741  267.42  213.17   19.15     -3.14      2.94       0     1  11911.2  11689.5  -18.13    0.00  100.00    -61790     1.0000   22.95    0.00
   2742  352.91   48.38  187.73     32.21     -4.73       0     1  11911.2  11689.5  -18.13    0.00  100.00    -61607     1.0000   17.89    0.00
   2743  165.16  229.62   84.65     11.11     23.79       0     1  11911.2  11689.5  -18.13    0.00  100.00    -61425     1.0000   24.91    0.00
   2744  267.24  223.03   83.34      3.73    -22.13       0     1  11911.2  11689.5  -18.13    0.00  100.00    -61574     1.0000   24.94    0.00
   2745  229.39  234.14   90.15     -4.16    -15.32       0     1  11911.2  11689.5  -18.13    0.00  100.00    -61497     1.0000   23.57    0.00
   2746  319.07  232.87  191.80    -12.97    -25.48       0     1  11911.2  11689.5  -18.13    0.00  100.00    -61565     1.0000   19.16    0.00
   2747  134.86  230.31   69.98     26.37      3.67       0     1  11911.2  11689.5  -18.13    0.00  100.00    -61534     1.0000   19.84    0.00
   2748  242.53  228.70   92.15      0.93    -14.71       0     1  11911.2  11689.5  -18.13    0.00  100.00    -61475     1.0000   22.20    0.00
   2749   19.35  271.55  300.72     32.37      1.62       0     1  11911.2  11689.5  -18.13    0.00  100.00    -61786     1.0000   17.09    0.00
   2750  102.83  241.88   85.45     -9.68     13.40       0     1  11911.2  11689.5  -18.13    0.00  100.00    -61558     1.0000   25.18    0.00
   2751  104.16  231.22   79.87     -1.98     -5.93       0     1  11911.2  11689.5  -18.13    0.00  100.00    -61783     1.0000   26.73    0.00
   2752   25.41   77.11  288.17     -3.41    -20.34       0     1  12069.1  11829.2  -11.54    0.00  100.00    -61425     1.0000   22.38    0.00
   2753  321.76  258.40   98.36    -13.24    -10.36       0     1  12069.1  11829.2  -11.54    0.00  100.00    -61591     1.0000   16.09    0.00
   2754  239.60   52.64  244.61      3.72    -24.67       0     1  12069.1  11829.2  -11.54    0.00  100.00    -61539     1.0000   16.74    0.00
   2755  210.09   42.34  300.29     16.34    -11.20       0     1  12069.1  11829.2  -11.54    0.00  100.00    -61501     1.0000   17.74    0.00
   2756   33.37  230.07   87.39    -12.71      2.63       0     1  12069.1  11829.2  -11.54    0.00  100.00    -61418     1.0000   27.23    0.00
   2757  233.45   99.85  339.38    -17.34     26.39       0     1  12069.1  11829.2  -11.54    0.00  100.00    -61619     1.0000   16.91    0.00
[truncated: 3,993,397 more chars]
