# Supplementary material for: Visualization of two architectures in class-II CAP-dependent transcription activation
Source: PLoS Biol. 2020 Apr 20;18(4):e3000706. doi: 10.1371/journal.pbio.3000706 (PMC7192510; doi:10.1371/journal.pbio.3000706)
Supplement: S3 Data — (XLSX) [file pbio.3000706.s017.xlsx]

## Sheet: S3A_half map
0	1
0.00289352	1
0.00578704	1
0.00868056	1
0.0115741	1
0.0144676	1
0.0173611	0.999
0.0202546	0.999
0.0231481	0.999
0.0260417	0.999
0.0289352	0.998
0.0318287	0.998
0.0347222	0.998
0.0376157	0.998
0.0405093	0.997
0.0434028	0.997
0.0462963	0.996
0.0491898	0.995
0.0520833	0.994
0.0549769	0.992
0.0578704	0.989
0.0607639	0.987
0.0636574	0.986
0.0665509	0.986
0.0694444	0.986
0.072338	0.985
0.0752315	0.982
0.078125	0.977
0.0810185	0.97
0.083912	0.961
0.0868056	0.95
0.0896991	0.939
0.0925926	0.928
0.0954861	0.908
0.0983796	0.887
0.101273	0.872
0.104167	0.862
0.10706	0.841
0.109954	0.805
0.112847	0.773
0.115741	0.737
0.118634	0.702
0.121528	0.657
0.124421	0.62
0.127315	0.593
0.130208	0.556
0.133102	0.529
0.135995	0.494
0.138889	0.457
0.141782	0.415
0.144676	0.38
0.147569	0.361
0.150463	0.349
0.153357	0.325
0.15625	0.295
0.159143	0.271
0.162037	0.262
0.164931	0.264
0.167824	0.254
0.170718	0.253
0.173611	0.241
0.176505	0.221
0.179398	0.209
0.182292	0.193
0.185185	0.175
0.188079	0.166
0.190972	0.146
0.193866	0.132
0.196759	0.121
0.199653	0.116
0.202546	0.102
0.20544	0.0944
0.208333	0.107
0.211227	0.119
0.21412	0.102
0.217014	0.0833
0.219907	0.0763
0.222801	0.0603
0.225694	0.0487
0.228588	0.0407
0.231482	0.0353
0.234375	0.0322
0.237268	0.0371
0.240162	0.0265
0.243056	0.0154
0.245949	0.0123
0.248843	0.00372
0.251736	-0.000236
0.25463	0.0111
0.257523	0.0158
0.260417	0.0237
0.26331	0.0286
0.266204	0.019
0.269097	0.016
0.271991	0.0097
0.274884	-0.00145
0.277778	0.00235
0.280671	0.0154
0.283565	0.0165
0.286458	0.00758
0.289352	0.00374
0.292245	0.0135
0.295139	0.0225
0.298032	0.022
0.300926	0.018
0.303819	0.0169
0.306713	0.00445
0.309607	-0.0119
0.3125	-0.00547
0.315393	0.00527
0.318287	0.00513
0.321181	0.00297
0.324074	0.00631
0.326968	0.00744
0.329861	0.00057
0.332755	-0.0141
0.335648	-0.00345
0.338542	0.00422
0.341435	0.00777
0.344329	0.00815
0.347222	0.0103
0.350116	0.0128
0.353009	0.00902
0.355903	0.00863
0.358796	0.00644
0.36169	0.000382
0.364583	-0.00405
0.367477	-0.00635
0.37037	-0.00296
0.373264	-0.00329
0.376157	-0.00743
0.379051	-0.00498
0.381944	-0.00134
0.384838	0.00666
0.387732	0.023
0.390625	0.0303
0.393518	0.0157
0.396412	-0.00749
0.399306	-0.0102
0.402199	-0.00521
0.405093	-0.00283
0.407986	-0.000124
0.41088	3.53e-05
0.413773	-0.00191
0.416667	0.00215
0.41956	0.00376
0.422454	0.00921
0.425347	0.00538
0.428241	0.00797
0.431134	0.00381
0.434028	0.00156
0.436921	-5.96e-05
0.439815	-0.0047
0.442708	0.00342
0.445602	0.00994
0.448495	0.00956
0.451389	0.00271
0.454282	-0.0019
0.457176	-0.000299
0.460069	-0.00393
0.462963	-0.00493
0.465857	-0.00202
0.46875	0.00503
0.471643	0.00501
0.474537	0.00196
0.477431	0.00342
0.480324	0.0101
0.483218	0.0161
0.486111	0.0141
0.489005	0.0145
0.491898	0.0163
0.494792	0.00818
0.497685	0.00415
0.500579	0.00932
0.503472	0.00661
0.506366	0.00149
0.509259	-0.00291
0.512153	-0.00398
0.515046	-0.000917
0.51794	-0.00498
0.520833	-0.00639
0.523727	-0.00169
0.52662	0.0035
0.529514	0.00508
0.532407	0.000768
0.535301	0.00269
0.538194	0.00954
0.541088	0.0105
0.543982	0.00793
0.546875	0.00817
0.549768	0.0147
0.552662	0.0204

## Sheet: S3A_map-to-model
0	1
0.00289352	1
0.00578704	1
0.00868056	1
0.0115741	0.999
0.0144676	0.999
0.0173611	0.999
0.0202546	0.999
0.0231481	0.998
0.0260417	0.998
0.0289352	0.998
0.0318287	0.998
0.0347222	0.998
0.0376157	0.997
0.0405093	0.997
0.0434028	0.995
0.0462963	0.995
0.0491898	0.994
0.0520833	0.991
0.0549769	0.988
0.0578704	0.986
0.0607639	0.984
0.0636574	0.983
0.0665509	0.983
0.0694444	0.982
0.072338	0.981
0.0752315	0.978
0.078125	0.969
0.0810185	0.957
0.083912	0.939
0.0868056	0.914
0.0896991	0.889
0.0925926	0.87
0.0954861	0.833
0.0983796	0.797
0.101273	0.782
0.104167	0.768
0.10706	0.732
0.109954	0.681
0.112847	0.636
0.115741	0.583
0.118634	0.531
0.121528	0.481
0.124421	0.446
0.127315	0.414
0.130208	0.366
0.133102	0.344
0.135995	0.339
0.138889	0.315
0.141782	0.268
0.144676	0.215
0.147569	0.197
0.150463	0.21
0.153357	0.193
0.15625	0.168
0.159143	0.155
0.162037	0.144
0.164931	0.141
0.167824	0.139
0.170718	0.145
0.173611	0.131
0.176505	0.116
0.179398	0.103
0.182292	0.0938
0.185185	0.0883
0.188079	0.0822
0.190972	0.0763
0.193866	0.0711
0.196759	0.0672
0.199653	0.0748
0.202546	0.0709
0.20544	0.0587
0.208333	0.0669
0.211227	0.0723
0.21412	0.0525
0.217014	0.038
0.219907	0.0339
0.222801	0.0374
0.225694	0.0312
0.228588	0.0229
0.231482	0.0177
0.234375	0.0126
0.237268	0.0213
0.240162	0.0213
0.243056	0.0147
0.245949	-0.00108
0.248843	-0.0154
0.251736	-0.00696
0.25463	0.00572
0.257523	0.00259
0.260417	0.00757
0.26331	0.0146
0.266204	0.00917
0.269097	0.00743
0.271991	-0.00391
0.274884	-0.0039
0.277778	0.00295
0.280671	0.00539
0.283565	0.0107
0.286458	0.00983
0.289352	-0.00439
0.292245	0.00312
0.295139	0.00868
0.298032	-0.00648
0.300926	-0.0103
0.303819	-0.00124
0.306713	-0.00643
0.309607	-0.0173
0.3125	-0.00631
0.315393	0.00691
0.318287	-0.0024
0.321181	-0.00518
0.324074	0.00776
0.326968	0.0129
0.329861	0.00426
0.332755	-0.00572
0.335648	0.000699
0.338542	0.00247
0.341435	0.00194
0.344329	0.00243
0.347222	0.00409
0.350116	0.00493
0.353009	0.00246
0.355903	0.00325
0.358796	0.00147
0.36169	-0.0015
0.364583	-0.0011
0.367477	-0.00121
0.37037	0.000823
0.373264	-0.00482
0.376157	-0.00844
0.379051	-0.000202
0.381944	0.00212
0.384838	-0.000668
0.387732	0.00448
0.390625	0.0122
0.393518	0.00575
0.396412	-0.00863
0.399306	-0.0101
0.402199	-0.000545
0.405093	0.00275
0.407986	-0.00137
0.41088	-0.00144
0.413773	0.00429
0.416667	0.003
0.41956	-0.00602
0.422454	0.00298
0.425347	0.00506
0.428241	0.00615
0.431134	0.00115
0.434028	0.00122
0.436921	0.00488
0.439815	0.00127
0.442708	0.00772
0.445602	0.00944
0.448495	0.00708
0.451389	0.00631
0.454282	0.00721
0.457176	0.0088
0.460069	0.00296
0.462963	-0.000899
0.465857	0.00399
0.46875	0.00438
0.471643	0.0018
0.474537	-0.00397
0.477431	-0.00177
0.480324	0.0043
0.483218	0.00944
0.486111	0.00689
0.489005	0.00607
0.491898	0.0131
0.494792	0.0106
0.497685	0.00779
0.500579	0.00941
0.503472	0.00558
0.506366	-0.00103
0.509259	-0.00551
0.512153	-0.00298
0.515046	6.15e-06
0.51794	-0.00366
0.520833	0.00147
0.523727	0.00684
0.52662	0.00839
0.529514	0.00771
0.532407	0.00346
0.535301	0.00369
0.538194	0.00126
0.541088	0.000985
0.543982	-0.00492
0.546875	0.00063
0.549768	0.00855
0.552662	0.0112

## Sheet: S3A_XYZ direction
0	1	1	1
0.00289352	1	1	1
0.00578704	1	1	1
0.00868056	1	1	1
0.0115741	1	1	0.999
0.0144676	0.999	1	0.999
0.0173611	1	0.998	0.999
0.0202546	0.999	0.999	0.999
0.0231481	0.999	0.998	1
0.0260417	0.999	0.998	1
0.0289352	0.999	0.998	0.999
0.0318287	0.999	0.998	0.999
0.0347222	1	0.997	0.999
0.0376157	0.999	0.996	0.999
0.0405093	0.998	0.995	0.998
0.0434028	0.997	0.993	0.997
0.0462963	0.997	0.993	0.996
0.0491898	0.995	0.993	0.995
0.0520833	0.996	0.989	0.991
0.0549769	0.995	0.987	0.986
0.0578704	0.993	0.977	0.987
0.0607639	0.991	0.962	0.987
0.0636574	0.993	0.955	0.984
0.0665509	0.991	0.946	0.981
0.0694444	0.988	0.939	0.977
0.072338	0.991	0.938	0.969
0.0752315	0.992	0.928	0.951
0.078125	0.99	0.9	0.929
0.0810185	0.988	0.872	0.898
0.083912	0.986	0.783	0.846
0.0868056	0.988	0.687	0.783
0.0896991	0.987	0.595	0.736
0.0925926	0.981	0.561	0.708
0.0954861	0.97	0.551	0.637
0.0983796	0.948	0.512	0.547
0.101273	0.92	0.381	0.554
0.104167	0.899	0.315	0.507
0.10706	0.905	0.342	0.389
0.109954	0.91	0.266	0.391
0.112847	0.913	0.184	0.455
0.115741	0.903	0.16	0.453
0.118634	0.895	0.112	0.382
0.121528	0.87	0.143	0.323
0.124421	0.839	0.166	0.257
0.127315	0.806	0.126	0.268
0.130208	0.756	0.0709	0.284
0.133102	0.703	0.137	0.214
0.135995	0.656	0.161	0.15
0.138889	0.651	0.139	0.0795
0.141782	0.617	0.0867	0.0748
0.144676	0.537	0.0526	0.0961
0.147569	0.469	0.0478	0.126
0.150463	0.513	0.0137	0.133
0.153357	0.577	0.00717	0.0756
0.15625	0.531	0.0067	0.0577
0.159143	0.449	-0.0261	0.0865
0.162037	0.431	-0.0258	0.128
0.164931	0.401	0.0492	0.139
0.167824	0.354	0.035	0.094
0.170718	0.373	-0.0133	0.0535
0.173611	0.428	-0.0718	0.0392
0.176505	0.363	-0.105	0.0215
0.179398	0.267	-0.0403	0.027
0.182292	0.228	0.0437	0.0553
0.185185	0.245	0.0592	0.0845
0.188079	0.254	-0.00253	0.106
0.190972	0.221	-0.0675	0.113
0.193866	0.224	-0.0557	0.0678
0.196759	0.264	0.0104	0.0109
0.199653	0.215	0.0557	-0.0315
0.202546	0.151	0.022	-0.0651
0.20544	0.161	0.0115	-0.0368
0.208333	0	0	0
0.211227	0	0	0
0.21412	0	0	0
0.217014	0	0	0
0.219907	0	0	0
0.222801	0	0	0
0.225694	0	0	0
0.228588	0	0	0
0.231482	0	0	0
0.234375	0	0	0
0.237268	0	0	0
0.240162	0	0	0
0.243056	0	0	0
0.245949	0	0	0
0.248843	0	0	0
0.251736	0	0	0
0.25463	0	0	0
0.257523	0	0	0
0.260417	0	0	0
0.26331	0	0	0
0.266204	0	0	0
0.269097	0	0	0
0.271991	0	0	0
0.274884	0	0	0
0.277778	0	0	0
0.280671	0	0	0
0.283565	0	0	0
0.286458	0	0	0
0.289352	0	0	0
0.292245	0	0	0
0.295139	0	0	0
0.298032	0	0	0
0.300926	0	0	0
0.303819	0	0	0
0.306713	0	0	0
0.309607	0	0	0
0.3125	0	0	0
0.315393	0	0	0
0.318287	0	0	0
0.321181	0	0	0
0.324074	0	0	0
0.326968	0	0	0
0.329861	0	0	0
0.332755	0	0	0
0.335648	0	0	0
0.338542	0	0	0
0.341435	0	0	0
0.344329	0	0	0
0.347222	0	0	0
0.350116	0	0	0
0.353009	0	0	0
0.355903	0	0	0
0.358796	0	0	0
0.36169	0	0	0
0.364583	0	0	0
0.367477	0	0	0
0.37037	0	0	0
0.373264	0	0	0
0.376157	0	0	0
0.379051	0	0	0
0.381944	0	0	0
0.384838	0	0	0
0.387732	0	0	0
0.390625	0	0	0
0.393518	0	0	0
0.396412	0	0	0
0.399306	0	0	0
0.402199	0	0	0
0.405093	0	0	0
0.407986	0	0	0
0.41088	0	0	0
0.413773	0	0	0
0.416667	0	0	0
0.41956	0	0	0
0.422454	0	0	0
0.425347	0	0	0
0.428241	0	0	0
0.431134	0	0	0
0.434028	0	0	0
0.436921	0	0	0
0.439815	0	0	0
0.442708	0	0	0
0.445602	0	0	0
0.448495	0	0	0
0.451389	0	0	0
0.454282	0	0	0
0.457176	0	0	0
0.460069	0	0	0
0.462963	0	0	0
0.465857	0	0	0
0.46875	0	0	0
0.471643	0	0	0
0.474537	0	0	0
0.477431	0	0	0
0.480324	0	0	0
0.483218	0	0	0
0.486111	0	0	0
0.489005	0	0	0
0.491898	0	0	0
0.494792	0	0	0
0.497685	0	0	0
0.500579	0	0	0
0.503472	0	0	0
0.506366	0	0	0
0.509259	0	0	0
0.512153	0	0	0
0.515046	0	0	0
0.51794	0	0	0
0.520833	0	0	0
0.523727	0	0	0
0.52662	0	0	0
0.529514	0	0	0
0.532407	0	0	0
0.535301	0	0	0
0.538194	0	0	0
0.541088	0	0	0
0.543982	0	0	0
0.546875	0	0	0
0.549768	0	0	0
0.552662	0	0	0

## Sheet: S3B_half map
0	1
0.00289352	1
0.00578704	1
0.00868056	1
0.0115741	1
0.0144676	1
0.0173611	1
0.0202546	0.999
0.0231481	0.999
0.0260417	0.999
0.0289352	0.999
0.0318287	0.999
0.0347222	0.999
0.0376157	0.998
0.0405093	0.998
0.0434028	0.997
0.0462963	0.996
0.0491898	0.994
0.0520833	0.992
0.0549769	0.991
0.0578704	0.99
0.0607639	0.987
0.0636574	0.985
0.0665509	0.986
0.0694444	0.987
0.072338	0.985
0.0752315	0.984
0.078125	0.984
0.0810185	0.985
0.083912	0.985
0.0868056	0.983
0.0896991	0.981
0.0925926	0.979
0.0954861	0.974
0.0983796	0.965
0.101273	0.95
0.104167	0.924
0.10706	0.902
0.109954	0.882
0.112847	0.855
0.115741	0.832
0.118634	0.809
0.121528	0.771
0.124421	0.732
0.127315	0.704
0.130208	0.661
0.133102	0.622
0.135995	0.598
0.138889	0.582
0.141782	0.537
0.144676	0.492
0.147569	0.448
0.150463	0.428
0.153357	0.4
0.15625	0.371
0.159143	0.365
0.162037	0.359
0.164931	0.357
0.167824	0.355
0.170718	0.345
0.173611	0.332
0.176505	0.32
0.179398	0.303
0.182292	0.301
0.185185	0.298
0.188079	0.283
0.190972	0.278
0.193866	0.275
0.196759	0.255
0.199653	0.232
0.202546	0.217
0.20544	0.208
0.208333	0.191
0.211227	0.177
0.21412	0.171
0.217014	0.158
0.219907	0.144
0.222801	0.116
0.225694	0.0812
0.228588	0.0692
0.231482	0.0585
0.234375	0.0572
0.237268	0.0606
0.240162	0.0476
0.243056	0.0346
0.245949	0.0344
0.248843	0.0297
0.251736	0.0184
0.25463	0.00246
0.257523	-0.0089
0.260417	-0.00574
0.26331	0.00152
0.266204	0.00202
0.269097	0.0035
0.271991	0.0132
0.274884	0.0114
0.277778	0.0024
0.280671	-0.00643
0.283565	-0.00773
0.286458	-0.00322
0.289352	0.00695
0.292245	0.0162
0.295139	0.00723
0.298032	-0.000994
0.300926	-0.002
0.303819	0.00357
0.306713	0.00222
0.309607	0.00565
0.3125	-0.00246
0.315393	-0.00159
0.318287	0.0102
0.321181	0.00966
0.324074	-0.00103
0.326968	-0.00791
0.329861	-0.00997
0.332755	-0.00834
0.335648	0.00239
0.338542	0.00714
0.341435	0.00358
0.344329	0.000277
0.347222	-0.00515
0.350116	-0.00353
0.353009	0.00298
0.355903	0.00224
0.358796	-0.00403
0.36169	-0.00505
0.364583	-0.00561
0.367477	-0.00042
0.37037	0.00394
0.373264	-0.00141
0.376157	-0.00515
0.379051	-0.00208
0.381944	0.00477
0.384838	0.000937
0.387732	-0.00676
0.390625	-0.00624
0.393518	-0.00274
0.396412	-0.000392
0.399306	-0.00786
0.402199	-0.0139
0.405093	-0.0119
0.407986	-0.00866
0.41088	-0.00236
0.413773	0.00292
0.416667	3.67e-05
0.41956	0.00269
0.422454	0.00734
0.425347	0.00837
0.428241	-0.00505
0.431134	-0.0195
0.434028	-0.0131
0.436921	0.000334
0.439815	-0.000525
0.442708	-0.00792
0.445602	-0.0035
0.448495	0.00507
0.451389	0.00758
0.454282	0.00794
0.457176	0.00486
0.460069	0.0047
0.462963	0.00151
0.465857	0.00123
0.46875	0.00353
0.471643	-0.00221
0.474537	-0.00284
0.477431	0.00097
0.480324	-0.000253
0.483218	-0.00632
0.486111	-0.00912
0.489005	-0.00739
0.491898	-0.00987
0.494792	-0.00642
0.497685	-0.00248
0.500579	-0.00267
0.503472	-0.00679
0.506366	-0.0111
0.509259	-0.00487
0.512153	-0.00296
0.515046	-0.0043
0.51794	0.00126
0.520833	0.00658
0.523727	0.0108
0.52662	0.012
0.529514	0.00516
0.532407	-0.000667
0.535301	-0.00177
0.538194	-0.00119
0.541088	-0.00268
0.543982	-0.000636
0.546875	0.00253
0.549768	0.00216
0.552662	-0.00122

## Sheet: S3B_map-to-model
0	1
0.00289352	1
0.00578704	1
0.00868056	1
0.0115741	1
0.0144676	1
0.0173611	0.999
0.0202546	0.999
0.0231481	0.999
0.0260417	0.999
0.0289352	0.999
0.0318287	0.999
0.0347222	0.998
0.0376157	0.998
0.0405093	0.997
0.0434028	0.997
0.0462963	0.995
0.0491898	0.993
0.0520833	0.991
0.0549769	0.99
0.0578704	0.988
0.0607639	0.985
0.0636574	0.982
0.0665509	0.983
0.0694444	0.984
0.072338	0.982
0.0752315	0.98
0.078125	0.979
0.0810185	0.981
0.083912	0.98
0.0868056	0.979
0.0896991	0.976
0.0925926	0.973
0.0954861	0.967
0.0983796	0.955
0.101273	0.93
0.104167	0.889
0.10706	0.852
0.109954	0.825
0.112847	0.787
0.115741	0.749
0.118634	0.72
0.121528	0.683
0.124421	0.642
0.127315	0.611
0.130208	0.56
0.133102	0.522
0.135995	0.499
0.138889	0.484
0.141782	0.44
0.144676	0.393
0.147569	0.35
0.150463	0.329
0.153357	0.307
0.15625	0.279
0.159143	0.268
0.162037	0.259
0.164931	0.253
0.167824	0.248
0.170718	0.254
0.173611	0.261
0.176505	0.24
0.179398	0.213
0.182292	0.214
0.185185	0.214
0.188079	0.208
0.190972	0.216
0.193866	0.217
0.196759	0.194
0.199653	0.168
0.202546	0.155
0.20544	0.148
0.208333	0.135
0.211227	0.121
0.21412	0.12
0.217014	0.113
0.219907	0.102
0.222801	0.0842
0.225694	0.0619
0.228588	0.0561
0.231482	0.0459
0.234375	0.0455
0.237268	0.0429
0.240162	0.0278
0.243056	0.0196
0.245949	0.0268
0.248843	0.0252
0.251736	0.0117
0.25463	-0.0043
0.257523	-0.00981
0.260417	-0.0031
0.26331	0.00575
0.266204	-0.00121
0.269097	0.00316
0.271991	0.0113
0.274884	0.00641
0.277778	-0.00108
0.280671	-0.0075
0.283565	-0.00582
0.286458	-0.00795
0.289352	-0.00714
0.292245	0.00426
0.295139	0.00764
0.298032	0.000676
0.300926	-0.00529
0.303819	-0.00369
0.306713	0.000115
0.309607	0.000685
0.3125	-0.00449
0.315393	0.0029
0.318287	0.0128
0.321181	0.0066
0.324074	-0.00334
0.326968	-0.0081
0.329861	-0.00911
0.332755	-0.00211
0.335648	0.00495
0.338542	0.00349
0.341435	0.00156
0.344329	0.0018
0.347222	-0.00145
0.350116	0.000558
0.353009	0.00336
0.355903	-0.00105
0.358796	-0.0105
0.36169	-0.00808
0.364583	-0.00915
0.367477	-0.0029
0.37037	0.00106
0.373264	-0.00258
0.376157	-0.00197
0.379051	-0.00142
0.381944	0.00705
0.384838	-0.000494
0.387732	-0.0109
0.390625	-0.012
0.393518	-0.00615
0.396412	-0.00267
0.399306	-0.00542
0.402199	-0.0113
0.405093	-0.00805
0.407986	-0.00821
0.41088	-0.00288
0.413773	-0.00126
0.416667	-0.00435
0.41956	0.000233
0.422454	0.00567
0.425347	0.00653
0.428241	-0.00244
0.431134	-0.0172
0.434028	-0.0128
0.436921	-0.00392
0.439815	-0.0035
0.442708	-0.00878
0.445602	-0.0066
0.448495	-0.000848
0.451389	0.00167
0.454282	0.00203
0.457176	0.00336
0.460069	0.00769
0.462963	0.00673
0.465857	0.00463
0.46875	0.00096
0.471643	-0.00336
0.474537	-0.00351
0.477431	-0.00489
0.480324	-0.00267
0.483218	-0.00118
0.486111	-0.000583
0.489005	0.000178
0.491898	-0.00464
0.494792	-0.00718
0.497685	-0.00256
0.500579	0.00266
0.503472	-0.000422
0.506366	-0.00671
0.509259	-0.00042
0.512153	0.00229
0.515046	0.00149
0.51794	0.00313
0.520833	0.00493
0.523727	0.00888
0.52662	0.00975
0.529514	0.00378
0.532407	0.000947
0.535301	0.000213
0.538194	0.000989
0.541088	-0.00221
0.543982	-0.00256
0.546875	-0.000204
0.549768	0.00337
0.552662	-0.00104

## Sheet: S3B_XYZ direction
0	1	1	1
0.00289352	1	1	1
0.00578704	1	1	1
0.00868056	1	1	0.999
0.0115741	1	1	1
0.0144676	0.999	1	1
0.0173611	0.999	1	1
0.0202546	1	1	1
0.0231481	0.999	0.998	1
0.0260417	0.998	0.999	1
0.0289352	0.998	0.999	0.999
0.0318287	0.998	0.999	0.999
0.0347222	0.998	0.998	0.999
0.0376157	0.998	0.998	0.999
0.0405093	0.998	0.998	0.999
0.0434028	0.998	0.998	0.999
0.0462963	0.998	0.997	0.998
0.0491898	0.995	0.994	0.998
0.0520833	0.993	0.99	0.998
0.0549769	0.993	0.987	0.997
0.0578704	0.992	0.985	0.996
0.0607639	0.988	0.978	0.994
0.0636574	0.98	0.976	0.993
0.0665509	0.976	0.977	0.993
0.0694444	0.984	0.974	0.992
0.072338	0.987	0.965	0.99
0.0752315	0.984	0.967	0.99
0.078125	0.981	0.975	0.991
0.0810185	0.98	0.977	0.992
0.083912	0.981	0.974	0.992
0.0868056	0.979	0.971	0.993
0.0896991	0.978	0.97	0.992
0.0925926	0.976	0.971	0.99
0.0954861	0.968	0.966	0.986
0.0983796	0.959	0.942	0.976
0.101273	0.929	0.892	0.953
0.104167	0.862	0.832	0.918
0.10706	0.822	0.795	0.904
0.109954	0.757	0.769	0.913
0.112847	0.675	0.723	0.91
0.115741	0.707	0.647	0.88
0.118634	0.74	0.578	0.852
0.121528	0.677	0.567	0.829
0.124421	0.632	0.574	0.796
0.127315	0.619	0.546	0.764
0.130208	0.558	0.421	0.75
0.133102	0.516	0.305	0.724
0.135995	0.488	0.32	0.74
0.138889	0.416	0.424	0.725
0.141782	0.317	0.465	0.65
0.144676	0.242	0.426	0.603
0.147569	0.271	0.362	0.604
0.150463	0.216	0.297	0.6
0.153357	0.1	0.227	0.601
0.15625	0.128	0.175	0.57
0.159143	0.187	0.174	0.552
0.162037	0.184	0.17	0.543
0.164931	0.18	0.17	0.559
0.167824	0.182	0.22	0.579
0.170718	0.115	0.286	0.519
0.173611	0.136	0.296	0.45
0.176505	0.191	0.227	0.393
0.179398	0.146	0.169	0.473
0.182292	0.11	0.167	0.488
0.185185	0.155	0.165	0.431
0.188079	0.186	0.159	0.408
0.190972	0.114	0.159	0.421
0.193866	0.106	0.14	0.445
0.196759	0.115	0.095	0.423
0.199653	0.122	0.0575	0.391
0.202546	0.102	0.0572	0.383
0.20544	0.0863	0.0782	0.349
0.208333	0.115	0.0812	0.28
0.211227	0.0719	0.0479	0.234
0.21412	0.0179	0.0228	0.186
0.217014	0.0219	0.0337	0.0988
0.219907	0.0841	0.0439	0.0761
0.222801	0.105	0.0339	0.0886
0.225694	0.0579	0.0406	0.124
0.228588	0.00339	0.0381	0.122
0.231482	-0.0257	0.0291	0.125
0.234375	0	0	0
0.237268	0	0	0
0.240162	0	0	0
0.243056	0	0	0
0.245949	0	0	0
0.248843	0	0	0
0.251736	0	0	0
0.25463	0	0	0
0.257523	0	0	0
0.260417	0	0	0
0.26331	0	0	0
0.266204	0	0	0
0.269097	0	0	0
0.271991	0	0	0
0.274884	0	0	0
0.277778	0	0	0
0.280671	0	0	0
0.283565	0	0	0
0.286458	0	0	0
0.289352	0	0	0
0.292245	0	0	0
0.295139	0	0	0
0.298032	0	0	0
0.300926	0	0	0
0.303819	0	0	0
0.306713	0	0	0
0.309607	0	0	0
0.3125	0	0	0
0.315393	0	0	0
0.318287	0	0	0
0.321181	0	0	0
0.324074	0	0	0
0.326968	0	0	0
0.329861	0	0	0
0.332755	0	0	0
0.335648	0	0	0
0.338542	0	0	0
0.341435	0	0	0
0.344329	0	0	0
0.347222	0	0	0
0.350116	0	0	0
0.353009	0	0	0
0.355903	0	0	0
0.358796	0	0	0
0.36169	0	0	0
0.364583	0	0	0
0.367477	0	0	0
0.37037	0	0	0
0.373264	0	0	0
0.376157	0	0	0
0.379051	0	0	0
0.381944	0	0	0
0.384838	0	0	0
0.387732	0	0	0
0.390625	0	0	0
0.393518	0	0	0
0.396412	0	0	0
0.399306	0	0	0
0.402199	0	0	0
0.405093	0	0	0
0.407986	0	0	0
0.41088	0	0	0
0.413773	0	0	0
0.416667	0	0	0
0.41956	0	0	0
0.422454	0	0	0
0.425347	0	0	0
0.428241	0	0	0
0.431134	0	0	0
0.434028	0	0	0
0.436921	0	0	0
0.439815	0	0	0
0.442708	0	0	0
0.445602	0	0	0
0.448495	0	0	0
0.451389	0	0	0
0.454282	0	0	0
0.457176	0	0	0
0.460069	0	0	0
0.462963	0	0	0
0.465857	0	0	0
0.46875	0	0	0
0.471643	0	0	0
0.474537	0	0	0
0.477431	0	0	0
0.480324	0	0	0
0.483218	0	0	0
0.486111	0	0	0
0.489005	0	0	0
0.491898	0	0	0
0.494792	0	0	0
0.497685	0	0	0
0.500579	0	0	0
0.503472	0	0	0
0.506366	0	0	0
0.509259	0	0	0
0.512153	0	0	0
0.515046	0	0	0
0.51794	0	0	0
0.520833	0	0	0
0.523727	0	0	0
0.52662	0	0	0
0.529514	0	0	0
0.532407	0	0	0
0.535301	0	0	0
0.538194	0	0	0
0.541088	0	0	0
0.543982	0	0	0
0.546875	0	0	0
0.549768	0	0	0
0.552662	0	0	0
