# Supplementary material for: Visualization of two architectures in class-II CAP-dependent transcription activation
Source: PLoS Biol. 2020 Apr 20;18(4):e3000706. doi: 10.1371/journal.pbio.3000706 (PMC7192510; doi:10.1371/journal.pbio.3000706)
Supplement: S4 Data — (ZIP) [file pbio.3000706.s018.zip]

Archive with 12 entries (12 files):
- S4B_Model-to-map_Plotsmodeltomap4.csv
- S4B_Model-to-map_ResEMmodeltomap4OutglobalFSC.csv
- S4C_Half-map_histogram_raw.csv
- S4C_Half-map_Plots6PB6map.csv
- S4C_Half-map_ResEM6PB6mapOutglobalFSC.csv
- S4D_model-to-map_histogram_raw.csv
- S4D_model-to-map_Plots6PB6modeltomap.csv
- S4D_model-to-map_ResEM6PB6modeltomapOutglobalFSC.csv
- S4A_Half-map_histogram_raw.csv
- S4A_Half-map_PlotsCAPTAC9.csv
- S4A_Half-map_ResEMCAPTAC9OutglobalFSC.csv
- S4B_Model-to-map_histogram_raw.csv
