# Supplementary material for: Visualization of two architectures in class-II CAP-dependent transcription activation
Source: PLoS Biol. 2020 Apr 20;18(4):e3000706. doi: 10.1371/journal.pbio.3000706 (PMC7192510; doi:10.1371/journal.pbio.3000706)
Supplement: S4 Data — (ZIP) [file pbio.3000706.s018.zip › S4B_Model-to-map_Plotsmodeltomap4.csv]

1.00E+00	1.00E+00	1.00E+00	1.00E+00	1.00E+00
1.00E+00	1.00E+00	1.00E+00	1.00E+00	1.00E+00
1.00E+00	1.00E+00	1.00E+00	1.00E+00	1.00E+00
9.99E-01	1.00E+00	1.00E+00	9.99E-01	1.00E+00
9.99E-01	1.00E+00	9.96E-01	9.98E-01	9.99E-01
9.99E-01	9.99E-01	9.98E-01	9.99E-01	9.99E-01
1.00E+00	9.98E-01	9.98E-01	9.98E-01	9.99E-01
1.00E+00	9.98E-01	9.98E-01	9.96E-01	9.99E-01
9.99E-01	9.95E-01	9.99E-01	9.88E-01	9.98E-01
9.97E-01	9.95E-01	9.99E-01	9.92E-01	9.98E-01
9.97E-01	9.97E-01	9.98E-01	9.95E-01	9.98E-01
9.99E-01	9.97E-01	9.98E-01	9.93E-01	9.98E-01
9.99E-01	9.96E-01	9.97E-01	9.86E-01	9.98E-01
9.98E-01	9.96E-01	9.97E-01	9.86E-01	9.97E-01
9.98E-01	9.95E-01	9.96E-01	9.88E-01	9.97E-01
9.97E-01	9.91E-01	9.95E-01	9.87E-01	9.95E-01
9.97E-01	9.91E-01	9.92E-01	9.83E-01	9.95E-01
9.96E-01	9.91E-01	9.92E-01	9.82E-01	9.94E-01
9.96E-01	9.85E-01	9.87E-01	9.69E-01	9.91E-01
9.94E-01	9.78E-01	9.78E-01	9.55E-01	9.88E-01
9.93E-01	9.71E-01	9.76E-01	9.51E-01	9.86E-01
9.90E-01	9.47E-01	9.79E-01	9.37E-01	9.84E-01
9.93E-01	9.33E-01	9.73E-01	9.30E-01	9.83E-01
9.91E-01	9.18E-01	9.63E-01	9.29E-01	9.83E-01
9.87E-01	9.04E-01	9.57E-01	9.28E-01	9.82E-01
9.88E-01	9.15E-01	9.51E-01	9.22E-01	9.81E-01
9.90E-01	9.00E-01	9.37E-01	9.12E-01	9.78E-01
9.86E-01	8.56E-01	9.07E-01	8.68E-01	9.69E-01
9.80E-01	7.75E-01	8.40E-01	8.11E-01	9.57E-01
9.75E-01	5.98E-01	6.93E-01	7.19E-01	9.39E-01
9.72E-01	4.35E-01	5.62E-01	5.92E-01	9.14E-01
9.67E-01	3.15E-01	5.36E-01	5.14E-01	8.89E-01
9.54E-01	3.52E-01	4.18E-01	4.69E-01	8.70E-01
9.31E-01	3.74E-01	2.27E-01	4.46E-01	8.33E-01
8.95E-01	1.94E-01	1.93E-01	4.02E-01	7.97E-01
8.61E-01	1.09E-01	2.65E-01	3.62E-01	7.82E-01
8.46E-01	4.15E-02	2.12E-01	3.57E-01	7.68E-01
8.45E-01	4.52E-02	1.19E-01	3.40E-01	7.32E-01
8.69E-01	5.54E-02	1.56E-01	3.28E-01	6.81E-01
8.68E-01	3.58E-02	2.05E-01	3.13E-01	6.36E-01
8.27E-01	3.11E-02	1.85E-01	2.91E-01	5.83E-01
7.81E-01	3.03E-02	1.69E-01	2.73E-01	5.31E-01
7.43E-01	8.66E-02	1.41E-01	2.64E-01	4.81E-01
6.70E-01	9.28E-02	8.19E-02	2.43E-01	4.46E-01
5.90E-01	8.32E-02	4.45E-02	2.18E-01	4.14E-01
5.47E-01	-1.20E-02	9.10E-02	1.85E-01	3.66E-01
5.77E-01	4.36E-02	6.81E-02	1.77E-01	3.44E-01
5.73E-01	1.13E-01	6.14E-02	1.73E-01	3.39E-01
5.14E-01	1.01E-01	5.84E-02	1.71E-01	3.15E-01
3.71E-01	7.86E-02	2.43E-02	1.43E-01	2.68E-01
2.50E-01	-4.68E-02	-2.66E-02	1.07E-01	2.15E-01
2.16E-01	-9.96E-02	-8.67E-03	1.02E-01	1.97E-01
3.25E-01	-4.83E-02	2.41E-02	1.23E-01	2.10E-01
3.92E-01	2.74E-02	8.50E-03	1.12E-01	1.93E-01
3.22E-01	7.96E-02	2.35E-02	9.80E-02	1.68E-01
2.65E-01	6.97E-02	6.85E-02	8.33E-02	1.55E-01
2.26E-01	-2.94E-02	6.63E-02	7.67E-02	1.44E-01
1.85E-01	1.99E-02	5.99E-02	6.97E-02	1.41E-01
1.54E-01	4.51E-02	3.59E-02	7.82E-02	1.39E-01
1.77E-01	-4.03E-02	3.45E-03	8.15E-02	1.45E-01
2.31E-01	-1.64E-01	-3.09E-02	8.12E-02	1.31E-01
1.95E-01	-1.88E-01	-2.78E-02	7.09E-02	1.16E-01
8.22E-02	-6.73E-02	7.97E-03	6.66E-02	1.03E-01
9.89E-02	4.44E-02	4.45E-03	5.77E-02	9.38E-02
1.79E-01	3.90E-02	-1.59E-03	5.13E-02	8.83E-02
0.00E+00	0.00E+00	0.00E+00	4.78E-02	8.22E-02
0.00E+00	0.00E+00	0.00E+00	4.50E-02	7.63E-02
0.00E+00	0.00E+00	0.00E+00	3.85E-02	7.11E-02
0.00E+00	0.00E+00	0.00E+00	3.29E-02	6.72E-02
0.00E+00	0.00E+00	0.00E+00	4.52E-02	7.48E-02
0.00E+00	0.00E+00	0.00E+00	4.44E-02	7.09E-02
0.00E+00	0.00E+00	0.00E+00	2.89E-02	5.87E-02
0.00E+00	0.00E+00	0.00E+00	3.42E-02	6.69E-02
0.00E+00	0.00E+00	0.00E+00	4.36E-02	7.23E-02
0.00E+00	0.00E+00	0.00E+00	2.94E-02	5.25E-02
0.00E+00	0.00E+00	0.00E+00	2.06E-02	3.80E-02
0.00E+00	0.00E+00	0.00E+00	2.95E-02	3.39E-02
0.00E+00	0.00E+00	0.00E+00	3.50E-02	3.74E-02
0.00E+00	0.00E+00	0.00E+00	2.14E-02	3.12E-02
0.00E+00	0.00E+00	0.00E+00	1.69E-02	2.29E-02
0.00E+00	0.00E+00	0.00E+00	1.71E-02	1.77E-02
0.00E+00	0.00E+00	0.00E+00	9.64E-03	1.26E-02
0.00E+00	0.00E+00	0.00E+00	2.02E-02	2.13E-02
0.00E+00	0.00E+00	0.00E+00	2.11E-02	2.13E-02
0.00E+00	0.00E+00	0.00E+00	1.00E-02	1.47E-02
0.00E+00	0.00E+00	0.00E+00	-4.49E-03	-1.08E-03
0.00E+00	0.00E+00	0.00E+00	-1.52E-02	-1.54E-02
0.00E+00	0.00E+00	0.00E+00	-9.79E-03	-6.96E-03
0.00E+00	0.00E+00	0.00E+00	7.62E-03	5.72E-03
0.00E+00	0.00E+00	0.00E+00	4.38E-03	2.59E-03
0.00E+00	0.00E+00	0.00E+00	6.73E-03	7.57E-03
0.00E+00	0.00E+00	0.00E+00	1.49E-02	1.46E-02
0.00E+00	0.00E+00	0.00E+00	1.19E-02	9.17E-03
0.00E+00	0.00E+00	0.00E+00	1.07E-04	7.43E-03
0.00E+00	0.00E+00	0.00E+00	-1.07E-02	-3.91E-03
0.00E+00	0.00E+00	0.00E+00	-5.13E-03	-3.90E-03
0.00E+00	0.00E+00	0.00E+00	-8.60E-04	2.95E-03
0.00E+00	0.00E+00	0.00E+00	3.20E-03	5.39E-03
0.00E+00	0.00E+00	0.00E+00	1.03E-02	1.07E-02
0.00E+00	0.00E+00	0.00E+00	8.62E-03	9.83E-03
0.00E+00	0.00E+00	0.00E+00	3.79E-03	-4.39E-03
0.00E+00	0.00E+00	0.00E+00	7.91E-03	3.12E-03
0.00E+00	0.00E+00	0.00E+00	1.49E-02	8.68E-03
0.00E+00	0.00E+00	0.00E+00	1.98E-03	-6.48E-03
0.00E+00	0.00E+00	0.00E+00	-6.96E-03	-1.03E-02
0.00E+00	0.00E+00	0.00E+00	-3.30E-03	-1.24E-03
0.00E+00	0.00E+00	0.00E+00	-4.93E-03	-6.43E-03
0.00E+00	0.00E+00	0.00E+00	-1.44E-02	-1.73E-02
0.00E+00	0.00E+00	0.00E+00	-6.58E-03	-6.31E-03
0.00E+00	0.00E+00	0.00E+00	4.84E-03	6.91E-03
0.00E+00	0.00E+00	0.00E+00	4.62E-03	-2.40E-03
0.00E+00	0.00E+00	0.00E+00	-9.40E-04	-5.18E-03
0.00E+00	0.00E+00	0.00E+00	4.86E-03	7.76E-03
0.00E+00	0.00E+00	0.00E+00	6.70E-03	1.29E-02
0.00E+00	0.00E+00	0.00E+00	2.87E-03	4.26E-03
0.00E+00	0.00E+00	0.00E+00	-1.86E-03	-5.72E-03
0.00E+00	0.00E+00	0.00E+00	2.86E-05	6.99E-04
0.00E+00	0.00E+00	0.00E+00	1.86E-03	2.47E-03
0.00E+00	0.00E+00	0.00E+00	4.28E-03	1.94E-03
0.00E+00	0.00E+00	0.00E+00	2.39E-03	2.43E-03
0.00E+00	0.00E+00	0.00E+00	3.61E-03	4.09E-03
0.00E+00	0.00E+00	0.00E+00	4.09E-03	4.93E-03
0.00E+00	0.00E+00	0.00E+00	6.44E-04	2.46E-03
0.00E+00	0.00E+00	0.00E+00	6.63E-04	3.25E-03
0.00E+00	0.00E+00	0.00E+00	1.32E-03	1.47E-03
0.00E+00	0.00E+00	0.00E+00	1.01E-03	-1.50E-03
0.00E+00	0.00E+00	0.00E+00	2.02E-03	-1.10E-03
0.00E+00	0.00E+00	0.00E+00	1.44E-03	-1.21E-03
0.00E+00	0.00E+00	0.00E+00	6.88E-03	8.23E-04
0.00E+00	0.00E+00	0.00E+00	-1.71E-03	-4.82E-03
0.00E+00	0.00E+00	0.00E+00	1.21E-03	-8.44E-03
0.00E+00	0.00E+00	0.00E+00	4.24E-03	-2.02E-04
0.00E+00	0.00E+00	0.00E+00	5.02E-03	2.12E-03
0.00E+00	0.00E+00	0.00E+00	-2.23E-04	-6.68E-04
0.00E+00	0.00E+00	0.00E+00	2.64E-03	4.48E-03
0.00E+00	0.00E+00	0.00E+00	7.43E-03	1.22E-02
0.00E+00	0.00E+00	0.00E+00	1.94E-03	5.75E-03
0.00E+00	0.00E+00	0.00E+00	-5.77E-03	-8.63E-03
0.00E+00	0.00E+00	0.00E+00	-3.86E-03	-1.01E-02
0.00E+00	0.00E+00	0.00E+00	4.25E-03	-5.45E-04
0.00E+00	0.00E+00	0.00E+00	2.32E-03	2.75E-03
0.00E+00	0.00E+00	0.00E+00	1.26E-03	-1.37E-03
0.00E+00	0.00E+00	0.00E+00	2.35E-03	-1.44E-03
0.00E+00	0.00E+00	0.00E+00	2.39E-03	4.29E-03
0.00E+00	0.00E+00	0.00E+00	4.54E-03	3.00E-03
0.00E+00	0.00E+00	0.00E+00	-7.64E-04	-6.02E-03
0.00E+00	0.00E+00	0.00E+00	1.49E-03	2.98E-03
0.00E+00	0.00E+00	0.00E+00	4.91E-03	5.06E-03
0.00E+00	0.00E+00	0.00E+00	6.57E-03	6.15E-03
0.00E+00	0.00E+00	0.00E+00	4.76E-04	1.15E-03
0.00E+00	0.00E+00	0.00E+00	-1.04E-03	1.22E-03
0.00E+00	0.00E+00	0.00E+00	5.15E-04	4.88E-03
0.00E+00	0.00E+00	0.00E+00	7.38E-04	1.27E-03
0.00E+00	0.00E+00	0.00E+00	7.55E-03	7.72E-03
0.00E+00	0.00E+00	0.00E+00	8.38E-03	9.44E-03
0.00E+00	0.00E+00	0.00E+00	4.41E-03	7.08E-03
0.00E+00	0.00E+00	0.00E+00	2.77E-03	6.31E-03
0.00E+00	0.00E+00	0.00E+00	5.08E-03	7.21E-03
0.00E+00	0.00E+00	0.00E+00	6.97E-03	8.80E-03
0.00E+00	0.00E+00	0.00E+00	2.01E-03	2.96E-03
0.00E+00	0.00E+00	0.00E+00	1.82E-03	-8.99E-04
0.00E+00	0.00E+00	0.00E+00	3.31E-03	3.99E-03
0.00E+00	0.00E+00	0.00E+00	2.25E-03	4.38E-03
0.00E+00	0.00E+00	0.00E+00	-2.17E-03	1.80E-03
0.00E+00	0.00E+00	0.00E+00	-5.34E-03	-3.97E-03
0.00E+00	0.00E+00	0.00E+00	3.04E-04	-1.77E-03
0.00E+00	0.00E+00	0.00E+00	5.24E-03	4.30E-03
0.00E+00	0.00E+00	0.00E+00	8.74E-03	9.44E-03
0.00E+00	0.00E+00	0.00E+00	5.94E-03	6.89E-03
0.00E+00	0.00E+00	0.00E+00	5.76E-03	6.07E-03
0.00E+00	0.00E+00	0.00E+00	1.05E-02	1.31E-02
0.00E+00	0.00E+00	0.00E+00	5.32E-03	1.06E-02
0.00E+00	0.00E+00	0.00E+00	5.81E-03	7.79E-03
0.00E+00	0.00E+00	0.00E+00	7.27E-03	9.41E-03
0.00E+00	0.00E+00	0.00E+00	8.20E-03	5.58E-03
0.00E+00	0.00E+00	0.00E+00	2.00E-03	-1.03E-03
0.00E+00	0.00E+00	0.00E+00	-1.91E-03	-5.51E-03
0.00E+00	0.00E+00	0.00E+00	-2.03E-03	-2.98E-03
0.00E+00	0.00E+00	0.00E+00	-1.42E-04	6.15E-06
0.00E+00	0.00E+00	0.00E+00	-8.30E-04	-3.66E-03
0.00E+00	0.00E+00	0.00E+00	2.88E-03	1.47E-03
0.00E+00	0.00E+00	0.00E+00	6.51E-03	6.84E-03
0.00E+00	0.00E+00	0.00E+00	7.99E-03	8.39E-03
0.00E+00	0.00E+00	0.00E+00	6.03E-03	7.71E-03
0.00E+00	0.00E+00	0.00E+00	1.13E-03	3.46E-03
0.00E+00	0.00E+00	0.00E+00	1.37E-03	3.69E-03
0.00E+00	0.00E+00	0.00E+00	-8.90E-04	1.26E-03
0.00E+00	0.00E+00	0.00E+00	-3.03E-03	9.85E-04
0.00E+00	0.00E+00	0.00E+00	-2.47E-03	-4.92E-03
0.00E+00	0.00E+00	0.00E+00	2.69E-03	6.30E-04
0.00E+00	0.00E+00	0.00E+00	4.56E-03	8.55E-03
0.00E+00	0.00E+00	0.00E+00	1.81E-03	1.12E-02
