# Supplementary material for: Visualization of two architectures in class-II CAP-dependent transcription activation
Source: PLoS Biol. 2020 Apr 20;18(4):e3000706. doi: 10.1371/journal.pbio.3000706 (PMC7192510; doi:10.1371/journal.pbio.3000706)
Supplement: S4 Data — (ZIP) [file pbio.3000706.s018.zip › S4B_Model-to-map_ResEMmodeltomap4OutglobalFSC.csv]

0.0	0.0	1.0
0.0026041666666666665	0.0028935185185185184	0.9999963089692515
0.005208333333333333	0.005787037037037037	0.9999768761480075
0.0078125	0.008680555555555556	0.9996955227287613
0.010416666666666666	0.011574074074074073	0.9992890812859169
0.013020833333333334	0.014467592592592593	0.9991544511134697
0.015625	0.017361111111111112	0.9988605180268512
0.018229166666666668	0.02025462962962963	0.9985874514097853
0.020833333333333332	0.023148148148148147	0.9984706882127358
0.0234375	0.026041666666666664	0.998184215383001
0.026041666666666668	0.028935185185185185	0.997900816330455
0.028645833333333332	0.0318287037037037	0.9976539164082313
0.03125	0.034722222222222224	0.997510327279456
0.033854166666666664	0.037615740740740734	0.9972437912281455
0.036458333333333336	0.04050925925925926	0.9965267128023326
0.0390625	0.043402777777777776	0.9954560142089657
0.041666666666666664	0.046296296296296294	0.9947517531381332
0.044270833333333336	0.04918981481481482	0.9936392500961527
0.046875	0.05208333333333333	0.9910700410848522
0.049479166666666664	0.054976851851851846	0.9879775549534009
0.052083333333333336	0.05787037037037037	0.9856808663704483
0.0546875	0.06076388888888889	0.9840051819003257
0.057291666666666664	0.0636574074074074	0.9826298401509996
0.059895833333333336	0.06655092592592593	0.9825384496773214
0.0625	0.06944444444444445	0.9818332943353155
0.06510416666666667	0.07233796296296297	0.9807890447031867
0.06770833333333333	0.07523148148148147	0.9777782057772396
0.0703125	0.078125	0.9691720317664001
0.07291666666666667	0.08101851851851852	0.9570004527590624
0.07552083333333333	0.08391203703703703	0.9391841037755739
0.078125	0.08680555555555555	0.913631940480462
0.08072916666666667	0.08969907407407408	0.8889694483715948
0.08333333333333333	0.09259259259259259	0.8696863497963665
0.0859375	0.0954861111111111	0.8332767428744133
0.08854166666666667	0.09837962962962964	0.7974371323402012
0.09114583333333333	0.10127314814814814	0.7820111756939284
0.09375	0.10416666666666666	0.7682199934452363
0.09635416666666667	0.10706018518518519	0.732350210000808
0.09895833333333333	0.10995370370370369	0.6812782673804494
0.1015625	0.11284722222222222	0.6356158232001324
0.10416666666666667	0.11574074074074074	0.5829015139136137
0.10677083333333333	0.11863425925925924	0.530712751680666
0.109375	0.12152777777777778	0.48058685778853716
0.11197916666666667	0.1244212962962963	0.4457840206867226
0.11458333333333333	0.1273148148148148	0.41409245438457204
0.1171875	0.13020833333333334	0.36568358305080007
0.11979166666666667	0.13310185185185186	0.34418573055668683
0.12239583333333333	0.13599537037037035	0.33873188445536817
0.125	0.1388888888888889	0.3150222686733654
0.12760416666666666	0.14178240740740738	0.26830408107769443
0.13020833333333334	0.14467592592592593	0.2153549139350297
0.1328125	0.14756944444444445	0.19744645876961694
0.13541666666666666	0.15046296296296294	0.21019940529420028
0.13802083333333334	0.15335648148148148	0.19324049417338499
0.140625	0.15625	0.16821159107875583
0.14322916666666666	0.15914351851851852	0.15528890868561562
0.14583333333333334	0.16203703703703703	0.14371328899274874
0.1484375	0.16493055555555555	0.14136777706569956
0.15104166666666666	0.16782407407407407	0.1389496234885144
0.15364583333333334	0.1707175925925926	0.14500186109637989
0.15625	0.1736111111111111	0.13112586460273742
0.15885416666666666	0.17650462962962962	0.11587930593603882
0.16145833333333334	0.17939814814814817	0.10324501050668106
0.1640625	0.18229166666666666	0.09382411218550232
0.16666666666666666	0.18518518518518517	0.08833985403883778
0.16927083333333334	0.18807870370370372	0.0822002085894063
0.171875	0.1909722222222222	0.07634118304170023
0.17447916666666666	0.19386574074074073	0.0710988370940509
0.17708333333333334	0.19675925925925927	0.06719074119963277
0.1796875	0.19965277777777776	0.07479253108023783
0.18229166666666666	0.20254629629629628	0.07087795574926586
0.18489583333333334	0.20543981481481483	0.05872844510206884
0.1875	0.20833333333333331	0.06686697435670852
0.19010416666666666	0.21122685185185183	0.07226577480383287
0.19270833333333334	0.21412037037037038	0.05247518246379016
0.1953125	0.2170138888888889	0.03802240347170894
0.19791666666666666	0.21990740740740738	0.033908127556279734
0.20052083333333334	0.22280092592592593	0.037417536248520976
0.203125	0.22569444444444445	0.03115029709767517
0.20572916666666666	0.22858796296296294	0.022949595451961666
0.20833333333333334	0.23148148148148148	0.01774542115323621
0.2109375	0.234375	0.012571357251544216
0.21354166666666666	0.2372685185185185	0.02134842350960028
0.21614583333333334	0.24016203703703703	0.021280452548386293
0.21875	0.24305555555555555	0.01473678544232682
0.22135416666666666	0.24594907407407407	-0.0010794939240785157
0.22395833333333334	0.2488425925925926	-0.015391661550872087
0.2265625	0.2517361111111111	-0.006964119717988207
0.22916666666666666	0.2546296296296296	0.0057178895253827775
0.23177083333333334	0.25752314814814814	0.002594293982967579
0.234375	0.2604166666666667	0.00756953997104013
0.23697916666666666	0.2633101851851852	0.014642546303640301
0.23958333333333334	0.2662037037037037	0.009167742536765291
0.2421875	0.2690972222222222	0.007425389322827696
0.24479166666666666	0.2719907407407407	-0.003911597193247505
0.24739583333333334	0.27488425925925924	-0.0038980242036069095
0.25	0.2777777777777778	0.0029474350868533175
0.2526041666666667	0.28067129629629634	0.005394984770226917
0.2552083333333333	0.28356481481481477	0.010749184299638495
0.2578125	0.2864583333333333	0.009833528510091935
0.2604166666666667	0.28935185185185186	-0.004386030671430391
0.2630208333333333	0.29224537037037035	0.003122825592594663
0.265625	0.2951388888888889	0.008677109674385546
0.2682291666666667	0.29803240740740744	-0.006484257357254593
0.2708333333333333	0.3009259259259259	-0.010341033118594358
0.2734375	0.3038194444444444	-0.0012356890219858236
0.2760416666666667	0.30671296296296297	-0.006430148557116557
0.2786458333333333	0.30960648148148145	-0.017339613152302317
0.28125	0.3125	-0.006307664396104254
0.2838541666666667	0.31539351851851855	0.006913050167296301
0.2864583333333333	0.31828703703703703	-0.0024032757374507635
0.2890625	0.3211805555555555	-0.0051793661223624955
0.2916666666666667	0.32407407407407407	0.007758408232257448
0.2942708333333333	0.32696759259259256	0.012900782481884988
0.296875	0.3298611111111111	0.00425549646407844
0.2994791666666667	0.33275462962962965	-0.005719152061123806
0.3020833333333333	0.33564814814814814	0.0006987542898352951
0.3046875	0.3385416666666667	0.0024743131841449104
0.3072916666666667	0.3414351851851852	0.0019375977198838057
0.3098958333333333	0.34432870370370366	0.0024335307002367806
0.3125	0.3472222222222222	0.004088218445581783
0.3151041666666667	0.35011574074074076	0.004925969774934546
0.3177083333333333	0.35300925925925924	0.00245934643674308
0.3203125	0.3559027777777778	0.0032462352632184406
0.3229166666666667	0.35879629629629634	0.0014669463530211885
0.3255208333333333	0.36168981481481477	-0.0015001694440522526
0.328125	0.3645833333333333	-0.0011043503437297817
0.3307291666666667	0.36747685185185186	-0.0012095141803991063
0.3333333333333333	0.37037037037037035	0.0008231959089172
0.3359375	0.3732638888888889	-0.00481520351575681
0.3385416666666667	0.37615740740740744	-0.00843880142919182
0.3411458333333333	0.3790509259259259	-0.00020208668699342672
0.34375	0.3819444444444444	0.0021184670544026727
0.3463541666666667	0.38483796296296297	-0.0006680805557107084
0.3489583333333333	0.38773148148148145	0.004478846139059993
0.3515625	0.390625	0.012241190539528565
0.3541666666666667	0.39351851851851855	0.005750321169731766
0.3567708333333333	0.396412037037037	-0.008632830791410286
0.359375	0.3993055555555555	-0.010073745059639325
0.3619791666666667	0.40219907407407407	-0.0005451804256621775
0.3645833333333333	0.40509259259259256	0.0027494822066405967
0.3671875	0.4079861111111111	-0.0013680520752604034
0.3697916666666667	0.41087962962962965	-0.0014403721391234678
0.3723958333333333	0.41377314814814814	0.00428954206157833
0.375	0.41666666666666663	0.0030006703333862804
0.3776041666666667	0.4195601851851852	-0.0060174733970041906
0.3802083333333333	0.42245370370370366	0.0029820255405014766
0.3828125	0.4253472222222222	0.005060011225294314
0.3854166666666667	0.42824074074074076	0.006154806547374986
0.3880208333333333	0.43113425925925924	0.0011463257256001133
0.390625	0.4340277777777778	0.001216178403715384
0.3932291666666667	0.4369212962962963	0.004883887128207784
0.3958333333333333	0.43981481481481477	0.0012668066412921256
0.3984375	0.4427083333333333	0.0077164943090074125
0.4010416666666667	0.44560185185185186	0.009438080710449964
0.4036458333333333	0.44849537037037035	0.00707933658308945
0.40625	0.4513888888888889	0.006307861541143896
0.4088541666666667	0.45428240740740744	0.007209615420423776
0.4114583333333333	0.4571759259259259	0.00880157627093106
0.4140625	0.4600694444444444	0.0029626768330011342
0.4166666666666667	0.46296296296296297	-0.0008985505591176041
0.4192708333333333	0.46585648148148145	0.00398910562293548
0.421875	0.46875	0.0043800890611735985
0.4244791666666667	0.47164351851851855	0.0017970302908973384
0.4270833333333333	0.474537037037037	-0.003974817595037737
0.4296875	0.4774305555555555	-0.0017746345903701985
0.4322916666666667	0.48032407407407407	0.004295990526726281
0.4348958333333333	0.48321759259259256	0.009442202683217717
0.4375	0.4861111111111111	0.006891736914869914
0.4401041666666667	0.48900462962962965	0.006065019738083268
0.4427083333333333	0.49189814814814814	0.013088332320631283
0.4453125	0.49479166666666663	0.010609212683409659
0.4479166666666667	0.4976851851851852	0.0077909116963197685
0.4505208333333333	0.5005787037037037	0.009405885285007475
0.453125	0.5034722222222222	0.005583015205045297
0.4557291666666667	0.5063657407407407	-0.0010321797779814783
0.4583333333333333	0.5092592592592592	-0.005514259053748992
0.4609375	0.5121527777777778	-0.0029813608627615082
0.4635416666666667	0.5150462962962963	6.15379208352914e-06
0.4661458333333333	0.5179398148148148	-0.0036634826772501917
0.46875	0.5208333333333334	0.0014675028991919456
0.4713541666666667	0.5237268518518519	0.006842619659854348
0.4739583333333333	0.5266203703703703	0.008387541298066707
0.4765625	0.5295138888888888	0.007705167632871647
0.4791666666666667	0.5324074074074074	0.0034587915453139777
0.4817708333333333	0.5353009259259259	0.0036934195133982435
0.484375	0.5381944444444444	0.001261718856390746
0.4869791666666667	0.541087962962963	0.000985414327102073
0.4895833333333333	0.5439814814814814	-0.004923336578763413
0.4921875	0.546875	0.0006295256395735736
0.4947916666666667	0.5497685185185185	0.008548985172785361
0.4973958333333333	0.552662037037037	0.011230126393133588
0.5	0.5555555555555556	0.008041962200541096
