# Supplementary material for: Visualization of two architectures in class-II CAP-dependent transcription activation
Source: PLoS Biol. 2020 Apr 20;18(4):e3000706. doi: 10.1371/journal.pbio.3000706 (PMC7192510; doi:10.1371/journal.pbio.3000706)
Supplement: S4 Data — (ZIP) [file pbio.3000706.s018.zip › S4C_Half-map_histogram_raw.csv]

1.000000000000000000e+00	1.000000000000000000e+00	1.000000000000000000e+00	1.000000000000000000e+00	1.000000000000000000e+00	1.000000000000000000e+00	1.000000000000000000e+00	1.000000000000000000e+00	1.000000000000000000e+00	1.000000000000000000e+00	1.000000000000000000e+00	1.000000000000000000e+00	1.000000000000000000e+00	1.000000000000000000e+00	1.000000000000000000e+00	1.000000000000000000e+00	1.000000000000000000e+00	1.000000000000000000e+00	1.000000000000000000e+00	1.000000000000000000e+00	1.000000000000000000e+00	1.000000000000000000e+00	1.000000000000000000e+00	1.000000000000000000e+00	1.000000000000000000e+00	1.000000000000000000e+00	1.000000000000000000e+00	1.000000000000000000e+00	1.000000000000000000e+00	1.000000000000000000e+00	1.000000000000000000e+00	1.000000000000000000e+00	1.000000000000000000e+00	1.000000000000000000e+00	1.000000000000000000e+00	1.000000000000000000e+00	1.000000000000000000e+00	1.000000000000000000e+00	1.000000000000000000e+00	1.000000000000000000e+00	1.000000000000000000e+00	1.000000000000000000e+00	1.000000000000000000e+00	1.000000000000000000e+00	1.000000000000000000e+00	1.000000000000000000e+00	1.000000000000000000e+00	1.000000000000000000e+00	1.000000000000000000e+00	1.000000000000000000e+00
1.000000000000000000e+00	1.000000000000000000e+00	1.000000000000000000e+00	1.000000000000000000e+00	1.000000000000000000e+00	1.000000000000000000e+00	1.000000000000000000e+00	1.000000000000000000e+00	1.000000000000000000e+00	1.000000000000000000e+00	1.000000000000000000e+00	1.000000000000000000e+00	1.000000000000000000e+00	1.000000000000000000e+00	1.000000000000000000e+00	1.000000000000000000e+00	1.000000000000000000e+00	1.000000000000000000e+00	1.000000000000000000e+00	1.000000000000000000e+00	1.000000000000000000e+00	1.000000000000000000e+00	1.000000000000000000e+00	1.000000000000000000e+00	1.000000000000000000e+00	1.000000000000000000e+00	1.000000000000000000e+00	1.000000000000000000e+00	1.000000000000000000e+00	1.000000000000000000e+00	1.000000000000000000e+00	1.000000000000000000e+00	1.000000000000000000e+00	1.000000000000000000e+00	1.000000000000000000e+00	1.000000000000000000e+00	1.000000000000000000e+00	1.000000000000000000e+00	1.000000000000000000e+00	1.000000000000000000e+00	1.000000000000000000e+00	1.000000000000000000e+00	1.000000000000000000e+00	1.000000000000000000e+00	1.000000000000000000e+00	1.000000000000000000e+00	1.000000000000000000e+00	1.000000000000000000e+00	1.000000000000000000e+00	1.000000000000000000e+00
9.999616742134094238e-01	9.999951720237731934e-01	9.999842643737792969e-01	9.999630451202392578e-01	9.999616742134094238e-01	9.999974966049194336e-01	9.999722838401794434e-01	9.999930858612060547e-01	9.999966621398925781e-01	9.999921917915344238e-01	9.999852180480957031e-01	9.999779462814331055e-01	9.999898076057434082e-01	9.999979138374328613e-01	9.999852180480957031e-01	9.999960064888000488e-01	9.999973773956298828e-01	9.999765157699584961e-01	9.999508261680603027e-01	9.999960064888000488e-01	9.999616742134094238e-01	9.999951720237731934e-01	9.999842643737792969e-01	9.999630451202392578e-01	9.999616742134094238e-01	9.999957084655761719e-01	9.999892115592956543e-01	9.999960660934448242e-01	9.999991655349731445e-01	9.999957084655761719e-01	9.999842643737792969e-01	9.999630451202392578e-01	9.999616742134094238e-01	9.999951720237731934e-01	9.999842643737792969e-01	9.999802708625793457e-01	9.999966621398925781e-01	9.999921917915344238e-01	9.999722838401794434e-01	9.999930858612060547e-01	9.999898076057434082e-01	9.999979138374328613e-01	9.999852180480957031e-01	9.999779462814331055e-01	9.999973773956298828e-01	9.999765157699584961e-01	9.999508261680603027e-01	9.999960064888000488e-01	9.999973773956298828e-01	9.999765157699584961e-01
9.998608827590942383e-01	9.999439120292663574e-01	9.999390840530395508e-01	9.999586939811706543e-01	9.999096393585205078e-01	9.999393820762634277e-01	9.996632337570190430e-01	9.998914599418640137e-01	9.999623298645019531e-01	9.999321103096008301e-01	9.999212622642517090e-01	9.999779462814331055e-01	9.999898076057434082e-01	9.999393820762634277e-01	9.996632337570190430e-01	9.999586939811706543e-01	9.999041557312011719e-01	9.999321103096008301e-01	9.995307922363281250e-01	9.999591112136840820e-01	9.998608827590942383e-01	9.998829364776611328e-01	9.999852180480957031e-01	9.999586939811706543e-01	9.999096393585205078e-01	9.999393820762634277e-01	9.995307922363281250e-01	9.999591112136840820e-01	9.999041557312011719e-01	9.999321103096008301e-01	9.999212622642517090e-01	9.998779892921447754e-01	9.993520379066467285e-01	9.999393820762634277e-01	9.996632337570190430e-01	9.999586939811706543e-01	9.999096393585205078e-01	9.999321103096008301e-01	9.995307922363281250e-01	9.999591112136840820e-01	9.999079108238220215e-01	9.997400641441345215e-01	9.998763799667358398e-01	9.999827742576599121e-01	9.999079108238220215e-01	9.999192357063293457e-01	9.999646544456481934e-01	9.999632835388183594e-01	9.998399019241333008e-01	9.999192357063293457e-01
9.996660947799682617e-01	9.999319314956665039e-01	9.999390840530395508e-01	9.999240040779113770e-01	9.999355673789978027e-01	9.997319579124450684e-01	9.998307228088378906e-01	9.998914599418640137e-01	9.999623298645019531e-01	9.998756647109985352e-01	9.999103546142578125e-01	9.999327063560485840e-01	9.998000860214233398e-01	9.998289942741394043e-01	9.999067187309265137e-01	9.999470710754394531e-01	9.999698996543884277e-01	9.998465180397033691e-01	9.998846054077148438e-01	9.998966455459594727e-01	9.997586011886596680e-01	9.999292492866516113e-01	9.998762607574462891e-01	9.999327063560485840e-01	9.999344348907470703e-01	9.997933506965637207e-01	9.998618364334106445e-01	9.998966455459594727e-01	9.999595284461975098e-01	9.998465180397033691e-01	9.998888373374938965e-01	9.999054074287414551e-01	9.993520379066467285e-01	9.998634457588195801e-01	9.997810721397399902e-01	9.999530315399169922e-01	9.999668002128601074e-01	9.998325705528259277e-01	9.998646974563598633e-01	9.996523857116699219e-01	9.996427297592163086e-01	9.998297691345214844e-01	9.996140599250793457e-01	9.996649026870727539e-01	9.997866749763488770e-01	9.998148679733276367e-01	9.999238848686218262e-01	9.998705983161926270e-01	9.999201893806457520e-01	9.998189210891723633e-01
9.997777938842773438e-01	9.997568726539611816e-01	9.998156428337097168e-01	9.998542070388793945e-01	9.998791217803955078e-01	9.997957944869995117e-01	9.995893836021423340e-01	9.996377229690551758e-01	9.998282194137573242e-01	9.999614953994750977e-01	9.998969435691833496e-01	9.996998310089111328e-01	9.998187422752380371e-01	9.997738599777221680e-01	9.997016787528991699e-01	9.997863769531250000e-01	9.998815059661865234e-01	9.999478459358215332e-01	9.996508955955505371e-01	9.996388554573059082e-01	9.997842907905578613e-01	9.998107552528381348e-01	9.997591972351074219e-01	9.998105168342590332e-01	9.998849034309387207e-01	9.997693300247192383e-01	9.996062517166137695e-01	9.996388554573059082e-01	9.998992681503295898e-01	9.999574422836303711e-01	9.998959302902221680e-01	9.998098611831665039e-01	9.999022483825683594e-01	9.997277259826660156e-01	9.995120167732238770e-01	9.998575448989868164e-01	9.998362064361572266e-01	9.999521374702453613e-01	9.997582435607910156e-01	9.996659755706787109e-01	9.996427297592163086e-01	9.998238682746887207e-01	9.997591972351074219e-01	9.996649026870727539e-01	9.997866749763488770e-01	9.998148679733276367e-01	9.995311498641967773e-01	9.998705983161926270e-01	9.999201893806457520e-01	9.998189210891723633e-01
9.997587800025939941e-01	9.992592334747314453e-01	9.986692070960998535e-01	9.995499849319458008e-01	9.998791217803955078e-01	9.994325041770935059e-01	9.992040395736694336e-01	9.997850656509399414e-01	9.994073510169982910e-01	9.999692440032958984e-01	9.993914365768432617e-01	9.981224536895751953e-01	9.996458888053894043e-01	9.994331598281860352e-01	9.992142915725708008e-01	9.991983771324157715e-01	9.995705485343933105e-01	9.999251365661621094e-01	9.984430074691772461e-01	9.998121857643127441e-01	9.997842907905578613e-01	9.992250800132751465e-01	9.991113543510437012e-01	9.998105168342590332e-01	9.995090365409851074e-01	9.995590448379516602e-01	9.990043044090270996e-01	9.996752738952636719e-01	9.992545843124389648e-01	9.998890161514282227e-01	9.996023178100585938e-01	9.996117949485778809e-01	9.996184110641479492e-01	9.990835785865783691e-01	9.995120167732238770e-01	9.997804164886474609e-01	9.994992613792419434e-01	9.999471902847290039e-01	9.991489648818969727e-01	9.997797608375549316e-01	9.998799562454223633e-01	9.997196793556213379e-01	9.992797970771789551e-01	9.979619979858398438e-01	9.997866749763488770e-01	9.996857643127441406e-01	9.989468455314636230e-01	9.994693994522094727e-01	9.996235966682434082e-01	9.998196959495544434e-01
9.997108578681945801e-01	9.990904331207275391e-01	9.994984865188598633e-01	9.995076656341552734e-01	9.993033409118652344e-01	9.990243911743164062e-01	9.993108510971069336e-01	9.997300505638122559e-01	9.994909167289733887e-01	9.997921586036682129e-01	9.994570016860961914e-01	9.990898370742797852e-01	9.996458888053894043e-01	9.992249011993408203e-01	9.996650218963623047e-01	9.990382194519042969e-01	9.995705485343933105e-01	9.999251365661621094e-01	9.991573095321655273e-01	9.998121857643127441e-01	9.996241331100463867e-01	9.995142221450805664e-01	9.996921420097351074e-01	9.991018772125244141e-01	9.994335174560546875e-01	9.992384314537048340e-01	9.994323253631591797e-01	9.996790885925292969e-01	9.993500709533691406e-01	9.995524883270263672e-01	9.995238780975341797e-01	9.994842410087585449e-01	9.995918273925781250e-01	9.982787966728210449e-01	9.996957778930664062e-01	9.996222257614135742e-01	9.994560480117797852e-01	9.994729161262512207e-01	9.989926815032958984e-01	9.997860789299011230e-01	9.996718764305114746e-01	9.996316432952880859e-01	9.996077418327331543e-01	9.992784857749938965e-01	9.995371699333190918e-01	9.996318221092224121e-01	9.994277954101562500e-01	9.996623992919921875e-01	9.996075034141540527e-01	9.996052384376525879e-01
9.999086856842041016e-01	9.990904331207275391e-01	9.991364479064941406e-01	9.994916915893554688e-01	9.993553161621093750e-01	9.990243911743164062e-01	9.983758926391601562e-01	9.995492100715637207e-01	9.994184970855712891e-01	9.996685981750488281e-01	9.994373917579650879e-01	9.993345737457275391e-01	9.998226761817932129e-01	9.993041753768920898e-01	9.994701147079467773e-01	9.989132285118103027e-01	9.989691972732543945e-01	9.992265105247497559e-01	9.992583990097045898e-01	9.997038245201110840e-01	9.998745918273925781e-01	9.992524981498718262e-01	9.994926452636718750e-01	9.992974400520324707e-01	9.998318552970886230e-01	9.992253184318542480e-01	9.995331168174743652e-01	9.987698793411254883e-01	9.985926151275634766e-01	9.993263483047485352e-01	9.994097352027893066e-01	9.993532896041870117e-01	9.999079108238220215e-01	9.986484646797180176e-01	9.993276000022888184e-01	9.995032548904418945e-01	9.990886449813842773e-01	9.994068145751953125e-01	9.978301525115966797e-01	9.998079538345336914e-01	9.993826746940612793e-01	9.994564056396484375e-01	9.993991255760192871e-01	9.991459250450134277e-01	9.991412758827209473e-01	9.996783137321472168e-01	9.992150664329528809e-01	9.985553622245788574e-01	9.984940886497497559e-01	9.993028640747070312e-01
9.997941255569458008e-01	9.988141059875488281e-01	9.976054430007934570e-01	9.994893074035644531e-01	9.997006654739379883e-01	9.991439580917358398e-01	9.965716600418090820e-01	9.988913536071777344e-01	9.995261430740356445e-01	9.996351599693298340e-01	9.985870122909545898e-01	9.994573593139648438e-01	9.997153878211975098e-01	9.993689060211181641e-01	9.991334080696105957e-01	9.982555508613586426e-01	9.993801712989807129e-01	9.994421601295471191e-01	9.989609718322753906e-01	9.985892176628112793e-01	9.992992877960205078e-01	9.990420341491699219e-01	9.989640116691589355e-01	9.992632269859313965e-01	9.997029900550842285e-01	9.994183778762817383e-01	9.988359212875366211e-01	9.978629946708679199e-01	9.993991851806640625e-01	9.990681409835815430e-01	9.991632103919982910e-01	9.995951056480407715e-01	9.998697042465209961e-01	9.988952279090881348e-01	9.993276000022888184e-01	9.992262721061706543e-01	9.996649026870727539e-01	9.994068145751953125e-01	9.978301525115966797e-01	9.990869760513305664e-01	9.986522197723388672e-01	9.988759756088256836e-01	9.990493059158325195e-01	9.982048869132995605e-01	9.990078806877136230e-01	9.993970394134521484e-01	9.989438652992248535e-01	9.970762729644775391e-01	9.981870651245117188e-01	9.988585710525512695e-01
9.995031356811523438e-01	9.988141059875488281e-01	9.982357621192932129e-01	9.993753433227539062e-01	9.997006654739379883e-01	9.987154006958007812e-01	9.986320734024047852e-01	9.988913536071777344e-01	9.995261430740356445e-01	9.995858073234558105e-01	9.986320137977600098e-01	9.991274476051330566e-01	9.994188547134399414e-01	9.990417957305908203e-01	9.991748929023742676e-01	9.978010058403015137e-01	9.995244145393371582e-01	9.992737174034118652e-01	9.993840456008911133e-01	9.977505803108215332e-01	9.991765022277832031e-01	9.990420341491699219e-01	9.979782700538635254e-01	9.991715550422668457e-01	9.997970461845397949e-01	9.994183778762817383e-01	9.987678527832031250e-01	9.982124567031860352e-01	9.996571540832519531e-01	9.990174770355224609e-01	9.989355802536010742e-01	9.993873238563537598e-01	9.996559023857116699e-01	9.987542033195495605e-01	9.976797103881835938e-01	9.986171722412109375e-01	9.998289942741394043e-01	9.991822838783264160e-01	9.988908767700195312e-01	9.984217882156372070e-01	9.982287287712097168e-01	9.988323450088500977e-01	9.990822076797485352e-01	9.984381794929504395e-01	9.988203048706054688e-01	9.990389943122863770e-01	9.992669820785522461e-01	9.973721504211425781e-01	9.989596605300903320e-01	9.987927675247192383e-01
9.990678429603576660e-01	9.970247149467468262e-01	9.982513785362243652e-01	9.987849593162536621e-01	9.994128942489624023e-01	9.988973140716552734e-01	9.991985559463500977e-01	9.989887475967407227e-01	9.996340870857238770e-01	9.991814494132995605e-01	9.991105794906616211e-01	9.986239671707153320e-01	9.996988177299499512e-01	9.989131093025207520e-01	9.991748929023742676e-01	9.991310238838195801e-01	9.997549057006835938e-01	9.991636276245117188e-01	9.993957281112670898e-01	9.992520213127136230e-01	9.995982646942138672e-01	9.981852769851684570e-01	9.992874860763549805e-01	9.990453720092773438e-01	9.997484087944030762e-01	9.991028308868408203e-01	9.993147253990173340e-01	9.991488456726074219e-01	9.996097087860107422e-01	9.991914033889770508e-01	9.987850189208984375e-01	9.983015060424804688e-01	9.991605877876281738e-01	9.987542033195495605e-01	9.989959597587585449e-01	9.986171722412109375e-01	9.994339942932128906e-01	9.989969730377197266e-01	9.990147352218627930e-01	9.991324543952941895e-01	9.993216395378112793e-01	9.988648891448974609e-01	9.994051456451416016e-01	9.987722635269165039e-01	9.995793104171752930e-01	9.993256926536560059e-01	9.996387958526611328e-01	9.990068078041076660e-01	9.990468621253967285e-01	9.995287656784057617e-01
9.990678429603576660e-01	9.952188134193420410e-01	9.978405237197875977e-01	9.985132217407226562e-01	9.982914924621582031e-01	9.971138238906860352e-01	9.992474317550659180e-01	9.993321299552917480e-01	9.985447525978088379e-01	9.988017082214355469e-01	9.991010427474975586e-01	9.975883364677429199e-01	9.993317127227783203e-01	9.979032874107360840e-01	9.984310865402221680e-01	9.992052912712097168e-01	9.991832375526428223e-01	9.986690878868103027e-01	9.990241527557373047e-01	9.994230866432189941e-01	9.992023706436157227e-01	9.968490600585937500e-01	9.986849427223205566e-01	9.989328980445861816e-01	9.992207884788513184e-01	9.983545541763305664e-01	9.990199208259582520e-01	9.994757175445556641e-01	9.987460970878601074e-01	9.990263581275939941e-01	9.982646107673645020e-01	9.978626370429992676e-01	9.989294409751892090e-01	9.966424703598022461e-01	9.990549087524414062e-01	9.993520975112915039e-01	9.983508586883544922e-01	9.981968998908996582e-01	9.990152716636657715e-01	9.992071390151977539e-01	9.988845586776733398e-01	9.978607892990112305e-01	9.991723895072937012e-01	9.994318485260009766e-01	9.989594817161560059e-01	9.986492395401000977e-01	9.988487958908081055e-01	9.992204308509826660e-01	9.978531599044799805e-01	9.986436367034912109e-01
9.980448484420776367e-01	9.966536760330200195e-01	9.974347949028015137e-01	9.981490969657897949e-01	9.975551962852478027e-01	9.964034557342529297e-01	9.989967346191406250e-01	9.986442923545837402e-01	9.976131916046142578e-01	9.979135394096374512e-01	9.977409243583679199e-01	9.986084699630737305e-01	9.978527426719665527e-01	9.976719021797180176e-01	9.966306686401367188e-01	9.986222386360168457e-01	9.978597760200500488e-01	9.983491897583007812e-01	9.983167648315429688e-01	9.988197088241577148e-01	9.983907938003540039e-01	9.978113770484924316e-01	9.974749088287353516e-01	9.985790252685546875e-01	9.974490404129028320e-01	9.979825615882873535e-01	9.952943921089172363e-01	9.987988471984863281e-01	9.977103471755981445e-01	9.983202815055847168e-01	9.958274364471435547e-01	9.987624287605285645e-01	9.976361989974975586e-01	9.965877532958984375e-01	9.983092546463012695e-01	9.984690546989440918e-01	9.977353215217590332e-01	9.969152808189392090e-01	9.975627660751342773e-01	9.985500574111938477e-01	9.988845586776733398e-01	9.980029463768005371e-01	9.991723895072937012e-01	9.991428256034851074e-01	9.989594817161560059e-01	9.986043572425842285e-01	9.973245859146118164e-01	9.992204308509826660e-01	9.978531599044799805e-01	9.986436367034912109e-01
9.965723156929016113e-01	9.958727359771728516e-01	9.957150220870971680e-01	9.960189461708068848e-01	9.967789649963378906e-01	9.952731728553771973e-01	9.978386759757995605e-01	9.974610209465026855e-01	9.975814819335937500e-01	9.965195059776306152e-01	9.975967407226562500e-01	9.981496930122375488e-01	9.971896409988403320e-01	9.979125857353210449e-01	9.952290058135986328e-01	9.988296627998352051e-01	9.972752928733825684e-01	9.982398748397827148e-01	9.957039356231689453e-01	9.984127879142761230e-01	9.975302815437316895e-01	9.978113770484924316e-01	9.958873987197875977e-01	9.987116456031799316e-01	9.974490404129028320e-01	9.976247549057006836e-01	9.952943921089172363e-01	9.987988471984863281e-01	9.977103471755981445e-01	9.983202815055847168e-01	9.957791566848754883e-01	9.984912872314453125e-01	9.977205395698547363e-01	9.964210391044616699e-01	9.971596002578735352e-01	9.969446063041687012e-01	9.975022673606872559e-01	9.969152808189392090e-01	9.975627660751342773e-01	9.977747201919555664e-01	9.979183077812194824e-01	9.981025457382202148e-01	9.963896274566650391e-01	9.986637830734252930e-01	9.977611899375915527e-01	9.984557628631591797e-01	9.973078370094299316e-01	9.988396763801574707e-01	9.982409477233886719e-01	9.985617995262145996e-01
9.975263476371765137e-01	9.943829774856567383e-01	9.917729496955871582e-01	9.960189461708068848e-01	9.967821240425109863e-01	9.946910738945007324e-01	9.970974326133728027e-01	9.970368742942810059e-01	9.975254535675048828e-01	9.965195059776306152e-01	9.975967407226562500e-01	9.981496930122375488e-01	9.974785447120666504e-01	9.968413710594177246e-01	9.958783984184265137e-01	9.974574446678161621e-01	9.972752928733825684e-01	9.981126189231872559e-01	9.952729940414428711e-01	9.978298544883728027e-01	9.978058934211730957e-01	9.968125820159912109e-01	9.961251616477966309e-01	9.978644847869873047e-01	9.965137243270874023e-01	9.971701502799987793e-01	9.942835569381713867e-01	9.973922371864318848e-01	9.973945021629333496e-01	9.980230331420898438e-01	9.952712655067443848e-01	9.969147443771362305e-01	9.975042939186096191e-01	9.957121014595031738e-01	9.950568079948425293e-01	9.970704913139343262e-01	9.971408247947692871e-01	9.971598982810974121e-01	9.955470561981201172e-01	9.972103238105773926e-01	9.974067807197570801e-01	9.977661371231079102e-01	9.972965717315673828e-01	9.973805546760559082e-01	9.967994093894958496e-01	9.979622960090637207e-01	9.973266720771789551e-01	9.970002770423889160e-01	9.975084066390991211e-01	9.981386661529541016e-01
9.971919059753417969e-01	9.952402114868164062e-01	9.914861917495727539e-01	9.930398464202880859e-01	9.967976212501525879e-01	9.911914467811584473e-01	9.965729117393493652e-01	9.953997135162353516e-01	9.965051412582397461e-01	9.957259893417358398e-01	9.960380792617797852e-01	9.940474033355712891e-01	9.962530136108398438e-01	9.970834851264953613e-01	9.959608912467956543e-01	9.932441115379333496e-01	9.951353669166564941e-01	9.980439543724060059e-01	9.955344796180725098e-01	9.961985349655151367e-01	9.973551034927368164e-01	9.974825978279113770e-01	9.958065748214721680e-01	9.932228326797485352e-01	9.959220886230468750e-01	9.973757863044738770e-01	9.947572946548461914e-01	9.948331117630004883e-01	9.964724779129028320e-01	9.975461363792419434e-01	9.930528402328491211e-01	9.950986504554748535e-01	9.971134066581726074e-01	9.939277768135070801e-01	9.961218833923339844e-01	9.945947527885437012e-01	9.966349005699157715e-01	9.960073828697204590e-01	9.954292178153991699e-01	9.944877624511718750e-01	9.968484044075012207e-01	9.976761341094970703e-01	9.969367384910583496e-01	9.949423670768737793e-01	9.943572878837585449e-01	9.971655011177062988e-01	9.970381259918212891e-01	9.956532716751098633e-01	9.962668418884277344e-01	9.978005290031433105e-01
9.951500296592712402e-01	9.932405948638916016e-01	9.867056012153625488e-01	9.923903942108154297e-01	9.948250055313110352e-01	9.911914467811584473e-01	9.951951503753662109e-01	9.941240549087524414e-01	9.942613840103149414e-01	9.926088452339172363e-01	9.927127361297607422e-01	9.914821982383728027e-01	9.935892224311828613e-01	9.955791234970092773e-01	9.937669038772583008e-01	9.922348260879516602e-01	9.901065230369567871e-01	9.977013468742370605e-01	9.943948388099670410e-01	9.933694005012512207e-01	9.960493445396423340e-01	9.953485131263732910e-01	9.918530583381652832e-01	9.911197423934936523e-01	9.913706779479980469e-01	9.969420433044433594e-01	9.940699338912963867e-01	9.929444789886474609e-01	9.926227927207946777e-01	9.974655508995056152e-01	9.857586622238159180e-01	9.936829805374145508e-01	9.949162602424621582e-01	9.933360815048217773e-01	9.935233592987060547e-01	9.934145808219909668e-01	9.929966926574707031e-01	9.935348629951477051e-01	9.944243431091308594e-01	9.914165735244750977e-01	9.950472116470336914e-01	9.949420094490051270e-01	9.952968358993530273e-01	9.903122186660766602e-01	9.896169900894165039e-01	9.971712827682495117e-01	9.949503540992736816e-01	9.924712777137756348e-01	9.913722872734069824e-01	9.976292252540588379e-01
9.927334189414978027e-01	9.895485043525695801e-01	9.858824014663696289e-01	9.935935139656066895e-01	9.918437600135803223e-01	9.901320934295654297e-01	9.939287304878234863e-01	9.943434596061706543e-01	9.925411343574523926e-01	9.897550344467163086e-01	9.910390973091125488e-01	9.942833185195922852e-01	9.922715425491333008e-01	9.916536211967468262e-01	9.911438822746276855e-01	9.951466917991638184e-01	9.892092943191528320e-01	9.957378506660461426e-01	9.925984740257263184e-01	9.930109381675720215e-01	9.944583177566528320e-01	9.922274947166442871e-01	9.898930191993713379e-01	9.938972592353820801e-01	9.915652275085449219e-01	9.969420433044433594e-01	9.916210174560546875e-01	9.932541847229003906e-01	9.926227927207946777e-01	9.953317046165466309e-01	9.857586622238159180e-01	9.936829805374145508e-01	9.923228025436401367e-01	9.893396496772766113e-01	9.927352070808410645e-01	9.948742985725402832e-01	9.929966926574707031e-01	9.908194541931152344e-01	9.947545528411865234e-01	9.928495287895202637e-01	9.893907308578491211e-01	9.935293197631835938e-01	9.931222796440124512e-01	9.937622547149658203e-01	9.907024502754211426e-01	9.951044917106628418e-01	9.915424585342407227e-01	9.922847151756286621e-01	9.921941161155700684e-01	9.954335689544677734e-01
9.918226003646850586e-01	9.895485043525695801e-01	9.892762899398803711e-01	9.946238398551940918e-01	9.926221966743469238e-01	9.821931719779968262e-01	9.935283064842224121e-01	9.945889711380004883e-01	9.920966029167175293e-01	9.874690175056457520e-01	9.882779717445373535e-01	9.957025647163391113e-01	9.890137910842895508e-01	9.898220300674438477e-01	9.833124876022338867e-01	9.974752664566040039e-01	9.886705279350280762e-01	9.884058237075805664e-01	9.863731265068054199e-01	9.936800599098205566e-01	9.930884242057800293e-01	9.914029836654663086e-01	9.868076443672180176e-01	9.967765808105468750e-01	9.899512529373168945e-01	9.870430827140808105e-01	9.881875514984130859e-01	9.960752129554748535e-01	9.917722940444946289e-01	9.899300932884216309e-01	9.893380999565124512e-01	9.950225949287414551e-01	9.935396313667297363e-01	9.862473011016845703e-01	9.921839237213134766e-01	9.957491159439086914e-01	9.925501346588134766e-01	9.884222745895385742e-01	9.942432641983032227e-01	9.941037893295288086e-01	9.854044318199157715e-01	9.925611019134521484e-01	9.869729876518249512e-01	9.959111213684082031e-01	9.877452254295349121e-01	9.913375973701477051e-01	9.831308126449584961e-01	9.950802326202392578e-01	9.901482462882995605e-01	9.913563728332519531e-01
9.915159940719604492e-01	9.859743714332580566e-01	9.850009679794311523e-01	9.932080507278442383e-01	9.951992034912109375e-01	9.818350076675415039e-01	9.902861714363098145e-01	9.930238127708435059e-01	9.930260777473449707e-01	9.893053770065307617e-01	9.875680208206176758e-01	9.953469038009643555e-01	9.889832139015197754e-01	9.887725710868835449e-01	9.833124876022338867e-01	9.957327246665954590e-01	9.917041063308715820e-01	9.858988523483276367e-01	9.873512983322143555e-01	9.889122247695922852e-01	9.892136454582214355e-01	9.905596375465393066e-01	9.849370121955871582e-01	9.961339831352233887e-01	9.928440451622009277e-01	9.863418340682983398e-01	9.836068153381347656e-01	9.931746721267700195e-01	9.860581755638122559e-01	9.867313504219055176e-01	9.832949042320251465e-01	9.891858100891113281e-01	9.944126009941101074e-01	9.848835468292236328e-01	9.882708787918090820e-01	9.938207864761352539e-01	9.949101805686950684e-01	9.852133393287658691e-01	9.925168752670288086e-01	9.920085072517395020e-01	9.823052883148193359e-01	9.920040965080261230e-01	9.849160909652709961e-01	9.935023784637451172e-01	9.887806177139282227e-01	9.910005331039428711e-01	9.808909296989440918e-01	9.895102381706237793e-01	9.898883700370788574e-01	9.910359978675842285e-01
9.906607866287231445e-01	9.758901596069335938e-01	9.778504967689514160e-01	9.932080507278442383e-01	9.925319552421569824e-01	9.798082709312438965e-01	9.894359111785888672e-01	9.894863963127136230e-01	9.908314347267150879e-01	9.893053770065307617e-01	9.876626729965209961e-01	9.916074872016906738e-01	9.894681572914123535e-01	9.887065887451171875e-01	9.812725186347961426e-01	9.926354289054870605e-01	9.898219704627990723e-01	9.868585467338562012e-01	9.854328036308288574e-01	9.891410470008850098e-01	9.907341003417968750e-01	9.870027303695678711e-01	9.834507703781127930e-01	9.923353195190429688e-01	9.924974441528320312e-01	9.863418340682983398e-01	9.866927862167358398e-01	9.917492270469665527e-01	9.860581755638122559e-01	9.867465496063232422e-01	9.832949042320251465e-01	9.891858100891113281e-01	9.929463863372802734e-01	9.800698757171630859e-01	9.869379997253417969e-01	9.900059103965759277e-01	9.924816489219665527e-01	9.841128587722778320e-01	9.885627627372741699e-01	9.908122420310974121e-01	9.849435687065124512e-01	9.896565675735473633e-01	9.846732020378112793e-01	9.884063601493835449e-01	9.845392107963562012e-01	9.920677542686462402e-01	9.797421693801879883e-01	9.885253310203552246e-01	9.893572330474853516e-01	9.916996359825134277e-01
9.886507987976074219e-01	9.731475114822387695e-01	9.829741716384887695e-01	9.877841472625732422e-01	9.871913194656372070e-01	9.800388813018798828e-01	9.896862506866455078e-01	9.878200888633728027e-01	9.880433678627014160e-01	9.897232055664062500e-01	9.901555776596069336e-01	9.891351461410522461e-01	9.866700768470764160e-01	9.890496730804443359e-01	9.849315285682678223e-01	9.890776276588439941e-01	9.866582155227661133e-01	9.891994595527648926e-01	9.807179570198059082e-01	9.879091382026672363e-01	9.888657927513122559e-01	9.871948957443237305e-01	9.879761934280395508e-01	9.898846745491027832e-01	9.886324405670166016e-01	9.877256751060485840e-01	9.834904670715332031e-01	9.899712800979614258e-01	9.856327772140502930e-01	9.883441329002380371e-01	9.835255742073059082e-01	9.912426471710205078e-01	9.875507950782775879e-01	9.783374071121215820e-01	9.885274171829223633e-01	9.871928095817565918e-01	9.884632229804992676e-01	9.832606315612792969e-01	9.857073426246643066e-01	9.888178706169128418e-01	9.816854000091552734e-01	9.898622035980224609e-01	9.867671132087707520e-01	9.884063601493835449e-01	9.845392107963562012e-01	9.904682636260986328e-01	9.797421693801879883e-01	9.885253310203552246e-01	9.893572330474853516e-01	9.916996359825134277e-01
9.886507987976074219e-01	9.715017676353454590e-01	9.829741716384887695e-01	9.916443824768066406e-01	9.894956946372985840e-01	9.773871898651123047e-01	9.880136847496032715e-01	9.900483489036560059e-01	9.884329438209533691e-01	9.908961653709411621e-01	9.899213910102844238e-01	9.885287284851074219e-01	9.893312454223632812e-01	9.871365427970886230e-01	9.857637286186218262e-01	9.897642135620117188e-01	9.912140965461730957e-01	9.906702637672424316e-01	9.787393212318420410e-01	9.925081133842468262e-01	9.902289509773254395e-01	9.863519668579101562e-01	9.877325892448425293e-01	9.901871085166931152e-01	9.915292263031005859e-01	9.866411089897155762e-01	9.847813248634338379e-01	9.911959171295166016e-01	9.913519620895385742e-01	9.890528321266174316e-01	9.845329523086547852e-01	9.912426471710205078e-01	9.922060370445251465e-01	9.742797613143920898e-01	9.895626306533813477e-01	9.911583662033081055e-01	9.900141358375549316e-01	9.855130910873413086e-01	9.830757975578308105e-01	9.910317063331604004e-01	9.846109151840209961e-01	9.916982650756835938e-01	9.892016053199768066e-01	9.794825315475463867e-01	9.907715320587158203e-01	9.901406168937683105e-01	9.801201820373535156e-01	9.832094311714172363e-01	9.932489991188049316e-01	9.914606809616088867e-01
9.928366541862487793e-01	9.671931266784667969e-01	9.785245656967163086e-01	9.917219877243041992e-01	9.926194548606872559e-01	9.800803065299987793e-01	9.891262054443359375e-01	9.916692376136779785e-01	9.879827499389648438e-01	9.887209534645080566e-01	9.865989089012145996e-01	9.854191541671752930e-01	9.893312454223632812e-01	9.864608645439147949e-01	9.858040213584899902e-01	9.897642135620117188e-01	9.908964037895202637e-01	9.906702637672424316e-01	9.787393212318420410e-01	9.925081133842468262e-01	9.910222887992858887e-01	9.894539117813110352e-01	9.824981689453125000e-01	9.898976087570190430e-01	9.916356801986694336e-01	9.880982637405395508e-01	9.835873246192932129e-01	9.931372404098510742e-01	9.916935563087463379e-01	9.876536726951599121e-01	9.796157479286193848e-01	9.906092286109924316e-01	9.944093823432922363e-01	9.743654727935791016e-01	9.847767949104309082e-01	9.932619333267211914e-01	9.909160733222961426e-01	9.855209589004516602e-01	9.895713925361633301e-01	9.917926192283630371e-01	9.897765517234802246e-01	9.929545521736145020e-01	9.889428615570068359e-01	9.810729622840881348e-01	9.922016859054565430e-01	9.914050698280334473e-01	9.756575226783752441e-01	9.885996580123901367e-01	9.933460354804992676e-01	9.917047619819641113e-01
9.932039380073547363e-01	9.666085243225097656e-01	9.697031974792480469e-01	9.925014376640319824e-01	9.903952479362487793e-01	9.785934090614318848e-01	9.848740696907043457e-01	9.898427128791809082e-01	9.882277846336364746e-01	9.840729236602783203e-01	9.832804203033447266e-01	9.875442981719970703e-01	9.890391230583190918e-01	9.838882088661193848e-01	9.786106348037719727e-01	9.909868240356445312e-01	9.860344529151916504e-01	9.903695583343505859e-01	9.726951122283935547e-01	9.908477067947387695e-01	9.910222887992858887e-01	9.856833815574645996e-01	9.824981689453125000e-01	9.908313155174255371e-01	9.894074797630310059e-01	9.865878820419311523e-01	9.835873246192932129e-01	9.912176132202148438e-01	9.899136424064636230e-01	9.852507114410400391e-01	9.773129820823669434e-01	9.927417635917663574e-01	9.937271475791931152e-01	9.697411060333251953e-01	9.761846661567687988e-01	9.924193620681762695e-01	9.911851882934570312e-01	9.855209589004516602e-01	9.895713925361633301e-01	9.908756613731384277e-01	9.871654510498046875e-01	9.922993779182434082e-01	9.835244417190551758e-01	9.834229350090026855e-01	9.853675961494445801e-01	9.923728704452514648e-01	9.723493456840515137e-01	9.874666929244995117e-01	9.887869358062744141e-01	9.918377399444580078e-01
9.920588731765747070e-01	9.687120914459228516e-01	9.686474204063415527e-01	9.920386672019958496e-01	9.903952479362487793e-01	9.718008637428283691e-01	9.812827110290527344e-01	9.879710674285888672e-01	9.894293546676635742e-01	9.803799390792846680e-01	9.847438335418701172e-01	9.892451763153076172e-01	9.861922860145568848e-01	9.805421829223632812e-01	9.706330895423889160e-01	9.900889396667480469e-01	9.849361181259155273e-01	9.886101484298706055e-01	9.668914079666137695e-01	9.881524443626403809e-01	9.873986244201660156e-01	9.835410118103027344e-01	9.790207743644714355e-01	9.905952811241149902e-01	9.882926940917968750e-01	9.826009273529052734e-01	9.667637944221496582e-01	9.900063872337341309e-01	9.890815019607543945e-01	9.846130609512329102e-01	9.777454733848571777e-01	9.923319220542907715e-01	9.905233979225158691e-01	9.661592245101928711e-01	9.729399681091308594e-01	9.922454953193664551e-01	9.896581172943115234e-01	9.787200093269348145e-01	9.828574061393737793e-01	9.897940754890441895e-01	9.823444485664367676e-01	9.909923672676086426e-01	9.800863862037658691e-01	9.837174415588378906e-01	9.847252964973449707e-01	9.902611374855041504e-01	9.680567383766174316e-01	9.860323667526245117e-01	9.864662289619445801e-01	9.912084937095642090e-01
9.906909465789794922e-01	9.645186662673950195e-01	9.761286377906799316e-01	9.906139373779296875e-01	9.896923303604125977e-01	9.675498008728027344e-01	9.840290546417236328e-01	9.916026592254638672e-01	9.880540966987609863e-01	9.824174046516418457e-01	9.850726723670959473e-01	9.822679162025451660e-01	9.853367805480957031e-01	9.791737198829650879e-01	9.765998721122741699e-01	9.888300299644470215e-01	9.850467443466186523e-01	9.881604313850402832e-01	9.689971804618835449e-01	9.894292354583740234e-01	9.872385263442993164e-01	9.774616956710815430e-01	9.829005599021911621e-01	9.887501001358032227e-01	9.867950081825256348e-01	9.811170101165771484e-01	9.734791517257690430e-01	9.917353987693786621e-01	9.879069924354553223e-01	9.868863224983215332e-01	9.784935712814331055e-01	9.872308373451232910e-01	9.894161224365234375e-01	9.585800170898437500e-01	9.822801947593688965e-01	9.934702515602111816e-01	9.870029091835021973e-01	9.807562828063964844e-01	9.820122122764587402e-01	9.883140921592712402e-01	9.819367527961730957e-01	9.904430508613586426e-01	9.820926785469055176e-01	9.816837310791015625e-01	9.820210933685302734e-01	9.894201159477233887e-01	9.733042716979980469e-01	9.878844022750854492e-01	9.846563339233398438e-01	9.897236824035644531e-01
9.898465871810913086e-01	9.698535203933715820e-01	9.776400327682495117e-01	9.890156388282775879e-01	9.897808432579040527e-01	9.740418791770935059e-01	9.850924015045166016e-01	9.916026592254638672e-01	9.865652322769165039e-01	9.830594658851623535e-01	9.831674098968505859e-01	9.831336736679077148e-01	9.853367805480957031e-01	9.839006066322326660e-01	9.807254672050476074e-01	9.933070540428161621e-01	9.873762130737304688e-01	9.881296157836914062e-01	9.681938886642456055e-01	9.922261834144592285e-01	9.889656901359558105e-01	9.822750687599182129e-01	9.847400784492492676e-01	9.902125000953674316e-01	9.864950776100158691e-01	9.867072105407714844e-01	9.763395190238952637e-01	9.938799142837524414e-01	9.872756004333496094e-01	9.881817102432250977e-01	9.784935712814331055e-01	9.838060140609741211e-01	9.897251129150390625e-01	9.679394364356994629e-01	9.847072958946228027e-01	9.934702515602111816e-01	9.886090159416198730e-01	9.819952845573425293e-01	9.823613762855529785e-01	9.904215335845947266e-01	9.829733967781066895e-01	9.898369312286376953e-01	9.830977916717529297e-01	9.838572740554809570e-01	9.838210344314575195e-01	9.896373748779296875e-01	9.698774814605712891e-01	9.884718656539916992e-01	9.856472611427307129e-01	9.897645115852355957e-01
9.893687963485717773e-01	9.736708998680114746e-01	9.755931496620178223e-01	9.891250729560852051e-01	9.931966066360473633e-01	9.738746285438537598e-01	9.842554926872253418e-01	9.908471107482910156e-01	9.898178577423095703e-01	9.814409613609313965e-01	9.834990501403808594e-01	9.833544492721557617e-01	9.889729619026184082e-01	9.838159680366516113e-01	9.867742657661437988e-01	9.933463335037231445e-01	9.894050359725952148e-01	9.859667420387268066e-01	9.768015146255493164e-01	9.922780394554138184e-01	9.896394014358520508e-01	9.840818643569946289e-01	9.847400784492492676e-01	9.919292926788330078e-01	9.864950776100158691e-01	9.867072105407714844e-01	9.821535348892211914e-01	9.938720464706420898e-01	9.892554283142089844e-01	9.881817102432250977e-01	9.780314564704895020e-01	9.851315617561340332e-01	9.920780658721923828e-01	9.703317284584045410e-01	9.805315136909484863e-01	9.928715825080871582e-01	9.922380447387695312e-01	9.800934791564941406e-01	9.839360713958740234e-01	9.904899597167968750e-01	9.823384284973144531e-01	9.879904389381408691e-01	9.856534600257873535e-01	9.845131039619445801e-01	9.826482534408569336e-01	9.880232214927673340e-01	9.770340919494628906e-01	9.867614507675170898e-01	9.826970696449279785e-01	9.894303679466247559e-01
9.876952767372131348e-01	9.736708998680114746e-01	9.728241562843322754e-01	9.875256419181823730e-01	9.931116104125976562e-01	9.713956117630004883e-01	9.852297306060791016e-01	9.855258464813232422e-01	9.923541545867919922e-01	9.811808466911315918e-01	9.864792823791503906e-01	9.832642078399658203e-01	9.891061186790466309e-01	9.819371104240417480e-01	9.876039624214172363e-01	9.909110069274902344e-01	9.882835149765014648e-01	9.870337843894958496e-01	9.778509140014648438e-01	9.895681142807006836e-01	9.872611165046691895e-01	9.808139801025390625e-01	9.862058758735656738e-01	9.898925423622131348e-01	9.883713722229003906e-01	9.845524430274963379e-01	9.847641587257385254e-01	9.902834892272949219e-01	9.882066249847412109e-01	9.870795011520385742e-01	9.764050245285034180e-01	9.851231575012207031e-01	9.899624586105346680e-01	9.686363339424133301e-01	9.821804165840148926e-01	9.890565276145935059e-01	9.927035570144653320e-01	9.800934791564941406e-01	9.839360713958740234e-01	9.857762455940246582e-01	9.799907803535461426e-01	9.859120249748229980e-01	9.831039309501647949e-01	9.843657016754150391e-01	9.816372990608215332e-01	9.872494935989379883e-01	9.777764678001403809e-01	9.852370023727416992e-01	9.829766154289245605e-01	9.901210665702819824e-01
9.878298640251159668e-01	9.674957990646362305e-01	9.764497876167297363e-01	9.876731038093566895e-01	9.876545071601867676e-01	9.710264205932617188e-01	9.868999123573303223e-01	9.854436516761779785e-01	9.896612167358398438e-01	9.802460670471191406e-01	9.866818785667419434e-01	9.859438538551330566e-01	9.848248362541198730e-01	9.816631078720092773e-01	9.860959053039550781e-01	9.908407330513000488e-01	9.829782843589782715e-01	9.837555885314941406e-01	9.775385260581970215e-01	9.878048896789550781e-01	9.868934154510498047e-01	9.822529554367065430e-01	9.855281710624694824e-01	9.899135828018188477e-01	9.834595918655395508e-01	9.814615249633789062e-01	9.825130701065063477e-01	9.892597794532775879e-01	9.843939542770385742e-01	9.832361340522766113e-01	9.778470396995544434e-01	9.840561747550964355e-01	9.875810742378234863e-01	9.646670222282409668e-01	9.848505854606628418e-01	9.888575673103332520e-01	9.870152473449707031e-01	9.785298109054565430e-01	9.842554926872253418e-01	9.850276112556457520e-01	9.799907803535461426e-01	9.859120249748229980e-01	9.822046160697937012e-01	9.861420392990112305e-01	9.769797921180725098e-01	9.856993556022644043e-01	9.777764678001403809e-01	9.852370023727416992e-01	9.829766154289245605e-01	9.901210665702819824e-01
9.876323938369750977e-01	9.661422371864318848e-01	9.764851331710815430e-01	9.857475161552429199e-01	9.838841557502746582e-01	9.664086103439331055e-01	9.863821864128112793e-01	9.837231636047363281e-01	9.868088364601135254e-01	9.767140746116638184e-01	9.866818785667419434e-01	9.824245572090148926e-01	9.848248362541198730e-01	9.810591936111450195e-01	9.835669994354248047e-01	9.908407330513000488e-01	9.812595844268798828e-01	9.837555885314941406e-01	9.739736318588256836e-01	9.878048896789550781e-01	9.860041141510009766e-01	9.817846417427062988e-01	9.776613116264343262e-01	9.881581068038940430e-01	9.809319972991943359e-01	9.780530333518981934e-01	9.788415431976318359e-01	9.855816364288330078e-01	9.826400876045227051e-01	9.758076071739196777e-01	9.748988151550292969e-01	9.836415052413940430e-01	9.881317615509033203e-01	9.646670222282409668e-01	9.867824316024780273e-01	9.888575673103332520e-01	9.870152473449707031e-01	9.759730696678161621e-01	9.814408421516418457e-01	9.825145006179809570e-01	9.783262014389038086e-01	9.862453937530517578e-01	9.769592881202697754e-01	9.835636019706726074e-01	9.752923846244812012e-01	9.822021722793579102e-01	9.725969433784484863e-01	9.831700325012207031e-01	9.836456775665283203e-01	9.790349006652832031e-01
9.811728596687316895e-01	9.628165960311889648e-01	9.727460741996765137e-01	9.823331236839294434e-01	9.827355742454528809e-01	9.554214477539062500e-01	9.766219258308410645e-01	9.797894358634948730e-01	9.831125736236572266e-01	9.714070558547973633e-01	9.746392965316772461e-01	9.799062609672546387e-01	9.874060153961181641e-01	9.799761772155761719e-01	9.739252328872680664e-01	9.868655204772949219e-01	9.858836531639099121e-01	9.744074940681457520e-01	9.562954902648925781e-01	9.842077493667602539e-01	9.843094348907470703e-01	9.817846417427062988e-01	9.776613116264343262e-01	9.841790199279785156e-01	9.860351681709289551e-01	9.761688709259033203e-01	9.652417302131652832e-01	9.855816364288330078e-01	9.826400876045227051e-01	9.687919616699218750e-01	9.705874919891357422e-01	9.827472567558288574e-01	9.850324988365173340e-01	9.581369161605834961e-01	9.834125041961669922e-01	9.854878783226013184e-01	9.856922626495361328e-01	9.683081507682800293e-01	9.670851230621337891e-01	9.766131043434143066e-01	9.779945015907287598e-01	9.852246046066284180e-01	9.640666842460632324e-01	9.787024259567260742e-01	9.840183854103088379e-01	9.792321920394897461e-01	9.524759650230407715e-01	9.783152937889099121e-01	9.868038296699523926e-01	9.697552919387817383e-01
9.739338755607604980e-01	9.422114491462707520e-01	9.658101797103881836e-01	9.765168428421020508e-01	9.827355742454528809e-01	9.336068630218505859e-01	9.700276255607604980e-01	9.797894358634948730e-01	9.787843823432922363e-01	9.532936215400695801e-01	9.634318351745605469e-01	9.714291691780090332e-01	9.825131297111511230e-01	9.723161458969116211e-01	9.677262902259826660e-01	9.805397987365722656e-01	9.811326861381530762e-01	9.670498371124267578e-01	9.411100149154663086e-01	9.801134467124938965e-01	9.790115356445312500e-01	9.677237272262573242e-01	9.729217886924743652e-01	9.792893528938293457e-01	9.828868508338928223e-01	9.707459211349487305e-01	9.566982984542846680e-01	9.806689620018005371e-01	9.760326743125915527e-01	9.588342905044555664e-01	9.585801362991333008e-01	9.772419333457946777e-01	9.821763038635253906e-01	9.417271018028259277e-01	9.730321764945983887e-01	9.787616729736328125e-01	9.854412674903869629e-01	9.225028753280639648e-01	9.479213356971740723e-01	9.686686396598815918e-01	9.726516008377075195e-01	9.797159433364868164e-01	9.557197093963623047e-01	9.713639616966247559e-01	9.775557518005371094e-01	9.781630039215087891e-01	9.417896866798400879e-01	9.735180139541625977e-01	9.763975739479064941e-01	9.640454649925231934e-01
9.711963534355163574e-01	9.032828211784362793e-01	9.581530690193176270e-01	9.720930457115173340e-01	9.760107994079589844e-01	9.105876684188842773e-01	9.609631299972534180e-01	9.619606733322143555e-01	9.704997539520263672e-01	9.298722147941589355e-01	9.483817219734191895e-01	9.593039751052856445e-01	9.701575040817260742e-01	9.551418423652648926e-01	9.650480747222900391e-01	9.706795811653137207e-01	9.638575315475463867e-01	9.517424106597900391e-01	9.208705425262451172e-01	9.721540808677673340e-01	9.733914136886596680e-01	9.465000629425048828e-01	9.661365151405334473e-01	9.698853492736816406e-01	9.698998928070068359e-01	9.563774466514587402e-01	9.511057734489440918e-01	9.749411344528198242e-01	9.581925868988037109e-01	9.443561434745788574e-01	9.341375231742858887e-01	9.683160185813903809e-01	9.777858257293701172e-01	9.417271018028259277e-01	9.730321764945983887e-01	9.691228866577148438e-01	9.782928824424743652e-01	9.225028753280639648e-01	9.330580830574035645e-01	9.651235342025756836e-01	9.599876999855041504e-01	9.633388519287109375e-01	9.496755003929138184e-01	9.468616247177124023e-01	9.465754628181457520e-01	9.640500545501708984e-01	9.363826513290405273e-01	9.585837721824645996e-01	9.457766413688659668e-01	9.535973072052001953e-01
9.711963534355163574e-01	9.032828211784362793e-01	9.340986013412475586e-01	9.566329717636108398e-01	9.681580066680908203e-01	8.570587038993835449e-01	9.609631299972534180e-01	9.463245272636413574e-01	9.551212787628173828e-01	8.945513367652893066e-01	9.215073585510253906e-01	9.274536371231079102e-01	9.549535512924194336e-01	9.291391372680664062e-01	9.383625388145446777e-01	9.531180262565612793e-01	9.270806908607482910e-01	9.263947010040283203e-01	8.935936093330383301e-01	9.582943320274353027e-01	9.613798260688781738e-01	8.254674673080444336e-01	9.453530311584472656e-01	9.523397088050842285e-01	9.411431550979614258e-01	9.026235342025756836e-01	8.737068772315979004e-01	9.602481126785278320e-01	9.329041242599487305e-01	9.302595853805541992e-01	8.889158368110656738e-01	9.528275728225708008e-01	9.688708782196044922e-01	8.298743963241577148e-01	9.573662877082824707e-01	9.445458054542541504e-01	9.627864360809326172e-01	9.000726342201232910e-01	9.262108206748962402e-01	9.589154124259948730e-01	9.351776838302612305e-01	9.355431199073791504e-01	9.252075552940368652e-01	9.101673960685729980e-01	9.109707474708557129e-01	9.389885663986206055e-01	8.929526805877685547e-01	9.290402531623840332e-01	9.205775260925292969e-01	9.287583231925964355e-01
9.571143984794616699e-01	5.878909230232238770e-01	8.898903131484985352e-01	9.255635142326354980e-01	9.531740546226501465e-01	8.016741275787353516e-01	9.413188695907592773e-01	9.422536492347717285e-01	9.335629343986511230e-01	8.805449604988098145e-01	8.554947972297668457e-01	9.274536371231079102e-01	9.423975944519042969e-01	8.984731435775756836e-01	8.736940622329711914e-01	9.531180262565612793e-01	9.270806908607482910e-01	9.152511954307556152e-01	8.778091073036193848e-01	9.541234970092773438e-01	9.608228206634521484e-01	8.254674673080444336e-01	8.807005286216735840e-01	9.523397088050842285e-01	9.404423236846923828e-01	9.026235342025756836e-01	8.737068772315979004e-01	9.551525115966796875e-01	8.952331542968750000e-01	9.187136292457580566e-01	8.889158368110656738e-01	9.528275728225708008e-01	9.688708782196044922e-01	6.775521039962768555e-01	9.290280342102050781e-01	9.177317023277282715e-01	9.627864360809326172e-01	8.807327151298522949e-01	9.180586934089660645e-01	9.550327658653259277e-01	9.299012422561645508e-01	9.195557832717895508e-01	8.546146750450134277e-01	8.890514969825744629e-01	8.899456262588500977e-01	9.264199733734130859e-01	8.168632388114929199e-01	9.137706160545349121e-01	9.048728942871093750e-01	9.128036499023437500e-01
9.421654939651489258e-01	6.423243880271911621e-01	6.980191469192504883e-01	8.959329724311828613e-01	9.510072469711303711e-01	7.902879714965820312e-01	9.198774099349975586e-01	9.421447515487670898e-01	9.027048349380493164e-01	8.266254067420959473e-01	7.775712609291076660e-01	9.080620408058166504e-01	9.292651414871215820e-01	8.815073966979980469e-01	7.961378693580627441e-01	9.402604699134826660e-01	9.035559892654418945e-01	9.003133177757263184e-01	8.439157605171203613e-01	9.449928998947143555e-01	9.528357982635498047e-01	7.912086844444274902e-01	7.832126617431640625e-01	9.169396758079528809e-01	9.170094728469848633e-01	8.972177505493164062e-01	8.148588538169860840e-01	9.450541138648986816e-01	8.404743671417236328e-01	8.948298692703247070e-01	7.602367997169494629e-01	9.003712534904479980e-01	9.526426196098327637e-01	6.695662140846252441e-01	8.784725069999694824e-01	8.969414830207824707e-01	9.348475337028503418e-01	8.739423155784606934e-01	9.118600487709045410e-01	9.519863724708557129e-01	9.090809822082519531e-01	9.054270386695861816e-01	7.642999291419982910e-01	8.934574723243713379e-01	8.821959495544433594e-01	9.041602611541748047e-01	7.346265912055969238e-01	8.936696052551269531e-01	8.822926282882690430e-01	8.442279100418090820e-01
9.219453930854797363e-01	6.580783128738403320e-01	6.980191469192504883e-01	8.678663372993469238e-01	9.314516782760620117e-01	7.528835535049438477e-01	8.892661929130554199e-01	9.264179468154907227e-01	9.067314863204956055e-01	8.266254067420959473e-01	7.121704816818237305e-01	8.806905150413513184e-01	9.054710865020751953e-01	8.470197916030883789e-01	7.640676498413085938e-01	9.222663044929504395e-01	9.004113674163818359e-01	8.616212606430053711e-01	8.020721673965454102e-01	9.318886995315551758e-01	9.237271547317504883e-01	7.795197963714599609e-01	7.118935585021972656e-01	9.073403477668762207e-01	9.019991755485534668e-01	8.687655329704284668e-01	7.864020466804504395e-01	9.276546239852905273e-01	8.491429686546325684e-01	8.423028588294982910e-01	7.001512050628662109e-01	8.708156943321228027e-01	9.342921972274780273e-01	7.105720639228820801e-01	8.289074897766113281e-01	9.002141952514648438e-01	9.225023984909057617e-01	8.110396862030029297e-01	8.979479670524597168e-01	9.412580728530883789e-01	9.090809822082519531e-01	8.665314316749572754e-01	7.642999291419982910e-01	8.848653435707092285e-01	8.731357455253601074e-01	9.041602611541748047e-01	6.894347071647644043e-01	8.936696052551269531e-01	8.822926282882690430e-01	8.442279100418090820e-01
9.102050065994262695e-01	5.607897043228149414e-01	6.657483577728271484e-01	8.764215111732482910e-01	9.033808708190917969e-01	6.586374044418334961e-01	8.402628898620605469e-01	9.297534227371215820e-01	8.405756354331970215e-01	7.873976230621337891e-01	6.742314100265502930e-01	8.622804880142211914e-01	8.978556990623474121e-01	7.803166508674621582e-01	7.390578389167785645e-01	9.218226075172424316e-01	8.823493123054504395e-01	8.046033382415771484e-01	7.272403836250305176e-01	9.282001256942749023e-01	9.044655561447143555e-01	7.443082332611083984e-01	6.870531439781188965e-01	9.042654037475585938e-01	8.904789090156555176e-01	8.687655329704284668e-01	7.864020466804504395e-01	9.339168667793273926e-01	8.575288057327270508e-01	8.164356946945190430e-01	6.022905111312866211e-01	8.401108980178833008e-01	9.075657725334167480e-01	6.524479389190673828e-01	7.974856495857238770e-01	9.109733104705810547e-01	8.990166187286376953e-01	8.082621693611145020e-01	8.616776466369628906e-01	9.282025098800659180e-01	8.833741545677185059e-01	8.247568011283874512e-01	6.838881373405456543e-01	8.796923160552978516e-01	8.652259707450866699e-01	8.140141367912292480e-01	6.531022191047668457e-01	8.994125723838806152e-01	8.528378009796142578e-01	8.429358005523681641e-01
8.922706246376037598e-01	5.607897043228149414e-01	6.657483577728271484e-01	8.666740655899047852e-01	9.033808708190917969e-01	6.586374044418334961e-01	7.667317390441894531e-01	9.019313454627990723e-01	8.405756354331970215e-01	7.469843626022338867e-01	6.742314100265502930e-01	8.622804880142211914e-01	8.793928623199462891e-01	7.315294146537780762e-01	7.390578389167785645e-01	9.188942313194274902e-01	8.594305515289306641e-01	8.046033382415771484e-01	7.272403836250305176e-01	9.211195707321166992e-01	8.958830833435058594e-01	6.954220533370971680e-01	6.706801652908325195e-01	9.029684662818908691e-01	8.680389523506164551e-01	7.761484384536743164e-01	6.712389588356018066e-01	9.319469332695007324e-01	8.423147201538085938e-01	8.083838820457458496e-01	5.564901232719421387e-01	8.177751302719116211e-01	8.859063982963562012e-01	5.867908596992492676e-01	6.837279796600341797e-01	9.021140933036804199e-01	8.563988804817199707e-01	7.613130807876586914e-01	7.834236621856689453e-01	9.275972247123718262e-01	8.669427633285522461e-01	8.209050297737121582e-01	6.771572828292846680e-01	8.785417079925537109e-01	8.473469614982604980e-01	8.137002587318420410e-01	6.079819798469543457e-01	8.995621204376220703e-01	8.556700944900512695e-01	8.137162923812866211e-01
8.921349644660949707e-01	4.688497781753540039e-01	6.043549776077270508e-01	8.116711974143981934e-01	8.699427247047424316e-01	6.001157164573669434e-01	7.322113513946533203e-01	8.321023583412170410e-01	7.860372662544250488e-01	7.228966951370239258e-01	6.816678047180175781e-01	8.102361559867858887e-01	8.620514869689941406e-01	7.005397677421569824e-01	5.883910655975341797e-01	8.459233641624450684e-01	8.159877657890319824e-01	7.756072282791137695e-01	5.504512190818786621e-01	8.850263953208923340e-01	8.910934925079345703e-01	6.474194526672363281e-01	6.246454119682312012e-01	8.467744588851928711e-01	8.437928557395935059e-01	7.402523756027221680e-01	5.376838445663452148e-01	8.768792152404785156e-01	7.902659177780151367e-01	7.977152466773986816e-01	5.482203364372253418e-01	8.177751302719116211e-01	8.859063982963562012e-01	4.594424366950988770e-01	6.837279796600341797e-01	8.269940018653869629e-01	8.563988804817199707e-01	6.865542531013488770e-01	7.340600490570068359e-01	8.898771405220031738e-01	8.376621603965759277e-01	7.757454514503479004e-01	6.352423429489135742e-01	8.004695773124694824e-01	8.049173355102539062e-01	7.947667837142944336e-01	4.665720462799072266e-01	8.434858918190002441e-01	7.829562425613403320e-01	8.215537071228027344e-01
8.649649620056152344e-01	3.487446308135986328e-01	5.453836321830749512e-01	7.787533402442932129e-01	8.848242759704589844e-01	4.678865671157836914e-01	7.202937602996826172e-01	7.790276408195495605e-01	7.996798753738403320e-01	6.505776643753051758e-01	6.484498977661132812e-01	7.450510859489440918e-01	8.692339062690734863e-01	6.554158926010131836e-01	5.080081820487976074e-01	7.365806698799133301e-01	7.907852530479431152e-01	7.168871164321899414e-01	5.294041633605957031e-01	8.397420048713684082e-01	8.830524086952209473e-01	5.742391943931579590e-01	5.120355486869812012e-01	7.591859102249145508e-01	8.199819922447204590e-01	6.747389435768127441e-01	4.522637426853179932e-01	7.946831583976745605e-01	7.394982576370239258e-01	7.297408580780029297e-01	4.977843761444091797e-01	7.892366051673889160e-01	8.899074196815490723e-01	3.693193793296813965e-01	6.613531708717346191e-01	7.766600847244262695e-01	8.459547758102416992e-01	5.912963151931762695e-01	7.122530341148376465e-01	8.375155329704284668e-01	7.907196879386901855e-01	7.267483472824096680e-01	6.083942055702209473e-01	6.980068087577819824e-01	7.844816446304321289e-01	7.526671290397644043e-01	4.640810787677764893e-01	7.699202299118041992e-01	7.257016897201538086e-01	7.870407104492187500e-01
8.378485441207885742e-01	2.697903513908386230e-01	5.090087652206420898e-01	7.714937925338745117e-01	8.761937022209167480e-01	4.901785254478454590e-01	6.864795684814453125e-01	7.526213526725769043e-01	7.953613400459289551e-01	6.629989147186279297e-01	6.259003877639770508e-01	7.237770557403564453e-01	8.443189859390258789e-01	6.006020903587341309e-01	4.885737597942352295e-01	7.436146140098571777e-01	7.903766036033630371e-01	6.754553914070129395e-01	5.694745779037475586e-01	8.168078660964965820e-01	8.666347861289978027e-01	5.067539215087890625e-01	4.743044376373291016e-01	7.591859102249145508e-01	8.199819922447204590e-01	5.991742610931396484e-01	5.029792785644531250e-01	7.985827922821044922e-01	7.364560365676879883e-01	7.185184955596923828e-01	4.977843761444091797e-01	7.550981640815734863e-01	8.899074196815490723e-01	2.457806318998336792e-01	6.415631771087646484e-01	7.561424374580383301e-01	8.185724020004272461e-01	5.893707871437072754e-01	6.905618906021118164e-01	7.866733670234680176e-01	7.826724052429199219e-01	7.384182214736938477e-01	5.448075532913208008e-01	7.100945115089416504e-01	8.047043085098266602e-01	6.960863471031188965e-01	5.015414953231811523e-01	7.719977498054504395e-01	7.561878561973571777e-01	7.269212007522583008e-01
7.910505533218383789e-01	2.986094057559967041e-01	4.734698832035064697e-01	7.487807273864746094e-01	8.482742309570312500e-01	4.901785254478454590e-01	6.551634073257446289e-01	7.487714886665344238e-01	7.635632753372192383e-01	6.629989147186279297e-01	5.753916501998901367e-01	6.865608692169189453e-01	8.064868450164794922e-01	5.782857537269592285e-01	5.483435392379760742e-01	7.436146140098571777e-01	7.845361232757568359e-01	6.600103378295898438e-01	5.775273442268371582e-01	8.131676912307739258e-01	8.239102959632873535e-01	5.674057602882385254e-01	5.074461102485656738e-01	6.964422464370727539e-01	7.958983778953552246e-01	5.835412740707397461e-01	5.721338391304016113e-01	8.129542469978332520e-01	7.355508208274841309e-01	6.729522943496704102e-01	4.700826704502105713e-01	7.116300463676452637e-01	8.260873556137084961e-01	2.806259989738464355e-01	5.975815057754516602e-01	7.591019868850708008e-01	7.826960086822509766e-01	6.364219188690185547e-01	6.379020810127258301e-01	8.088782429695129395e-01	7.338767647743225098e-01	7.539512515068054199e-01	4.923712909221649170e-01	6.243774890899658203e-01	7.874553799629211426e-01	6.832270622253417969e-01	5.026378631591796875e-01	7.449629306793212891e-01	7.735559940338134766e-01	6.714139580726623535e-01
7.779937386512756348e-01	2.651199698448181152e-01	4.768387377262115479e-01	7.259437441825866699e-01	8.213031291961669922e-01	5.441167354583740234e-01	6.324356794357299805e-01	7.261267900466918945e-01	7.565838098526000977e-01	6.448842287063598633e-01	5.896010398864746094e-01	6.400154232978820801e-01	7.756563425064086914e-01	6.065684556961059570e-01	6.026715636253356934e-01	7.411181330680847168e-01	7.753586173057556152e-01	6.459591984748840332e-01	5.226814746856689453e-01	7.932205200195312500e-01	7.996854782104492188e-01	5.804065465927124023e-01	5.575786232948303223e-01	6.959500312805175781e-01	7.681719064712524414e-01	5.585448145866394043e-01	6.016530394554138184e-01	7.778945565223693848e-01	7.111584544181823730e-01	6.792508959770202637e-01	4.284864962100982666e-01	6.704079508781433105e-01	8.100734949111938477e-01	3.169392943382263184e-01	5.909934043884277344e-01	7.312127351760864258e-01	7.920323610305786133e-01	6.514912843704223633e-01	5.540038347244262695e-01	7.951579093933105469e-01	6.910768151283264160e-01	7.219204306602478027e-01	5.391362905502319336e-01	5.778831839561462402e-01	7.295404672622680664e-01	6.927484869956970215e-01	4.978274106979370117e-01	6.668006777763366699e-01	6.728910803794860840e-01	6.559364199638366699e-01
7.779937386512756348e-01	2.651199698448181152e-01	4.416082799434661865e-01	7.358793616294860840e-01	7.914855480194091797e-01	5.177509784698486328e-01	6.255920529365539551e-01	7.261267900466918945e-01	7.750241160392761230e-01	6.113961935043334961e-01	5.898262262344360352e-01	6.431345939636230469e-01	7.646169066429138184e-01	6.014112234115600586e-01	6.010437011718750000e-01	6.825329661369323730e-01	7.610119581222534180e-01	6.489415168762207031e-01	4.569568037986755371e-01	7.202079892158508301e-01	7.671694159507751465e-01	5.827886462211608887e-01	5.771588087081909180e-01	7.110640406608581543e-01	7.654511332511901855e-01	5.728070139884948730e-01	5.832726359367370605e-01	6.923183798789978027e-01	7.139331698417663574e-01	6.501743793487548828e-01	3.727297782897949219e-01	6.774946451187133789e-01	7.988413572311401367e-01	3.169392943382263184e-01	5.856146812438964844e-01	6.955979466438293457e-01	7.920323610305786133e-01	6.171637177467346191e-01	5.540038347244262695e-01	6.858235597610473633e-01	6.561740040779113770e-01	6.828950047492980957e-01	5.854795575141906738e-01	5.416725277900695801e-01	6.820103526115417480e-01	6.517645120620727539e-01	4.504684209823608398e-01	5.844821929931640625e-01	6.721456646919250488e-01	5.961845517158508301e-01
7.512585520744323730e-01	2.224284857511520386e-01	4.521853625774383545e-01	7.288050055503845215e-01	7.406051754951477051e-01	4.633346796035766602e-01	6.109762191772460938e-01	6.928509473800659180e-01	7.245971560478210449e-01	5.760925412178039551e-01	5.513011813163757324e-01	6.086214184761047363e-01	7.335048317909240723e-01	5.380415916442871094e-01	5.235983729362487793e-01	6.785271167755126953e-01	7.272449731826782227e-01	6.127036213874816895e-01	4.017485380172729492e-01	7.367301583290100098e-01	7.339832782745361328e-01	5.165265202522277832e-01	5.591667294502258301e-01	7.197645902633666992e-01	7.257277965545654297e-01	5.728070139884948730e-01	4.831098616123199463e-01	6.923183798789978027e-01	7.139331698417663574e-01	5.976960062980651855e-01	4.118645787239074707e-01	6.662058234214782715e-01	7.372224330902099609e-01	3.001272380352020264e-01	5.886619687080383301e-01	7.113494277000427246e-01	7.421969175338745117e-01	5.527329444885253906e-01	5.586284995079040527e-01	6.759549975395202637e-01	5.660638809204101562e-01	6.828950047492980957e-01	5.428352355957031250e-01	5.416725277900695801e-01	6.350473165512084961e-01	6.517645120620727539e-01	3.419095575809478760e-01	5.844821929931640625e-01	6.721456646919250488e-01	5.961845517158508301e-01
7.434171438217163086e-01	1.512520313262939453e-01	3.724825978279113770e-01	6.549090743064880371e-01	7.406051754951477051e-01	3.007050156593322754e-01	5.731265544891357422e-01	6.981108784675598145e-01	6.144919395446777344e-01	5.060310363769531250e-01	3.017254471778869629e-01	5.326514244079589844e-01	6.791779398918151855e-01	4.628996849060058594e-01	2.770576179027557373e-01	7.032637000083923340e-01	5.981611609458923340e-01	5.253602862358093262e-01	2.483585178852081299e-01	7.305606603622436523e-01	7.312290072441101074e-01	4.334350228309631348e-01	4.363975822925567627e-01	6.648457646369934082e-01	6.711789369583129883e-01	4.881989359855651855e-01	3.615337610244750977e-01	7.311527729034423828e-01	6.813623309135437012e-01	5.207968950271606445e-01	3.910959362983703613e-01	6.054126024246215820e-01	7.372224330902099609e-01	2.003517001867294312e-01	5.376799106597900391e-01	7.113494277000427246e-01	6.479123234748840332e-01	4.391723871231079102e-01	5.179300308227539062e-01	6.791292428970336914e-01	4.949545860290527344e-01	5.692732334136962891e-01	4.498274028301239014e-01	5.172602534294128418e-01	5.772807598114013672e-01	5.738400816917419434e-01	2.926979362964630127e-01	5.360413789749145508e-01	5.784412622451782227e-01	5.485290884971618652e-01
7.031401991844177246e-01	1.489717662334442139e-01	3.065830469131469727e-01	5.918265581130981445e-01	6.846960186958312988e-01	2.635833323001861572e-01	4.945941269397735596e-01	6.588020324707031250e-01	5.904982089996337891e-01	4.748845100402832031e-01	3.017254471778869629e-01	4.944484531879425049e-01	6.520871520042419434e-01	4.171699881553649902e-01	2.770576179027557373e-01	7.032637000083923340e-01	5.981611609458923340e-01	4.602998793125152588e-01	2.483585178852081299e-01	7.318605184555053711e-01	7.393820881843566895e-01	3.918209075927734375e-01	2.761177718639373779e-01	5.201708674430847168e-01	6.428166031837463379e-01	4.726702868938446045e-01	2.383133322000503540e-01	7.170659899711608887e-01	6.115201115608215332e-01	4.783448576927185059e-01	3.163792490959167480e-01	5.968420505523681641e-01	7.185521721839904785e-01	7.953559607267379761e-02	4.778809249401092529e-01	6.589457392692565918e-01	6.199786663055419922e-01	3.965687453746795654e-01	4.496980607509613037e-01	6.637126803398132324e-01	4.883987307548522949e-01	4.912472963333129883e-01	3.142465949058532715e-01	4.614364206790924072e-01	5.456468462944030762e-01	5.217742323875427246e-01	1.740659922361373901e-01	5.741822719573974609e-01	4.587467908859252930e-01	4.976569116115570068e-01
5.906636714935302734e-01	1.400980353355407715e-01	2.656130194664001465e-01	5.234178304672241211e-01	6.427897214889526367e-01	2.540517449378967285e-01	4.369650185108184814e-01	5.099936723709106445e-01	5.957871675491333008e-01	4.382694065570831299e-01	3.140631318092346191e-01	4.881341755390167236e-01	5.820747613906860352e-01	4.528077244758605957e-01	1.738172024488449097e-01	5.900035500526428223e-01	5.665163397789001465e-01	4.576995372772216797e-01	2.287150621414184570e-01	5.885612964630126953e-01	6.596012711524963379e-01	4.354187548160552979e-01	2.220899760723114014e-01	5.137550234794616699e-01	5.765437483787536621e-01	4.721760451793670654e-01	2.326171696186065674e-01	5.623189806938171387e-01	5.759285688400268555e-01	4.530287981033325195e-01	2.743968963623046875e-01	5.960181951522827148e-01	6.317092776298522949e-01	6.200134381651878357e-02	3.594055175781250000e-01	4.997253417968750000e-01	5.924848914146423340e-01	3.965687453746795654e-01	4.429603219032287598e-01	5.245069861412048340e-01	4.265698492527008057e-01	4.807472825050354004e-01	2.557765543460845947e-01	4.107443690299987793e-01	4.909351766109466553e-01	5.379005074501037598e-01	1.270437985658645630e-01	4.692920446395874023e-01	4.368439316749572754e-01	4.890529513359069824e-01
5.433562397956848145e-01	1.400980353355407715e-01	2.576716840267181396e-01	4.693290293216705322e-01	6.181721687316894531e-01	2.453865855932235718e-01	4.381172657012939453e-01	4.452109038829803467e-01	5.974226593971252441e-01	4.096299409866333008e-01	3.342182040214538574e-01	4.466069936752319336e-01	5.462271571159362793e-01	4.588270187377929688e-01	1.860582530498504639e-01	5.280724763870239258e-01	5.696892738342285156e-01	4.661650359630584717e-01	2.577916979789733887e-01	4.775210320949554443e-01	5.987190604209899902e-01	4.227574467658996582e-01	2.352363765239715576e-01	4.455332756042480469e-01	5.765437483787536621e-01	4.303686320781707764e-01	2.326171696186065674e-01	4.912569820880889893e-01	5.759285688400268555e-01	4.487553834915161133e-01	2.904368937015533447e-01	5.623512864112854004e-01	5.951861739158630371e-01	9.702105820178985596e-02	3.200336396694183350e-01	4.289600253105163574e-01	5.864765048027038574e-01	3.933126926422119141e-01	4.636161923408508301e-01	4.737934470176696777e-01	3.901640474796295166e-01	4.910764396190643311e-01	2.937811911106109619e-01	3.597618937492370605e-01	4.460755288600921631e-01	5.223051309585571289e-01	1.916887909173965454e-01	3.612827956676483154e-01	4.715944826602935791e-01	4.421873390674591064e-01
5.730050802230834961e-01	1.341062784194946289e-01	2.725389003753662109e-01	4.816694557666778564e-01	6.200676560401916504e-01	2.737156748771667480e-01	4.126992523670196533e-01	4.623732268810272217e-01	5.013886094093322754e-01	4.275251626968383789e-01	3.048170804977416992e-01	4.425857961177825928e-01	5.643534660339355469e-01	3.187125921249389648e-01	2.225410938262939453e-01	4.804748594760894775e-01	5.638564229011535645e-01	4.369088709354400635e-01	2.863624393939971924e-01	5.005828142166137695e-01	6.173276305198669434e-01	3.783515691757202148e-01	2.505232691764831543e-01	4.441291093826293945e-01	5.902177095413208008e-01	3.913457691669464111e-01	2.900114953517913818e-01	5.101960897445678711e-01	5.171340703964233398e-01	4.313928782939910889e-01	3.118778169155120850e-01	5.119944214820861816e-01	6.205974221229553223e-01	1.086739599704742432e-01	2.815907597541809082e-01	3.790914118289947510e-01	5.852677822113037109e-01	3.976345360279083252e-01	4.497865736484527588e-01	5.085096359252929688e-01	4.245616495609283447e-01	4.610078334808349609e-01	2.848653793334960938e-01	3.006703853607177734e-01	4.682815372943878174e-01	4.449691176414489746e-01	1.764858663082122803e-01	2.972605824470520020e-01	4.795959591865539551e-01	3.616421520709991455e-01
5.795575380325317383e-01	9.240397065877914429e-02	2.788588106632232666e-01	4.473665356636047363e-01	6.015349626541137695e-01	1.922134906053543091e-01	3.484841883182525635e-01	4.618160128593444824e-01	5.013886094093322754e-01	3.923317193984985352e-01	2.248473167419433594e-01	4.493356645107269287e-01	5.569823384284973145e-01	3.187125921249389648e-01	2.045795768499374390e-01	4.567913413047790527e-01	5.149424672126770020e-01	3.534556627273559570e-01	2.953372895717620850e-01	5.005828142166137695e-01	5.944471359252929688e-01	2.871289849281311035e-01	2.329259663820266724e-01	4.394264817237854004e-01	5.460350513458251953e-01	3.543068766593933105e-01	2.605265676975250244e-01	5.030080080032348633e-01	4.563092291355133057e-01	3.476855456829071045e-01	2.677781581878662109e-01	5.362027287483215332e-01	6.095693111419677734e-01	5.987562239170074463e-02	2.778188884258270264e-01	3.790914118289947510e-01	5.713064670562744141e-01	3.192571103572845459e-01	4.116809070110321045e-01	5.345475673675537109e-01	4.731298685073852539e-01	4.158971905708312988e-01	2.298602759838104248e-01	2.875069379806518555e-01	4.552894532680511475e-01	3.605204224586486816e-01	1.476929187774658203e-01	3.192922174930572510e-01	4.271425306797027588e-01	3.249846994876861572e-01
5.558093786239624023e-01	1.368245780467987061e-01	2.709114551544189453e-01	4.756793975830078125e-01	5.789177417755126953e-01	1.548467576503753662e-01	3.234707713127136230e-01	4.735061824321746826e-01	5.092462897300720215e-01	3.499467074871063232e-01	2.107623070478439331e-01	4.943519830703735352e-01	5.363951325416564941e-01	2.920595109462738037e-01	1.836237162351608276e-01	4.599066078662872314e-01	4.557365179061889648e-01	3.159422874450683594e-01	2.672449648380279541e-01	5.265823006629943848e-01	5.944471359252929688e-01	2.871289849281311035e-01	2.329259663820266724e-01	4.394264817237854004e-01	4.644396901130676270e-01	3.090563714504241943e-01	2.605265676975250244e-01	4.979700446128845215e-01	4.563092291355133057e-01	3.028126657009124756e-01	2.549559473991394043e-01	5.514162778854370117e-01	5.738261938095092773e-01	7.837726920843124390e-02	2.555747926235198975e-01	4.108535647392272949e-01	5.539563894271850586e-01	2.544171512126922607e-01	3.830742239952087402e-01	5.380415916442871094e-01	4.047535359859466553e-01	3.951164484024047852e-01	2.286549508571624756e-01	2.801169455051422119e-01	4.094853401184082031e-01	3.281723260879516602e-01	1.900806277990341187e-01	3.875424861907958984e-01	3.317204713821411133e-01	3.104357719421386719e-01
4.941886365413665771e-01	1.702409088611602783e-01	2.629987895488739014e-01	4.756793975830078125e-01	5.506054759025573730e-01	9.913416951894760132e-02	3.647978603839874268e-01	4.019558131694793701e-01	5.394824743270874023e-01	2.965298593044281006e-01	2.210223376750946045e-01	5.085934996604919434e-01	5.340781211853027344e-01	2.976816892623901367e-01	2.138867378234863281e-01	4.742978215217590332e-01	4.629129767417907715e-01	3.293811082839965820e-01	2.880847752094268799e-01	4.946103096008300781e-01	5.361360907554626465e-01	2.513125538825988770e-01	2.452002614736557007e-01	5.182175636291503906e-01	4.687296152114868164e-01	3.123714327812194824e-01	2.447722852230072021e-01	4.783170223236083984e-01	4.498675167560577393e-01	2.882863283157348633e-01	2.357954233884811401e-01	5.456383824348449707e-01	5.382958054542541504e-01	7.837726920843124390e-02	2.555747926235198975e-01	4.408151507377624512e-01	5.696566104888916016e-01	2.353494018316268921e-01	3.959815502166748047e-01	4.694823920726776123e-01	4.047535359859466553e-01	3.951164484024047852e-01	2.306876629590988159e-01	2.801169455051422119e-01	4.094853401184082031e-01	3.534293174743652344e-01	1.901016980409622192e-01	3.875424861907958984e-01	3.317204713821411133e-01	3.504819571971893311e-01
5.030278563499450684e-01	1.677253097295761108e-01	2.789739668369293213e-01	5.027823448181152344e-01	5.812456607818603516e-01	2.119098007678985596e-01	3.493500947952270508e-01	4.214668273925781250e-01	5.031067728996276855e-01	3.048473298549652100e-01	2.210239768028259277e-01	4.665616154670715332e-01	5.474493503570556641e-01	3.456177711486816406e-01	2.361344397068023682e-01	5.075241327285766602e-01	4.906184971332550049e-01	4.071667194366455078e-01	2.695059478282928467e-01	4.949615001678466797e-01	5.481312274932861328e-01	2.702114582061767578e-01	2.992585301399230957e-01	4.853788912296295166e-01	5.044000148773193359e-01	3.625808358192443848e-01	2.013532221317291260e-01	4.813044369220733643e-01	4.611910283565521240e-01	3.188543021678924561e-01	2.605955302715301514e-01	5.100628137588500977e-01	5.517184734344482422e-01	1.807162910699844360e-01	2.967503070831298828e-01	4.543419778347015381e-01	5.878316164016723633e-01	3.068076968193054199e-01	3.486820161342620850e-01	4.411664009094238281e-01	3.945919573307037354e-01	3.982573151588439941e-01	2.073518931865692139e-01	3.076052665710449219e-01	3.728025555610656738e-01	3.923262059688568115e-01	1.639186888933181763e-01	4.123603999614715576e-01	3.080339431762695312e-01	3.541988730430603027e-01
5.223965644836425781e-01	1.677253097295761108e-01	3.193939328193664551e-01	4.777601957321166992e-01	6.182802915573120117e-01	2.662957906723022461e-01	3.042483329772949219e-01	3.707298636436462402e-01	4.561274647712707520e-01	2.982753515243530273e-01	2.210239768028259277e-01	4.260209202766418457e-01	5.474493503570556641e-01	3.600592315196990967e-01	1.944708079099655151e-01	4.772209823131561279e-01	4.909776747226715088e-01	3.898243010044097900e-01	2.695059478282928467e-01	4.520789682865142822e-01	5.451146960258483887e-01	2.993534803390502930e-01	2.880668044090270996e-01	4.759646654129028320e-01	5.232526063919067383e-01	3.646842241287231445e-01	1.648776829242706299e-01	4.610879123210906982e-01	4.373637437820434570e-01	3.088972270488739014e-01	2.697710394859313965e-01	5.100628137588500977e-01	6.123729348182678223e-01	2.016561478376388550e-01	3.013454377651214600e-01	4.141252338886260986e-01	5.985379219055175781e-01	3.107027709484100342e-01	3.486820161342620850e-01	3.805340826511383057e-01	3.352071344852447510e-01	4.066351056098937988e-01	2.044064849615097046e-01	3.026882112026214600e-01	3.665665388107299805e-01	3.467411994934082031e-01	1.348987519741058350e-01	3.535383045673370361e-01	2.995257079601287842e-01	3.401449024677276611e-01
5.643421411514282227e-01	1.296640783548355103e-01	2.521387636661529541e-01	3.813977241516113281e-01	6.021348237991333008e-01	2.624201476573944092e-01	2.286690473556518555e-01	4.070905148983001709e-01	4.319753348827362061e-01	2.729030549526214600e-01	2.376140356063842773e-01	3.857341408729553223e-01	5.016391277313232422e-01	3.329126238822937012e-01	2.078821361064910889e-01	4.695534408092498779e-01	4.436950087547302246e-01	3.193225264549255371e-01	1.186882406473159790e-01	4.744782447814941406e-01	5.345811843872070312e-01	2.940687537193298340e-01	2.880668044090270996e-01	4.717096090316772461e-01	5.111253857612609863e-01	3.646842241287231445e-01	1.615854799747467041e-01	4.858964085578918457e-01	3.914886116981506348e-01	3.088972270488739014e-01	2.339122593402862549e-01	5.124849081039428711e-01	6.276412010192871094e-01	1.742574572563171387e-01	2.771480977535247803e-01	4.312964975833892822e-01	5.660372376441955566e-01	2.841039597988128662e-01	2.742208540439605713e-01	4.588869214057922363e-01	3.027928173542022705e-01	3.541276454925537109e-01	1.835210919380187988e-01	2.746181488037109375e-01	3.148611485958099365e-01	3.365552425384521484e-01	9.648565202951431274e-02	3.356779217720031738e-01	2.728506922721862793e-01	3.043180108070373535e-01
5.643421411514282227e-01	1.472665220499038696e-01	2.521387636661529541e-01	3.813977241516113281e-01	5.507029294967651367e-01	1.529239416122436523e-01	2.025861591100692749e-01	3.534876108169555664e-01	4.319753348827362061e-01	2.427048087120056152e-01	1.885564774274826050e-01	3.716857731342315674e-01	5.163503885269165039e-01	3.129070401191711426e-01	1.789688766002655029e-01	4.201975166797637939e-01	4.105751514434814453e-01	2.596663832664489746e-01	5.277062952518463135e-02	4.780811667442321777e-01	5.501797795295715332e-01	3.037720620632171631e-01	2.094986289739608765e-01	4.230595827102661133e-01	5.046986341476440430e-01	3.007553517818450928e-01	1.435176581144332886e-01	4.838352203369140625e-01	3.720251321792602539e-01	2.887215614318847656e-01	1.988287568092346191e-01	4.468179345130920410e-01	5.866832733154296875e-01	1.038079857826232910e-01	2.376622259616851807e-01	3.894816637039184570e-01	5.016891360282897949e-01	2.278248518705368042e-01	2.553963363170623779e-01	5.110961794853210449e-01	3.388167023658752441e-01	3.643707334995269775e-01	1.481258720159530640e-01	2.600968480110168457e-01	3.019446730613708496e-01	3.527025282382965088e-01	4.549587890505790710e-02	3.494145572185516357e-01	3.207442462444305420e-01	2.866846024990081787e-01
6.199337244033813477e-01	9.915723651647567749e-02	1.915547847747802734e-01	4.085525870323181152e-01	5.418604612350463867e-01	9.314320981502532959e-02	2.458682507276535034e-01	3.623823821544647217e-01	4.435241222381591797e-01	2.046182453632354736e-01	1.467105150222778320e-01	3.431726992130279541e-01	5.061533451080322266e-01	2.764444947242736816e-01	1.843373030424118042e-01	4.104978740215301514e-01	3.778114020824432373e-01	2.195529788732528687e-01	6.779588013887405396e-02	5.129446983337402344e-01	5.501196384429931641e-01	2.572502493858337402e-01	1.536578238010406494e-01	4.339782893657684326e-01	4.856598079204559326e-01	2.725110054016113281e-01	1.288241595029830933e-01	4.854748845100402832e-01	4.175973534584045410e-01	2.735801041126251221e-01	1.358717083930969238e-01	4.468179345130920410e-01	5.696223378181457520e-01	4.847136884927749634e-02	2.089974284172058105e-01	4.066492319107055664e-01	5.324051976203918457e-01	1.613923609256744385e-01	2.018517702817916870e-01	5.010094046592712402e-01	3.320624530315399170e-01	3.739796876907348633e-01	1.730867624282836914e-01	2.597602605819702148e-01	2.779178619384765625e-01	3.627323806285858154e-01	8.232752978801727295e-02	3.518639504909515381e-01	3.601264357566833496e-01	2.948045730590820312e-01
5.654177069664001465e-01	9.199013933539390564e-03	1.915547847747802734e-01	4.361212849617004395e-01	5.321433544158935547e-01	3.653028979897499084e-02	2.521402835845947266e-01	3.506417572498321533e-01	4.332604408264160156e-01	1.358722299337387085e-01	1.164261847734451294e-01	3.485379815101623535e-01	5.061533451080322266e-01	2.025136500597000122e-01	2.066124826669692993e-01	4.104978740215301514e-01	3.545151650905609131e-01	1.441609561443328857e-01	1.455163210630416870e-01	5.129446983337402344e-01	4.868394732475280762e-01	1.663056463003158569e-01	1.238633468747138977e-01	4.520674645900726318e-01	4.454890191555023193e-01	1.772047728300094604e-01	1.579492688179016113e-01	4.574747681617736816e-01	3.617348372936248779e-01	1.627283245325088501e-01	1.024360731244087219e-01	4.351557791233062744e-01	5.447273254394531250e-01	3.055856190621852875e-02	1.216072738170623779e-01	4.250200390815734863e-01	5.635790824890136719e-01	9.742235392332077026e-02	1.911338418722152710e-01	4.268889129161834717e-01	2.578611671924591064e-01	2.884037196636199951e-01	1.755653917789459229e-01	2.581752538681030273e-01	2.423640936613082886e-01	2.824082672595977783e-01	1.555657833814620972e-01	3.343595564365386963e-01	2.744958102703094482e-01	2.465085387229919434e-01
4.701737165451049805e-01	-4.873781930655241013e-03	6.276447325944900513e-02	4.473885595798492432e-01	5.832075476646423340e-01	1.362726744264364243e-02	2.628122270107269287e-01	3.368922472000122070e-01	4.297938644886016846e-01	1.099918186664581299e-01	1.449845135211944580e-01	3.672333657741546631e-01	4.158551692962646484e-01	1.917956322431564331e-01	2.145999073982238770e-01	4.114191830158233643e-01	3.426915109157562256e-01	1.087921112775802612e-01	2.271302342414855957e-01	4.600010216236114502e-01	4.647696018218994141e-01	1.477810293436050415e-01	1.383645832538604736e-01	4.421213269233703613e-01	4.386172294616699219e-01	1.255075484514236450e-01	1.849114894866943359e-01	4.574747681617736816e-01	3.147413432598114014e-01	1.111836656928062439e-01	1.024449616670608521e-01	4.351557791233062744e-01	5.133957266807556152e-01	6.342817097902297974e-02	1.216072738170623779e-01	3.988273441791534424e-01	5.566141605377197266e-01	9.958325326442718506e-02	1.911338418722152710e-01	3.679308295249938965e-01	2.961894869804382324e-01	2.287009954452514648e-01	1.852428168058395386e-01	2.539744675159454346e-01	2.960461080074310303e-01	2.415800988674163818e-01	1.674709469079971313e-01	3.121456503868103027e-01	2.486251741647720337e-01	2.128328233957290649e-01
4.233177602291107178e-01	3.823040798306465149e-02	9.950006008148193359e-02	4.777587056159973145e-01	5.534304976463317871e-01	5.569019168615341187e-02	2.959745228290557861e-01	3.097772300243377686e-01	3.934326767921447754e-01	1.500955224037170410e-01	1.597441136837005615e-01	4.172239005565643311e-01	4.217365980148315430e-01	2.236882895231246948e-01	2.217960506677627563e-01	4.083728194236755371e-01	4.083952903747558594e-01	1.321344673633575439e-01	2.858164012432098389e-01	4.158971309661865234e-01	4.561236500740051270e-01	2.213049381971359253e-01	1.669552326202392578e-01	4.627693593502044678e-01	4.432526230812072754e-01	1.490379720926284790e-01	2.432488501071929932e-01	4.071615636348724365e-01	3.245941400527954102e-01	1.548590511083602905e-01	1.040046960115432739e-01	4.653745293617248535e-01	5.041962265968322754e-01	1.032353565096855164e-01	1.637210100889205933e-01	4.146573543548583984e-01	5.094465017318725586e-01	1.582085490226745605e-01	3.649111092090606689e-01	3.509360551834106445e-01	3.239627778530120850e-01	2.514925003051757812e-01	1.862325072288513184e-01	2.878399491310119629e-01	3.727844059467315674e-01	2.330256104469299316e-01	1.593197882175445557e-01	3.357248008251190186e-01	3.508835732936859131e-01	2.107054889202117920e-01
4.206191003322601318e-01	4.367273673415184021e-02	1.093424931168556213e-01	4.739145040512084961e-01	4.540466964244842529e-01	1.049064919352531433e-01	2.776553034782409668e-01	3.091333210468292236e-01	3.090420067310333252e-01	2.248919606208801270e-01	1.752754598855972290e-01	4.073748290538787842e-01	4.359349012374877930e-01	2.635847926139831543e-01	2.318725287914276123e-01	3.671077191829681396e-01	4.000597298145294189e-01	1.489042341709136963e-01	2.487331330776214600e-01	4.304332137107849121e-01	4.724709689617156982e-01	2.469563484191894531e-01	1.797024309635162354e-01	4.487477242946624756e-01	4.246708154678344727e-01	1.867189556360244751e-01	2.295501977205276489e-01	4.325497448444366455e-01	3.248836100101470947e-01	2.048112899065017700e-01	1.549486517906188965e-01	4.232717752456665039e-01	4.815641939640045166e-01	1.212022155523300171e-01	1.488489657640457153e-01	3.789583146572113037e-01	3.487162590026855469e-01	1.918745636940002441e-01	3.387259840965270996e-01	3.757911324501037598e-01	4.045636951923370361e-01	2.807164788246154785e-01	1.555067300796508789e-01	2.836501896381378174e-01	4.070594012737274170e-01	2.330256104469299316e-01	1.813182681798934937e-01	3.357248008251190186e-01	3.508835732936859131e-01	2.107054889202117920e-01
4.740836620330810547e-01	-1.566993631422519684e-02	1.678227037191390991e-01	4.538540542125701904e-01	4.202660918235778809e-01	1.731088161468505859e-01	2.447067201137542725e-01	3.156757056713104248e-01	3.658897280693054199e-01	2.284427732229232788e-01	1.310842633247375488e-01	4.171589612960815430e-01	4.564797580242156982e-01	2.916521728038787842e-01	1.777357906103134155e-01	3.343629539012908936e-01	3.665516078472137451e-01	2.091506421566009521e-01	1.709936410188674927e-01	4.254161715507507324e-01	4.964643418788909912e-01	2.185988575220108032e-01	2.175442576408386230e-01	4.415259957313537598e-01	4.468955993652343750e-01	2.369468212127685547e-01	1.530687808990478516e-01	4.461870789527893066e-01	3.413932919502258301e-01	2.202830910682678223e-01	1.549486517906188965e-01	3.982993662357330322e-01	4.746833741664886475e-01	1.136516407132148743e-01	1.874220967292785645e-01	3.789583146572113037e-01	3.487162590026855469e-01	2.351393699645996094e-01	2.790622711181640625e-01	3.929460048675537109e-01	4.270236194133758545e-01	2.764689326286315918e-01	1.134399175643920898e-01	2.612251639366149902e-01	4.071161746978759766e-01	2.541077136993408203e-01	9.768421202898025513e-02	3.466824293136596680e-01	3.693782687187194824e-01	2.063131928443908691e-01
4.740836620330810547e-01	-1.566993631422519684e-02	1.737020462751388550e-01	4.056855440139770508e-01	4.500803649425506592e-01	1.728641986846923828e-01	2.876391112804412842e-01	3.204685449600219727e-01	3.658897280693054199e-01	2.145494371652603149e-01	1.310842633247375488e-01	3.581365346908569336e-01	4.604074358940124512e-01	2.916521728038787842e-01	1.777357906103134155e-01	3.343629539012908936e-01	3.913503885269165039e-01	2.455182075500488281e-01	1.654205173254013062e-01	3.880803585052490234e-01	4.964643418788909912e-01	1.658015400171279907e-01	1.758845150470733643e-01	4.093299508094787598e-01	4.658232033252716064e-01	2.369468212127685547e-01	1.258308142423629761e-01	4.189199805259704590e-01	3.413932919502258301e-01	2.083288133144378662e-01	1.480910480022430420e-01	3.936809301376342773e-01	4.776986539363861084e-01	2.310883253812789917e-02	2.017159014940261841e-01	3.326633274555206299e-01	3.745645284652709961e-01	2.421815246343612671e-01	2.899902164936065674e-01	3.709777593612670898e-01	3.861796557903289795e-01	2.959194183349609375e-01	7.419575750827789307e-02	2.477055937051773071e-01	3.602336347103118896e-01	2.732026278972625732e-01	6.589940935373306274e-02	2.937147021293640137e-01	3.200522661209106445e-01	2.342693358659744263e-01
4.094563722610473633e-01	2.101157093420624733e-03	1.167992055416107178e-01	3.392521440982818604e-01	4.827587008476257324e-01	1.220074072480201721e-01	2.764651775360107422e-01	3.322319984436035156e-01	3.779093027114868164e-01	1.696531474590301514e-01	8.382076770067214966e-02	2.673391699790954590e-01	4.325613379478454590e-01	2.507539689540863037e-01	1.465010941028594971e-01	3.498762547969818115e-01	4.187816679477691650e-01	2.223982810974121094e-01	1.654976159334182739e-01	3.950201869010925293e-01	4.362033605575561523e-01	1.478615552186965942e-01	1.035681590437889099e-01	3.387512564659118652e-01	4.978790879249572754e-01	2.184352576732635498e-01	1.147892251610755920e-01	4.332281649112701416e-01	3.770017325878143311e-01	1.788822859525680542e-01	1.044989302754402161e-01	3.714617788791656494e-01	4.590232074260711670e-01	2.310883253812789917e-02	1.645554453134536743e-01	3.159128129482269287e-01	4.037854969501495361e-01	1.914032399654388428e-01	3.154478073120117188e-01	3.214225471019744873e-01	3.443050384521484375e-01	3.030692934989929199e-01	5.646968632936477661e-02	2.400438636541366577e-01	3.440038263797760010e-01	2.692980468273162842e-01	7.039278000593185425e-02	2.810784876346588135e-01	3.015732765197753906e-01	1.928894221782684326e-01
4.140064418315887451e-01	2.101157093420624733e-03	6.880596280097961426e-02	2.799074053764343262e-01	4.827587008476257324e-01	1.220074072480201721e-01	1.614850312471389771e-01	2.721396386623382568e-01	2.882033586502075195e-01	1.696531474590301514e-01	7.633967697620391846e-02	2.314993143081665039e-01	3.829776644706726074e-01	1.979219466447830200e-01	1.074326336383819580e-01	3.371772170066833496e-01	3.428489863872528076e-01	2.211801558732986450e-01	1.721029877662658691e-01	4.027167856693267822e-01	3.726562261581420898e-01	1.641153693199157715e-01	2.644922398030757904e-02	2.815225720405578613e-01	4.356064796447753906e-01	1.971529573202133179e-01	8.098968863487243652e-02	4.067230522632598877e-01	3.351088762283325195e-01	2.030081450939178467e-01	7.057138532400131226e-02	3.378931283950805664e-01	4.716193079948425293e-01	1.136232446879148483e-02	7.183715701103210449e-02	2.669856250286102295e-01	3.460300266742706299e-01	1.725832670927047729e-01	2.751526832580566406e-01	3.094173967838287354e-01	2.855640351772308350e-01	3.078351020812988281e-01	6.942084431648254395e-02	2.124895006418228149e-01	2.679204344749450684e-01	2.705656886100769043e-01	6.093155220150947571e-02	2.598681449890136719e-01	2.756654620170593262e-01	1.975366026163101196e-01
4.603138864040374756e-01	4.070556536316871643e-02	6.978619098663330078e-02	2.486005425453186035e-01	4.631289839744567871e-01	4.319976270198822021e-02	5.199620500206947327e-02	1.985904276371002197e-01	2.273034602403640747e-01	1.483300626277923584e-01	9.912802278995513916e-02	2.306988835334777832e-01	3.440373241901397705e-01	1.541086584329605103e-01	1.863176561892032623e-02	2.734848558902740479e-01	2.827494442462921143e-01	1.953030228614807129e-01	9.322810918092727661e-02	3.301774263381958008e-01	3.429866731166839600e-01	1.747742742300033569e-01	-4.667949862778186798e-03	2.670287191867828369e-01	3.487762510776519775e-01	1.731126904487609863e-01	-4.197296686470508575e-03	3.178391456604003906e-01	2.379062026739120483e-01	1.930107027292251587e-01	8.059641718864440918e-02	3.319634497165679932e-01	4.861587584018707275e-01	3.892959561198949814e-03	-1.244071125984191895e-02	2.022839784622192383e-01	3.105741739273071289e-01	1.644926965236663818e-01	2.483520954847335815e-01	3.094173967838287354e-01	2.619808316230773926e-01	2.834511995315551758e-01	5.829972028732299805e-02	1.518690884113311768e-01	2.147685736417770386e-01	2.590479552745819092e-01	1.479828823357820511e-02	2.049454450607299805e-01	2.381829917430877686e-01	1.873040646314620972e-01
4.603138864040374756e-01	2.649503527209162712e-03	6.248161569237709045e-02	2.710452079772949219e-01	4.495900273323059082e-01	8.686678111553192139e-02	3.402514383196830750e-02	1.985904276371002197e-01	2.441653162240982056e-01	1.055405363440513611e-01	7.979381829500198364e-02	2.107878774404525757e-01	3.298393785953521729e-01	1.541086584329605103e-01	1.863176561892032623e-02	2.546733319759368896e-01	2.827494442462921143e-01	1.953030228614807129e-01	4.384408518671989441e-02	3.301774263381958008e-01	3.429866731166839600e-01	1.315888762474060059e-01	2.292670309543609619e-02	2.513466179370880127e-01	3.487762510776519775e-01	2.125024199485778809e-01	-5.305128172039985657e-02	2.930540144443511963e-01	1.913726031780242920e-01	1.930107027292251587e-01	8.229295909404754639e-02	3.421094715595245361e-01	4.653730988502502441e-01	3.763249889016151428e-02	2.546675689518451691e-02	2.551084160804748535e-01	3.179949820041656494e-01	1.430013775825500488e-01	2.078935950994491577e-01	3.451049923896789551e-01	2.544474303722381592e-01	2.368688881397247314e-01	1.266543008387088776e-02	9.629253298044204712e-02	1.840267628431320190e-01	2.611074447631835938e-01	-1.880859956145286560e-02	1.612308621406555176e-01	2.144605219364166260e-01	1.899097412824630737e-01
4.493443667888641357e-01	-3.125842195004224777e-04	6.343979388475418091e-02	2.789872586727142334e-01	4.123389124870300293e-01	1.260809898376464844e-01	8.418526500463485718e-02	2.892328798770904541e-01	1.825161129236221313e-01	9.403586387634277344e-02	9.385178983211517334e-02	1.110646799206733704e-01	3.418019413948059082e-01	1.675778180360794067e-01	4.402214544825255871e-04	2.303683459758758545e-01	2.678746581077575684e-01	2.325375825166702271e-01	-5.225046537816524506e-03	3.321717381477355957e-01	3.579388856887817383e-01	1.130219101905822754e-01	5.694563686847686768e-02	1.853307038545608521e-01	3.333252072334289551e-01	2.230576127767562866e-01	-5.610956624150276184e-02	2.970671057701110840e-01	1.582731753587722778e-01	1.705505102872848511e-01	9.103929251432418823e-02	2.804441750049591064e-01	4.422536492347717285e-01	7.827145606279373169e-02	8.186929672956466675e-02	2.861025035381317139e-01	2.319572567939758301e-01	9.851470589637756348e-02	1.565427482128143311e-01	3.732624053955078125e-01	2.751413881778717041e-01	1.916209310293197632e-01	3.675460070371627808e-02	6.032493337988853455e-02	1.995735019445419312e-01	1.609267145395278931e-01	-1.015750807709991932e-03	1.972758620977401733e-01	2.148660272359848022e-01	1.841702312231063843e-01
3.921404778957366943e-01	2.588546276092529297e-02	6.974945962429046631e-02	2.785314321517944336e-01	3.452504277229309082e-01	1.091644540429115295e-01	1.798127293586730957e-01	2.794170975685119629e-01	1.825161129236221313e-01	1.059913486242294312e-01	7.180595397949218750e-02	1.211834624409675598e-01	3.286251723766326904e-01	1.581576168537139893e-01	4.984391108155250549e-02	2.347169518470764160e-01	2.664853930473327637e-01	2.020582258701324463e-01	5.531493946909904480e-02	3.303693830966949463e-01	3.771506249904632568e-01	9.309277683496475220e-02	7.964967936277389526e-02	1.303382664918899536e-01	3.246029615402221680e-01	1.729149371385574341e-01	1.782863400876522064e-02	3.313001096248626709e-01	1.747984439134597778e-01	1.540727615356445312e-01	9.005277603864669800e-02	2.229594141244888306e-01	3.705712556838989258e-01	9.864372014999389648e-02	9.255620837211608887e-02	2.179924547672271729e-01	2.011952400207519531e-01	9.851470589637756348e-02	1.885186135768890381e-01	3.628607392311096191e-01	3.059683442115783691e-01	1.742148548364639282e-01	7.525991648435592651e-02	1.933613419532775879e-01	2.150852978229522705e-01	1.630651801824569702e-01	4.333975538611412048e-02	1.953446120023727417e-01	2.586093544960021973e-01	8.377887308597564697e-02
3.566541075706481934e-01	-3.554935101419687271e-03	7.205054908990859985e-02	1.256129294633865356e-01	3.221100866794586182e-01	6.794641166925430298e-02	1.745782941579818726e-01	2.827772796154022217e-01	1.754859685897827148e-01	1.337169110774993896e-01	8.393028378486633301e-02	1.642468124628067017e-01	3.350311517715454102e-01	9.488426893949508667e-02	4.400927945971488953e-02	2.617820501327514648e-01	3.040126860141754150e-01	1.370991468429565430e-01	2.268648706376552582e-02	3.675686419010162354e-01	3.771506249904632568e-01	9.309277683496475220e-02	6.773665547370910645e-02	1.763148903846740723e-01	3.246029615402221680e-01	6.573934108018875122e-02	5.099131911993026733e-02	3.706858158111572266e-01	2.144299745559692383e-01	1.540727615356445312e-01	6.732702255249023438e-02	2.088524252176284790e-01	3.544484078884124756e-01	3.592109680175781250e-02	6.702266633510589600e-02	1.936212331056594849e-01	2.747652530670166016e-01	8.442930877208709717e-02	1.583879441022872925e-01	3.493725657463073730e-01	3.147732019424438477e-01	1.742148548364639282e-01	7.525991648435592651e-02	1.933613419532775879e-01	2.452785074710845947e-01	1.630651801824569702e-01	1.596125215291976929e-02	1.918273568153381348e-01	2.719283401966094971e-01	8.377887308597564697e-02
3.476837575435638428e-01	3.047408536076545715e-02	5.038553103804588318e-02	1.536398231983184814e-01	3.153237700462341309e-01	5.877419188618659973e-02	1.117477789521217346e-01	2.759539783000946045e-01	2.039555907249450684e-01	8.980716764926910400e-02	9.781752526760101318e-02	1.460042893886566162e-01	3.705531656742095947e-01	7.606817781925201416e-02	-1.204913482069969177e-02	2.617820501327514648e-01	3.234782218933105469e-01	1.000081077218055725e-01	2.268648706376552582e-02	3.201189935207366943e-01	4.094874560832977295e-01	5.137573555111885071e-02	6.777805089950561523e-02	1.725265234708786011e-01	3.622806072235107422e-01	4.289167001843452454e-02	6.083356216549873352e-03	3.710291981697082520e-01	2.698519527912139893e-01	1.291654556989669800e-01	3.097400628030300140e-02	1.997824907302856445e-01	4.046583175659179688e-01	3.326009586453437805e-02	3.146554902195930481e-02	1.936212331056594849e-01	3.543722629547119141e-01	4.816351458430290222e-02	1.146768778562545776e-01	3.106318712234497070e-01	2.466353029012680054e-01	1.481227427721023560e-01	9.983079135417938232e-02	1.186270937323570251e-01	2.376971840858459473e-01	1.265024840831756592e-01	-5.298009514808654785e-02	1.845190674066543579e-01	2.576193511486053467e-01	1.251331269741058350e-01
3.297145366668701172e-01	4.149711504578590393e-02	7.726351916790008545e-02	1.727507412433624268e-01	3.139571547508239746e-01	5.078823864459991455e-02	1.023691147565841675e-01	2.485588788986206055e-01	1.662491858005523682e-01	3.533750399947166443e-02	1.320072114467620850e-01	1.467355787754058838e-01	3.208011090755462646e-01	7.856662571430206299e-02	4.891765490174293518e-02	2.203834205865859985e-01	2.740994989871978760e-01	1.099221035838127136e-01	-6.163261830806732178e-03	2.764658629894256592e-01	3.478537201881408691e-01	4.429997876286506653e-02	8.172144740819931030e-02	1.260516047477722168e-01	2.993496060371398926e-01	4.306254163384437561e-02	2.001748420298099518e-02	2.410095334053039551e-01	2.547001242637634277e-01	8.944600820541381836e-02	5.087950453162193298e-02	1.527818888425827026e-01	3.709352612495422363e-01	3.902462497353553772e-02	6.432029604911804199e-02	2.228229641914367676e-01	3.014020323753356934e-01	2.568552084267139435e-02	1.018645539879798889e-01	2.707481682300567627e-01	1.855761110782623291e-01	1.637198030948638916e-01	1.285228729248046875e-01	8.798153698444366455e-02	2.064899653196334839e-01	1.645943522453308105e-01	-2.043718658387660980e-02	1.639364510774612427e-01	2.396299839019775391e-01	1.946717500686645508e-01
2.417000532150268555e-01	3.338567214086651802e-03	8.784954994916915894e-02	1.305817961692810059e-01	1.936432421207427979e-01	9.401591867208480835e-02	1.111370474100112915e-01	1.961321383714675903e-01	9.838026016950607300e-02	4.794186726212501526e-02	1.172367781400680542e-01	6.343431025743484497e-02	2.088152766227722168e-01	1.028590053319931030e-01	7.384111732244491577e-02	1.815355122089385986e-01	1.374610066413879395e-01	1.307044923305511475e-01	1.900435611605644226e-02	2.472161650657653809e-01	2.508591711521148682e-01	4.991783946752548218e-02	1.088158488273620605e-01	8.837942034006118774e-02	1.503532081842422485e-01	9.483689814805984497e-02	4.715885221958160400e-02	2.148020416498184204e-01	1.443186551332473755e-01	6.943314522504806519e-02	3.202419355511665344e-02	1.527818888425827026e-01	2.685490250587463379e-01	3.902462497353553772e-02	8.674159646034240723e-02	1.776402145624160767e-01	1.511059403419494629e-01	3.621928766369819641e-02	7.923608273267745972e-02	2.133722752332687378e-01	1.282387375831604004e-01	1.869955658912658691e-01	1.059503480792045593e-01	1.219306215643882751e-01	9.221044182777404785e-02	1.450320184230804443e-01	-1.419553253799676895e-02	1.647894978523254395e-01	1.624554991722106934e-01	1.685308963060379028e-01
2.417000532150268555e-01	3.338567214086651802e-03	8.784954994916915894e-02	5.835645273327827454e-02	1.717685610055923462e-01	9.401591867208480835e-02	3.451067581772804260e-02	1.321245133876800537e-01	9.152399003505706787e-02	4.003225639462471008e-02	6.723910570144653320e-02	-4.133365291636437178e-04	1.071303933858871460e-01	1.147786974906921387e-01	7.974924892187118530e-02	1.085685119032859802e-01	5.009198933839797974e-02	7.211866229772567749e-02	-3.425915725529193878e-03	1.748899668455123901e-01	1.715910732746124268e-01	4.991783946752548218e-02	9.689447283744812012e-02	8.837942034006118774e-02	7.599112391471862793e-02	7.518787682056427002e-02	4.715885221958160400e-02	1.493876725435256958e-01	8.497288823127746582e-02	1.434198766946792603e-02	1.112635992467403412e-02	5.872350558638572693e-02	2.090848684310913086e-01	1.686801016330718994e-02	3.333192691206932068e-02	1.186968758702278137e-01	1.112871170043945312e-01	2.159163169562816620e-02	1.479244697839021683e-02	1.895738542079925537e-01	5.717729404568672180e-02	1.712066084146499634e-01	7.286678999662399292e-02	7.914064079523086548e-02	-1.629271893762052059e-03	1.287842094898223877e-01	-1.901221694424748421e-03	1.114685311913490295e-01	8.437850326299667358e-02	1.034640893340110779e-01
1.891077905893325806e-01	-2.090465836226940155e-02	4.543576389551162720e-02	1.040172278881072998e-01	1.862584054470062256e-01	1.123727038502693176e-01	6.689422298222780228e-03	9.909203648567199707e-02	6.727983057498931885e-02	1.303360052406787872e-02	1.178321987390518188e-02	4.101720824837684631e-02	1.071303933858871460e-01	1.058235615491867065e-01	6.248192116618156433e-02	1.391328722238540649e-01	4.507245495915412903e-02	2.181377261877059937e-02	-4.683354496955871582e-02	1.748899668455123901e-01	1.785260885953903198e-01	5.309741571545600891e-02	6.736949831247329712e-02	9.077595174312591553e-02	1.258769035339355469e-01	7.749119400978088379e-02	-7.616844959557056427e-03	1.717229485511779785e-01	1.007091104984283447e-01	-1.230919919908046722e-02	-2.984912879765033722e-02	1.047250330448150635e-01	1.751829236745834351e-01	3.839919343590736389e-02	-4.711232613772153854e-03	1.191805526614189148e-01	1.411801129579544067e-01	5.227470025420188904e-02	1.405460201203823090e-02	1.617198735475540161e-01	1.047063916921615601e-01	1.216359734535217285e-01	5.483735352754592896e-02	7.664937525987625122e-02	3.900938108563423157e-02	1.068759411573410034e-01	1.049684174358844757e-02	1.520772576332092285e-01	8.902227133512496948e-02	4.305894672870635986e-02
1.435297578573226929e-01	-3.517867252230644226e-02	2.560357376933097839e-02	1.559505760669708252e-01	1.862584054470062256e-01	9.177232533693313599e-02	3.257850185036659241e-02	1.075221300125122070e-01	2.809924259781837463e-02	3.089246712625026703e-02	1.776253804564476013e-02	8.266779780387878418e-02	1.274129152297973633e-01	5.795251950621604919e-02	5.876456946134567261e-02	1.337332576513290405e-01	1.088758632540702820e-01	3.727511316537857056e-02	-6.731384247541427612e-02	1.785795390605926514e-01	1.884105056524276733e-01	2.909824438393115997e-02	4.521797224879264832e-02	1.408966630697250366e-01	1.158412769436836243e-01	4.712305963039398193e-02	8.697690442204475403e-03	1.950712800025939941e-01	8.571529388427734375e-02	1.323772314935922623e-02	-5.192331969738006592e-03	1.591480970382690430e-01	1.751829236745834351e-01	1.423310767859220505e-02	3.029387444257736206e-02	1.274681091308593750e-01	9.760371595621109009e-02	8.022810518741607666e-02	4.229876399040222168e-02	1.407256871461868286e-01	1.254509091377258301e-01	6.867660582065582275e-02	2.540768310427665710e-02	0.000000000000000000e+00	9.310831129550933838e-02	6.980909407138824463e-02	1.574322767555713654e-02	1.602127850055694580e-01	1.107101365923881531e-01	2.052726037800312042e-02
0.000000000000000000e+00	0.000000000000000000e+00	0.000000000000000000e+00	0.000000000000000000e+00	0.000000000000000000e+00	0.000000000000000000e+00	0.000000000000000000e+00	0.000000000000000000e+00	0.000000000000000000e+00	0.000000000000000000e+00	0.000000000000000000e+00	0.000000000000000000e+00	0.000000000000000000e+00	0.000000000000000000e+00	0.000000000000000000e+00	0.000000000000000000e+00	0.000000000000000000e+00	0.000000000000000000e+00	0.000000000000000000e+00	0.000000000000000000e+00	0.000000000000000000e+00	0.000000000000000000e+00	0.000000000000000000e+00	0.000000000000000000e+00	0.000000000000000000e+00	0.000000000000000000e+00	0.000000000000000000e+00	0.000000000000000000e+00	0.000000000000000000e+00	0.000000000000000000e+00	0.000000000000000000e+00	0.000000000000000000e+00	0.000000000000000000e+00	0.000000000000000000e+00	0.000000000000000000e+00	0.000000000000000000e+00	0.000000000000000000e+00	0.000000000000000000e+00	0.000000000000000000e+00	0.000000000000000000e+00	0.000000000000000000e+00	0.000000000000000000e+00	0.000000000000000000e+00	0.000000000000000000e+00	0.000000000000000000e+00	0.000000000000000000e+00	0.000000000000000000e+00	0.000000000000000000e+00	0.000000000000000000e+00	0.000000000000000000e+00
0.000000000000000000e+00	0.000000000000000000e+00	0.000000000000000000e+00	0.000000000000000000e+00	0.000000000000000000e+00	0.000000000000000000e+00	0.000000000000000000e+00	0.000000000000000000e+00	0.000000000000000000e+00	0.000000000000000000e+00	0.000000000000000000e+00	0.000000000000000000e+00	0.000000000000000000e+00	0.000000000000000000e+00	0.000000000000000000e+00	0.000000000000000000e+00	0.000000000000000000e+00	0.000000000000000000e+00	0.000000000000000000e+00	0.000000000000000000e+00	0.000000000000000000e+00	0.000000000000000000e+00	0.000000000000000000e+00	0.000000000000000000e+00	0.000000000000000000e+00	0.000000000000000000e+00	0.000000000000000000e+00	0.000000000000000000e+00	0.000000000000000000e+00	0.000000000000000000e+00	0.000000000000000000e+00	0.000000000000000000e+00	0.000000000000000000e+00	0.000000000000000000e+00	0.000000000000000000e+00	0.000000000000000000e+00	0.000000000000000000e+00	0.000000000000000000e+00	0.000000000000000000e+00	0.000000000000000000e+00	0.000000000000000000e+00	0.000000000000000000e+00	0.000000000000000000e+00	0.000000000000000000e+00	0.000000000000000000e+00	0.000000000000000000e+00	0.000000000000000000e+00	0.000000000000000000e+00	0.000000000000000000e+00	0.000000000000000000e+00
0.000000000000000000e+00	0.000000000000000000e+00	0.000000000000000000e+00	0.000000000000000000e+00	0.000000000000000000e+00	0.000000000000000000e+00	0.000000000000000000e+00	0.000000000000000000e+00	0.000000000000000000e+00	0.000000000000000000e+00	0.000000000000000000e+00	0.000000000000000000e+00	0.000000000000000000e+00	0.000000000000000000e+00	0.000000000000000000e+00	0.000000000000000000e+00	0.000000000000000000e+00	0.000000000000000000e+00	0.000000000000000000e+00	0.000000000000000000e+00	0.000000000000000000e+00	0.000000000000000000e+00	0.000000000000000000e+00	0.000000000000000000e+00	0.000000000000000000e+00	0.000000000000000000e+00	0.000000000000000000e+00	0.000000000000000000e+00	0.000000000000000000e+00	0.000000000000000000e+00	0.000000000000000000e+00	0.000000000000000000e+00	0.000000000000000000e+00	0.000000000000000000e+00	0.000000000000000000e+00	0.000000000000000000e+00	0.000000000000000000e+00	0.000000000000000000e+00	0.000000000000000000e+00	0.000000000000000000e+00	0.000000000000000000e+00	0.000000000000000000e+00	0.000000000000000000e+00	0.000000000000000000e+00	0.000000000000000000e+00	0.000000000000000000e+00	0.000000000000000000e+00	0.000000000000000000e+00	0.000000000000000000e+00	0.000000000000000000e+00
0.000000000000000000e+00	0.000000000000000000e+00	0.000000000000000000e+00	0.000000000000000000e+00	0.000000000000000000e+00	0.000000000000000000e+00	0.000000000000000000e+00	0.000000000000000000e+00	0.000000000000000000e+00	0.000000000000000000e+00	0.000000000000000000e+00	0.000000000000000000e+00	0.000000000000000000e+00	0.000000000000000000e+00	0.000000000000000000e+00	0.000000000000000000e+00	0.000000000000000000e+00	0.000000000000000000e+00	0.000000000000000000e+00	0.000000000000000000e+00	0.000000000000000000e+00	0.000000000000000000e+00	0.000000000000000000e+00	0.000000000000000000e+00	0.000000000000000000e+00	0.000000000000000000e+00	0.000000000000000000e+00	0.000000000000000000e+00	0.000000000000000000e+00	0.000000000000000000e+00	0.000000000000000000e+00	0.000000000000000000e+00	0.000000000000000000e+00	0.000000000000000000e+00	0.000000000000000000e+00	0.000000000000000000e+00	0.000000000000000000e+00	0.000000000000000000e+00	0.000000000000000000e+00	0.000000000000000000e+00	0.000000000000000000e+00	0.000000000000000000e+00	0.000000000000000000e+00	0.000000000000000000e+00	0.000000000000000000e+00	0.000000000000000000e+00	0.000000000000000000e+00	0.000000000000000000e+00	0.000000000000000000e+00	0.000000000000000000e+00
0.000000000000000000e+00	0.000000000000000000e+00	0.000000000000000000e+00	0.000000000000000000e+00	0.000000000000000000e+00	0.000000000000000000e+00	0.000000000000000000e+00	0.000000000000000000e+00	0.000000000000000000e+00	0.000000000000000000e+00	0.000000000000000000e+00	0.000000000000000000e+00	0.000000000000000000e+00	0.000000000000000000e+00	0.000000000000000000e+00	0.000000000000000000e+00	0.000000000000000000e+00	0.000000000000000000e+00	0.000000000000000000e+00	0.000000000000000000e+00	0.000000000000000000e+00	0.000000000000000000e+00	0.000000000000000000e+00	0.000000000000000000e+00	0.000000000000000000e+00	0.000000000000000000e+00	0.000000000000000000e+00	0.000000000000000000e+00	0.000000000000000000e+00	0.000000000000000000e+00	0.000000000000000000e+00	0.000000000000000000e+00	0.000000000000000000e+00	0.000000000000000000e+00	0.000000000000000000e+00	0.000000000000000000e+00	0.000000000000000000e+00	0.000000000000000000e+00	0.000000000000000000e+00	0.000000000000000000e+00	0.000000000000000000e+00	0.000000000000000000e+00	0.000000000000000000e+00	0.000000000000000000e+00	0.000000000000000000e+00	0.000000000000000000e+00	0.000000000000000000e+00	0.000000000000000000e+00	0.000000000000000000e+00	0.000000000000000000e+00
0.000000000000000000e+00	0.000000000000000000e+00	0.000000000000000000e+00	0.000000000000000000e+00	0.000000000000000000e+00	0.000000000000000000e+00	0.000000000000000000e+00	0.000000000000000000e+00	0.000000000000000000e+00	0.000000000000000000e+00	0.000000000000000000e+00	0.000000000000000000e+00	0.000000000000000000e+00	0.000000000000000000e+00	0.000000000000000000e+00	0.000000000000000000e+00	0.000000000000000000e+00	0.000000000000000000e+00	0.000000000000000000e+00	0.000000000000000000e+00	0.000000000000000000e+00	0.000000000000000000e+00	0.000000000000000000e+00	0.000000000000000000e+00	0.000000000000000000e+00	0.000000000000000000e+00	0.000000000000000000e+00	0.000000000000000000e+00	0.000000000000000000e+00	0.000000000000000000e+00	0.000000000000000000e+00	0.000000000000000000e+00	0.000000000000000000e+00	0.000000000000000000e+00	0.000000000000000000e+00	0.000000000000000000e+00	0.000000000000000000e+00	0.000000000000000000e+00	0.000000000000000000e+00	0.000000000000000000e+00	0.000000000000000000e+00	0.000000000000000000e+00	0.000000000000000000e+00	0.000000000000000000e+00	0.000000000000000000e+00	0.000000000000000000e+00	0.000000000000000000e+00	0.000000000000000000e+00	0.000000000000000000e+00	0.000000000000000000e+00
0.000000000000000000e+00	0.000000000000000000e+00	0.000000000000000000e+00	0.000000000000000000e+00	0.000000000000000000e+00	0.000000000000000000e+00	0.000000000000000000e+00	0.000000000000000000e+00	0.000000000000000000e+00	0.000000000000000000e+00	0.000000000000000000e+00	0.000000000000000000e+00	0.000000000000000000e+00	0.000000000000000000e+00	0.000000000000000000e+00	0.000000000000000000e+00	0.000000000000000000e+00	0.000000000000000000e+00	0.000000000000000000e+00	0.000000000000000000e+00	0.000000000000000000e+00	0.000000000000000000e+00	0.000000000000000000e+00	0.000000000000000000e+00	0.000000000000000000e+00	0.000000000000000000e+00	0.000000000000000000e+00	0.000000000000000000e+00	0.000000000000000000e+00	0.000000000000000000e+00	0.000000000000000000e+00	0.000000000000000000e+00	0.000000000000000000e+00	0.000000000000000000e+00	0.000000000000000000e+00	0.000000000000000000e+00	0.000000000000000000e+00	0.000000000000000000e+00	0.000000000000000000e+00	0.000000000000000000e+00	0.000000000000000000e+00	0.000000000000000000e+00	0.000000000000000000e+00	0.000000000000000000e+00	0.000000000000000000e+00	0.000000000000000000e+00	0.000000000000000000e+00	0.000000000000000000e+00	0.000000000000000000e+00	0.000000000000000000e+00
0.000000000000000000e+00	0.000000000000000000e+00	0.000000000000000000e+00	0.000000000000000000e+00	0.000000000000000000e+00	0.000000000000000000e+00	0.000000000000000000e+00	0.000000000000000000e+00	0.000000000000000000e+00	0.000000000000000000e+00	0.000000000000000000e+00	0.000000000000000000e+00	0.000000000000000000e+00	0.000000000000000000e+00	0.000000000000000000e+00	0.000000000000000000e+00	0.000000000000000000e+00	0.000000000000000000e+00	0.000000000000000000e+00	0.000000000000000000e+00	0.000000000000000000e+00	0.000000000000000000e+00	0.000000000000000000e+00	0.000000000000000000e+00	0.000000000000000000e+00	0.000000000000000000e+00	0.000000000000000000e+00	0.000000000000000000e+00	0.000000000000000000e+00	0.000000000000000000e+00	0.000000000000000000e+00	0.000000000000000000e+00	0.000000000000000000e+00	0.000000000000000000e+00	0.000000000000000000e+00	0.000000000000000000e+00	0.000000000000000000e+00	0.000000000000000000e+00	0.000000000000000000e+00	0.000000000000000000e+00	0.000000000000000000e+00	0.000000000000000000e+00	0.000000000000000000e+00	0.000000000000000000e+00	0.000000000000000000e+00	0.000000000000000000e+00	0.000000000000000000e+00	0.000000000000000000e+00	0.000000000000000000e+00	0.000000000000000000e+00
0.000000000000000000e+00	0.000000000000000000e+00	0.000000000000000000e+00	0.000000000000000000e+00	0.000000000000000000e+00	0.000000000000000000e+00	0.000000000000000000e+00	0.000000000000000000e+00	0.000000000000000000e+00	0.000000000000000000e+00	0.000000000000000000e+00	0.000000000000000000e+00	0.000000000000000000e+00	0.000000000000000000e+00	0.000000000000000000e+00	0.000000000000000000e+00	0.000000000000000000e+00	0.000000000000000000e+00	0.000000000000000000e+00	0.000000000000000000e+00	0.000000000000000000e+00	0.000000000000000000e+00	0.000000000000000000e+00	0.000000000000000000e+00	0.000000000000000000e+00	0.000000000000000000e+00	0.000000000000000000e+00	0.000000000000000000e+00	0.000000000000000000e+00	0.000000000000000000e+00	0.000000000000000000e+00	0.000000000000000000e+00	0.000000000000000000e+00	0.000000000000000000e+00	0.000000000000000000e+00	0.000000000000000000e+00	0.000000000000000000e+00	0.000000000000000000e+00	0.000000000000000000e+00	0.000000000000000000e+00	0.000000000000000000e+00	0.000000000000000000e+00	0.000000000000000000e+00	0.000000000000000000e+00	0.000000000000000000e+00	0.000000000000000000e+00	0.000000000000000000e+00	0.000000000000000000e+00	0.000000000000000000e+00	0.000000000000000000e+00
0.000000000000000000e+00	0.000000000000000000e+00	0.000000000000000000e+00	0.000000000000000000e+00	0.000000000000000000e+00	0.000000000000000000e+00	0.000000000000000000e+00	0.000000000000000000e+00	0.000000000000000000e+00	0.000000000000000000e+00	0.000000000000000000e+00	0.000000000000000000e+00	0.000000000000000000e+00	0.000000000000000000e+00	0.000000000000000000e+00	0.000000000000000000e+00	0.000000000000000000e+00	0.000000000000000000e+00	0.000000000000000000e+00	0.000000000000000000e+00	0.000000000000000000e+00	0.000000000000000000e+00	0.000000000000000000e+00	0.000000000000000000e+00	0.000000000000000000e+00	0.000000000000000000e+00	0.000000000000000000e+00	0.000000000000000000e+00	0.000000000000000000e+00	0.000000000000000000e+00	0.000000000000000000e+00	0.000000000000000000e+00	0.000000000000000000e+00	0.000000000000000000e+00	0.000000000000000000e+00	0.000000000000000000e+00	0.000000000000000000e+00	0.000000000000000000e+00	0.000000000000000000e+00	0.000000000000000000e+00	0.000000000000000000e+00	0.000000000000000000e+00	0.000000000000000000e+00	0.000000000000000000e+00	0.000000000000000000e+00	0.000000000000000000e+00	0.000000000000000000e+00	0.000000000000000000e+00	0.000000000000000000e+00	0.000000000000000000e+00
0.000000000000000000e+00	0.000000000000000000e+00	0.000000000000000000e+00	0.000000000000000000e+00	0.000000000000000000e+00	0.000000000000000000e+00	0.000000000000000000e+00	0.000000000000000000e+00	0.000000000000000000e+00	0.000000000000000000e+00	0.000000000000000000e+00	0.000000000000000000e+00	0.000000000000000000e+00	0.000000000000000000e+00	0.000000000000000000e+00	0.000000000000000000e+00	0.000000000000000000e+00	0.000000000000000000e+00	0.000000000000000000e+00	0.000000000000000000e+00	0.000000000000000000e+00	0.000000000000000000e+00	0.000000000000000000e+00	0.000000000000000000e+00	0.000000000000000000e+00	0.000000000000000000e+00	0.000000000000000000e+00	0.000000000000000000e+00	0.000000000000000000e+00	0.000000000000000000e+00	0.000000000000000000e+00	0.000000000000000000e+00	0.000000000000000000e+00	0.000000000000000000e+00	0.000000000000000000e+00	0.000000000000000000e+00	0.000000000000000000e+00	0.000000000000000000e+00	0.000000000000000000e+00	0.000000000000000000e+00	0.000000000000000000e+00	0.000000000000000000e+00	0.000000000000000000e+00	0.000000000000000000e+00	0.000000000000000000e+00	0.000000000000000000e+00	0.000000000000000000e+00	0.000000000000000000e+00	0.000000000000000000e+00	0.000000000000000000e+00
0.000000000000000000e+00	0.000000000000000000e+00	0.000000000000000000e+00	0.000000000000000000e+00	0.000000000000000000e+00	0.000000000000000000e+00	0.000000000000000000e+00	0.000000000000000000e+00	0.000000000000000000e+00	0.000000000000000000e+00	0.000000000000000000e+00	0.000000000000000000e+00	0.000000000000000000e+00	0.000000000000000000e+00	0.000000000000000000e+00	0.000000000000000000e+00	0.000000000000000000e+00	0.000000000000000000e+00	0.000000000000000000e+00	0.000000000000000000e+00	0.000000000000000000e+00	0.000000000000000000e+00	0.000000000000000000e+00	0.000000000000000000e+00	0.000000000000000000e+00	0.000000000000000000e+00	0.000000000000000000e+00	0.000000000000000000e+00	0.000000000000000000e+00	0.000000000000000000e+00	0.000000000000000000e+00	0.000000000000000000e+00	0.000000000000000000e+00	0.000000000000000000e+00	0.000000000000000000e+00	0.000000000000000000e+00	0.000000000000000000e+00	0.000000000000000000e+00	0.000000000000000000e+00	0.000000000000000000e+00	0.000000000000000000e+00	0.000000000000000000e+00	0.000000000000000000e+00	0.000000000000000000e+00	0.000000000000000000e+00	0.000000000000000000e+00	0.000000000000000000e+00	0.000000000000000000e+00	0.000000000000000000e+00	0.000000000000000000e+00
0.000000000000000000e+00	0.000000000000000000e+00	0.000000000000000000e+00	0.000000000000000000e+00	0.000000000000000000e+00	0.000000000000000000e+00	0.000000000000000000e+00	0.000000000000000000e+00	0.000000000000000000e+00	0.000000000000000000e+00	0.000000000000000000e+00	0.000000000000000000e+00	0.000000000000000000e+00	0.000000000000000000e+00	0.000000000000000000e+00	0.000000000000000000e+00	0.000000000000000000e+00	0.000000000000000000e+00	0.000000000000000000e+00	0.000000000000000000e+00	0.000000000000000000e+00	0.000000000000000000e+00	0.000000000000000000e+00	0.000000000000000000e+00	0.000000000000000000e+00	0.000000000000000000e+00	0.000000000000000000e+00	0.000000000000000000e+00	0.000000000000000000e+00	0.000000000000000000e+00	0.000000000000000000e+00	0.000000000000000000e+00	0.000000000000000000e+00	0.000000000000000000e+00	0.000000000000000000e+00	0.000000000000000000e+00	0.000000000000000000e+00	0.000000000000000000e+00	0.000000000000000000e+00	0.000000000000000000e+00	0.000000000000000000e+00	0.000000000000000000e+00	0.000000000000000000e+00	0.000000000000000000e+00	0.000000000000000000e+00	0.000000000000000000e+00	0.000000000000000000e+00	0.000000000000000000e+00	0.000000000000000000e+00	0.000000000000000000e+00
0.000000000000000000e+00	0.000000000000000000e+00	0.000000000000000000e+00	0.000000000000000000e+00	0.000000000000000000e+00	0.000000000000000000e+00	0.000000000000000000e+00	0.000000000000000000e+00	0.000000000000000000e+00	0.000000000000000000e+00	0.000000000000000000e+00	0.000000000000000000e+00	0.000000000000000000e+00	0.000000000000000000e+00	0.000000000000000000e+00	0.000000000000000000e+00	0.000000000000000000e+00	0.000000000000000000e+00	0.000000000000000000e+00	0.000000000000000000e+00	0.000000000000000000e+00	0.000000000000000000e+00	0.000000000000000000e+00	0.000000000000000000e+00	0.000000000000000000e+00	0.000000000000000000e+00	0.000000000000000000e+00	0.000000000000000000e+00	0.000000000000000000e+00	0.000000000000000000e+00	0.000000000000000000e+00	0.000000000000000000e+00	0.000000000000000000e+00	0.000000000000000000e+00	0.000000000000000000e+00	0.000000000000000000e+00	0.000000000000000000e+00	0.000000000000000000e+00	0.000000000000000000e+00	0.000000000000000000e+00	0.000000000000000000e+00	0.000000000000000000e+00	0.000000000000000000e+00	0.000000000000000000e+00	0.000000000000000000e+00	0.000000000000000000e+00	0.000000000000000000e+00	0.000000000000000000e+00	0.000000000000000000e+00	0.000000000000000000e+00
0.000000000000000000e+00	0.000000000000000000e+00	0.000000000000000000e+00	0.000000000000000000e+00	0.000000000000000000e+00	0.000000000000000000e+00	0.000000000000000000e+00	0.000000000000000000e+00	0.000000000000000000e+00	0.000000000000000000e+00	0.000000000000000000e+00	0.000000000000000000e+00	0.000000000000000000e+00	0.000000000000000000e+00	0.000000000000000000e+00	0.000000000000000000e+00	0.000000000000000000e+00	0.000000000000000000e+00	0.000000000000000000e+00	0.000000000000000000e+00	0.000000000000000000e+00	0.000000000000000000e+00	0.000000000000000000e+00	0.000000000000000000e+00	0.000000000000000000e+00	0.000000000000000000e+00	0.000000000000000000e+00	0.000000000000000000e+00	0.000000000000000000e+00	0.000000000000000000e+00	0.000000000000000000e+00	0.000000000000000000e+00	0.000000000000000000e+00	0.000000000000000000e+00	0.000000000000000000e+00	0.000000000000000000e+00	0.000000000000000000e+00	0.000000000000000000e+00	0.000000000000000000e+00	0.000000000000000000e+00	0.000000000000000000e+00	0.000000000000000000e+00	0.000000000000000000e+00	0.000000000000000000e+00	0.000000000000000000e+00	0.000000000000000000e+00	0.000000000000000000e+00	0.000000000000000000e+00	0.000000000000000000e+00	0.000000000000000000e+00
0.000000000000000000e+00	0.000000000000000000e+00	0.000000000000000000e+00	0.000000000000000000e+00	0.000000000000000000e+00	0.000000000000000000e+00	0.000000000000000000e+00	0.000000000000000000e+00	0.000000000000000000e+00	0.000000000000000000e+00	0.000000000000000000e+00	0.000000000000000000e+00	0.000000000000000000e+00	0.000000000000000000e+00	0.000000000000000000e+00	0.000000000000000000e+00	0.000000000000000000e+00	0.000000000000000000e+00	0.000000000000000000e+00	0.000000000000000000e+00	0.000000000000000000e+00	0.000000000000000000e+00	0.000000000000000000e+00	0.000000000000000000e+00	0.000000000000000000e+00	0.000000000000000000e+00	0.000000000000000000e+00	0.000000000000000000e+00	0.000000000000000000e+00	0.000000000000000000e+00	0.000000000000000000e+00	0.000000000000000000e+00	0.000000000000000000e+00	0.000000000000000000e+00	0.000000000000000000e+00	0.000000000000000000e+00	0.000000000000000000e+00	0.000000000000000000e+00	0.000000000000000000e+00	0.000000000000000000e+00	0.000000000000000000e+00	0.000000000000000000e+00	0.000000000000000000e+00	0.000000000000000000e+00	0.000000000000000000e+00	0.000000000000000000e+00	0.000000000000000000e+00	0.000000000000000000e+00	0.000000000000000000e+00	0.000000000000000000e+00
0.000000000000000000e+00	0.000000000000000000e+00	0.000000000000000000e+00	0.000000000000000000e+00	0.000000000000000000e+00	0.000000000000000000e+00	0.000000000000000000e+00	0.000000000000000000e+00	0.000000000000000000e+00	0.000000000000000000e+00	0.000000000000000000e+00	0.000000000000000000e+00	0.000000000000000000e+00	0.000000000000000000e+00	0.000000000000000000e+00	0.000000000000000000e+00	0.000000000000000000e+00	0.000000000000000000e+00	0.000000000000000000e+00	0.000000000000000000e+00	0.000000000000000000e+00	0.000000000000000000e+00	0.000000000000000000e+00	0.000000000000000000e+00	0.000000000000000000e+00	0.000000000000000000e+00	0.000000000000000000e+00	0.000000000000000000e+00	0.000000000000000000e+00	0.000000000000000000e+00	0.000000000000000000e+00	0.000000000000000000e+00	0.000000000000000000e+00	0.000000000000000000e+00	0.000000000000000000e+00	0.000000000000000000e+00	0.000000000000000000e+00	0.000000000000000000e+00	0.000000000000000000e+00	0.000000000000000000e+00	0.000000000000000000e+00	0.000000000000000000e+00	0.000000000000000000e+00	0.000000000000000000e+00	0.000000000000000000e+00	0.000000000000000000e+00	0.000000000000000000e+00	0.000000000000000000e+00	0.000000000000000000e+00	0.000000000000000000e+00
0.000000000000000000e+00	0.000000000000000000e+00	0.000000000000000000e+00	0.000000000000000000e+00	0.000000000000000000e+00	0.000000000000000000e+00	0.000000000000000000e+00	0.000000000000000000e+00	0.000000000000000000e+00	0.000000000000000000e+00	0.000000000000000000e+00	0.000000000000000000e+00	0.000000000000000000e+00	0.000000000000000000e+00	0.000000000000000000e+00	0.000000000000000000e+00	0.000000000000000000e+00	0.000000000000000000e+00	0.000000000000000000e+00	0.000000000000000000e+00	0.000000000000000000e+00	0.000000000000000000e+00	0.000000000000000000e+00	0.000000000000000000e+00	0.000000000000000000e+00	0.000000000000000000e+00	0.000000000000000000e+00	0.000000000000000000e+00	0.000000000000000000e+00	0.000000000000000000e+00	0.000000000000000000e+00	0.000000000000000000e+00	0.000000000000000000e+00	0.000000000000000000e+00	0.000000000000000000e+00	0.000000000000000000e+00	0.000000000000000000e+00	0.000000000000000000e+00	0.000000000000000000e+00	0.000000000000000000e+00	0.000000000000000000e+00	0.000000000000000000e+00	0.000000000000000000e+00	0.000000000000000000e+00	0.000000000000000000e+00	0.000000000000000000e+00	0.000000000000000000e+00	0.000000000000000000e+00	0.000000000000000000e+00	0.000000000000000000e+00
0.000000000000000000e+00	0.000000000000000000e+00	0.000000000000000000e+00	0.000000000000000000e+00	0.000000000000000000e+00	0.000000000000000000e+00	0.000000000000000000e+00	0.000000000000000000e+00	0.000000000000000000e+00	0.000000000000000000e+00	0.000000000000000000e+00	0.000000000000000000e+00	0.000000000000000000e+00	0.000000000000000000e+00	0.000000000000000000e+00	0.000000000000000000e+00	0.000000000000000000e+00	0.000000000000000000e+00	0.000000000000000000e+00	0.000000000000000000e+00	0.000000000000000000e+00	0.000000000000000000e+00	0.000000000000000000e+00	0.000000000000000000e+00	0.000000000000000000e+00	0.000000000000000000e+00	0.000000000000000000e+00	0.000000000000000000e+00	0.000000000000000000e+00	0.000000000000000000e+00	0.000000000000000000e+00	0.000000000000000000e+00	0.000000000000000000e+00	0.000000000000000000e+00	0.000000000000000000e+00	0.000000000000000000e+00	0.000000000000000000e+00	0.000000000000000000e+00	0.000000000000000000e+00	0.000000000000000000e+00	0.000000000000000000e+00	0.000000000000000000e+00	0.000000000000000000e+00	0.000000000000000000e+00	0.000000000000000000e+00	0.000000000000000000e+00	0.000000000000000000e+00	0.000000000000000000e+00	0.000000000000000000e+00	0.000000000000000000e+00
0.000000000000000000e+00	0.000000000000000000e+00	0.000000000000000000e+00	0.000000000000000000e+00	0.000000000000000000e+00	0.000000000000000000e+00	0.000000000000000000e+00	0.000000000000000000e+00	0.000000000000000000e+00	0.000000000000000000e+00	0.000000000000000000e+00	0.000000000000000000e+00	0.000000000000000000e+00	0.000000000000000000e+00	0.000000000000000000e+00	0.000000000000000000e+00	0.000000000000000000e+00	0.000000000000000000e+00	0.000000000000000000e+00	0.000000000000000000e+00	0.000000000000000000e+00	0.000000000000000000e+00	0.000000000000000000e+00	0.000000000000000000e+00	0.000000000000000000e+00	0.000000000000000000e+00	0.000000000000000000e+00	0.000000000000000000e+00	0.000000000000000000e+00	0.000000000000000000e+00	0.000000000000000000e+00	0.000000000000000000e+00	0.000000000000000000e+00	0.000000000000000000e+00	0.000000000000000000e+00	0.000000000000000000e+00	0.000000000000000000e+00	0.000000000000000000e+00	0.000000000000000000e+00	0.000000000000000000e+00	0.000000000000000000e+00	0.000000000000000000e+00	0.000000000000000000e+00	0.000000000000000000e+00	0.000000000000000000e+00	0.000000000000000000e+00	0.000000000000000000e+00	0.000000000000000000e+00	0.000000000000000000e+00	0.000000000000000000e+00
0.000000000000000000e+00	0.000000000000000000e+00	0.000000000000000000e+00	0.000000000000000000e+00	0.000000000000000000e+00	0.000000000000000000e+00	0.000000000000000000e+00	0.000000000000000000e+00	0.000000000000000000e+00	0.000000000000000000e+00	0.000000000000000000e+00	0.000000000000000000e+00	0.000000000000000000e+00	0.000000000000000000e+00	0.000000000000000000e+00	0.000000000000000000e+00	0.000000000000000000e+00	0.000000000000000000e+00	0.000000000000000000e+00	0.000000000000000000e+00	0.000000000000000000e+00	0.000000000000000000e+00	0.000000000000000000e+00	0.000000000000000000e+00	0.000000000000000000e+00	0.000000000000000000e+00	0.000000000000000000e+00	0.000000000000000000e+00	0.000000000000000000e+00	0.000000000000000000e+00	0.000000000000000000e+00	0.000000000000000000e+00	0.000000000000000000e+00	0.000000000000000000e+00	0.000000000000000000e+00	0.000000000000000000e+00	0.000000000000000000e+00	0.000000000000000000e+00	0.000000000000000000e+00	0.000000000000000000e+00	0.000000000000000000e+00	0.000000000000000000e+00	0.000000000000000000e+00	0.000000000000000000e+00	0.000000000000000000e+00	0.000000000000000000e+00	0.000000000000000000e+00	0.000000000000000000e+00	0.000000000000000000e+00	0.000000000000000000e+00
0.000000000000000000e+00	0.000000000000000000e+00	0.000000000000000000e+00	0.000000000000000000e+00	0.000000000000000000e+00	0.000000000000000000e+00	0.000000000000000000e+00	0.000000000000000000e+00	0.000000000000000000e+00	0.000000000000000000e+00	0.000000000000000000e+00	0.000000000000000000e+00	0.000000000000000000e+00	0.000000000000000000e+00	0.000000000000000000e+00	0.000000000000000000e+00	0.000000000000000000e+00	0.000000000000000000e+00	0.000000000000000000e+00	0.000000000000000000e+00	0.000000000000000000e+00	0.000000000000000000e+00	0.000000000000000000e+00	0.000000000000000000e+00	0.000000000000000000e+00	0.000000000000000000e+00	0.000000000000000000e+00	0.000000000000000000e+00	0.000000000000000000e+00	0.000000000000000000e+00	0.000000000000000000e+00	0.000000000000000000e+00	0.000000000000000000e+00	0.000000000000000000e+00	0.000000000000000000e+00	0.000000000000000000e+00	0.000000000000000000e+00	0.000000000000000000e+00	0.000000000000000000e+00	0.000000000000000000e+00	0.000000000000000000e+00	0.000000000000000000e+00	0.000000000000000000e+00	0.000000000000000000e+00	0.000000000000000000e+00	0.000000000000000000e+00	0.000000000000000000e+00	0.000000000000000000e+00	0.000000000000000000e+00	0.000000000000000000e+00
0.000000000000000000e+00	0.000000000000000000e+00	0.000000000000000000e+00	0.000000000000000000e+00	0.000000000000000000e+00	0.000000000000000000e+00	0.000000000000000000e+00	0.000000000000000000e+00	0.000000000000000000e+00	0.000000000000000000e+00	0.000000000000000000e+00	0.000000000000000000e+00	0.000000000000000000e+00	0.000000000000000000e+00	0.000000000000000000e+00	0.000000000000000000e+00	0.000000000000000000e+00	0.000000000000000000e+00	0.000000000000000000e+00	0.000000000000000000e+00	0.000000000000000000e+00	0.000000000000000000e+00	0.000000000000000000e+00	0.000000000000000000e+00	0.000000000000000000e+00	0.000000000000000000e+00	0.000000000000000000e+00	0.000000000000000000e+00	0.000000000000000000e+00	0.000000000000000000e+00	0.000000000000000000e+00	0.000000000000000000e+00	0.000000000000000000e+00	0.000000000000000000e+00	0.000000000000000000e+00	0.000000000000000000e+00	0.000000000000000000e+00	0.000000000000000000e+00	0.000000000000000000e+00	0.000000000000000000e+00	0.000000000000000000e+00	0.000000000000000000e+00	0.000000000000000000e+00	0.000000000000000000e+00	0.000000000000000000e+00	0.000000000000000000e+00	0.000000000000000000e+00	0.000000000000000000e+00	0.000000000000000000e+00	0.000000000000000000e+00
0.000000000000000000e+00	0.000000000000000000e+00	0.000000000000000000e+00	0.000000000000000000e+00	0.000000000000000000e+00	0.000000000000000000e+00	0.000000000000000000e+00	0.000000000000000000e+00	0.000000000000000000e+00	0.000000000000000000e+00	0.000000000000000000e+00	0.000000000000000000e+00	0.000000000000000000e+00	0.000000000000000000e+00	0.000000000000000000e+00	0.000000000000000000e+00	0.000000000000000000e+00	0.000000000000000000e+00	0.000000000000000000e+00	0.000000000000000000e+00	0.000000000000000000e+00	0.000000000000000000e+00	0.000000000000000000e+00	0.000000000000000000e+00	0.000000000000000000e+00	0.000000000000000000e+00	0.000000000000000000e+00	0.000000000000000000e+00	0.000000000000000000e+00	0.000000000000000000e+00	0.000000000000000000e+00	0.000000000000000000e+00	0.000000000000000000e+00	0.000000000000000000e+00	0.000000000000000000e+00	0.000000000000000000e+00	0.000000000000000000e+00	0.000000000000000000e+00	0.000000000000000000e+00	0.000000000000000000e+00	0.000000000000000000e+00	0.000000000000000000e+00	0.000000000000000000e+00	0.000000000000000000e+00	0.000000000000000000e+00	0.000000000000000000e+00	0.000000000000000000e+00	0.000000000000000000e+00	0.000000000000000000e+00	0.000000000000000000e+00
0.000000000000000000e+00	0.000000000000000000e+00	0.000000000000000000e+00	0.000000000000000000e+00	0.000000000000000000e+00	0.000000000000000000e+00	0.000000000000000000e+00	0.000000000000000000e+00	0.000000000000000000e+00	0.000000000000000000e+00	0.000000000000000000e+00	0.000000000000000000e+00	0.000000000000000000e+00	0.000000000000000000e+00	0.000000000000000000e+00	0.000000000000000000e+00	0.000000000000000000e+00	0.000000000000000000e+00	0.000000000000000000e+00	0.000000000000000000e+00	0.000000000000000000e+00	0.000000000000000000e+00	0.000000000000000000e+00	0.000000000000000000e+00	0.000000000000000000e+00	0.000000000000000000e+00	0.000000000000000000e+00	0.000000000000000000e+00	0.000000000000000000e+00	0.000000000000000000e+00	0.000000000000000000e+00	0.000000000000000000e+00	0.000000000000000000e+00	0.000000000000000000e+00	0.000000000000000000e+00	0.000000000000000000e+00	0.000000000000000000e+00	0.000000000000000000e+00	0.000000000000000000e+00	0.000000000000000000e+00	0.000000000000000000e+00	0.000000000000000000e+00	0.000000000000000000e+00	0.000000000000000000e+00	0.000000000000000000e+00	0.000000000000000000e+00	0.000000000000000000e+00	0.000000000000000000e+00	0.000000000000000000e+00	0.000000000000000000e+00
0.000000000000000000e+00	0.000000000000000000e+00	0.000000000000000000e+00	0.000000000000000000e+00	0.000000000000000000e+00	0.000000000000000000e+00	0.000000000000000000e+00	0.000000000000000000e+00	0.000000000000000000e+00	0.000000000000000000e+00	0.000000000000000000e+00	0.000000000000000000e+00	0.000000000000000000e+00	0.000000000000000000e+00	0.000000000000000000e+00	0.000000000000000000e+00	0.000000000000000000e+00	0.000000000000000000e+00	0.000000000000000000e+00	0.000000000000000000e+00	0.000000000000000000e+00	0.000000000000000000e+00	0.000000000000000000e+00	0.000000000000000000e+00	0.000000000000000000e+00	0.000000000000000000e+00	0.000000000000000000e+00	0.000000000000000000e+00	0.000000000000000000e+00	0.000000000000000000e+00	0.000000000000000000e+00	0.000000000000000000e+00	0.000000000000000000e+00	0.000000000000000000e+00	0.000000000000000000e+00	0.000000000000000000e+00	0.000000000000000000e+00	0.000000000000000000e+00	0.000000000000000000e+00	0.000000000000000000e+00	0.000000000000000000e+00	0.000000000000000000e+00	0.000000000000000000e+00	0.000000000000000000e+00	0.000000000000000000e+00	0.000000000000000000e+00	0.000000000000000000e+00	0.000000000000000000e+00	0.000000000000000000e+00	0.000000000000000000e+00
0.000000000000000000e+00	0.000000000000000000e+00	0.000000000000000000e+00	0.000000000000000000e+00	0.000000000000000000e+00	0.000000000000000000e+00	0.000000000000000000e+00	0.000000000000000000e+00	0.000000000000000000e+00	0.000000000000000000e+00	0.000000000000000000e+00	0.000000000000000000e+00	0.000000000000000000e+00	0.000000000000000000e+00	0.000000000000000000e+00	0.000000000000000000e+00	0.000000000000000000e+00	0.000000000000000000e+00	0.000000000000000000e+00	0.000000000000000000e+00	0.000000000000000000e+00	0.000000000000000000e+00	0.000000000000000000e+00	0.000000000000000000e+00	0.000000000000000000e+00	0.000000000000000000e+00	0.000000000000000000e+00	0.000000000000000000e+00	0.000000000000000000e+00	0.000000000000000000e+00	0.000000000000000000e+00	0.000000000000000000e+00	0.000000000000000000e+00	0.000000000000000000e+00	0.000000000000000000e+00	0.000000000000000000e+00	0.000000000000000000e+00	0.000000000000000000e+00	0.000000000000000000e+00	0.000000000000000000e+00	0.000000000000000000e+00	0.000000000000000000e+00	0.000000000000000000e+00	0.000000000000000000e+00	0.000000000000000000e+00	0.000000000000000000e+00	0.000000000000000000e+00	0.000000000000000000e+00	0.000000000000000000e+00	0.000000000000000000e+00
0.000000000000000000e+00	0.000000000000000000e+00	0.000000000000000000e+00	0.000000000000000000e+00	0.000000000000000000e+00	0.000000000000000000e+00	0.000000000000000000e+00	0.000000000000000000e+00	0.000000000000000000e+00	0.000000000000000000e+00	0.000000000000000000e+00	0.000000000000000000e+00	0.000000000000000000e+00	0.000000000000000000e+00	0.000000000000000000e+00	0.000000000000000000e+00	0.000000000000000000e+00	0.000000000000000000e+00	0.000000000000000000e+00	0.000000000000000000e+00	0.000000000000000000e+00	0.000000000000000000e+00	0.000000000000000000e+00	0.000000000000000000e+00	0.000000000000000000e+00	0.000000000000000000e+00	0.000000000000000000e+00	0.000000000000000000e+00	0.000000000000000000e+00	0.000000000000000000e+00	0.000000000000000000e+00	0.000000000000000000e+00	0.000000000000000000e+00	0.000000000000000000e+00	0.000000000000000000e+00	0.000000000000000000e+00	0.000000000000000000e+00	0.000000000000000000e+00	0.000000000000000000e+00	0.000000000000000000e+00	0.000000000000000000e+00	0.000000000000000000e+00	0.000000000000000000e+00	0.000000000000000000e+00	0.000000000000000000e+00	0.000000000000000000e+00	0.000000000000000000e+00	0.000000000000000000e+00	0.000000000000000000e+00	0.000000000000000000e+00
0.000000000000000000e+00	0.000000000000000000e+00	0.000000000000000000e+00	0.000000000000000000e+00	0.000000000000000000e+00	0.000000000000000000e+00	0.000000000000000000e+00	0.000000000000000000e+00	0.000000000000000000e+00	0.000000000000000000e+00	0.000000000000000000e+00	0.000000000000000000e+00	0.000000000000000000e+00	0.000000000000000000e+00	0.000000000000000000e+00	0.000000000000000000e+00	0.000000000000000000e+00	0.000000000000000000e+00	0.000000000000000000e+00	0.000000000000000000e+00	0.000000000000000000e+00	0.000000000000000000e+00	0.000000000000000000e+00	0.000000000000000000e+00	0.000000000000000000e+00	0.000000000000000000e+00	0.000000000000000000e+00	0.000000000000000000e+00	0.000000000000000000e+00	0.000000000000000000e+00	0.000000000000000000e+00	0.000000000000000000e+00	0.000000000000000000e+00	0.000000000000000000e+00	0.000000000000000000e+00	0.000000000000000000e+00	0.000000000000000000e+00	0.000000000000000000e+00	0.000000000000000000e+00	0.000000000000000000e+00	0.000000000000000000e+00	0.000000000000000000e+00	0.000000000000000000e+00	0.000000000000000000e+00	0.000000000000000000e+00	0.000000000000000000e+00	0.000000000000000000e+00	0.000000000000000000e+00	0.000000000000000000e+00	0.000000000000000000e+00
0.000000000000000000e+00	0.000000000000000000e+00	0.000000000000000000e+00	0.000000000000000000e+00	0.000000000000000000e+00	0.000000000000000000e+00	0.000000000000000000e+00	0.000000000000000000e+00	0.000000000000000000e+00	0.000000000000000000e+00	0.000000000000000000e+00	0.000000000000000000e+00	0.000000000000000000e+00	0.000000000000000000e+00	0.000000000000000000e+00	0.000000000000000000e+00	0.000000000000000000e+00	0.000000000000000000e+00	0.000000000000000000e+00	0.000000000000000000e+00	0.000000000000000000e+00	0.000000000000000000e+00	0.000000000000000000e+00	0.000000000000000000e+00	0.000000000000000000e+00	0.000000000000000000e+00	0.000000000000000000e+00	0.000000000000000000e+00	0.000000000000000000e+00	0.000000000000000000e+00	0.000000000000000000e+00	0.000000000000000000e+00	0.000000000000000000e+00	0.000000000000000000e+00	0.000000000000000000e+00	0.000000000000000000e+00	0.000000000000000000e+00	0.000000000000000000e+00	0.000000000000000000e+00	0.000000000000000000e+00	0.000000000000000000e+00	0.000000000000000000e+00	0.000000000000000000e+00	0.000000000000000000e+00	0.000000000000000000e+00	0.000000000000000000e+00	0.000000000000000000e+00	0.000000000000000000e+00	0.000000000000000000e+00	0.000000000000000000e+00
0.000000000000000000e+00	0.000000000000000000e+00	0.000000000000000000e+00	0.000000000000000000e+00	0.000000000000000000e+00	0.000000000000000000e+00	0.000000000000000000e+00	0.000000000000000000e+00	0.000000000000000000e+00	0.000000000000000000e+00	0.000000000000000000e+00	0.000000000000000000e+00	0.000000000000000000e+00	0.000000000000000000e+00	0.000000000000000000e+00	0.000000000000000000e+00	0.000000000000000000e+00	0.000000000000000000e+00	0.000000000000000000e+00	0.000000000000000000e+00	0.000000000000000000e+00	0.000000000000000000e+00	0.000000000000000000e+00	0.000000000000000000e+00	0.000000000000000000e+00	0.000000000000000000e+00	0.000000000000000000e+00	0.000000000000000000e+00	0.000000000000000000e+00	0.000000000000000000e+00	0.000000000000000000e+00	0.000000000000000000e+00	0.000000000000000000e+00	0.000000000000000000e+00	0.000000000000000000e+00	0.000000000000000000e+00	0.000000000000000000e+00	0.000000000000000000e+00	0.000000000000000000e+00	0.000000000000000000e+00	0.000000000000000000e+00	0.000000000000000000e+00	0.000000000000000000e+00	0.000000000000000000e+00	0.000000000000000000e+00	0.000000000000000000e+00	0.000000000000000000e+00	0.000000000000000000e+00	0.000000000000000000e+00	0.000000000000000000e+00
0.000000000000000000e+00	0.000000000000000000e+00	0.000000000000000000e+00	0.000000000000000000e+00	0.000000000000000000e+00	0.000000000000000000e+00	0.000000000000000000e+00	0.000000000000000000e+00	0.000000000000000000e+00	0.000000000000000000e+00	0.000000000000000000e+00	0.000000000000000000e+00	0.000000000000000000e+00	0.000000000000000000e+00	0.000000000000000000e+00	0.000000000000000000e+00	0.000000000000000000e+00	0.000000000000000000e+00	0.000000000000000000e+00	0.000000000000000000e+00	0.000000000000000000e+00	0.000000000000000000e+00	0.000000000000000000e+00	0.000000000000000000e+00	0.000000000000000000e+00	0.000000000000000000e+00	0.000000000000000000e+00	0.000000000000000000e+00	0.000000000000000000e+00	0.000000000000000000e+00	0.000000000000000000e+00	0.000000000000000000e+00	0.000000000000000000e+00	0.000000000000000000e+00	0.000000000000000000e+00	0.000000000000000000e+00	0.000000000000000000e+00	0.000000000000000000e+00	0.000000000000000000e+00	0.000000000000000000e+00	0.000000000000000000e+00	0.000000000000000000e+00	0.000000000000000000e+00	0.000000000000000000e+00	0.000000000000000000e+00	0.000000000000000000e+00	0.000000000000000000e+00	0.000000000000000000e+00	0.000000000000000000e+00	0.000000000000000000e+00
0.000000000000000000e+00	0.000000000000000000e+00	0.000000000000000000e+00	0.000000000000000000e+00	0.000000000000000000e+00	0.000000000000000000e+00	0.000000000000000000e+00	0.000000000000000000e+00	0.000000000000000000e+00	0.000000000000000000e+00	0.000000000000000000e+00	0.000000000000000000e+00	0.000000000000000000e+00	0.000000000000000000e+00	0.000000000000000000e+00	0.000000000000000000e+00	0.000000000000000000e+00	0.000000000000000000e+00	0.000000000000000000e+00	0.000000000000000000e+00	0.000000000000000000e+00	0.000000000000000000e+00	0.000000000000000000e+00	0.000000000000000000e+00	0.000000000000000000e+00	0.000000000000000000e+00	0.000000000000000000e+00	0.000000000000000000e+00	0.000000000000000000e+00	0.000000000000000000e+00	0.000000000000000000e+00	0.000000000000000000e+00	0.000000000000000000e+00	0.000000000000000000e+00	0.000000000000000000e+00	0.000000000000000000e+00	0.000000000000000000e+00	0.000000000000000000e+00	0.000000000000000000e+00	0.000000000000000000e+00	0.000000000000000000e+00	0.000000000000000000e+00	0.000000000000000000e+00	0.000000000000000000e+00	0.000000000000000000e+00	0.000000000000000000e+00	0.000000000000000000e+00	0.000000000000000000e+00	0.000000000000000000e+00	0.000000000000000000e+00
0.000000000000000000e+00	0.000000000000000000e+00	0.000000000000000000e+00	0.000000000000000000e+00	0.000000000000000000e+00	0.000000000000000000e+00	0.000000000000000000e+00	0.000000000000000000e+00	0.000000000000000000e+00	0.000000000000000000e+00	0.000000000000000000e+00	0.000000000000000000e+00	0.000000000000000000e+00	0.000000000000000000e+00	0.000000000000000000e+00	0.000000000000000000e+00	0.000000000000000000e+00	0.000000000000000000e+00	0.000000000000000000e+00	0.000000000000000000e+00	0.000000000000000000e+00	0.000000000000000000e+00	0.000000000000000000e+00	0.000000000000000000e+00	0.000000000000000000e+00	0.000000000000000000e+00	0.000000000000000000e+00	0.000000000000000000e+00	0.000000000000000000e+00	0.000000000000000000e+00	0.000000000000000000e+00	0.000000000000000000e+00	0.000000000000000000e+00	0.000000000000000000e+00	0.000000000000000000e+00	0.000000000000000000e+00	0.000000000000000000e+00	0.000000000000000000e+00	0.000000000000000000e+00	0.000000000000000000e+00	0.000000000000000000e+00	0.000000000000000000e+00	0.000000000000000000e+00	0.000000000000000000e+00	0.000000000000000000e+00	0.000000000000000000e+00	0.000000000000000000e+00	0.000000000000000000e+00	0.000000000000000000e+00	0.000000000000000000e+00
0.000000000000000000e+00	0.000000000000000000e+00	0.000000000000000000e+00	0.000000000000000000e+00	0.000000000000000000e+00	0.000000000000000000e+00	0.000000000000000000e+00	0.000000000000000000e+00	0.000000000000000000e+00	0.000000000000000000e+00	0.000000000000000000e+00	0.000000000000000000e+00	0.000000000000000000e+00	0.000000000000000000e+00	0.000000000000000000e+00	0.000000000000000000e+00	0.000000000000000000e+00	0.000000000000000000e+00	0.000000000000000000e+00	0.000000000000000000e+00	0.000000000000000000e+00	0.000000000000000000e+00	0.000000000000000000e+00	0.000000000000000000e+00	0.000000000000000000e+00	0.000000000000000000e+00	0.000000000000000000e+00	0.000000000000000000e+00	0.000000000000000000e+00	0.000000000000000000e+00	0.000000000000000000e+00	0.000000000000000000e+00	0.000000000000000000e+00	0.000000000000000000e+00	0.000000000000000000e+00	0.000000000000000000e+00	0.000000000000000000e+00	0.000000000000000000e+00	0.000000000000000000e+00	0.000000000000000000e+00	0.000000000000000000e+00	0.000000000000000000e+00	0.000000000000000000e+00	0.000000000000000000e+00	0.000000000000000000e+00	0.000000000000000000e+00	0.000000000000000000e+00	0.000000000000000000e+00	0.000000000000000000e+00	0.000000000000000000e+00
0.000000000000000000e+00	0.000000000000000000e+00	0.000000000000000000e+00	0.000000000000000000e+00	0.000000000000000000e+00	0.000000000000000000e+00	0.000000000000000000e+00	0.000000000000000000e+00	0.000000000000000000e+00	0.000000000000000000e+00	0.000000000000000000e+00	0.000000000000000000e+00	0.000000000000000000e+00	0.000000000000000000e+00	0.000000000000000000e+00	0.000000000000000000e+00	0.000000000000000000e+00	0.000000000000000000e+00	0.000000000000000000e+00	0.000000000000000000e+00	0.000000000000000000e+00	0.000000000000000000e+00	0.000000000000000000e+00	0.000000000000000000e+00	0.000000000000000000e+00	0.000000000000000000e+00	0.000000000000000000e+00	0.000000000000000000e+00	0.000000000000000000e+00	0.000000000000000000e+00	0.000000000000000000e+00	0.000000000000000000e+00	0.000000000000000000e+00	0.000000000000000000e+00	0.000000000000000000e+00	0.000000000000000000e+00	0.000000000000000000e+00	0.000000000000000000e+00	0.000000000000000000e+00	0.000000000000000000e+00	0.000000000000000000e+00	0.000000000000000000e+00	0.000000000000000000e+00	0.000000000000000000e+00	0.000000000000000000e+00	0.000000000000000000e+00	0.000000000000000000e+00	0.000000000000000000e+00	0.000000000000000000e+00	0.000000000000000000e+00
0.000000000000000000e+00	0.000000000000000000e+00	0.000000000000000000e+00	0.000000000000000000e+00	0.000000000000000000e+00	0.000000000000000000e+00	0.000000000000000000e+00	0.000000000000000000e+00	0.000000000000000000e+00	0.000000000000000000e+00	0.000000000000000000e+00	0.000000000000000000e+00	0.000000000000000000e+00	0.000000000000000000e+00	0.000000000000000000e+00	0.000000000000000000e+00	0.000000000000000000e+00	0.000000000000000000e+00	0.000000000000000000e+00	0.000000000000000000e+00	0.000000000000000000e+00	0.000000000000000000e+00	0.000000000000000000e+00	0.000000000000000000e+00	0.000000000000000000e+00	0.000000000000000000e+00	0.000000000000000000e+00	0.000000000000000000e+00	0.000000000000000000e+00	0.000000000000000000e+00	0.000000000000000000e+00	0.000000000000000000e+00	0.000000000000000000e+00	0.000000000000000000e+00	0.000000000000000000e+00	0.000000000000000000e+00	0.000000000000000000e+00	0.000000000000000000e+00	0.000000000000000000e+00	0.000000000000000000e+00	0.000000000000000000e+00	0.000000000000000000e+00	0.000000000000000000e+00	0.000000000000000000e+00	0.000000000000000000e+00	0.000000000000000000e+00	0.000000000000000000e+00	0.000000000000000000e+00	0.000000000000000000e+00	0.000000000000000000e+00
0.000000000000000000e+00	0.000000000000000000e+00	0.000000000000000000e+00	0.000000000000000000e+00	0.000000000000000000e+00	0.000000000000000000e+00	0.000000000000000000e+00	0.000000000000000000e+00	0.000000000000000000e+00	0.000000000000000000e+00	0.000000000000000000e+00	0.000000000000000000e+00	0.000000000000000000e+00	0.000000000000000000e+00	0.000000000000000000e+00	0.000000000000000000e+00	0.000000000000000000e+00	0.000000000000000000e+00	0.000000000000000000e+00	0.000000000000000000e+00	0.000000000000000000e+00	0.000000000000000000e+00	0.000000000000000000e+00	0.000000000000000000e+00	0.000000000000000000e+00	0.000000000000000000e+00	0.000000000000000000e+00	0.000000000000000000e+00	0.000000000000000000e+00	0.000000000000000000e+00	0.000000000000000000e+00	0.000000000000000000e+00	0.000000000000000000e+00	0.000000000000000000e+00	0.000000000000000000e+00	0.000000000000000000e+00	0.000000000000000000e+00	0.000000000000000000e+00	0.000000000000000000e+00	0.000000000000000000e+00	0.000000000000000000e+00	0.000000000000000000e+00	0.000000000000000000e+00	0.000000000000000000e+00	0.000000000000000000e+00	0.000000000000000000e+00	0.000000000000000000e+00	0.000000000000000000e+00	0.000000000000000000e+00	0.000000000000000000e+00
0.000000000000000000e+00	0.000000000000000000e+00	0.000000000000000000e+00	0.000000000000000000e+00	0.000000000000000000e+00	0.000000000000000000e+00	0.000000000000000000e+00	0.000000000000000000e+00	0.000000000000000000e+00	0.000000000000000000e+00	0.000000000000000000e+00	0.000000000000000000e+00	0.000000000000000000e+00	0.000000000000000000e+00	0.000000000000000000e+00	0.000000000000000000e+00	0.000000000000000000e+00	0.000000000000000000e+00	0.000000000000000000e+00	0.000000000000000000e+00	0.000000000000000000e+00	0.000000000000000000e+00	0.000000000000000000e+00	0.000000000000000000e+00	0.000000000000000000e+00	0.000000000000000000e+00	0.000000000000000000e+00	0.000000000000000000e+00	0.000000000000000000e+00	0.000000000000000000e+00	0.000000000000000000e+00	0.000000000000000000e+00	0.000000000000000000e+00	0.000000000000000000e+00	0.000000000000000000e+00	0.000000000000000000e+00	0.000000000000000000e+00	0.000000000000000000e+00	0.000000000000000000e+00	0.000000000000000000e+00	0.000000000000000000e+00	0.000000000000000000e+00	0.000000000000000000e+00	0.000000000000000000e+00	0.000000000000000000e+00	0.000000000000000000e+00	0.000000000000000000e+00	0.000000000000000000e+00	0.000000000000000000e+00	0.000000000000000000e+00
0.000000000000000000e+00	0.000000000000000000e+00	0.000000000000000000e+00	0.000000000000000000e+00	0.000000000000000000e+00	0.000000000000000000e+00	0.000000000000000000e+00	0.000000000000000000e+00	0.000000000000000000e+00	0.000000000000000000e+00	0.000000000000000000e+00	0.000000000000000000e+00	0.000000000000000000e+00	0.000000000000000000e+00	0.000000000000000000e+00	0.000000000000000000e+00	0.000000000000000000e+00	0.000000000000000000e+00	0.000000000000000000e+00	0.000000000000000000e+00	0.000000000000000000e+00	0.000000000000000000e+00	0.000000000000000000e+00	0.000000000000000000e+00	0.000000000000000000e+00	0.000000000000000000e+00	0.000000000000000000e+00	0.000000000000000000e+00	0.000000000000000000e+00	0.000000000000000000e+00	0.000000000000000000e+00	0.000000000000000000e+00	0.000000000000000000e+00	0.000000000000000000e+00	0.000000000000000000e+00	0.000000000000000000e+00	0.000000000000000000e+00	0.000000000000000000e+00	0.000000000000000000e+00	0.000000000000000000e+00	0.000000000000000000e+00	0.000000000000000000e+00	0.000000000000000000e+00	0.000000000000000000e+00	0.000000000000000000e+00	0.000000000000000000e+00	0.000000000000000000e+00	0.000000000000000000e+00	0.000000000000000000e+00	0.000000000000000000e+00
0.000000000000000000e+00	0.000000000000000000e+00	0.000000000000000000e+00	0.000000000000000000e+00	0.000000000000000000e+00	0.000000000000000000e+00	0.000000000000000000e+00	0.000000000000000000e+00	0.000000000000000000e+00	0.000000000000000000e+00	0.000000000000000000e+00	0.000000000000000000e+00	0.000000000000000000e+00	0.000000000000000000e+00	0.000000000000000000e+00	0.000000000000000000e+00	0.000000000000000000e+00	0.000000000000000000e+00	0.000000000000000000e+00	0.000000000000000000e+00	0.000000000000000000e+00	0.000000000000000000e+00	0.000000000000000000e+00	0.000000000000000000e+00	0.000000000000000000e+00	0.000000000000000000e+00	0.000000000000000000e+00	0.000000000000000000e+00	0.000000000000000000e+00	0.000000000000000000e+00	0.000000000000000000e+00	0.000000000000000000e+00	0.000000000000000000e+00	0.000000000000000000e+00	0.000000000000000000e+00	0.000000000000000000e+00	0.000000000000000000e+00	0.000000000000000000e+00	0.000000000000000000e+00	0.000000000000000000e+00	0.000000000000000000e+00	0.000000000000000000e+00	0.000000000000000000e+00	0.000000000000000000e+00	0.000000000000000000e+00	0.000000000000000000e+00	0.000000000000000000e+00	0.000000000000000000e+00	0.000000000000000000e+00	0.000000000000000000e+00
0.000000000000000000e+00	0.000000000000000000e+00	0.000000000000000000e+00	0.000000000000000000e+00	0.000000000000000000e+00	0.000000000000000000e+00	0.000000000000000000e+00	0.000000000000000000e+00	0.000000000000000000e+00	0.000000000000000000e+00	0.000000000000000000e+00	0.000000000000000000e+00	0.000000000000000000e+00	0.000000000000000000e+00	0.000000000000000000e+00	0.000000000000000000e+00	0.000000000000000000e+00	0.000000000000000000e+00	0.000000000000000000e+00	0.000000000000000000e+00	0.000000000000000000e+00	0.000000000000000000e+00	0.000000000000000000e+00	0.000000000000000000e+00	0.000000000000000000e+00	0.000000000000000000e+00	0.000000000000000000e+00	0.000000000000000000e+00	0.000000000000000000e+00	0.000000000000000000e+00	0.000000000000000000e+00	0.000000000000000000e+00	0.000000000000000000e+00	0.000000000000000000e+00	0.000000000000000000e+00	0.000000000000000000e+00	0.000000000000000000e+00	0.000000000000000000e+00	0.000000000000000000e+00	0.000000000000000000e+00	0.000000000000000000e+00	0.000000000000000000e+00	0.000000000000000000e+00	0.000000000000000000e+00	0.000000000000000000e+00	0.000000000000000000e+00	0.000000000000000000e+00	0.000000000000000000e+00	0.000000000000000000e+00	0.000000000000000000e+00
0.000000000000000000e+00	0.000000000000000000e+00	0.000000000000000000e+00	0.000000000000000000e+00	0.000000000000000000e+00	0.000000000000000000e+00	0.000000000000000000e+00	0.000000000000000000e+00	0.000000000000000000e+00	0.000000000000000000e+00	0.000000000000000000e+00	0.000000000000000000e+00	0.000000000000000000e+00	0.000000000000000000e+00	0.000000000000000000e+00	0.000000000000000000e+00	0.000000000000000000e+00	0.000000000000000000e+00	0.000000000000000000e+00	0.000000000000000000e+00	0.000000000000000000e+00	0.000000000000000000e+00	0.000000000000000000e+00	0.000000000000000000e+00	0.000000000000000000e+00	0.000000000000000000e+00	0.000000000000000000e+00	0.000000000000000000e+00	0.000000000000000000e+00	0.000000000000000000e+00	0.000000000000000000e+00	0.000000000000000000e+00	0.000000000000000000e+00	0.000000000000000000e+00	0.000000000000000000e+00	0.000000000000000000e+00	0.000000000000000000e+00	0.000000000000000000e+00	0.000000000000000000e+00	0.000000000000000000e+00	0.000000000000000000e+00	0.000000000000000000e+00	0.000000000000000000e+00	0.000000000000000000e+00	0.000000000000000000e+00	0.000000000000000000e+00	0.000000000000000000e+00	0.000000000000000000e+00	0.000000000000000000e+00	0.000000000000000000e+00
0.000000000000000000e+00	0.000000000000000000e+00	0.000000000000000000e+00	0.000000000000000000e+00	0.000000000000000000e+00	0.000000000000000000e+00	0.000000000000000000e+00	0.000000000000000000e+00	0.000000000000000000e+00	0.000000000000000000e+00	0.000000000000000000e+00	0.000000000000000000e+00	0.000000000000000000e+00	0.000000000000000000e+00	0.000000000000000000e+00	0.000000000000000000e+00	0.000000000000000000e+00	0.000000000000000000e+00	0.000000000000000000e+00	0.000000000000000000e+00	0.000000000000000000e+00	0.000000000000000000e+00	0.000000000000000000e+00	0.000000000000000000e+00	0.000000000000000000e+00	0.000000000000000000e+00	0.000000000000000000e+00	0.000000000000000000e+00	0.000000000000000000e+00	0.000000000000000000e+00	0.000000000000000000e+00	0.000000000000000000e+00	0.000000000000000000e+00	0.000000000000000000e+00	0.000000000000000000e+00	0.000000000000000000e+00	0.000000000000000000e+00	0.000000000000000000e+00	0.000000000000000000e+00	0.000000000000000000e+00	0.000000000000000000e+00	0.000000000000000000e+00	0.000000000000000000e+00	0.000000000000000000e+00	0.000000000000000000e+00	0.000000000000000000e+00	0.000000000000000000e+00	0.000000000000000000e+00	0.000000000000000000e+00	0.000000000000000000e+00
0.000000000000000000e+00	0.000000000000000000e+00	0.000000000000000000e+00	0.000000000000000000e+00	0.000000000000000000e+00	0.000000000000000000e+00	0.000000000000000000e+00	0.000000000000000000e+00	0.000000000000000000e+00	0.000000000000000000e+00	0.000000000000000000e+00	0.000000000000000000e+00	0.000000000000000000e+00	0.000000000000000000e+00	0.000000000000000000e+00	0.000000000000000000e+00	0.000000000000000000e+00	0.000000000000000000e+00	0.000000000000000000e+00	0.000000000000000000e+00	0.000000000000000000e+00	0.000000000000000000e+00	0.000000000000000000e+00	0.000000000000000000e+00	0.000000000000000000e+00	0.000000000000000000e+00	0.000000000000000000e+00	0.000000000000000000e+00	0.000000000000000000e+00	0.000000000000000000e+00	0.000000000000000000e+00	0.000000000000000000e+00	0.000000000000000000e+00	0.000000000000000000e+00	0.000000000000000000e+00	0.000000000000000000e+00	0.000000000000000000e+00	0.000000000000000000e+00	0.000000000000000000e+00	0.000000000000000000e+00	0.000000000000000000e+00	0.000000000000000000e+00	0.000000000000000000e+00	0.000000000000000000e+00	0.000000000000000000e+00	0.000000000000000000e+00	0.000000000000000000e+00	0.000000000000000000e+00	0.000000000000000000e+00	0.000000000000000000e+00
0.000000000000000000e+00	0.000000000000000000e+00	0.000000000000000000e+00	0.000000000000000000e+00	0.000000000000000000e+00	0.000000000000000000e+00	0.000000000000000000e+00	0.000000000000000000e+00	0.000000000000000000e+00	0.000000000000000000e+00	0.000000000000000000e+00	0.000000000000000000e+00	0.000000000000000000e+00	0.000000000000000000e+00	0.000000000000000000e+00	0.000000000000000000e+00	0.000000000000000000e+00	0.000000000000000000e+00	0.000000000000000000e+00	0.000000000000000000e+00	0.000000000000000000e+00	0.000000000000000000e+00	0.000000000000000000e+00	0.000000000000000000e+00	0.000000000000000000e+00	0.000000000000000000e+00	0.000000000000000000e+00	0.000000000000000000e+00	0.000000000000000000e+00	0.000000000000000000e+00	0.000000000000000000e+00	0.000000000000000000e+00	0.000000000000000000e+00	0.000000000000000000e+00	0.000000000000000000e+00	0.000000000000000000e+00	0.000000000000000000e+00	0.000000000000000000e+00	0.000000000000000000e+00	0.000000000000000000e+00	0.000000000000000000e+00	0.000000000000000000e+00	0.000000000000000000e+00	0.000000000000000000e+00	0.000000000000000000e+00	0.000000000000000000e+00	0.000000000000000000e+00	0.000000000000000000e+00	0.000000000000000000e+00	0.000000000000000000e+00
0.000000000000000000e+00	0.000000000000000000e+00	0.000000000000000000e+00	0.000000000000000000e+00	0.000000000000000000e+00	0.000000000000000000e+00	0.000000000000000000e+00	0.000000000000000000e+00	0.000000000000000000e+00	0.000000000000000000e+00	0.000000000000000000e+00	0.000000000000000000e+00	0.000000000000000000e+00	0.000000000000000000e+00	0.000000000000000000e+00	0.000000000000000000e+00	0.000000000000000000e+00	0.000000000000000000e+00	0.000000000000000000e+00	0.000000000000000000e+00	0.000000000000000000e+00	0.000000000000000000e+00	0.000000000000000000e+00	0.000000000000000000e+00	0.000000000000000000e+00	0.000000000000000000e+00	0.000000000000000000e+00	0.000000000000000000e+00	0.000000000000000000e+00	0.000000000000000000e+00	0.000000000000000000e+00	0.000000000000000000e+00	0.000000000000000000e+00	0.000000000000000000e+00	0.000000000000000000e+00	0.000000000000000000e+00	0.000000000000000000e+00	0.000000000000000000e+00	0.000000000000000000e+00	0.000000000000000000e+00	0.000000000000000000e+00	0.000000000000000000e+00	0.000000000000000000e+00	0.000000000000000000e+00	0.000000000000000000e+00	0.000000000000000000e+00	0.000000000000000000e+00	0.000000000000000000e+00	0.000000000000000000e+00	0.000000000000000000e+00
0.000000000000000000e+00	0.000000000000000000e+00	0.000000000000000000e+00	0.000000000000000000e+00	0.000000000000000000e+00	0.000000000000000000e+00	0.000000000000000000e+00	0.000000000000000000e+00	0.000000000000000000e+00	0.000000000000000000e+00	0.000000000000000000e+00	0.000000000000000000e+00	0.000000000000000000e+00	0.000000000000000000e+00	0.000000000000000000e+00	0.000000000000000000e+00	0.000000000000000000e+00	0.000000000000000000e+00	0.000000000000000000e+00	0.000000000000000000e+00	0.000000000000000000e+00	0.000000000000000000e+00	0.000000000000000000e+00	0.000000000000000000e+00	0.000000000000000000e+00	0.000000000000000000e+00	0.000000000000000000e+00	0.000000000000000000e+00	0.000000000000000000e+00	0.000000000000000000e+00	0.000000000000000000e+00	0.000000000000000000e+00	0.000000000000000000e+00	0.000000000000000000e+00	0.000000000000000000e+00	0.000000000000000000e+00	0.000000000000000000e+00	0.000000000000000000e+00	0.000000000000000000e+00	0.000000000000000000e+00	0.000000000000000000e+00	0.000000000000000000e+00	0.000000000000000000e+00	0.000000000000000000e+00	0.000000000000000000e+00	0.000000000000000000e+00	0.000000000000000000e+00	0.000000000000000000e+00	0.000000000000000000e+00	0.000000000000000000e+00
0.000000000000000000e+00	0.000000000000000000e+00	0.000000000000000000e+00	0.000000000000000000e+00	0.000000000000000000e+00	0.000000000000000000e+00	0.000000000000000000e+00	0.000000000000000000e+00	0.000000000000000000e+00	0.000000000000000000e+00	0.000000000000000000e+00	0.000000000000000000e+00	0.000000000000000000e+00	0.000000000000000000e+00	0.000000000000000000e+00	0.000000000000000000e+00	0.000000000000000000e+00	0.000000000000000000e+00	0.000000000000000000e+00	0.000000000000000000e+00	0.000000000000000000e+00	0.000000000000000000e+00	0.000000000000000000e+00	0.000000000000000000e+00	0.000000000000000000e+00	0.000000000000000000e+00	0.000000000000000000e+00	0.000000000000000000e+00	0.000000000000000000e+00	0.000000000000000000e+00	0.000000000000000000e+00	0.000000000000000000e+00	0.000000000000000000e+00	0.000000000000000000e+00	0.000000000000000000e+00	0.000000000000000000e+00	0.000000000000000000e+00	0.000000000000000000e+00	0.000000000000000000e+00	0.000000000000000000e+00	0.000000000000000000e+00	0.000000000000000000e+00	0.000000000000000000e+00	0.000000000000000000e+00	0.000000000000000000e+00	0.000000000000000000e+00	0.000000000000000000e+00	0.000000000000000000e+00	0.000000000000000000e+00	0.000000000000000000e+00
0.000000000000000000e+00	0.000000000000000000e+00	0.000000000000000000e+00	0.000000000000000000e+00	0.000000000000000000e+00	0.000000000000000000e+00	0.000000000000000000e+00	0.000000000000000000e+00	0.000000000000000000e+00	0.000000000000000000e+00	0.000000000000000000e+00	0.000000000000000000e+00	0.000000000000000000e+00	0.000000000000000000e+00	0.000000000000000000e+00	0.000000000000000000e+00	0.000000000000000000e+00	0.000000000000000000e+00	0.000000000000000000e+00	0.000000000000000000e+00	0.000000000000000000e+00	0.000000000000000000e+00	0.000000000000000000e+00	0.000000000000000000e+00	0.000000000000000000e+00	0.000000000000000000e+00	0.000000000000000000e+00	0.000000000000000000e+00	0.000000000000000000e+00	0.000000000000000000e+00	0.000000000000000000e+00	0.000000000000000000e+00	0.000000000000000000e+00	0.000000000000000000e+00	0.000000000000000000e+00	0.000000000000000000e+00	0.000000000000000000e+00	0.000000000000000000e+00	0.000000000000000000e+00	0.000000000000000000e+00	0.000000000000000000e+00	0.000000000000000000e+00	0.000000000000000000e+00	0.000000000000000000e+00	0.000000000000000000e+00	0.000000000000000000e+00	0.000000000000000000e+00	0.000000000000000000e+00	0.000000000000000000e+00	0.000000000000000000e+00
0.000000000000000000e+00	0.000000000000000000e+00	0.000000000000000000e+00	0.000000000000000000e+00	0.000000000000000000e+00	0.000000000000000000e+00	0.000000000000000000e+00	0.000000000000000000e+00	0.000000000000000000e+00	0.000000000000000000e+00	0.000000000000000000e+00	0.000000000000000000e+00	0.000000000000000000e+00	0.000000000000000000e+00	0.000000000000000000e+00	0.000000000000000000e+00	0.000000000000000000e+00	0.000000000000000000e+00	0.000000000000000000e+00	0.000000000000000000e+00	0.000000000000000000e+00	0.000000000000000000e+00	0.000000000000000000e+00	0.000000000000000000e+00	0.000000000000000000e+00	0.000000000000000000e+00	0.000000000000000000e+00	0.000000000000000000e+00	0.000000000000000000e+00	0.000000000000000000e+00	0.000000000000000000e+00	0.000000000000000000e+00	0.000000000000000000e+00	0.000000000000000000e+00	0.000000000000000000e+00	0.000000000000000000e+00	0.000000000000000000e+00	0.000000000000000000e+00	0.000000000000000000e+00	0.000000000000000000e+00	0.000000000000000000e+00	0.000000000000000000e+00	0.000000000000000000e+00	0.000000000000000000e+00	0.000000000000000000e+00	0.000000000000000000e+00	0.000000000000000000e+00	0.000000000000000000e+00	0.000000000000000000e+00	0.000000000000000000e+00
0.000000000000000000e+00	0.000000000000000000e+00	0.000000000000000000e+00	0.000000000000000000e+00	0.000000000000000000e+00	0.000000000000000000e+00	0.000000000000000000e+00	0.000000000000000000e+00	0.000000000000000000e+00	0.000000000000000000e+00	0.000000000000000000e+00	0.000000000000000000e+00	0.000000000000000000e+00	0.000000000000000000e+00	0.000000000000000000e+00	0.000000000000000000e+00	0.000000000000000000e+00	0.000000000000000000e+00	0.000000000000000000e+00	0.000000000000000000e+00	0.000000000000000000e+00	0.000000000000000000e+00	0.000000000000000000e+00	0.000000000000000000e+00	0.000000000000000000e+00	0.000000000000000000e+00	0.000000000000000000e+00	0.000000000000000000e+00	0.000000000000000000e+00	0.000000000000000000e+00	0.000000000000000000e+00	0.000000000000000000e+00	0.000000000000000000e+00	0.000000000000000000e+00	0.000000000000000000e+00	0.000000000000000000e+00	0.000000000000000000e+00	0.000000000000000000e+00	0.000000000000000000e+00	0.000000000000000000e+00	0.000000000000000000e+00	0.000000000000000000e+00	0.000000000000000000e+00	0.000000000000000000e+00	0.000000000000000000e+00	0.000000000000000000e+00	0.000000000000000000e+00	0.000000000000000000e+00	0.000000000000000000e+00	0.000000000000000000e+00
0.000000000000000000e+00	0.000000000000000000e+00	0.000000000000000000e+00	0.000000000000000000e+00	0.000000000000000000e+00	0.000000000000000000e+00	0.000000000000000000e+00	0.000000000000000000e+00	0.000000000000000000e+00	0.000000000000000000e+00	0.000000000000000000e+00	0.000000000000000000e+00	0.000000000000000000e+00	0.000000000000000000e+00	0.000000000000000000e+00	0.000000000000000000e+00	0.000000000000000000e+00	0.000000000000000000e+00	0.000000000000000000e+00	0.000000000000000000e+00	0.000000000000000000e+00	0.000000000000000000e+00	0.000000000000000000e+00	0.000000000000000000e+00	0.000000000000000000e+00	0.000000000000000000e+00	0.000000000000000000e+00	0.000000000000000000e+00	0.000000000000000000e+00	0.000000000000000000e+00	0.000000000000000000e+00	0.000000000000000000e+00	0.000000000000000000e+00	0.000000000000000000e+00	0.000000000000000000e+00	0.000000000000000000e+00	0.000000000000000000e+00	0.000000000000000000e+00	0.000000000000000000e+00	0.000000000000000000e+00	0.000000000000000000e+00	0.000000000000000000e+00	0.000000000000000000e+00	0.000000000000000000e+00	0.000000000000000000e+00	0.000000000000000000e+00	0.000000000000000000e+00	0.000000000000000000e+00	0.000000000000000000e+00	0.000000000000000000e+00
0.000000000000000000e+00	0.000000000000000000e+00	0.000000000000000000e+00	0.000000000000000000e+00	0.000000000000000000e+00	0.000000000000000000e+00	0.000000000000000000e+00	0.000000000000000000e+00	0.000000000000000000e+00	0.000000000000000000e+00	0.000000000000000000e+00	0.000000000000000000e+00	0.000000000000000000e+00	0.000000000000000000e+00	0.000000000000000000e+00	0.000000000000000000e+00	0.000000000000000000e+00	0.000000000000000000e+00	0.000000000000000000e+00	0.000000000000000000e+00	0.000000000000000000e+00	0.000000000000000000e+00	0.000000000000000000e+00	0.000000000000000000e+00	0.000000000000000000e+00	0.000000000000000000e+00	0.000000000000000000e+00	0.000000000000000000e+00	0.000000000000000000e+00	0.000000000000000000e+00	0.000000000000000000e+00	0.000000000000000000e+00	0.000000000000000000e+00	0.000000000000000000e+00	0.000000000000000000e+00	0.000000000000000000e+00	0.000000000000000000e+00	0.000000000000000000e+00	0.000000000000000000e+00	0.000000000000000000e+00	0.000000000000000000e+00	0.000000000000000000e+00	0.000000000000000000e+00	0.000000000000000000e+00	0.000000000000000000e+00	0.000000000000000000e+00	0.000000000000000000e+00	0.000000000000000000e+00	0.000000000000000000e+00	0.000000000000000000e+00
0.000000000000000000e+00	0.000000000000000000e+00	0.000000000000000000e+00	0.000000000000000000e+00	0.000000000000000000e+00	0.000000000000000000e+00	0.000000000000000000e+00	0.000000000000000000e+00	0.000000000000000000e+00	0.000000000000000000e+00	0.000000000000000000e+00	0.000000000000000000e+00	0.000000000000000000e+00	0.000000000000000000e+00	0.000000000000000000e+00	0.000000000000000000e+00	0.000000000000000000e+00	0.000000000000000000e+00	0.000000000000000000e+00	0.000000000000000000e+00	0.000000000000000000e+00	0.000000000000000000e+00	0.000000000000000000e+00	0.000000000000000000e+00	0.000000000000000000e+00	0.000000000000000000e+00	0.000000000000000000e+00	0.000000000000000000e+00	0.000000000000000000e+00	0.000000000000000000e+00	0.000000000000000000e+00	0.000000000000000000e+00	0.000000000000000000e+00	0.000000000000000000e+00	0.000000000000000000e+00	0.000000000000000000e+00	0.000000000000000000e+00	0.000000000000000000e+00	0.000000000000000000e+00	0.000000000000000000e+00	0.000000000000000000e+00	0.000000000000000000e+00	0.000000000000000000e+00	0.000000000000000000e+00	0.000000000000000000e+00	0.000000000000000000e+00	0.000000000000000000e+00	0.000000000000000000e+00	0.000000000000000000e+00	0.000000000000000000e+00
0.000000000000000000e+00	0.000000000000000000e+00	0.000000000000000000e+00	0.000000000000000000e+00	0.000000000000000000e+00	0.000000000000000000e+00	0.000000000000000000e+00	0.000000000000000000e+00	0.000000000000000000e+00	0.000000000000000000e+00	0.000000000000000000e+00	0.000000000000000000e+00	0.000000000000000000e+00	0.000000000000000000e+00	0.000000000000000000e+00	0.000000000000000000e+00	0.000000000000000000e+00	0.000000000000000000e+00	0.000000000000000000e+00	0.000000000000000000e+00	0.000000000000000000e+00	0.000000000000000000e+00	0.000000000000000000e+00	0.000000000000000000e+00	0.000000000000000000e+00	0.000000000000000000e+00	0.000000000000000000e+00	0.000000000000000000e+00	0.000000000000000000e+00	0.000000000000000000e+00	0.000000000000000000e+00	0.000000000000000000e+00	0.000000000000000000e+00	0.000000000000000000e+00	0.000000000000000000e+00	0.000000000000000000e+00	0.000000000000000000e+00	0.000000000000000000e+00	0.000000000000000000e+00	0.000000000000000000e+00	0.000000000000000000e+00	0.000000000000000000e+00	0.000000000000000000e+00	0.000000000000000000e+00	0.000000000000000000e+00	0.000000000000000000e+00	0.000000000000000000e+00	0.000000000000000000e+00	0.000000000000000000e+00	0.000000000000000000e+00
0.000000000000000000e+00	0.000000000000000000e+00	0.000000000000000000e+00	0.000000000000000000e+00	0.000000000000000000e+00	0.000000000000000000e+00	0.000000000000000000e+00	0.000000000000000000e+00	0.000000000000000000e+00	0.000000000000000000e+00	0.000000000000000000e+00	0.000000000000000000e+00	0.000000000000000000e+00	0.000000000000000000e+00	0.000000000000000000e+00	0.000000000000000000e+00	0.000000000000000000e+00	0.000000000000000000e+00	0.000000000000000000e+00	0.000000000000000000e+00	0.000000000000000000e+00	0.000000000000000000e+00	0.000000000000000000e+00	0.000000000000000000e+00	0.000000000000000000e+00	0.000000000000000000e+00	0.000000000000000000e+00	0.000000000000000000e+00	0.000000000000000000e+00	0.000000000000000000e+00	0.000000000000000000e+00	0.000000000000000000e+00	0.000000000000000000e+00	0.000000000000000000e+00	0.000000000000000000e+00	0.000000000000000000e+00	0.000000000000000000e+00	0.000000000000000000e+00	0.000000000000000000e+00	0.000000000000000000e+00	0.000000000000000000e+00	0.000000000000000000e+00	0.000000000000000000e+00	0.000000000000000000e+00	0.000000000000000000e+00	0.000000000000000000e+00	0.000000000000000000e+00	0.000000000000000000e+00	0.000000000000000000e+00	0.000000000000000000e+00
0.000000000000000000e+00	0.000000000000000000e+00	0.000000000000000000e+00	0.000000000000000000e+00	0.000000000000000000e+00	0.000000000000000000e+00	0.000000000000000000e+00	0.000000000000000000e+00	0.000000000000000000e+00	0.000000000000000000e+00	0.000000000000000000e+00	0.000000000000000000e+00	0.000000000000000000e+00	0.000000000000000000e+00	0.000000000000000000e+00	0.000000000000000000e+00	0.000000000000000000e+00	0.000000000000000000e+00	0.000000000000000000e+00	0.000000000000000000e+00	0.000000000000000000e+00	0.000000000000000000e+00	0.000000000000000000e+00	0.000000000000000000e+00	0.000000000000000000e+00	0.000000000000000000e+00	0.000000000000000000e+00	0.000000000000000000e+00	0.000000000000000000e+00	0.000000000000000000e+00	0.000000000000000000e+00	0.000000000000000000e+00	0.000000000000000000e+00	0.000000000000000000e+00	0.000000000000000000e+00	0.000000000000000000e+00	0.000000000000000000e+00	0.000000000000000000e+00	0.000000000000000000e+00	0.000000000000000000e+00	0.000000000000000000e+00	0.000000000000000000e+00	0.000000000000000000e+00	0.000000000000000000e+00	0.000000000000000000e+00	0.000000000000000000e+00	0.000000000000000000e+00	0.000000000000000000e+00	0.000000000000000000e+00	0.000000000000000000e+00
0.000000000000000000e+00	0.000000000000000000e+00	0.000000000000000000e+00	0.000000000000000000e+00	0.000000000000000000e+00	0.000000000000000000e+00	0.000000000000000000e+00	0.000000000000000000e+00	0.000000000000000000e+00	0.000000000000000000e+00	0.000000000000000000e+00	0.000000000000000000e+00	0.000000000000000000e+00	0.000000000000000000e+00	0.000000000000000000e+00	0.000000000000000000e+00	0.000000000000000000e+00	0.000000000000000000e+00	0.000000000000000000e+00	0.000000000000000000e+00	0.000000000000000000e+00	0.000000000000000000e+00	0.000000000000000000e+00	0.000000000000000000e+00	0.000000000000000000e+00	0.000000000000000000e+00	0.000000000000000000e+00	0.000000000000000000e+00	0.000000000000000000e+00	0.000000000000000000e+00	0.000000000000000000e+00	0.000000000000000000e+00	0.000000000000000000e+00	0.000000000000000000e+00	0.000000000000000000e+00	0.000000000000000000e+00	0.000000000000000000e+00	0.000000000000000000e+00	0.000000000000000000e+00	0.000000000000000000e+00	0.000000000000000000e+00	0.000000000000000000e+00	0.000000000000000000e+00	0.000000000000000000e+00	0.000000000000000000e+00	0.000000000000000000e+00	0.000000000000000000e+00	0.000000000000000000e+00	0.000000000000000000e+00	0.000000000000000000e+00
0.000000000000000000e+00	0.000000000000000000e+00	0.000000000000000000e+00	0.000000000000000000e+00	0.000000000000000000e+00	0.000000000000000000e+00	0.000000000000000000e+00	0.000000000000000000e+00	0.000000000000000000e+00	0.000000000000000000e+00	0.000000000000000000e+00	0.000000000000000000e+00	0.000000000000000000e+00	0.000000000000000000e+00	0.000000000000000000e+00	0.000000000000000000e+00	0.000000000000000000e+00	0.000000000000000000e+00	0.000000000000000000e+00	0.000000000000000000e+00	0.000000000000000000e+00	0.000000000000000000e+00	0.000000000000000000e+00	0.000000000000000000e+00	0.000000000000000000e+00	0.000000000000000000e+00	0.000000000000000000e+00	0.000000000000000000e+00	0.000000000000000000e+00	0.000000000000000000e+00	0.000000000000000000e+00	0.000000000000000000e+00	0.000000000000000000e+00	0.000000000000000000e+00	0.000000000000000000e+00	0.000000000000000000e+00	0.000000000000000000e+00	0.000000000000000000e+00	0.000000000000000000e+00	0.000000000000000000e+00	0.000000000000000000e+00	0.000000000000000000e+00	0.000000000000000000e+00	0.000000000000000000e+00	0.000000000000000000e+00	0.000000000000000000e+00	0.000000000000000000e+00	0.000000000000000000e+00	0.000000000000000000e+00	0.000000000000000000e+00
0.000000000000000000e+00	0.000000000000000000e+00	0.000000000000000000e+00	0.000000000000000000e+00	0.000000000000000000e+00	0.000000000000000000e+00	0.000000000000000000e+00	0.000000000000000000e+00	0.000000000000000000e+00	0.000000000000000000e+00	0.000000000000000000e+00	0.000000000000000000e+00	0.000000000000000000e+00	0.000000000000000000e+00	0.000000000000000000e+00	0.000000000000000000e+00	0.000000000000000000e+00	0.000000000000000000e+00	0.000000000000000000e+00	0.000000000000000000e+00	0.000000000000000000e+00	0.000000000000000000e+00	0.000000000000000000e+00	0.000000000000000000e+00	0.000000000000000000e+00	0.000000000000000000e+00	0.000000000000000000e+00	0.000000000000000000e+00	0.000000000000000000e+00	0.000000000000000000e+00	0.000000000000000000e+00	0.000000000000000000e+00	0.000000000000000000e+00	0.000000000000000000e+00	0.000000000000000000e+00	0.000000000000000000e+00	0.000000000000000000e+00	0.000000000000000000e+00	0.000000000000000000e+00	0.000000000000000000e+00	0.000000000000000000e+00	0.000000000000000000e+00	0.000000000000000000e+00	0.000000000000000000e+00	0.000000000000000000e+00	0.000000000000000000e+00	0.000000000000000000e+00	0.000000000000000000e+00	0.000000000000000000e+00	0.000000000000000000e+00
0.000000000000000000e+00	0.000000000000000000e+00	0.000000000000000000e+00	0.000000000000000000e+00	0.000000000000000000e+00	0.000000000000000000e+00	0.000000000000000000e+00	0.000000000000000000e+00	0.000000000000000000e+00	0.000000000000000000e+00	0.000000000000000000e+00	0.000000000000000000e+00	0.000000000000000000e+00	0.000000000000000000e+00	0.000000000000000000e+00	0.000000000000000000e+00	0.000000000000000000e+00	0.000000000000000000e+00	0.000000000000000000e+00	0.000000000000000000e+00	0.000000000000000000e+00	0.000000000000000000e+00	0.000000000000000000e+00	0.000000000000000000e+00	0.000000000000000000e+00	0.000000000000000000e+00	0.000000000000000000e+00	0.000000000000000000e+00	0.000000000000000000e+00	0.000000000000000000e+00	0.000000000000000000e+00	0.000000000000000000e+00	0.000000000000000000e+00	0.000000000000000000e+00	0.000000000000000000e+00	0.000000000000000000e+00	0.000000000000000000e+00	0.000000000000000000e+00	0.000000000000000000e+00	0.000000000000000000e+00	0.000000000000000000e+00	0.000000000000000000e+00	0.000000000000000000e+00	0.000000000000000000e+00	0.000000000000000000e+00	0.000000000000000000e+00	0.000000000000000000e+00	0.000000000000000000e+00	0.000000000000000000e+00	0.000000000000000000e+00
0.000000000000000000e+00	0.000000000000000000e+00	0.000000000000000000e+00	0.000000000000000000e+00	0.000000000000000000e+00	0.000000000000000000e+00	0.000000000000000000e+00	0.000000000000000000e+00	0.000000000000000000e+00	0.000000000000000000e+00	0.000000000000000000e+00	0.000000000000000000e+00	0.000000000000000000e+00	0.000000000000000000e+00	0.000000000000000000e+00	0.000000000000000000e+00	0.000000000000000000e+00	0.000000000000000000e+00	0.000000000000000000e+00	0.000000000000000000e+00	0.000000000000000000e+00	0.000000000000000000e+00	0.000000000000000000e+00	0.000000000000000000e+00	0.000000000000000000e+00	0.000000000000000000e+00	0.000000000000000000e+00	0.000000000000000000e+00	0.000000000000000000e+00	0.000000000000000000e+00	0.000000000000000000e+00	0.000000000000000000e+00	0.000000000000000000e+00	0.000000000000000000e+00	0.000000000000000000e+00	0.000000000000000000e+00	0.000000000000000000e+00	0.000000000000000000e+00	0.000000000000000000e+00	0.000000000000000000e+00	0.000000000000000000e+00	0.000000000000000000e+00	0.000000000000000000e+00	0.000000000000000000e+00	0.000000000000000000e+00	0.000000000000000000e+00	0.000000000000000000e+00	0.000000000000000000e+00	0.000000000000000000e+00	0.000000000000000000e+00
0.000000000000000000e+00	0.000000000000000000e+00	0.000000000000000000e+00	0.000000000000000000e+00	0.000000000000000000e+00	0.000000000000000000e+00	0.000000000000000000e+00	0.000000000000000000e+00	0.000000000000000000e+00	0.000000000000000000e+00	0.000000000000000000e+00	0.000000000000000000e+00	0.000000000000000000e+00	0.000000000000000000e+00	0.000000000000000000e+00	0.000000000000000000e+00	0.000000000000000000e+00	0.000000000000000000e+00	0.000000000000000000e+00	0.000000000000000000e+00	0.000000000000000000e+00	0.000000000000000000e+00	0.000000000000000000e+00	0.000000000000000000e+00	0.000000000000000000e+00	0.000000000000000000e+00	0.000000000000000000e+00	0.000000000000000000e+00	0.000000000000000000e+00	0.000000000000000000e+00	0.000000000000000000e+00	0.000000000000000000e+00	0.000000000000000000e+00	0.000000000000000000e+00	0.000000000000000000e+00	0.000000000000000000e+00	0.000000000000000000e+00	0.000000000000000000e+00	0.000000000000000000e+00	0.000000000000000000e+00	0.000000000000000000e+00	0.000000000000000000e+00	0.000000000000000000e+00	0.000000000000000000e+00	0.000000000000000000e+00	0.000000000000000000e+00	0.000000000000000000e+00	0.000000000000000000e+00	0.000000000000000000e+00	0.000000000000000000e+00
0.000000000000000000e+00	0.000000000000000000e+00	0.000000000000000000e+00	0.000000000000000000e+00	0.000000000000000000e+00	0.000000000000000000e+00	0.000000000000000000e+00	0.000000000000000000e+00	0.000000000000000000e+00	0.000000000000000000e+00	0.000000000000000000e+00	0.000000000000000000e+00	0.000000000000000000e+00	0.000000000000000000e+00	0.000000000000000000e+00	0.000000000000000000e+00	0.000000000000000000e+00	0.000000000000000000e+00	0.000000000000000000e+00	0.000000000000000000e+00	0.000000000000000000e+00	0.000000000000000000e+00	0.000000000000000000e+00	0.000000000000000000e+00	0.000000000000000000e+00	0.000000000000000000e+00	0.000000000000000000e+00	0.000000000000000000e+00	0.000000000000000000e+00	0.000000000000000000e+00	0.000000000000000000e+00	0.000000000000000000e+00	0.000000000000000000e+00	0.000000000000000000e+00	0.000000000000000000e+00	0.000000000000000000e+00	0.000000000000000000e+00	0.000000000000000000e+00	0.000000000000000000e+00	0.000000000000000000e+00	0.000000000000000000e+00	0.000000000000000000e+00	0.000000000000000000e+00	0.000000000000000000e+00	0.000000000000000000e+00	0.000000000000000000e+00	0.000000000000000000e+00	0.000000000000000000e+00	0.000000000000000000e+00	0.000000000000000000e+00
0.000000000000000000e+00	0.000000000000000000e+00	0.000000000000000000e+00	0.000000000000000000e+00	0.000000000000000000e+00	0.000000000000000000e+00	0.000000000000000000e+00	0.000000000000000000e+00	0.000000000000000000e+00	0.000000000000000000e+00	0.000000000000000000e+00	0.000000000000000000e+00	0.000000000000000000e+00	0.000000000000000000e+00	0.000000000000000000e+00	0.000000000000000000e+00	0.000000000000000000e+00	0.000000000000000000e+00	0.000000000000000000e+00	0.000000000000000000e+00	0.000000000000000000e+00	0.000000000000000000e+00	0.000000000000000000e+00	0.000000000000000000e+00	0.000000000000000000e+00	0.000000000000000000e+00	0.000000000000000000e+00	0.000000000000000000e+00	0.000000000000000000e+00	0.000000000000000000e+00	0.000000000000000000e+00	0.000000000000000000e+00	0.000000000000000000e+00	0.000000000000000000e+00	0.000000000000000000e+00	0.000000000000000000e+00	0.000000000000000000e+00	0.000000000000000000e+00	0.000000000000000000e+00	0.000000000000000000e+00	0.000000000000000000e+00	0.000000000000000000e+00	0.000000000000000000e+00	0.000000000000000000e+00	0.000000000000000000e+00	0.000000000000000000e+00	0.000000000000000000e+00	0.000000000000000000e+00	0.000000000000000000e+00	0.000000000000000000e+00
0.000000000000000000e+00	0.000000000000000000e+00	0.000000000000000000e+00	0.000000000000000000e+00	0.000000000000000000e+00	0.000000000000000000e+00	0.000000000000000000e+00	0.000000000000000000e+00	0.000000000000000000e+00	0.000000000000000000e+00	0.000000000000000000e+00	0.000000000000000000e+00	0.000000000000000000e+00	0.000000000000000000e+00	0.000000000000000000e+00	0.000000000000000000e+00	0.000000000000000000e+00	0.000000000000000000e+00	0.000000000000000000e+00	0.000000000000000000e+00	0.000000000000000000e+00	0.000000000000000000e+00	0.000000000000000000e+00	0.000000000000000000e+00	0.000000000000000000e+00	0.000000000000000000e+00	0.000000000000000000e+00	0.000000000000000000e+00	0.000000000000000000e+00	0.000000000000000000e+00	0.000000000000000000e+00	0.000000000000000000e+00	0.000000000000000000e+00	0.000000000000000000e+00	0.000000000000000000e+00	0.000000000000000000e+00	0.000000000000000000e+00	0.000000000000000000e+00	0.000000000000000000e+00	0.000000000000000000e+00	0.000000000000000000e+00	0.000000000000000000e+00	0.000000000000000000e+00	0.000000000000000000e+00	0.000000000000000000e+00	0.000000000000000000e+00	0.000000000000000000e+00	0.000000000000000000e+00	0.000000000000000000e+00	0.000000000000000000e+00
0.000000000000000000e+00	0.000000000000000000e+00	0.000000000000000000e+00	0.000000000000000000e+00	0.000000000000000000e+00	0.000000000000000000e+00	0.000000000000000000e+00	0.000000000000000000e+00	0.000000000000000000e+00	0.000000000000000000e+00	0.000000000000000000e+00	0.000000000000000000e+00	0.000000000000000000e+00	0.000000000000000000e+00	0.000000000000000000e+00	0.000000000000000000e+00	0.000000000000000000e+00	0.000000000000000000e+00	0.000000000000000000e+00	0.000000000000000000e+00	0.000000000000000000e+00	0.000000000000000000e+00	0.000000000000000000e+00	0.000000000000000000e+00	0.000000000000000000e+00	0.000000000000000000e+00	0.000000000000000000e+00	0.000000000000000000e+00	0.000000000000000000e+00	0.000000000000000000e+00	0.000000000000000000e+00	0.000000000000000000e+00	0.000000000000000000e+00	0.000000000000000000e+00	0.000000000000000000e+00	0.000000000000000000e+00	0.000000000000000000e+00	0.000000000000000000e+00	0.000000000000000000e+00	0.000000000000000000e+00	0.000000000000000000e+00	0.000000000000000000e+00	0.000000000000000000e+00	0.000000000000000000e+00	0.000000000000000000e+00	0.000000000000000000e+00	0.000000000000000000e+00	0.000000000000000000e+00	0.000000000000000000e+00	0.000000000000000000e+00
0.000000000000000000e+00	0.000000000000000000e+00	0.000000000000000000e+00	0.000000000000000000e+00	0.000000000000000000e+00	0.000000000000000000e+00	0.000000000000000000e+00	0.000000000000000000e+00	0.000000000000000000e+00	0.000000000000000000e+00	0.000000000000000000e+00	0.000000000000000000e+00	0.000000000000000000e+00	0.000000000000000000e+00	0.000000000000000000e+00	0.000000000000000000e+00	0.000000000000000000e+00	0.000000000000000000e+00	0.000000000000000000e+00	0.000000000000000000e+00	0.000000000000000000e+00	0.000000000000000000e+00	0.000000000000000000e+00	0.000000000000000000e+00	0.000000000000000000e+00	0.000000000000000000e+00	0.000000000000000000e+00	0.000000000000000000e+00	0.000000000000000000e+00	0.000000000000000000e+00	0.000000000000000000e+00	0.000000000000000000e+00	0.000000000000000000e+00	0.000000000000000000e+00	0.000000000000000000e+00	0.000000000000000000e+00	0.000000000000000000e+00	0.000000000000000000e+00	0.000000000000000000e+00	0.000000000000000000e+00	0.000000000000000000e+00	0.000000000000000000e+00	0.000000000000000000e+00	0.000000000000000000e+00	0.000000000000000000e+00	0.000000000000000000e+00	0.000000000000000000e+00	0.000000000000000000e+00	0.000000000000000000e+00	0.000000000000000000e+00
0.000000000000000000e+00	0.000000000000000000e+00	0.000000000000000000e+00	0.000000000000000000e+00	0.000000000000000000e+00	0.000000000000000000e+00	0.000000000000000000e+00	0.000000000000000000e+00	0.000000000000000000e+00	0.000000000000000000e+00	0.000000000000000000e+00	0.000000000000000000e+00	0.000000000000000000e+00	0.000000000000000000e+00	0.000000000000000000e+00	0.000000000000000000e+00	0.000000000000000000e+00	0.000000000000000000e+00	0.000000000000000000e+00	0.000000000000000000e+00	0.000000000000000000e+00	0.000000000000000000e+00	0.000000000000000000e+00	0.000000000000000000e+00	0.000000000000000000e+00	0.000000000000000000e+00	0.000000000000000000e+00	0.000000000000000000e+00	0.000000000000000000e+00	0.000000000000000000e+00	0.000000000000000000e+00	0.000000000000000000e+00	0.000000000000000000e+00	0.000000000000000000e+00	0.000000000000000000e+00	0.000000000000000000e+00	0.000000000000000000e+00	0.000000000000000000e+00	0.000000000000000000e+00	0.000000000000000000e+00	0.000000000000000000e+00	0.000000000000000000e+00	0.000000000000000000e+00	0.000000000000000000e+00	0.000000000000000000e+00	0.000000000000000000e+00	0.000000000000000000e+00	0.000000000000000000e+00	0.000000000000000000e+00	0.000000000000000000e+00
0.000000000000000000e+00	0.000000000000000000e+00	0.000000000000000000e+00	0.000000000000000000e+00	0.000000000000000000e+00	0.000000000000000000e+00	0.000000000000000000e+00	0.000000000000000000e+00	0.000000000000000000e+00	0.000000000000000000e+00	0.000000000000000000e+00	0.000000000000000000e+00	0.000000000000000000e+00	0.000000000000000000e+00	0.000000000000000000e+00	0.000000000000000000e+00	0.000000000000000000e+00	0.000000000000000000e+00	0.000000000000000000e+00	0.000000000000000000e+00	0.000000000000000000e+00	0.000000000000000000e+00	0.000000000000000000e+00	0.000000000000000000e+00	0.000000000000000000e+00	0.000000000000000000e+00	0.000000000000000000e+00	0.000000000000000000e+00	0.000000000000000000e+00	0.000000000000000000e+00	0.000000000000000000e+00	0.000000000000000000e+00	0.000000000000000000e+00	0.000000000000000000e+00	0.000000000000000000e+00	0.000000000000000000e+00	0.000000000000000000e+00	0.000000000000000000e+00	0.000000000000000000e+00	0.000000000000000000e+00	0.000000000000000000e+00	0.000000000000000000e+00	0.000000000000000000e+00	0.000000000000000000e+00	0.000000000000000000e+00	0.000000000000000000e+00	0.000000000000000000e+00	0.000000000000000000e+00	0.000000000000000000e+00	0.000000000000000000e+00
0.000000000000000000e+00	0.000000000000000000e+00	0.000000000000000000e+00	0.000000000000000000e+00	0.000000000000000000e+00	0.000000000000000000e+00	0.000000000000000000e+00	0.000000000000000000e+00	0.000000000000000000e+00	0.000000000000000000e+00	0.000000000000000000e+00	0.000000000000000000e+00	0.000000000000000000e+00	0.000000000000000000e+00	0.000000000000000000e+00	0.000000000000000000e+00	0.000000000000000000e+00	0.000000000000000000e+00	0.000000000000000000e+00	0.000000000000000000e+00	0.000000000000000000e+00	0.000000000000000000e+00	0.000000000000000000e+00	0.000000000000000000e+00	0.000000000000000000e+00	0.000000000000000000e+00	0.000000000000000000e+00	0.000000000000000000e+00	0.000000000000000000e+00	0.000000000000000000e+00	0.000000000000000000e+00	0.000000000000000000e+00	0.000000000000000000e+00	0.000000000000000000e+00	0.000000000000000000e+00	0.000000000000000000e+00	0.000000000000000000e+00	0.000000000000000000e+00	0.000000000000000000e+00	0.000000000000000000e+00	0.000000000000000000e+00	0.000000000000000000e+00	0.000000000000000000e+00	0.000000000000000000e+00	0.000000000000000000e+00	0.000000000000000000e+00	0.000000000000000000e+00	0.000000000000000000e+00	0.000000000000000000e+00	0.000000000000000000e+00
0.000000000000000000e+00	0.000000000000000000e+00	0.000000000000000000e+00	0.000000000000000000e+00	0.000000000000000000e+00	0.000000000000000000e+00	0.000000000000000000e+00	0.000000000000000000e+00	0.000000000000000000e+00	0.000000000000000000e+00	0.000000000000000000e+00	0.000000000000000000e+00	0.000000000000000000e+00	0.000000000000000000e+00	0.000000000000000000e+00	0.000000000000000000e+00	0.000000000000000000e+00	0.000000000000000000e+00	0.000000000000000000e+00	0.000000000000000000e+00	0.000000000000000000e+00	0.000000000000000000e+00	0.000000000000000000e+00	0.000000000000000000e+00	0.000000000000000000e+00	0.000000000000000000e+00	0.000000000000000000e+00	0.000000000000000000e+00	0.000000000000000000e+00	0.000000000000000000e+00	0.000000000000000000e+00	0.000000000000000000e+00	0.000000000000000000e+00	0.000000000000000000e+00	0.000000000000000000e+00	0.000000000000000000e+00	0.000000000000000000e+00	0.000000000000000000e+00	0.000000000000000000e+00	0.000000000000000000e+00	0.000000000000000000e+00	0.000000000000000000e+00	0.000000000000000000e+00	0.000000000000000000e+00	0.000000000000000000e+00	0.000000000000000000e+00	0.000000000000000000e+00	0.000000000000000000e+00	0.000000000000000000e+00	0.000000000000000000e+00
0.000000000000000000e+00	0.000000000000000000e+00	0.000000000000000000e+00	0.000000000000000000e+00	0.000000000000000000e+00	0.000000000000000000e+00	0.000000000000000000e+00	0.000000000000000000e+00	0.000000000000000000e+00	0.000000000000000000e+00	0.000000000000000000e+00	0.000000000000000000e+00	0.000000000000000000e+00	0.000000000000000000e+00	0.000000000000000000e+00	0.000000000000000000e+00	0.000000000000000000e+00	0.000000000000000000e+00	0.000000000000000000e+00	0.000000000000000000e+00	0.000000000000000000e+00	0.000000000000000000e+00	0.000000000000000000e+00	0.000000000000000000e+00	0.000000000000000000e+00	0.000000000000000000e+00	0.000000000000000000e+00	0.000000000000000000e+00	0.000000000000000000e+00	0.000000000000000000e+00	0.000000000000000000e+00	0.000000000000000000e+00	0.000000000000000000e+00	0.000000000000000000e+00	0.000000000000000000e+00	0.000000000000000000e+00	0.000000000000000000e+00	0.000000000000000000e+00	0.000000000000000000e+00	0.000000000000000000e+00	0.000000000000000000e+00	0.000000000000000000e+00	0.000000000000000000e+00	0.000000000000000000e+00	0.000000000000000000e+00	0.000000000000000000e+00	0.000000000000000000e+00	0.000000000000000000e+00	0.000000000000000000e+00	0.000000000000000000e+00
0.000000000000000000e+00	0.000000000000000000e+00	0.000000000000000000e+00	0.000000000000000000e+00	0.000000000000000000e+00	0.000000000000000000e+00	0.000000000000000000e+00	0.000000000000000000e+00	0.000000000000000000e+00	0.000000000000000000e+00	0.000000000000000000e+00	0.000000000000000000e+00	0.000000000000000000e+00	0.000000000000000000e+00	0.000000000000000000e+00	0.000000000000000000e+00	0.000000000000000000e+00	0.000000000000000000e+00	0.000000000000000000e+00	0.000000000000000000e+00	0.000000000000000000e+00	0.000000000000000000e+00	0.000000000000000000e+00	0.000000000000000000e+00	0.000000000000000000e+00	0.000000000000000000e+00	0.000000000000000000e+00	0.000000000000000000e+00	0.000000000000000000e+00	0.000000000000000000e+00	0.000000000000000000e+00	0.000000000000000000e+00	0.000000000000000000e+00	0.000000000000000000e+00	0.000000000000000000e+00	0.000000000000000000e+00	0.000000000000000000e+00	0.000000000000000000e+00	0.000000000000000000e+00	0.000000000000000000e+00	0.000000000000000000e+00	0.000000000000000000e+00	0.000000000000000000e+00	0.000000000000000000e+00	0.000000000000000000e+00	0.000000000000000000e+00	0.000000000000000000e+00	0.000000000000000000e+00	0.000000000000000000e+00	0.000000000000000000e+00
0.000000000000000000e+00	0.000000000000000000e+00	0.000000000000000000e+00	0.000000000000000000e+00	0.000000000000000000e+00	0.000000000000000000e+00	0.000000000000000000e+00	0.000000000000000000e+00	0.000000000000000000e+00	0.000000000000000000e+00	0.000000000000000000e+00	0.000000000000000000e+00	0.000000000000000000e+00	0.000000000000000000e+00	0.000000000000000000e+00	0.000000000000000000e+00	0.000000000000000000e+00	0.000000000000000000e+00	0.000000000000000000e+00	0.000000000000000000e+00	0.000000000000000000e+00	0.000000000000000000e+00	0.000000000000000000e+00	0.000000000000000000e+00	0.000000000000000000e+00	0.000000000000000000e+00	0.000000000000000000e+00	0.000000000000000000e+00	0.000000000000000000e+00	0.000000000000000000e+00	0.000000000000000000e+00	0.000000000000000000e+00	0.000000000000000000e+00	0.000000000000000000e+00	0.000000000000000000e+00	0.000000000000000000e+00	0.000000000000000000e+00	0.000000000000000000e+00	0.000000000000000000e+00	0.000000000000000000e+00	0.000000000000000000e+00	0.000000000000000000e+00	0.000000000000000000e+00	0.000000000000000000e+00	0.000000000000000000e+00	0.000000000000000000e+00	0.000000000000000000e+00	0.000000000000000000e+00	0.000000000000000000e+00	0.000000000000000000e+00
0.000000000000000000e+00	0.000000000000000000e+00	0.000000000000000000e+00	0.000000000000000000e+00	0.000000000000000000e+00	0.000000000000000000e+00	0.000000000000000000e+00	0.000000000000000000e+00	0.000000000000000000e+00	0.000000000000000000e+00	0.000000000000000000e+00	0.000000000000000000e+00	0.000000000000000000e+00	0.000000000000000000e+00	0.000000000000000000e+00	0.000000000000000000e+00	0.000000000000000000e+00	0.000000000000000000e+00	0.000000000000000000e+00	0.000000000000000000e+00	0.000000000000000000e+00	0.000000000000000000e+00	0.000000000000000000e+00	0.000000000000000000e+00	0.000000000000000000e+00	0.000000000000000000e+00	0.000000000000000000e+00	0.000000000000000000e+00	0.000000000000000000e+00	0.000000000000000000e+00	0.000000000000000000e+00	0.000000000000000000e+00	0.000000000000000000e+00	0.000000000000000000e+00	0.000000000000000000e+00	0.000000000000000000e+00	0.000000000000000000e+00	0.000000000000000000e+00	0.000000000000000000e+00	0.000000000000000000e+00	0.000000000000000000e+00	0.000000000000000000e+00	0.000000000000000000e+00	0.000000000000000000e+00	0.000000000000000000e+00	0.000000000000000000e+00	0.000000000000000000e+00	0.000000000000000000e+00	0.000000000000000000e+00	0.000000000000000000e+00
0.000000000000000000e+00	0.000000000000000000e+00	0.000000000000000000e+00	0.000000000000000000e+00	0.000000000000000000e+00	0.000000000000000000e+00	0.000000000000000000e+00	0.000000000000000000e+00	0.000000000000000000e+00	0.000000000000000000e+00	0.000000000000000000e+00	0.000000000000000000e+00	0.000000000000000000e+00	0.000000000000000000e+00	0.000000000000000000e+00	0.000000000000000000e+00	0.000000000000000000e+00	0.000000000000000000e+00	0.000000000000000000e+00	0.000000000000000000e+00	0.000000000000000000e+00	0.000000000000000000e+00	0.000000000000000000e+00	0.000000000000000000e+00	0.000000000000000000e+00	0.000000000000000000e+00	0.000000000000000000e+00	0.000000000000000000e+00	0.000000000000000000e+00	0.000000000000000000e+00	0.000000000000000000e+00	0.000000000000000000e+00	0.000000000000000000e+00	0.000000000000000000e+00	0.000000000000000000e+00	0.000000000000000000e+00	0.000000000000000000e+00	0.000000000000000000e+00	0.000000000000000000e+00	0.000000000000000000e+00	0.000000000000000000e+00	0.000000000000000000e+00	0.000000000000000000e+00	0.000000000000000000e+00	0.000000000000000000e+00	0.000000000000000000e+00	0.000000000000000000e+00	0.000000000000000000e+00	0.000000000000000000e+00	0.000000000000000000e+00
0.000000000000000000e+00	0.000000000000000000e+00	0.000000000000000000e+00	0.000000000000000000e+00	0.000000000000000000e+00	0.000000000000000000e+00	0.000000000000000000e+00	0.000000000000000000e+00	0.000000000000000000e+00	0.000000000000000000e+00	0.000000000000000000e+00	0.000000000000000000e+00	0.000000000000000000e+00	0.000000000000000000e+00	0.000000000000000000e+00	0.000000000000000000e+00	0.000000000000000000e+00	0.000000000000000000e+00	0.000000000000000000e+00	0.000000000000000000e+00	0.000000000000000000e+00	0.000000000000000000e+00	0.000000000000000000e+00	0.000000000000000000e+00	0.000000000000000000e+00	0.000000000000000000e+00	0.000000000000000000e+00	0.000000000000000000e+00	0.000000000000000000e+00	0.000000000000000000e+00	0.000000000000000000e+00	0.000000000000000000e+00	0.000000000000000000e+00	0.000000000000000000e+00	0.000000000000000000e+00	0.000000000000000000e+00	0.000000000000000000e+00	0.000000000000000000e+00	0.000000000000000000e+00	0.000000000000000000e+00	0.000000000000000000e+00	0.000000000000000000e+00	0.000000000000000000e+00	0.000000000000000000e+00	0.000000000000000000e+00	0.000000000000000000e+00	0.000000000000000000e+00	0.000000000000000000e+00	0.000000000000000000e+00	0.000000000000000000e+00
0.000000000000000000e+00	0.000000000000000000e+00	0.000000000000000000e+00	0.000000000000000000e+00	0.000000000000000000e+00	0.000000000000000000e+00	0.000000000000000000e+00	0.000000000000000000e+00	0.000000000000000000e+00	0.000000000000000000e+00	0.000000000000000000e+00	0.000000000000000000e+00	0.000000000000000000e+00	0.000000000000000000e+00	0.000000000000000000e+00	0.000000000000000000e+00	0.000000000000000000e+00	0.000000000000000000e+00	0.000000000000000000e+00	0.000000000000000000e+00	0.000000000000000000e+00	0.000000000000000000e+00	0.000000000000000000e+00	0.000000000000000000e+00	0.000000000000000000e+00	0.000000000000000000e+00	0.000000000000000000e+00	0.000000000000000000e+00	0.000000000000000000e+00	0.000000000000000000e+00	0.000000000000000000e+00	0.000000000000000000e+00	0.000000000000000000e+00	0.000000000000000000e+00	0.000000000000000000e+00	0.000000000000000000e+00	0.000000000000000000e+00	0.000000000000000000e+00	0.000000000000000000e+00	0.000000000000000000e+00	0.000000000000000000e+00	0.000000000000000000e+00	0.000000000000000000e+00	0.000000000000000000e+00	0.000000000000000000e+00	0.000000000000000000e+00	0.000000000000000000e+00	0.000000000000000000e+00	0.000000000000000000e+00	0.000000000000000000e+00
0.000000000000000000e+00	0.000000000000000000e+00	0.000000000000000000e+00	0.000000000000000000e+00	0.000000000000000000e+00	0.000000000000000000e+00	0.000000000000000000e+00	0.000000000000000000e+00	0.000000000000000000e+00	0.000000000000000000e+00	0.000000000000000000e+00	0.000000000000000000e+00	0.000000000000000000e+00	0.000000000000000000e+00	0.000000000000000000e+00	0.000000000000000000e+00	0.000000000000000000e+00	0.000000000000000000e+00	0.000000000000000000e+00	0.000000000000000000e+00	0.000000000000000000e+00	0.000000000000000000e+00	0.000000000000000000e+00	0.000000000000000000e+00	0.000000000000000000e+00	0.000000000000000000e+00	0.000000000000000000e+00	0.000000000000000000e+00	0.000000000000000000e+00	0.000000000000000000e+00	0.000000000000000000e+00	0.000000000000000000e+00	0.000000000000000000e+00	0.000000000000000000e+00	0.000000000000000000e+00	0.000000000000000000e+00	0.000000000000000000e+00	0.000000000000000000e+00	0.000000000000000000e+00	0.000000000000000000e+00	0.000000000000000000e+00	0.000000000000000000e+00	0.000000000000000000e+00	0.000000000000000000e+00	0.000000000000000000e+00	0.000000000000000000e+00	0.000000000000000000e+00	0.000000000000000000e+00	0.000000000000000000e+00	0.000000000000000000e+00
0.000000000000000000e+00	0.000000000000000000e+00	0.000000000000000000e+00	0.000000000000000000e+00	0.000000000000000000e+00	0.000000000000000000e+00	0.000000000000000000e+00	0.000000000000000000e+00	0.000000000000000000e+00	0.000000000000000000e+00	0.000000000000000000e+00	0.000000000000000000e+00	0.000000000000000000e+00	0.000000000000000000e+00	0.000000000000000000e+00	0.000000000000000000e+00	0.000000000000000000e+00	0.000000000000000000e+00	0.000000000000000000e+00	0.000000000000000000e+00	0.000000000000000000e+00	0.000000000000000000e+00	0.000000000000000000e+00	0.000000000000000000e+00	0.000000000000000000e+00	0.000000000000000000e+00	0.000000000000000000e+00	0.000000000000000000e+00	0.000000000000000000e+00	0.000000000000000000e+00	0.000000000000000000e+00	0.000000000000000000e+00	0.000000000000000000e+00	0.000000000000000000e+00	0.000000000000000000e+00	0.000000000000000000e+00	0.000000000000000000e+00	0.000000000000000000e+00	0.000000000000000000e+00	0.000000000000000000e+00	0.000000000000000000e+00	0.000000000000000000e+00	0.000000000000000000e+00	0.000000000000000000e+00	0.000000000000000000e+00	0.000000000000000000e+00	0.000000000000000000e+00	0.000000000000000000e+00	0.000000000000000000e+00	0.000000000000000000e+00
0.000000000000000000e+00	0.000000000000000000e+00	0.000000000000000000e+00	0.000000000000000000e+00	0.000000000000000000e+00	0.000000000000000000e+00	0.000000000000000000e+00	0.000000000000000000e+00	0.000000000000000000e+00	0.000000000000000000e+00	0.000000000000000000e+00	0.000000000000000000e+00	0.000000000000000000e+00	0.000000000000000000e+00	0.000000000000000000e+00	0.000000000000000000e+00	0.000000000000000000e+00	0.000000000000000000e+00	0.000000000000000000e+00	0.000000000000000000e+00	0.000000000000000000e+00	0.000000000000000000e+00	0.000000000000000000e+00	0.000000000000000000e+00	0.000000000000000000e+00	0.000000000000000000e+00	0.000000000000000000e+00	0.000000000000000000e+00	0.000000000000000000e+00	0.000000000000000000e+00	0.000000000000000000e+00	0.000000000000000000e+00	0.000000000000000000e+00	0.000000000000000000e+00	0.000000000000000000e+00	0.000000000000000000e+00	0.000000000000000000e+00	0.000000000000000000e+00	0.000000000000000000e+00	0.000000000000000000e+00	0.000000000000000000e+00	0.000000000000000000e+00	0.000000000000000000e+00	0.000000000000000000e+00	0.000000000000000000e+00	0.000000000000000000e+00	0.000000000000000000e+00	0.000000000000000000e+00	0.000000000000000000e+00	0.000000000000000000e+00
0.000000000000000000e+00	0.000000000000000000e+00	0.000000000000000000e+00	0.000000000000000000e+00	0.000000000000000000e+00	0.000000000000000000e+00	0.000000000000000000e+00	0.000000000000000000e+00	0.000000000000000000e+00	0.000000000000000000e+00	0.000000000000000000e+00	0.000000000000000000e+00	0.000000000000000000e+00	0.000000000000000000e+00	0.000000000000000000e+00	0.000000000000000000e+00	0.000000000000000000e+00	0.000000000000000000e+00	0.000000000000000000e+00	0.000000000000000000e+00	0.000000000000000000e+00	0.000000000000000000e+00	0.000000000000000000e+00	0.000000000000000000e+00	0.000000000000000000e+00	0.000000000000000000e+00	0.000000000000000000e+00	0.000000000000000000e+00	0.000000000000000000e+00	0.000000000000000000e+00	0.000000000000000000e+00	0.000000000000000000e+00	0.000000000000000000e+00	0.000000000000000000e+00	0.000000000000000000e+00	0.000000000000000000e+00	0.000000000000000000e+00	0.000000000000000000e+00	0.000000000000000000e+00	0.000000000000000000e+00	0.000000000000000000e+00	0.000000000000000000e+00	0.000000000000000000e+00	0.000000000000000000e+00	0.000000000000000000e+00	0.000000000000000000e+00	0.000000000000000000e+00	0.000000000000000000e+00	0.000000000000000000e+00	0.000000000000000000e+00
0.000000000000000000e+00	0.000000000000000000e+00	0.000000000000000000e+00	0.000000000000000000e+00	0.000000000000000000e+00	0.000000000000000000e+00	0.000000000000000000e+00	0.000000000000000000e+00	0.000000000000000000e+00	0.000000000000000000e+00	0.000000000000000000e+00	0.000000000000000000e+00	0.000000000000000000e+00	0.000000000000000000e+00	0.000000000000000000e+00	0.000000000000000000e+00	0.000000000000000000e+00	0.000000000000000000e+00	0.000000000000000000e+00	0.000000000000000000e+00	0.000000000000000000e+00	0.000000000000000000e+00	0.000000000000000000e+00	0.000000000000000000e+00	0.000000000000000000e+00	0.000000000000000000e+00	0.000000000000000000e+00	0.000000000000000000e+00	0.000000000000000000e+00	0.000000000000000000e+00	0.000000000000000000e+00	0.000000000000000000e+00	0.000000000000000000e+00	0.000000000000000000e+00	0.000000000000000000e+00	0.000000000000000000e+00	0.000000000000000000e+00	0.000000000000000000e+00	0.000000000000000000e+00	0.000000000000000000e+00	0.000000000000000000e+00	0.000000000000000000e+00	0.000000000000000000e+00	0.000000000000000000e+00	0.000000000000000000e+00	0.000000000000000000e+00	0.000000000000000000e+00	0.000000000000000000e+00	0.000000000000000000e+00	0.000000000000000000e+00
0.000000000000000000e+00	0.000000000000000000e+00	0.000000000000000000e+00	0.000000000000000000e+00	0.000000000000000000e+00	0.000000000000000000e+00	0.000000000000000000e+00	0.000000000000000000e+00	0.000000000000000000e+00	0.000000000000000000e+00	0.000000000000000000e+00	0.000000000000000000e+00	0.000000000000000000e+00	0.000000000000000000e+00	0.000000000000000000e+00	0.000000000000000000e+00	0.000000000000000000e+00	0.000000000000000000e+00	0.000000000000000000e+00	0.000000000000000000e+00	0.000000000000000000e+00	0.000000000000000000e+00	0.000000000000000000e+00	0.000000000000000000e+00	0.000000000000000000e+00	0.000000000000000000e+00	0.000000000000000000e+00	0.000000000000000000e+00	0.000000000000000000e+00	0.000000000000000000e+00	0.000000000000000000e+00	0.000000000000000000e+00	0.000000000000000000e+00	0.000000000000000000e+00	0.000000000000000000e+00	0.000000000000000000e+00	0.000000000000000000e+00	0.000000000000000000e+00	0.000000000000000000e+00	0.000000000000000000e+00	0.000000000000000000e+00	0.000000000000000000e+00	0.000000000000000000e+00	0.000000000000000000e+00	0.000000000000000000e+00	0.000000000000000000e+00	0.000000000000000000e+00	0.000000000000000000e+00	0.000000000000000000e+00	0.000000000000000000e+00
0.000000000000000000e+00	0.000000000000000000e+00	0.000000000000000000e+00	0.000000000000000000e+00	0.000000000000000000e+00	0.000000000000000000e+00	0.000000000000000000e+00	0.000000000000000000e+00	0.000000000000000000e+00	0.000000000000000000e+00	0.000000000000000000e+00	0.000000000000000000e+00	0.000000000000000000e+00	0.000000000000000000e+00	0.000000000000000000e+00	0.000000000000000000e+00	0.000000000000000000e+00	0.000000000000000000e+00	0.000000000000000000e+00	0.000000000000000000e+00	0.000000000000000000e+00	0.000000000000000000e+00	0.000000000000000000e+00	0.000000000000000000e+00	0.000000000000000000e+00	0.000000000000000000e+00	0.000000000000000000e+00	0.000000000000000000e+00	0.000000000000000000e+00	0.000000000000000000e+00	0.000000000000000000e+00	0.000000000000000000e+00	0.000000000000000000e+00	0.000000000000000000e+00	0.000000000000000000e+00	0.000000000000000000e+00	0.000000000000000000e+00	0.000000000000000000e+00	0.000000000000000000e+00	0.000000000000000000e+00	0.000000000000000000e+00	0.000000000000000000e+00	0.000000000000000000e+00	0.000000000000000000e+00	0.000000000000000000e+00	0.000000000000000000e+00	0.000000000000000000e+00	0.000000000000000000e+00	0.000000000000000000e+00	0.000000000000000000e+00
0.000000000000000000e+00	0.000000000000000000e+00	0.000000000000000000e+00	0.000000000000000000e+00	0.000000000000000000e+00	0.000000000000000000e+00	0.000000000000000000e+00	0.000000000000000000e+00	0.000000000000000000e+00	0.000000000000000000e+00	0.000000000000000000e+00	0.000000000000000000e+00	0.000000000000000000e+00	0.000000000000000000e+00	0.000000000000000000e+00	0.000000000000000000e+00	0.000000000000000000e+00	0.000000000000000000e+00	0.000000000000000000e+00	0.000000000000000000e+00	0.000000000000000000e+00	0.000000000000000000e+00	0.000000000000000000e+00	0.000000000000000000e+00	0.000000000000000000e+00	0.000000000000000000e+00	0.000000000000000000e+00	0.000000000000000000e+00	0.000000000000000000e+00	0.000000000000000000e+00	0.000000000000000000e+00	0.000000000000000000e+00	0.000000000000000000e+00	0.000000000000000000e+00	0.000000000000000000e+00	0.000000000000000000e+00	0.000000000000000000e+00	0.000000000000000000e+00	0.000000000000000000e+00	0.000000000000000000e+00	0.000000000000000000e+00	0.000000000000000000e+00	0.000000000000000000e+00	0.000000000000000000e+00	0.000000000000000000e+00	0.000000000000000000e+00	0.000000000000000000e+00	0.000000000000000000e+00	0.000000000000000000e+00	0.000000000000000000e+00
0.000000000000000000e+00	0.000000000000000000e+00	0.000000000000000000e+00	0.000000000000000000e+00	0.000000000000000000e+00	0.000000000000000000e+00	0.000000000000000000e+00	0.000000000000000000e+00	0.000000000000000000e+00	0.000000000000000000e+00	0.000000000000000000e+00	0.000000000000000000e+00	0.000000000000000000e+00	0.000000000000000000e+00	0.000000000000000000e+00	0.000000000000000000e+00	0.000000000000000000e+00	0.000000000000000000e+00	0.000000000000000000e+00	0.000000000000000000e+00	0.000000000000000000e+00	0.000000000000000000e+00	0.000000000000000000e+00	0.000000000000000000e+00	0.000000000000000000e+00	0.000000000000000000e+00	0.000000000000000000e+00	0.000000000000000000e+00	0.000000000000000000e+00	0.000000000000000000e+00	0.000000000000000000e+00	0.000000000000000000e+00	0.000000000000000000e+00	0.000000000000000000e+00	0.000000000000000000e+00	0.000000000000000000e+00	0.000000000000000000e+00	0.000000000000000000e+00	0.000000000000000000e+00	0.000000000000000000e+00	0.000000000000000000e+00	0.000000000000000000e+00	0.000000000000000000e+00	0.000000000000000000e+00	0.000000000000000000e+00	0.000000000000000000e+00	0.000000000000000000e+00	0.000000000000000000e+00	0.000000000000000000e+00	0.000000000000000000e+00
0.000000000000000000e+00	0.000000000000000000e+00	0.000000000000000000e+00	0.000000000000000000e+00	0.000000000000000000e+00	0.000000000000000000e+00	0.000000000000000000e+00	0.000000000000000000e+00	0.000000000000000000e+00	0.000000000000000000e+00	0.000000000000000000e+00	0.000000000000000000e+00	0.000000000000000000e+00	0.000000000000000000e+00	0.000000000000000000e+00	0.000000000000000000e+00	0.000000000000000000e+00	0.000000000000000000e+00	0.000000000000000000e+00	0.000000000000000000e+00	0.000000000000000000e+00	0.000000000000000000e+00	0.000000000000000000e+00	0.000000000000000000e+00	0.000000000000000000e+00	0.000000000000000000e+00	0.000000000000000000e+00	0.000000000000000000e+00	0.000000000000000000e+00	0.000000000000000000e+00	0.000000000000000000e+00	0.000000000000000000e+00	0.000000000000000000e+00	0.000000000000000000e+00	0.000000000000000000e+00	0.000000000000000000e+00	0.000000000000000000e+00	0.000000000000000000e+00	0.000000000000000000e+00	0.000000000000000000e+00	0.000000000000000000e+00	0.000000000000000000e+00	0.000000000000000000e+00	0.000000000000000000e+00	0.000000000000000000e+00	0.000000000000000000e+00	0.000000000000000000e+00	0.000000000000000000e+00	0.000000000000000000e+00	0.000000000000000000e+00
0.000000000000000000e+00	0.000000000000000000e+00	0.000000000000000000e+00	0.000000000000000000e+00	0.000000000000000000e+00	0.000000000000000000e+00	0.000000000000000000e+00	0.000000000000000000e+00	0.000000000000000000e+00	0.000000000000000000e+00	0.000000000000000000e+00	0.000000000000000000e+00	0.000000000000000000e+00	0.000000000000000000e+00	0.000000000000000000e+00	0.000000000000000000e+00	0.000000000000000000e+00	0.000000000000000000e+00	0.000000000000000000e+00	0.000000000000000000e+00	0.000000000000000000e+00	0.000000000000000000e+00	0.000000000000000000e+00	0.000000000000000000e+00	0.000000000000000000e+00	0.000000000000000000e+00	0.000000000000000000e+00	0.000000000000000000e+00	0.000000000000000000e+00	0.000000000000000000e+00	0.000000000000000000e+00	0.000000000000000000e+00	0.000000000000000000e+00	0.000000000000000000e+00	0.000000000000000000e+00	0.000000000000000000e+00	0.000000000000000000e+00	0.000000000000000000e+00	0.000000000000000000e+00	0.000000000000000000e+00	0.000000000000000000e+00	0.000000000000000000e+00	0.000000000000000000e+00	0.000000000000000000e+00	0.000000000000000000e+00	0.000000000000000000e+00	0.000000000000000000e+00	0.000000000000000000e+00	0.000000000000000000e+00	0.000000000000000000e+00
0.000000000000000000e+00	0.000000000000000000e+00	0.000000000000000000e+00	0.000000000000000000e+00	0.000000000000000000e+00	0.000000000000000000e+00	0.000000000000000000e+00	0.000000000000000000e+00	0.000000000000000000e+00	0.000000000000000000e+00	0.000000000000000000e+00	0.000000000000000000e+00	0.000000000000000000e+00	0.000000000000000000e+00	0.000000000000000000e+00	0.000000000000000000e+00	0.000000000000000000e+00	0.000000000000000000e+00	0.000000000000000000e+00	0.000000000000000000e+00	0.000000000000000000e+00	0.000000000000000000e+00	0.000000000000000000e+00	0.000000000000000000e+00	0.000000000000000000e+00	0.000000000000000000e+00	0.000000000000000000e+00	0.000000000000000000e+00	0.000000000000000000e+00	0.000000000000000000e+00	0.000000000000000000e+00	0.000000000000000000e+00	0.000000000000000000e+00	0.000000000000000000e+00	0.000000000000000000e+00	0.000000000000000000e+00	0.000000000000000000e+00	0.000000000000000000e+00	0.000000000000000000e+00	0.000000000000000000e+00	0.000000000000000000e+00	0.000000000000000000e+00	0.000000000000000000e+00	0.000000000000000000e+00	0.000000000000000000e+00	0.000000000000000000e+00	0.000000000000000000e+00	0.000000000000000000e+00	0.000000000000000000e+00	0.000000000000000000e+00
0.000000000000000000e+00	0.000000000000000000e+00	0.000000000000000000e+00	0.000000000000000000e+00	0.000000000000000000e+00	0.000000000000000000e+00	0.000000000000000000e+00	0.000000000000000000e+00	0.000000000000000000e+00	0.000000000000000000e+00	0.000000000000000000e+00	0.000000000000000000e+00	0.000000000000000000e+00	0.000000000000000000e+00	0.000000000000000000e+00	0.000000000000000000e+00	0.000000000000000000e+00	0.000000000000000000e+00	0.000000000000000000e+00	0.000000000000000000e+00	0.000000000000000000e+00	0.000000000000000000e+00	0.000000000000000000e+00	0.000000000000000000e+00	0.000000000000000000e+00	0.000000000000000000e+00	0.000000000000000000e+00	0.000000000000000000e+00	0.000000000000000000e+00	0.000000000000000000e+00	0.000000000000000000e+00	0.000000000000000000e+00	0.000000000000000000e+00	0.000000000000000000e+00	0.000000000000000000e+00	0.000000000000000000e+00	0.000000000000000000e+00	0.000000000000000000e+00	0.000000000000000000e+00	0.000000000000000000e+00	0.000000000000000000e+00	0.000000000000000000e+00	0.000000000000000000e+00	0.000000000000000000e+00	0.000000000000000000e+00	0.000000000000000000e+00	0.000000000000000000e+00	0.000000000000000000e+00	0.000000000000000000e+00	0.000000000000000000e+00
0.000000000000000000e+00	0.000000000000000000e+00	0.000000000000000000e+00	0.000000000000000000e+00	0.000000000000000000e+00	0.000000000000000000e+00	0.000000000000000000e+00	0.000000000000000000e+00	0.000000000000000000e+00	0.000000000000000000e+00	0.000000000000000000e+00	0.000000000000000000e+00	0.000000000000000000e+00	0.000000000000000000e+00	0.000000000000000000e+00	0.000000000000000000e+00	0.000000000000000000e+00	0.000000000000000000e+00	0.000000000000000000e+00	0.000000000000000000e+00	0.000000000000000000e+00	0.000000000000000000e+00	0.000000000000000000e+00	0.000000000000000000e+00	0.000000000000000000e+00	0.000000000000000000e+00	0.000000000000000000e+00	0.000000000000000000e+00	0.000000000000000000e+00	0.000000000000000000e+00	0.000000000000000000e+00	0.000000000000000000e+00	0.000000000000000000e+00	0.000000000000000000e+00	0.000000000000000000e+00	0.000000000000000000e+00	0.000000000000000000e+00	0.000000000000000000e+00	0.000000000000000000e+00	0.000000000000000000e+00	0.000000000000000000e+00	0.000000000000000000e+00	0.000000000000000000e+00	0.000000000000000000e+00	0.000000000000000000e+00	0.000000000000000000e+00	0.000000000000000000e+00	0.000000000000000000e+00	0.000000000000000000e+00	0.000000000000000000e+00
0.000000000000000000e+00	0.000000000000000000e+00	0.000000000000000000e+00	0.000000000000000000e+00	0.000000000000000000e+00	0.000000000000000000e+00	0.000000000000000000e+00	0.000000000000000000e+00	0.000000000000000000e+00	0.000000000000000000e+00	0.000000000000000000e+00	0.000000000000000000e+00	0.000000000000000000e+00	0.000000000000000000e+00	0.000000000000000000e+00	0.000000000000000000e+00	0.000000000000000000e+00	0.000000000000000000e+00	0.000000000000000000e+00	0.000000000000000000e+00	0.000000000000000000e+00	0.000000000000000000e+00	0.000000000000000000e+00	0.000000000000000000e+00	0.000000000000000000e+00	0.000000000000000000e+00	0.000000000000000000e+00	0.000000000000000000e+00	0.000000000000000000e+00	0.000000000000000000e+00	0.000000000000000000e+00	0.000000000000000000e+00	0.000000000000000000e+00	0.000000000000000000e+00	0.000000000000000000e+00	0.000000000000000000e+00	0.000000000000000000e+00	0.000000000000000000e+00	0.000000000000000000e+00	0.000000000000000000e+00	0.000000000000000000e+00	0.000000000000000000e+00	0.000000000000000000e+00	0.000000000000000000e+00	0.000000000000000000e+00	0.000000000000000000e+00	0.000000000000000000e+00	0.000000000000000000e+00	0.000000000000000000e+00	0.000000000000000000e+00
0.000000000000000000e+00	0.000000000000000000e+00	0.000000000000000000e+00	0.000000000000000000e+00	0.000000000000000000e+00	0.000000000000000000e+00	0.000000000000000000e+00	0.000000000000000000e+00	0.000000000000000000e+00	0.000000000000000000e+00	0.000000000000000000e+00	0.000000000000000000e+00	0.000000000000000000e+00	0.000000000000000000e+00	0.000000000000000000e+00	0.000000000000000000e+00	0.000000000000000000e+00	0.000000000000000000e+00	0.000000000000000000e+00	0.000000000000000000e+00	0.000000000000000000e+00	0.000000000000000000e+00	0.000000000000000000e+00	0.000000000000000000e+00	0.000000000000000000e+00	0.000000000000000000e+00	0.000000000000000000e+00	0.000000000000000000e+00	0.000000000000000000e+00	0.000000000000000000e+00	0.000000000000000000e+00	0.000000000000000000e+00	0.000000000000000000e+00	0.000000000000000000e+00	0.000000000000000000e+00	0.000000000000000000e+00	0.000000000000000000e+00	0.000000000000000000e+00	0.000000000000000000e+00	0.000000000000000000e+00	0.000000000000000000e+00	0.000000000000000000e+00	0.000000000000000000e+00	0.000000000000000000e+00	0.000000000000000000e+00	0.000000000000000000e+00	0.000000000000000000e+00	0.000000000000000000e+00	0.000000000000000000e+00	0.000000000000000000e+00
0.000000000000000000e+00	0.000000000000000000e+00	0.000000000000000000e+00	0.000000000000000000e+00	0.000000000000000000e+00	0.000000000000000000e+00	0.000000000000000000e+00	0.000000000000000000e+00	0.000000000000000000e+00	0.000000000000000000e+00	0.000000000000000000e+00	0.000000000000000000e+00	0.000000000000000000e+00	0.000000000000000000e+00	0.000000000000000000e+00	0.000000000000000000e+00	0.000000000000000000e+00	0.000000000000000000e+00	0.000000000000000000e+00	0.000000000000000000e+00	0.000000000000000000e+00	0.000000000000000000e+00	0.000000000000000000e+00	0.000000000000000000e+00	0.000000000000000000e+00	0.000000000000000000e+00	0.000000000000000000e+00	0.000000000000000000e+00	0.000000000000000000e+00	0.000000000000000000e+00	0.000000000000000000e+00	0.000000000000000000e+00	0.000000000000000000e+00	0.000000000000000000e+00	0.000000000000000000e+00	0.000000000000000000e+00	0.000000000000000000e+00	0.000000000000000000e+00	0.000000000000000000e+00	0.000000000000000000e+00	0.000000000000000000e+00	0.000000000000000000e+00	0.000000000000000000e+00	0.000000000000000000e+00	0.000000000000000000e+00	0.000000000000000000e+00	0.000000000000000000e+00	0.000000000000000000e+00	0.000000000000000000e+00	0.000000000000000000e+00
0.000000000000000000e+00	0.000000000000000000e+00	0.000000000000000000e+00	0.000000000000000000e+00	0.000000000000000000e+00	0.000000000000000000e+00	0.000000000000000000e+00	0.000000000000000000e+00	0.000000000000000000e+00	0.000000000000000000e+00	0.000000000000000000e+00	0.000000000000000000e+00	0.000000000000000000e+00	0.000000000000000000e+00	0.000000000000000000e+00	0.000000000000000000e+00	0.000000000000000000e+00	0.000000000000000000e+00	0.000000000000000000e+00	0.000000000000000000e+00	0.000000000000000000e+00	0.000000000000000000e+00	0.000000000000000000e+00	0.000000000000000000e+00	0.000000000000000000e+00	0.000000000000000000e+00	0.000000000000000000e+00	0.000000000000000000e+00	0.000000000000000000e+00	0.000000000000000000e+00	0.000000000000000000e+00	0.000000000000000000e+00	0.000000000000000000e+00	0.000000000000000000e+00	0.000000000000000000e+00	0.000000000000000000e+00	0.000000000000000000e+00	0.000000000000000000e+00	0.000000000000000000e+00	0.000000000000000000e+00	0.000000000000000000e+00	0.000000000000000000e+00	0.000000000000000000e+00	0.000000000000000000e+00	0.000000000000000000e+00	0.000000000000000000e+00	0.000000000000000000e+00	0.000000000000000000e+00	0.000000000000000000e+00	0.000000000000000000e+00
0.000000000000000000e+00	0.000000000000000000e+00	0.000000000000000000e+00	0.000000000000000000e+00	0.000000000000000000e+00	0.000000000000000000e+00	0.000000000000000000e+00	0.000000000000000000e+00	0.000000000000000000e+00	0.000000000000000000e+00	0.000000000000000000e+00	0.000000000000000000e+00	0.000000000000000000e+00	0.000000000000000000e+00	0.000000000000000000e+00	0.000000000000000000e+00	0.000000000000000000e+00	0.000000000000000000e+00	0.000000000000000000e+00	0.000000000000000000e+00	0.000000000000000000e+00	0.000000000000000000e+00	0.000000000000000000e+00	0.000000000000000000e+00	0.000000000000000000e+00	0.000000000000000000e+00	0.000000000000000000e+00	0.000000000000000000e+00	0.000000000000000000e+00	0.000000000000000000e+00	0.000000000000000000e+00	0.000000000000000000e+00	0.000000000000000000e+00	0.000000000000000000e+00	0.000000000000000000e+00	0.000000000000000000e+00	0.000000000000000000e+00	0.000000000000000000e+00	0.000000000000000000e+00	0.000000000000000000e+00	0.000000000000000000e+00	0.000000000000000000e+00	0.000000000000000000e+00	0.000000000000000000e+00	0.000000000000000000e+00	0.000000000000000000e+00	0.000000000000000000e+00	0.000000000000000000e+00	0.000000000000000000e+00	0.000000000000000000e+00
0.000000000000000000e+00	0.000000000000000000e+00	0.000000000000000000e+00	0.000000000000000000e+00	0.000000000000000000e+00	0.000000000000000000e+00	0.000000000000000000e+00	0.000000000000000000e+00	0.000000000000000000e+00	0.000000000000000000e+00	0.000000000000000000e+00	0.000000000000000000e+00	0.000000000000000000e+00	0.000000000000000000e+00	0.000000000000000000e+00	0.000000000000000000e+00	0.000000000000000000e+00	0.000000000000000000e+00	0.000000000000000000e+00	0.000000000000000000e+00	0.000000000000000000e+00	0.000000000000000000e+00	0.000000000000000000e+00	0.000000000000000000e+00	0.000000000000000000e+00	0.000000000000000000e+00	0.000000000000000000e+00	0.000000000000000000e+00	0.000000000000000000e+00	0.000000000000000000e+00	0.000000000000000000e+00	0.000000000000000000e+00	0.000000000000000000e+00	0.000000000000000000e+00	0.000000000000000000e+00	0.000000000000000000e+00	0.000000000000000000e+00	0.000000000000000000e+00	0.000000000000000000e+00	0.000000000000000000e+00	0.000000000000000000e+00	0.000000000000000000e+00	0.000000000000000000e+00	0.000000000000000000e+00	0.000000000000000000e+00	0.000000000000000000e+00	0.000000000000000000e+00	0.000000000000000000e+00	0.000000000000000000e+00	0.000000000000000000e+00
0.000000000000000000e+00	0.000000000000000000e+00	0.000000000000000000e+00	0.000000000000000000e+00	0.000000000000000000e+00	0.000000000000000000e+00	0.000000000000000000e+00	0.000000000000000000e+00	0.000000000000000000e+00	0.000000000000000000e+00	0.000000000000000000e+00	0.000000000000000000e+00	0.000000000000000000e+00	0.000000000000000000e+00	0.000000000000000000e+00	0.000000000000000000e+00	0.000000000000000000e+00	0.000000000000000000e+00	0.000000000000000000e+00	0.000000000000000000e+00	0.000000000000000000e+00	0.000000000000000000e+00	0.000000000000000000e+00	0.000000000000000000e+00	0.000000000000000000e+00	0.000000000000000000e+00	0.000000000000000000e+00	0.000000000000000000e+00	0.000000000000000000e+00	0.000000000000000000e+00	0.000000000000000000e+00	0.000000000000000000e+00	0.000000000000000000e+00	0.000000000000000000e+00	0.000000000000000000e+00	0.000000000000000000e+00	0.000000000000000000e+00	0.000000000000000000e+00	0.000000000000000000e+00	0.000000000000000000e+00	0.000000000000000000e+00	0.000000000000000000e+00	0.000000000000000000e+00	0.000000000000000000e+00	0.000000000000000000e+00	0.000000000000000000e+00	0.000000000000000000e+00	0.000000000000000000e+00	0.000000000000000000e+00	0.000000000000000000e+00
0.000000000000000000e+00	0.000000000000000000e+00	0.000000000000000000e+00	0.000000000000000000e+00	0.000000000000000000e+00	0.000000000000000000e+00	0.000000000000000000e+00	0.000000000000000000e+00	0.000000000000000000e+00	0.000000000000000000e+00	0.000000000000000000e+00	0.000000000000000000e+00	0.000000000000000000e+00	0.000000000000000000e+00	0.000000000000000000e+00	0.000000000000000000e+00	0.000000000000000000e+00	0.000000000000000000e+00	0.000000000000000000e+00	0.000000000000000000e+00	0.000000000000000000e+00	0.000000000000000000e+00	0.000000000000000000e+00	0.000000000000000000e+00	0.000000000000000000e+00	0.000000000000000000e+00	0.000000000000000000e+00	0.000000000000000000e+00	0.000000000000000000e+00	0.000000000000000000e+00	0.000000000000000000e+00	0.000000000000000000e+00	0.000000000000000000e+00	0.000000000000000000e+00	0.000000000000000000e+00	0.000000000000000000e+00	0.000000000000000000e+00	0.000000000000000000e+00	0.000000000000000000e+00	0.000000000000000000e+00	0.000000000000000000e+00	0.000000000000000000e+00	0.000000000000000000e+00	0.000000000000000000e+00	0.000000000000000000e+00	0.000000000000000000e+00	0.000000000000000000e+00	0.000000000000000000e+00	0.000000000000000000e+00	0.000000000000000000e+00
0.000000000000000000e+00	0.000000000000000000e+00	0.000000000000000000e+00	0.000000000000000000e+00	0.000000000000000000e+00	0.000000000000000000e+00	0.000000000000000000e+00	0.000000000000000000e+00	0.000000000000000000e+00	0.000000000000000000e+00	0.000000000000000000e+00	0.000000000000000000e+00	0.000000000000000000e+00	0.000000000000000000e+00	0.000000000000000000e+00	0.000000000000000000e+00	0.000000000000000000e+00	0.000000000000000000e+00	0.000000000000000000e+00	0.000000000000000000e+00	0.000000000000000000e+00	0.000000000000000000e+00	0.000000000000000000e+00	0.000000000000000000e+00	0.000000000000000000e+00	0.000000000000000000e+00	0.000000000000000000e+00	0.000000000000000000e+00	0.000000000000000000e+00	0.000000000000000000e+00	0.000000000000000000e+00	0.000000000000000000e+00	0.000000000000000000e+00	0.000000000000000000e+00	0.000000000000000000e+00	0.000000000000000000e+00	0.000000000000000000e+00	0.000000000000000000e+00	0.000000000000000000e+00	0.000000000000000000e+00	0.000000000000000000e+00	0.000000000000000000e+00	0.000000000000000000e+00	0.000000000000000000e+00	0.000000000000000000e+00	0.000000000000000000e+00	0.000000000000000000e+00	0.000000000000000000e+00	0.000000000000000000e+00	0.000000000000000000e+00
0.000000000000000000e+00	0.000000000000000000e+00	0.000000000000000000e+00	0.000000000000000000e+00	0.000000000000000000e+00	0.000000000000000000e+00	0.000000000000000000e+00	0.000000000000000000e+00	0.000000000000000000e+00	0.000000000000000000e+00	0.000000000000000000e+00	0.000000000000000000e+00	0.000000000000000000e+00	0.000000000000000000e+00	0.000000000000000000e+00	0.000000000000000000e+00	0.000000000000000000e+00	0.000000000000000000e+00	0.000000000000000000e+00	0.000000000000000000e+00	0.000000000000000000e+00	0.000000000000000000e+00	0.000000000000000000e+00	0.000000000000000000e+00	0.000000000000000000e+00	0.000000000000000000e+00	0.000000000000000000e+00	0.000000000000000000e+00	0.000000000000000000e+00	0.000000000000000000e+00	0.000000000000000000e+00	0.000000000000000000e+00	0.000000000000000000e+00	0.000000000000000000e+00	0.000000000000000000e+00	0.000000000000000000e+00	0.000000000000000000e+00	0.000000000000000000e+00	0.000000000000000000e+00	0.000000000000000000e+00	0.000000000000000000e+00	0.000000000000000000e+00	0.000000000000000000e+00	0.000000000000000000e+00	0.000000000000000000e+00	0.000000000000000000e+00	0.000000000000000000e+00	0.000000000000000000e+00	0.000000000000000000e+00	0.000000000000000000e+00
0.000000000000000000e+00	0.000000000000000000e+00	0.000000000000000000e+00	0.000000000000000000e+00	0.000000000000000000e+00	0.000000000000000000e+00	0.000000000000000000e+00	0.000000000000000000e+00	0.000000000000000000e+00	0.000000000000000000e+00	0.000000000000000000e+00	0.000000000000000000e+00	0.000000000000000000e+00	0.000000000000000000e+00	0.000000000000000000e+00	0.000000000000000000e+00	0.000000000000000000e+00	0.000000000000000000e+00	0.000000000000000000e+00	0.000000000000000000e+00	0.000000000000000000e+00	0.000000000000000000e+00	0.000000000000000000e+00	0.000000000000000000e+00	0.000000000000000000e+00	0.000000000000000000e+00	0.000000000000000000e+00	0.000000000000000000e+00	0.000000000000000000e+00	0.000000000000000000e+00	0.000000000000000000e+00	0.000000000000000000e+00	0.000000000000000000e+00	0.000000000000000000e+00	0.000000000000000000e+00	0.000000000000000000e+00	0.000000000000000000e+00	0.000000000000000000e+00	0.000000000000000000e+00	0.000000000000000000e+00	0.000000000000000000e+00	0.000000000000000000e+00	0.000000000000000000e+00	0.000000000000000000e+00	0.000000000000000000e+00	0.000000000000000000e+00	0.000000000000000000e+00	0.000000000000000000e+00	0.000000000000000000e+00	0.000000000000000000e+00
0.000000000000000000e+00	0.000000000000000000e+00	0.000000000000000000e+00	0.000000000000000000e+00	0.000000000000000000e+00	0.000000000000000000e+00	0.000000000000000000e+00	0.000000000000000000e+00	0.000000000000000000e+00	0.000000000000000000e+00	0.000000000000000000e+00	0.000000000000000000e+00	0.000000000000000000e+00	0.000000000000000000e+00	0.000000000000000000e+00	0.000000000000000000e+00	0.000000000000000000e+00	0.000000000000000000e+00	0.000000000000000000e+00	0.000000000000000000e+00	0.000000000000000000e+00	0.000000000000000000e+00	0.000000000000000000e+00	0.000000000000000000e+00	0.000000000000000000e+00	0.000000000000000000e+00	0.000000000000000000e+00	0.000000000000000000e+00	0.000000000000000000e+00	0.000000000000000000e+00	0.000000000000000000e+00	0.000000000000000000e+00	0.000000000000000000e+00	0.000000000000000000e+00	0.000000000000000000e+00	0.000000000000000000e+00	0.000000000000000000e+00	0.000000000000000000e+00	0.000000000000000000e+00	0.000000000000000000e+00	0.000000000000000000e+00	0.000000000000000000e+00	0.000000000000000000e+00	0.000000000000000000e+00	0.000000000000000000e+00	0.000000000000000000e+00	0.000000000000000000e+00	0.000000000000000000e+00	0.000000000000000000e+00	0.000000000000000000e+00
0.000000000000000000e+00	0.000000000000000000e+00	0.000000000000000000e+00	0.000000000000000000e+00	0.000000000000000000e+00	0.000000000000000000e+00	0.000000000000000000e+00	0.000000000000000000e+00	0.000000000000000000e+00	0.000000000000000000e+00	0.000000000000000000e+00	0.000000000000000000e+00	0.000000000000000000e+00	0.000000000000000000e+00	0.000000000000000000e+00	0.000000000000000000e+00	0.000000000000000000e+00	0.000000000000000000e+00	0.000000000000000000e+00	0.000000000000000000e+00	0.000000000000000000e+00	0.000000000000000000e+00	0.000000000000000000e+00	0.000000000000000000e+00	0.000000000000000000e+00	0.000000000000000000e+00	0.000000000000000000e+00	0.000000000000000000e+00	0.000000000000000000e+00	0.000000000000000000e+00	0.000000000000000000e+00	0.000000000000000000e+00	0.000000000000000000e+00	0.000000000000000000e+00	0.000000000000000000e+00	0.000000000000000000e+00	0.000000000000000000e+00	0.000000000000000000e+00	0.000000000000000000e+00	0.000000000000000000e+00	0.000000000000000000e+00	0.000000000000000000e+00	0.000000000000000000e+00	0.000000000000000000e+00	0.000000000000000000e+00	0.000000000000000000e+00	0.000000000000000000e+00	0.000000000000000000e+00	0.000000000000000000e+00	0.000000000000000000e+00
0.000000000000000000e+00	0.000000000000000000e+00	0.000000000000000000e+00	0.000000000000000000e+00	0.000000000000000000e+00	0.000000000000000000e+00	0.000000000000000000e+00	0.000000000000000000e+00	0.000000000000000000e+00	0.000000000000000000e+00	0.000000000000000000e+00	0.000000000000000000e+00	0.000000000000000000e+00	0.000000000000000000e+00	0.000000000000000000e+00	0.000000000000000000e+00	0.000000000000000000e+00	0.000000000000000000e+00	0.000000000000000000e+00	0.000000000000000000e+00	0.000000000000000000e+00	0.000000000000000000e+00	0.000000000000000000e+00	0.000000000000000000e+00	0.000000000000000000e+00	0.000000000000000000e+00	0.000000000000000000e+00	0.000000000000000000e+00	0.000000000000000000e+00	0.000000000000000000e+00	0.000000000000000000e+00	0.000000000000000000e+00	0.000000000000000000e+00	0.000000000000000000e+00	0.000000000000000000e+00	0.000000000000000000e+00	0.000000000000000000e+00	0.000000000000000000e+00	0.000000000000000000e+00	0.000000000000000000e+00	0.000000000000000000e+00	0.000000000000000000e+00	0.000000000000000000e+00	0.000000000000000000e+00	0.000000000000000000e+00	0.000000000000000000e+00	0.000000000000000000e+00	0.000000000000000000e+00	0.000000000000000000e+00	0.000000000000000000e+00
0.000000000000000000e+00	0.000000000000000000e+00	0.000000000000000000e+00	0.000000000000000000e+00	0.000000000000000000e+00	0.000000000000000000e+00	0.000000000000000000e+00	0.000000000000000000e+00	0.000000000000000000e+00	0.000000000000000000e+00	0.000000000000000000e+00	0.000000000000000000e+00	0.000000000000000000e+00	0.000000000000000000e+00	0.000000000000000000e+00	0.000000000000000000e+00	0.000000000000000000e+00	0.000000000000000000e+00	0.000000000000000000e+00	0.000000000000000000e+00	0.000000000000000000e+00	0.000000000000000000e+00	0.000000000000000000e+00	0.000000000000000000e+00	0.000000000000000000e+00	0.000000000000000000e+00	0.000000000000000000e+00	0.000000000000000000e+00	0.000000000000000000e+00	0.000000000000000000e+00	0.000000000000000000e+00	0.000000000000000000e+00	0.000000000000000000e+00	0.000000000000000000e+00	0.000000000000000000e+00	0.000000000000000000e+00	0.000000000000000000e+00	0.000000000000000000e+00	0.000000000000000000e+00	0.000000000000000000e+00	0.000000000000000000e+00	0.000000000000000000e+00	0.000000000000000000e+00	0.000000000000000000e+00	0.000000000000000000e+00	0.000000000000000000e+00	0.000000000000000000e+00	0.000000000000000000e+00	0.000000000000000000e+00	0.000000000000000000e+00
0.000000000000000000e+00	0.000000000000000000e+00	0.000000000000000000e+00	0.000000000000000000e+00	0.000000000000000000e+00	0.000000000000000000e+00	0.000000000000000000e+00	0.000000000000000000e+00	0.000000000000000000e+00	0.000000000000000000e+00	0.000000000000000000e+00	0.000000000000000000e+00	0.000000000000000000e+00	0.000000000000000000e+00	0.000000000000000000e+00	0.000000000000000000e+00	0.000000000000000000e+00	0.000000000000000000e+00	0.000000000000000000e+00	0.000000000000000000e+00	0.000000000000000000e+00	0.000000000000000000e+00	0.000000000000000000e+00	0.000000000000000000e+00	0.000000000000000000e+00	0.000000000000000000e+00	0.000000000000000000e+00	0.000000000000000000e+00	0.000000000000000000e+00	0.000000000000000000e+00	0.000000000000000000e+00	0.000000000000000000e+00	0.000000000000000000e+00	0.000000000000000000e+00	0.000000000000000000e+00	0.000000000000000000e+00	0.000000000000000000e+00	0.000000000000000000e+00	0.000000000000000000e+00	0.000000000000000000e+00	0.000000000000000000e+00	0.000000000000000000e+00	0.000000000000000000e+00	0.000000000000000000e+00	0.000000000000000000e+00	0.000000000000000000e+00	0.000000000000000000e+00	0.000000000000000000e+00	0.000000000000000000e+00	0.000000000000000000e+00
0.000000000000000000e+00	0.000000000000000000e+00	0.000000000000000000e+00	0.000000000000000000e+00	0.000000000000000000e+00	0.000000000000000000e+00	0.000000000000000000e+00	0.000000000000000000e+00	0.000000000000000000e+00	0.000000000000000000e+00	0.000000000000000000e+00	0.000000000000000000e+00	0.000000000000000000e+00	0.000000000000000000e+00	0.000000000000000000e+00	0.000000000000000000e+00	0.000000000000000000e+00	0.000000000000000000e+00	0.000000000000000000e+00	0.000000000000000000e+00	0.000000000000000000e+00	0.000000000000000000e+00	0.000000000000000000e+00	0.000000000000000000e+00	0.000000000000000000e+00	0.000000000000000000e+00	0.000000000000000000e+00	0.000000000000000000e+00	0.000000000000000000e+00	0.000000000000000000e+00	0.000000000000000000e+00	0.000000000000000000e+00	0.000000000000000000e+00	0.000000000000000000e+00	0.000000000000000000e+00	0.000000000000000000e+00	0.000000000000000000e+00	0.000000000000000000e+00	0.000000000000000000e+00	0.000000000000000000e+00	0.000000000000000000e+00	0.000000000000000000e+00	0.000000000000000000e+00	0.000000000000000000e+00	0.000000000000000000e+00	0.000000000000000000e+00	0.000000000000000000e+00	0.000000000000000000e+00	0.000000000000000000e+00	0.000000000000000000e+00
[truncated: 50 more columns]
