# Supplementary material for: Visualization of two architectures in class-II CAP-dependent transcription activation
Source: PLoS Biol. 2020 Apr 20;18(4):e3000706. doi: 10.1371/journal.pbio.3000706 (PMC7192510; doi:10.1371/journal.pbio.3000706)
Supplement: S4 Data — (ZIP) [file pbio.3000706.s018.zip › S4C_Half-map_Plots6PB6map.csv]

1.00E+00	1.00E+00	1.00E+00	1.00E+00	1.00E+00
1.00E+00	1.00E+00	1.00E+00	1.00E+00	1.00E+00
1.00E+00	1.00E+00	1.00E+00	1.00E+00	1.00E+00
1.00E+00	1.00E+00	9.99E-01	1.00E+00	1.00E+00
1.00E+00	1.00E+00	1.00E+00	1.00E+00	1.00E+00
9.99E-01	1.00E+00	1.00E+00	1.00E+00	1.00E+00
9.99E-01	1.00E+00	1.00E+00	9.98E-01	1.00E+00
1.00E+00	1.00E+00	1.00E+00	9.98E-01	9.99E-01
9.99E-01	9.98E-01	1.00E+00	9.98E-01	9.99E-01
9.98E-01	9.99E-01	1.00E+00	9.88E-01	9.99E-01
9.98E-01	9.99E-01	9.99E-01	9.98E-01	9.99E-01
9.98E-01	9.99E-01	9.99E-01	9.95E-01	9.99E-01
9.98E-01	9.98E-01	9.99E-01	9.94E-01	9.99E-01
9.98E-01	9.98E-01	9.99E-01	9.94E-01	9.98E-01
9.98E-01	9.98E-01	9.99E-01	9.89E-01	9.98E-01
9.98E-01	9.98E-01	9.99E-01	9.88E-01	9.97E-01
9.98E-01	9.97E-01	9.98E-01	9.88E-01	9.96E-01
9.95E-01	9.94E-01	9.98E-01	9.76E-01	9.94E-01
9.93E-01	9.90E-01	9.98E-01	9.73E-01	9.92E-01
9.93E-01	9.87E-01	9.97E-01	9.75E-01	9.91E-01
9.92E-01	9.85E-01	9.96E-01	9.68E-01	9.90E-01
9.88E-01	9.78E-01	9.94E-01	9.63E-01	9.87E-01
9.80E-01	9.76E-01	9.93E-01	9.55E-01	9.85E-01
9.76E-01	9.77E-01	9.93E-01	9.61E-01	9.86E-01
9.84E-01	9.74E-01	9.92E-01	9.60E-01	9.87E-01
9.87E-01	9.65E-01	9.90E-01	9.47E-01	9.85E-01
9.84E-01	9.67E-01	9.90E-01	9.51E-01	9.84E-01
9.81E-01	9.75E-01	9.91E-01	9.52E-01	9.84E-01
9.80E-01	9.77E-01	9.92E-01	9.49E-01	9.85E-01
9.81E-01	9.74E-01	9.92E-01	9.55E-01	9.85E-01
9.79E-01	9.71E-01	9.93E-01	9.51E-01	9.83E-01
9.78E-01	9.70E-01	9.92E-01	9.49E-01	9.81E-01
9.76E-01	9.71E-01	9.90E-01	9.43E-01	9.79E-01
9.68E-01	9.66E-01	9.86E-01	9.28E-01	9.74E-01
9.59E-01	9.42E-01	9.76E-01	9.07E-01	9.65E-01
9.29E-01	8.92E-01	9.53E-01	8.69E-01	9.50E-01
8.62E-01	8.32E-01	9.18E-01	8.13E-01	9.24E-01
8.22E-01	7.95E-01	9.04E-01	7.65E-01	9.02E-01
7.57E-01	7.69E-01	9.13E-01	7.36E-01	8.82E-01
6.75E-01	7.23E-01	9.10E-01	7.01E-01	8.55E-01
7.07E-01	6.47E-01	8.80E-01	6.69E-01	8.32E-01
7.40E-01	5.78E-01	8.52E-01	6.48E-01	8.09E-01
6.77E-01	5.67E-01	8.29E-01	6.04E-01	7.71E-01
6.32E-01	5.74E-01	7.96E-01	5.59E-01	7.32E-01
6.19E-01	5.46E-01	7.64E-01	5.18E-01	7.04E-01
5.58E-01	4.21E-01	7.50E-01	4.77E-01	6.61E-01
5.16E-01	3.05E-01	7.24E-01	4.51E-01	6.22E-01
4.88E-01	3.20E-01	7.40E-01	4.34E-01	5.98E-01
4.16E-01	4.24E-01	7.25E-01	4.31E-01	5.82E-01
3.17E-01	4.65E-01	6.50E-01	3.87E-01	5.37E-01
2.42E-01	4.26E-01	6.03E-01	3.47E-01	4.92E-01
2.71E-01	3.62E-01	6.04E-01	3.24E-01	4.48E-01
2.16E-01	2.97E-01	6.00E-01	3.10E-01	4.28E-01
1.00E-01	2.27E-01	6.01E-01	2.86E-01	4.00E-01
1.28E-01	1.75E-01	5.70E-01	2.55E-01	3.71E-01
1.87E-01	1.74E-01	5.52E-01	2.57E-01	3.65E-01
1.84E-01	1.70E-01	5.43E-01	2.62E-01	3.59E-01
1.80E-01	1.70E-01	5.59E-01	2.55E-01	3.57E-01
1.82E-01	2.20E-01	5.79E-01	2.52E-01	3.55E-01
1.15E-01	2.86E-01	5.19E-01	2.46E-01	3.45E-01
1.36E-01	2.96E-01	4.50E-01	2.33E-01	3.32E-01
1.91E-01	2.27E-01	3.93E-01	2.26E-01	3.20E-01
1.46E-01	1.69E-01	4.73E-01	2.09E-01	3.03E-01
1.10E-01	1.67E-01	4.88E-01	2.05E-01	3.01E-01
1.55E-01	1.65E-01	4.31E-01	2.00E-01	2.98E-01
1.86E-01	1.59E-01	4.08E-01	2.00E-01	2.83E-01
1.14E-01	1.59E-01	4.21E-01	1.93E-01	2.78E-01
1.06E-01	1.40E-01	4.45E-01	1.93E-01	2.75E-01
1.15E-01	9.50E-02	4.23E-01	1.73E-01	2.55E-01
1.22E-01	5.75E-02	3.91E-01	1.50E-01	2.32E-01
1.02E-01	5.72E-02	3.83E-01	1.45E-01	2.17E-01
8.63E-02	7.82E-02	3.49E-01	1.36E-01	2.08E-01
1.15E-01	8.12E-02	2.80E-01	1.14E-01	1.91E-01
7.19E-02	4.79E-02	2.34E-01	1.15E-01	1.77E-01
1.79E-02	2.28E-02	1.86E-01	1.13E-01	1.71E-01
2.19E-02	3.37E-02	9.88E-02	1.10E-01	1.58E-01
8.41E-02	4.39E-02	7.61E-02	1.02E-01	1.44E-01
1.05E-01	3.39E-02	8.86E-02	8.51E-02	1.16E-01
5.79E-02	4.06E-02	1.24E-01	6.40E-02	8.12E-02
3.39E-03	3.81E-02	1.22E-01	5.07E-02	6.92E-02
-2.57E-02	2.91E-02	1.25E-01	4.16E-02	5.85E-02
0.00E+00	0.00E+00	0.00E+00	4.64E-02	5.72E-02
0.00E+00	0.00E+00	0.00E+00	4.42E-02	6.06E-02
0.00E+00	0.00E+00	0.00E+00	3.06E-02	4.76E-02
0.00E+00	0.00E+00	0.00E+00	2.52E-02	3.46E-02
0.00E+00	0.00E+00	0.00E+00	2.78E-02	3.44E-02
0.00E+00	0.00E+00	0.00E+00	1.63E-02	2.97E-02
0.00E+00	0.00E+00	0.00E+00	8.04E-03	1.84E-02
0.00E+00	0.00E+00	0.00E+00	1.25E-03	2.46E-03
0.00E+00	0.00E+00	0.00E+00	-1.38E-02	-8.90E-03
0.00E+00	0.00E+00	0.00E+00	-5.19E-03	-5.74E-03
0.00E+00	0.00E+00	0.00E+00	4.80E-04	1.52E-03
0.00E+00	0.00E+00	0.00E+00	2.16E-03	2.02E-03
0.00E+00	0.00E+00	0.00E+00	2.32E-03	3.50E-03
0.00E+00	0.00E+00	0.00E+00	8.10E-03	1.32E-02
0.00E+00	0.00E+00	0.00E+00	6.08E-03	1.14E-02
0.00E+00	0.00E+00	0.00E+00	-2.56E-03	2.40E-03
0.00E+00	0.00E+00	0.00E+00	-1.04E-02	-6.43E-03
0.00E+00	0.00E+00	0.00E+00	-8.32E-03	-7.73E-03
0.00E+00	0.00E+00	0.00E+00	-4.57E-03	-3.22E-03
0.00E+00	0.00E+00	0.00E+00	1.14E-02	6.95E-03
0.00E+00	0.00E+00	0.00E+00	1.59E-02	1.62E-02
0.00E+00	0.00E+00	0.00E+00	1.14E-02	7.23E-03
0.00E+00	0.00E+00	0.00E+00	2.53E-03	-9.94E-04
0.00E+00	0.00E+00	0.00E+00	8.18E-06	-2.00E-03
0.00E+00	0.00E+00	0.00E+00	3.77E-03	3.57E-03
0.00E+00	0.00E+00	0.00E+00	2.79E-03	2.22E-03
0.00E+00	0.00E+00	0.00E+00	5.22E-03	5.65E-03
0.00E+00	0.00E+00	0.00E+00	4.33E-03	-2.46E-03
0.00E+00	0.00E+00	0.00E+00	4.99E-03	-1.59E-03
0.00E+00	0.00E+00	0.00E+00	8.48E-03	1.02E-02
0.00E+00	0.00E+00	0.00E+00	1.23E-02	9.66E-03
0.00E+00	0.00E+00	0.00E+00	6.94E-05	-1.03E-03
0.00E+00	0.00E+00	0.00E+00	-7.80E-03	-7.91E-03
0.00E+00	0.00E+00	0.00E+00	-8.43E-03	-9.97E-03
0.00E+00	0.00E+00	0.00E+00	-2.42E-03	-8.34E-03
0.00E+00	0.00E+00	0.00E+00	6.84E-03	2.39E-03
0.00E+00	0.00E+00	0.00E+00	4.56E-03	7.14E-03
0.00E+00	0.00E+00	0.00E+00	2.40E-03	3.58E-03
0.00E+00	0.00E+00	0.00E+00	2.28E-03	2.77E-04
0.00E+00	0.00E+00	0.00E+00	-5.76E-04	-5.15E-03
0.00E+00	0.00E+00	0.00E+00	5.62E-04	-3.53E-03
0.00E+00	0.00E+00	0.00E+00	3.71E-03	2.98E-03
0.00E+00	0.00E+00	0.00E+00	9.48E-04	2.24E-03
0.00E+00	0.00E+00	0.00E+00	-4.59E-03	-4.03E-03
0.00E+00	0.00E+00	0.00E+00	-3.64E-03	-5.05E-03
0.00E+00	0.00E+00	0.00E+00	-6.98E-04	-5.61E-03
0.00E+00	0.00E+00	0.00E+00	3.27E-03	-4.20E-04
0.00E+00	0.00E+00	0.00E+00	9.57E-03	3.94E-03
0.00E+00	0.00E+00	0.00E+00	4.68E-03	-1.41E-03
0.00E+00	0.00E+00	0.00E+00	-6.39E-03	-5.15E-03
0.00E+00	0.00E+00	0.00E+00	-5.81E-03	-2.08E-03
0.00E+00	0.00E+00	0.00E+00	2.95E-03	4.77E-03
0.00E+00	0.00E+00	0.00E+00	-3.65E-04	9.37E-04
0.00E+00	0.00E+00	0.00E+00	-1.55E-03	-6.76E-03
0.00E+00	0.00E+00	0.00E+00	-2.51E-04	-6.24E-03
0.00E+00	0.00E+00	0.00E+00	-1.44E-03	-2.74E-03
0.00E+00	0.00E+00	0.00E+00	-1.43E-03	-3.92E-04
0.00E+00	0.00E+00	0.00E+00	-6.17E-03	-7.86E-03
0.00E+00	0.00E+00	0.00E+00	-1.16E-02	-1.39E-02
0.00E+00	0.00E+00	0.00E+00	-1.16E-02	-1.19E-02
0.00E+00	0.00E+00	0.00E+00	-5.78E-03	-8.66E-03
0.00E+00	0.00E+00	0.00E+00	1.76E-03	-2.36E-03
0.00E+00	0.00E+00	0.00E+00	4.86E-03	2.92E-03
0.00E+00	0.00E+00	0.00E+00	-3.40E-03	3.67E-05
0.00E+00	0.00E+00	0.00E+00	-5.30E-03	2.69E-03
0.00E+00	0.00E+00	0.00E+00	-7.14E-05	7.34E-03
0.00E+00	0.00E+00	0.00E+00	3.25E-03	8.37E-03
0.00E+00	0.00E+00	0.00E+00	-5.99E-03	-5.05E-03
0.00E+00	0.00E+00	0.00E+00	-1.57E-02	-1.95E-02
0.00E+00	0.00E+00	0.00E+00	-1.18E-02	-1.31E-02
0.00E+00	0.00E+00	0.00E+00	2.46E-03	3.34E-04
0.00E+00	0.00E+00	0.00E+00	2.28E-03	-5.25E-04
0.00E+00	0.00E+00	0.00E+00	-3.31E-03	-7.92E-03
0.00E+00	0.00E+00	0.00E+00	-2.98E-04	-3.50E-03
0.00E+00	0.00E+00	0.00E+00	8.21E-03	5.07E-03
0.00E+00	0.00E+00	0.00E+00	8.05E-03	7.58E-03
0.00E+00	0.00E+00	0.00E+00	7.39E-03	7.94E-03
0.00E+00	0.00E+00	0.00E+00	3.18E-03	4.86E-03
0.00E+00	0.00E+00	0.00E+00	3.74E-03	4.70E-03
0.00E+00	0.00E+00	0.00E+00	6.77E-04	1.51E-03
0.00E+00	0.00E+00	0.00E+00	2.07E-03	1.23E-03
0.00E+00	0.00E+00	0.00E+00	3.39E-03	3.53E-03
0.00E+00	0.00E+00	0.00E+00	-6.69E-04	-2.21E-03
0.00E+00	0.00E+00	0.00E+00	3.42E-03	-2.84E-03
0.00E+00	0.00E+00	0.00E+00	5.13E-03	9.70E-04
0.00E+00	0.00E+00	0.00E+00	3.97E-03	-2.53E-04
0.00E+00	0.00E+00	0.00E+00	-2.75E-03	-6.32E-03
0.00E+00	0.00E+00	0.00E+00	-3.33E-03	-9.12E-03
0.00E+00	0.00E+00	0.00E+00	-9.75E-04	-7.39E-03
0.00E+00	0.00E+00	0.00E+00	-2.59E-03	-9.87E-03
0.00E+00	0.00E+00	0.00E+00	4.19E-04	-6.42E-03
0.00E+00	0.00E+00	0.00E+00	1.06E-03	-2.48E-03
0.00E+00	0.00E+00	0.00E+00	-3.55E-03	-2.67E-03
0.00E+00	0.00E+00	0.00E+00	-8.24E-03	-6.79E-03
0.00E+00	0.00E+00	0.00E+00	-8.87E-03	-1.11E-02
0.00E+00	0.00E+00	0.00E+00	-3.34E-03	-4.87E-03
0.00E+00	0.00E+00	0.00E+00	6.43E-04	-2.96E-03
0.00E+00	0.00E+00	0.00E+00	2.14E-03	-4.30E-03
0.00E+00	0.00E+00	0.00E+00	2.86E-03	1.26E-03
0.00E+00	0.00E+00	0.00E+00	5.17E-03	6.58E-03
0.00E+00	0.00E+00	0.00E+00	6.37E-03	1.08E-02
0.00E+00	0.00E+00	0.00E+00	7.80E-03	1.20E-02
0.00E+00	0.00E+00	0.00E+00	1.43E-03	5.16E-03
0.00E+00	0.00E+00	0.00E+00	-3.13E-03	-6.67E-04
0.00E+00	0.00E+00	0.00E+00	-4.08E-04	-1.77E-03
0.00E+00	0.00E+00	0.00E+00	-3.14E-03	-1.19E-03
0.00E+00	0.00E+00	0.00E+00	-5.85E-03	-2.68E-03
0.00E+00	0.00E+00	0.00E+00	-5.15E-04	-6.36E-04
0.00E+00	0.00E+00	0.00E+00	1.11E-03	2.53E-03
0.00E+00	0.00E+00	0.00E+00	2.67E-03	2.16E-03
0.00E+00	0.00E+00	0.00E+00	-3.25E-04	-1.22E-03
