# Supplementary material for: Visualization of two architectures in class-II CAP-dependent transcription activation
Source: PLoS Biol. 2020 Apr 20;18(4):e3000706. doi: 10.1371/journal.pbio.3000706 (PMC7192510; doi:10.1371/journal.pbio.3000706)
Supplement: S4 Data — (ZIP) [file pbio.3000706.s018.zip › S4C_Half-map_ResEM6PB6mapOutglobalFSC.csv]

0.0	0.0	1.0
0.0026041666666666665	0.0028935185185185184	0.9999971812915435
0.005208333333333333	0.005787037037037037	0.99997847350758
0.0078125	0.008680555555555556	0.9998575303114271
0.010416666666666666	0.011574074074074073	0.9998263868677743
0.013020833333333334	0.014467592592592593	0.9997993372371147
0.015625	0.017361111111111112	0.9996126999007563
0.018229166666666668	0.02025462962962963	0.9994298568669573
0.020833333333333332	0.023148148148148147	0.9992537286795364
0.0234375	0.026041666666666664	0.9990695558797124
0.026041666666666668	0.028935185185185185	0.9988559026146665
0.028645833333333332	0.0318287037037037	0.9988115172345156
0.03125	0.034722222222222224	0.9985151093070125
0.033854166666666664	0.037615740740740734	0.9981979903958044
0.036458333333333336	0.04050925925925926	0.9976869599890226
0.0390625	0.043402777777777776	0.997052400934053
0.041666666666666664	0.046296296296296294	0.9957299544112183
0.044270833333333336	0.04918981481481482	0.9935752100939159
0.046875	0.05208333333333333	0.9920876683594746
0.049479166666666664	0.054976851851851846	0.9911852187992499
0.052083333333333336	0.05787037037037037	0.9897233616704932
0.0546875	0.06076388888888889	0.9872396742102798
0.057291666666666664	0.0636574074074074	0.9852149937809945
0.059895833333333336	0.06655092592592593	0.9863329326258921
0.0625	0.06944444444444445	0.9868299329180324
0.06510416666666667	0.07233796296296297	0.9851572590532403
0.06770833333333333	0.07523148148148147	0.983771543849745
0.0703125	0.078125	0.9838386443227904
0.07291666666666667	0.08101851851851852	0.9846817000023198
0.07552083333333333	0.08391203703703703	0.9846489659748792
0.078125	0.08680555555555555	0.983126609315807
0.08072916666666667	0.08969907407407408	0.9813584472807197
0.08333333333333333	0.09259259259259259	0.9790491359591401
0.0859375	0.0954861111111111	0.9742056232442259
0.08854166666666667	0.09837962962962964	0.9653845245141058
0.09114583333333333	0.10127314814814814	0.9498814186467108
0.09375	0.10416666666666666	0.9243454094100592
0.09635416666666667	0.10706018518518519	0.9018634786640708
0.09895833333333333	0.10995370370370369	0.8824581239574987
0.1015625	0.11284722222222222	0.8554722696073395
0.10416666666666667	0.11574074074074074	0.831837593630336
0.10677083333333333	0.11863425925925924	0.8088540889910243
0.109375	0.12152777777777778	0.7707696455896388
0.11197916666666667	0.1244212962962963	0.7319755929299292
0.11458333333333333	0.1273148148148148	0.7038264967107671
0.1171875	0.13020833333333334	0.660693516758086
0.11979166666666667	0.13310185185185186	0.6222883266583392
0.12239583333333333	0.13599537037037035	0.5981968530131198
0.125	0.1388888888888889	0.5818269635847588
0.12760416666666666	0.14178240740740738	0.5367024426559455
0.13020833333333334	0.14467592592592593	0.49150156934749234
0.1328125	0.14756944444444445	0.4478228288298212
0.13541666666666666	0.15046296296296294	0.42756112815149133
0.13802083333333334	0.15335648148148148	0.40045440064343346
0.140625	0.15625	0.37063300064537175
0.14322916666666666	0.15914351851851852	0.3649453682024531
0.14583333333333334	0.16203703703703703	0.3589792028540321
0.1484375	0.16493055555555555	0.3566059493815073
0.15104166666666666	0.16782407407407407	0.35474263767904723
0.15364583333333334	0.1707175925925926	0.3451500565329943
0.15625	0.1736111111111111	0.33191049805326583
0.15885416666666666	0.17650462962962962	0.3200223804956116
0.16145833333333334	0.17939814814814817	0.3027896445777609
0.1640625	0.18229166666666666	0.30050810758482377
0.16666666666666666	0.18518518518518517	0.2978075267650632
0.16927083333333334	0.18807870370370372	0.28311556112911596
0.171875	0.1909722222222222	0.27777820984079993
0.17447916666666666	0.19386574074074073	0.27453888555942296
0.17708333333333334	0.19675925925925927	0.25507746669896464
0.1796875	0.19965277777777776	0.23172709675221909
0.18229166666666666	0.20254629629629628	0.21656507150131457
0.18489583333333334	0.20543981481481483	0.20781862896798958
0.1875	0.20833333333333331	0.1906524053100983
0.19010416666666666	0.21122685185185183	0.17686849788005835
0.19270833333333334	0.21412037037037038	0.17054827593418354
0.1953125	0.2170138888888889	0.1580864651123413
0.19791666666666666	0.21990740740740738	0.1435530024977329
0.20052083333333334	0.22280092592592593	0.11581549469721436
0.203125	0.22569444444444445	0.08118211239316542
0.20572916666666666	0.22858796296296294	0.0692357711003461
0.20833333333333334	0.23148148148148148	0.058456528413590746
0.2109375	0.234375	0.05724081417645266
0.21354166666666666	0.2372685185185185	0.06060672058010119
0.21614583333333334	0.24016203703703703	0.0475917467577466
0.21875	0.24305555555555555	0.03458437141579786
0.22135416666666666	0.24594907407407407	0.034353067495836526
0.22395833333333334	0.2488425925925926	0.02974147934319027
0.2265625	0.2517361111111111	0.018434061467421572
0.22916666666666666	0.2546296296296296	0.0024559217752293397
0.23177083333333334	0.25752314814814814	-0.008904198096309955
0.234375	0.2604166666666667	-0.005738165306526601
0.23697916666666666	0.2633101851851852	0.0015208357193326157
0.23958333333333334	0.2662037037037037	0.00201968754562321
0.2421875	0.2690972222222222	0.0035026900103147488
0.24479166666666666	0.2719907407407407	0.013191620054614415
0.24739583333333334	0.27488425925925924	0.011445082162491604
0.25	0.2777777777777778	0.002399779766233604
0.2526041666666667	0.28067129629629634	-0.0064312631182049254
0.2552083333333333	0.28356481481481477	-0.007725973224532566
0.2578125	0.2864583333333333	-0.003215795337378841
0.2604166666666667	0.28935185185185186	0.0069534677457213055
0.2630208333333333	0.29224537037037035	0.01620600089853377
0.265625	0.2951388888888889	0.007228818655910856
0.2682291666666667	0.29803240740740744	-0.0009935348860134236
0.2708333333333333	0.3009259259259259	-0.0020003256236824974
0.2734375	0.3038194444444444	0.003569522987595102
0.2760416666666667	0.30671296296296297	0.002221988003253983
0.2786458333333333	0.30960648148148145	0.005651223272100196
0.28125	0.3125	-0.0024594871288794143
0.2838541666666667	0.31539351851851855	-0.001587164259283151
0.2864583333333333	0.31828703703703703	0.010193024806363603
0.2890625	0.3211805555555555	0.009657104214268195
0.2916666666666667	0.32407407407407407	-0.001028750326904628
0.2942708333333333	0.32696759259259256	-0.007905379898296427
0.296875	0.3298611111111111	-0.009969656895990544
0.2994791666666667	0.33275462962962965	-0.008335124618783472
0.3020833333333333	0.33564814814814814	0.0023914660756937144
0.3046875	0.3385416666666667	0.007140428473458298
0.3072916666666667	0.3414351851851852	0.0035838348338164453
0.3098958333333333	0.34432870370370366	0.0002770404755002137
0.3125	0.3472222222222222	-0.005150267110035707
0.3151041666666667	0.35011574074074076	-0.0035274405649816484
0.3177083333333333	0.35300925925925924	0.002979113858591584
0.3203125	0.3559027777777778	0.0022448261745668533
0.3229166666666667	0.35879629629629634	-0.004028788024623668
0.3255208333333333	0.36168981481481477	-0.005050636833821674
0.328125	0.3645833333333333	-0.005612759451374307
0.3307291666666667	0.36747685185185186	-0.00041985014761415315
0.3333333333333333	0.37037037037037035	0.003944492407699565
0.3359375	0.3732638888888889	-0.001405182856307813
0.3385416666666667	0.37615740740740744	-0.005151395322831577
0.3411458333333333	0.3790509259259259	-0.002077314348165429
0.34375	0.3819444444444444	0.004766216482559556
0.3463541666666667	0.38483796296296297	0.0009371972433409503
0.3489583333333333	0.38773148148148145	-0.006758331905950919
0.3515625	0.390625	-0.006239687009021158
0.3541666666666667	0.39351851851851855	-0.0027395210745750904
0.3567708333333333	0.396412037037037	-0.00039172265657891765
0.359375	0.3993055555555555	-0.007861573960512168
0.3619791666666667	0.40219907407407407	-0.013886705483369755
0.3645833333333333	0.40509259259259256	-0.011871129326427182
0.3671875	0.4079861111111111	-0.008661145090455655
0.3697916666666667	0.41087962962962965	-0.0023634441815140465
0.3723958333333333	0.41377314814814814	0.002917155009160184
0.375	0.41666666666666663	3.674910097971542e-05
0.3776041666666667	0.4195601851851852	0.0026921861548833935
0.3802083333333333	0.42245370370370366	0.0073418577538719165
0.3828125	0.4253472222222222	0.008367545188500898
0.3854166666666667	0.42824074074074076	-0.005049063830643801
0.3880208333333333	0.43113425925925924	-0.0195039193294226
0.390625	0.4340277777777778	-0.013096706933036007
0.3932291666666667	0.4369212962962963	0.0003341513364233996
0.3958333333333333	0.43981481481481477	-0.0005250378486259335
0.3984375	0.4427083333333333	-0.007923132776663106
0.4010416666666667	0.44560185185185186	-0.003500691860144448
0.4036458333333333	0.44849537037037035	0.005073719676236103
0.40625	0.4513888888888889	0.007583530199606026
0.4088541666666667	0.45428240740740744	0.007939276784268878
0.4114583333333333	0.4571759259259259	0.004855968794665291
0.4140625	0.4600694444444444	0.004700042806747378
0.4166666666666667	0.46296296296296297	0.0015125168770682546
0.4192708333333333	0.46585648148148145	0.001227640522256789
0.421875	0.46875	0.0035293228396876355
0.4244791666666667	0.47164351851851855	-0.0022115532661194197
0.4270833333333333	0.474537037037037	-0.002838381317262894
0.4296875	0.4774305555555555	0.0009697225308940439
0.4322916666666667	0.48032407407407407	-0.00025327074515728813
0.4348958333333333	0.48321759259259256	-0.0063244943151933245
0.4375	0.4861111111111111	-0.009115590589459589
0.4401041666666667	0.48900462962962965	-0.007391032399417331
0.4427083333333333	0.49189814814814814	-0.009870990360565053
0.4453125	0.49479166666666663	-0.006424106420319736
0.4479166666666667	0.4976851851851852	-0.0024808760777127715
0.4505208333333333	0.5005787037037037	-0.002665163803360237
0.453125	0.5034722222222222	-0.006789512774481874
0.4557291666666667	0.5063657407407407	-0.011118442176997074
0.4583333333333333	0.5092592592592592	-0.004870678697079807
0.4609375	0.5121527777777778	-0.002955729341672176
0.4635416666666667	0.5150462962962963	-0.004301600991483872
0.4661458333333333	0.5179398148148148	0.0012554971014632774
0.46875	0.5208333333333334	0.0065773525721013896
0.4713541666666667	0.5237268518518519	0.010801238396440205
0.4739583333333333	0.5266203703703703	0.012012459602628343
0.4765625	0.5295138888888888	0.005158894340424388
0.4791666666666667	0.5324074074074074	-0.0006667216817560784
0.4817708333333333	0.5353009259259259	-0.0017735476838045797
0.484375	0.5381944444444444	-0.0011865587117114648
0.4869791666666667	0.541087962962963	-0.0026791949136865585
0.4895833333333333	0.5439814814814814	-0.0006356854946003918
0.4921875	0.546875	0.0025306724155781243
0.4947916666666667	0.5497685185185185	0.0021599594016887976
0.4973958333333333	0.552662037037037	-0.0012228837588928836
0.5	0.5555555555555556	-0.0018692873653631053
