# Supplementary material for: Visualization of two architectures in class-II CAP-dependent transcription activation
Source: PLoS Biol. 2020 Apr 20;18(4):e3000706. doi: 10.1371/journal.pbio.3000706 (PMC7192510; doi:10.1371/journal.pbio.3000706)
Supplement: S4 Data — (ZIP) [file pbio.3000706.s018.zip › S4D_model-to-map_histogram_raw.csv]

1.000000000000000000e+00	1.000000000000000000e+00	1.000000000000000000e+00	1.000000000000000000e+00	1.000000000000000000e+00	1.000000000000000000e+00	1.000000000000000000e+00	1.000000000000000000e+00	1.000000000000000000e+00	1.000000000000000000e+00	1.000000000000000000e+00	1.000000000000000000e+00	1.000000000000000000e+00	1.000000000000000000e+00	1.000000000000000000e+00	1.000000000000000000e+00	1.000000000000000000e+00	1.000000000000000000e+00	1.000000000000000000e+00	1.000000000000000000e+00	1.000000000000000000e+00	1.000000000000000000e+00	1.000000000000000000e+00	1.000000000000000000e+00	1.000000000000000000e+00	1.000000000000000000e+00	1.000000000000000000e+00	1.000000000000000000e+00	1.000000000000000000e+00	1.000000000000000000e+00	1.000000000000000000e+00	1.000000000000000000e+00	1.000000000000000000e+00	1.000000000000000000e+00	1.000000000000000000e+00	1.000000000000000000e+00	1.000000000000000000e+00	1.000000000000000000e+00	1.000000000000000000e+00	1.000000000000000000e+00	1.000000000000000000e+00	1.000000000000000000e+00	1.000000000000000000e+00	1.000000000000000000e+00	1.000000000000000000e+00	1.000000000000000000e+00	1.000000000000000000e+00	1.000000000000000000e+00	1.000000000000000000e+00	1.000000000000000000e+00
1.000000000000000000e+00	1.000000000000000000e+00	1.000000000000000000e+00	1.000000000000000000e+00	1.000000000000000000e+00	1.000000000000000000e+00	1.000000000000000000e+00	1.000000000000000000e+00	1.000000000000000000e+00	1.000000000000000000e+00	1.000000000000000000e+00	1.000000000000000000e+00	1.000000000000000000e+00	1.000000000000000000e+00	1.000000000000000000e+00	1.000000000000000000e+00	1.000000000000000000e+00	1.000000000000000000e+00	1.000000000000000000e+00	1.000000000000000000e+00	1.000000000000000000e+00	1.000000000000000000e+00	1.000000000000000000e+00	1.000000000000000000e+00	1.000000000000000000e+00	1.000000000000000000e+00	1.000000000000000000e+00	1.000000000000000000e+00	1.000000000000000000e+00	1.000000000000000000e+00	1.000000000000000000e+00	1.000000000000000000e+00	1.000000000000000000e+00	1.000000000000000000e+00	1.000000000000000000e+00	1.000000000000000000e+00	1.000000000000000000e+00	1.000000000000000000e+00	1.000000000000000000e+00	1.000000000000000000e+00	1.000000000000000000e+00	1.000000000000000000e+00	1.000000000000000000e+00	1.000000000000000000e+00	1.000000000000000000e+00	1.000000000000000000e+00	1.000000000000000000e+00	1.000000000000000000e+00	1.000000000000000000e+00	1.000000000000000000e+00
9.999014735221862793e-01	9.999815821647644043e-01	9.999377131462097168e-01	9.999228715896606445e-01	9.999014735221862793e-01	9.999922513961791992e-01	9.998484849929809570e-01	9.999839663505554199e-01	9.999895095825195312e-01	9.999701380729675293e-01	9.999434351921081543e-01	9.999498128890991211e-01	9.999716281890869141e-01	9.999927878379821777e-01	9.999434351921081543e-01	9.999809861183166504e-01	9.999542236328125000e-01	9.999334812164306641e-01	9.998645186424255371e-01	9.999809861183166504e-01	9.999014735221862793e-01	9.999815821647644043e-01	9.999377131462097168e-01	9.999228715896606445e-01	9.999014735221862793e-01	9.999854564666748047e-01	9.999639391899108887e-01	9.999901652336120605e-01	9.999977350234985352e-01	9.999854564666748047e-01	9.999377131462097168e-01	9.999228715896606445e-01	9.999014735221862793e-01	9.999815821647644043e-01	9.999377131462097168e-01	9.999575018882751465e-01	9.999895095825195312e-01	9.999701380729675293e-01	9.998484849929809570e-01	9.999839663505554199e-01	9.999716281890869141e-01	9.999927878379821777e-01	9.999434351921081543e-01	9.999498128890991211e-01	9.999542236328125000e-01	9.999334812164306641e-01	9.998645186424255371e-01	9.999809861183166504e-01	9.999542236328125000e-01	9.999334812164306641e-01
9.998462796211242676e-01	9.998017549514770508e-01	9.998433589935302734e-01	9.999685287475585938e-01	9.999721646308898926e-01	9.998831152915954590e-01	9.991542696952819824e-01	9.998977780342102051e-01	9.999439716339111328e-01	9.998700618743896484e-01	9.998299479484558105e-01	9.999498128890991211e-01	9.999716281890869141e-01	9.998831152915954590e-01	9.991542696952819824e-01	9.999685287475585938e-01	9.999511837959289551e-01	9.998700618743896484e-01	9.993282556533813477e-01	9.999399185180664062e-01	9.998462796211242676e-01	9.999233484268188477e-01	9.999434351921081543e-01	9.999685287475585938e-01	9.999721646308898926e-01	9.998831152915954590e-01	9.993282556533813477e-01	9.999399185180664062e-01	9.999511837959289551e-01	9.998700618743896484e-01	9.998299479484558105e-01	9.999136924743652344e-01	9.994385242462158203e-01	9.998831152915954590e-01	9.991542696952819824e-01	9.999685287475585938e-01	9.999721646308898926e-01	9.998700618743896484e-01	9.993282556533813477e-01	9.999399185180664062e-01	9.999567866325378418e-01	9.996770024299621582e-01	9.998342394828796387e-01	9.999862909317016602e-01	9.999567866325378418e-01	9.998336434364318848e-01	9.999510049819946289e-01	9.999786615371704102e-01	9.999011158943176270e-01	9.998336434364318848e-01
9.996637105941772461e-01	9.998848438262939453e-01	9.998433589935302734e-01	9.999678730964660645e-01	9.998882412910461426e-01	9.996742010116577148e-01	9.997808337211608887e-01	9.998977780342102051e-01	9.999439716339111328e-01	9.998149871826171875e-01	9.997116327285766602e-01	9.999644160270690918e-01	9.999067187309265137e-01	9.996353983879089355e-01	9.997393488883972168e-01	9.999603629112243652e-01	9.999803900718688965e-01	9.997670650482177734e-01	9.998590946197509766e-01	9.999199509620666504e-01	9.998884797096252441e-01	9.998727440834045410e-01	9.997770786285400391e-01	9.999644160270690918e-01	9.999525547027587891e-01	9.997190237045288086e-01	9.997735023498535156e-01	9.999199509620666504e-01	9.999461174011230469e-01	9.997670650482177734e-01	9.997613430023193359e-01	9.999358654022216797e-01	9.994385242462158203e-01	9.998106360435485840e-01	9.995544552803039551e-01	9.999582171440124512e-01	9.999539852142333984e-01	9.997723698616027832e-01	9.998555183410644531e-01	9.996874928474426270e-01	9.995561838150024414e-01	9.995699524879455566e-01	9.985813498497009277e-01	9.996240139007568359e-01	9.997196793556213379e-01	9.995779395103454590e-01	9.997892379760742188e-01	9.998967051506042480e-01	9.998879432678222656e-01	9.993023872375488281e-01
9.997357130050659180e-01	9.995164871215820312e-01	9.997111558914184570e-01	9.998422265052795410e-01	9.999006986618041992e-01	9.995619654655456543e-01	9.993776082992553711e-01	9.997332096099853516e-01	9.997693896293640137e-01	9.999358057975769043e-01	9.998229742050170898e-01	9.996059536933898926e-01	9.998322129249572754e-01	9.994633793830871582e-01	9.994792938232421875e-01	9.998200535774230957e-01	9.999166727066040039e-01	9.997888207435607910e-01	9.990637898445129395e-01	9.997134804725646973e-01	9.998450279235839844e-01	9.995555877685546875e-01	9.995407462120056152e-01	9.998052716255187988e-01	9.999327659606933594e-01	9.994994401931762695e-01	9.991645812988281250e-01	9.997134804725646973e-01	9.998510479927062988e-01	9.998739957809448242e-01	9.998095035552978516e-01	9.997195005416870117e-01	9.999001622200012207e-01	9.994183778762817383e-01	9.992385506629943848e-01	9.998926520347595215e-01	9.998480081558227539e-01	9.998996257781982422e-01	9.995453357696533203e-01	9.997155666351318359e-01	9.995561838150024414e-01	9.995774030685424805e-01	9.995407462120056152e-01	9.996240139007568359e-01	9.997196793556213379e-01	9.995779395103454590e-01	9.989219307899475098e-01	9.998967051506042480e-01	9.998879432678222656e-01	9.993023872375488281e-01
9.997397065162658691e-01	9.989220499992370605e-01	9.988307952880859375e-01	9.994170665740966797e-01	9.999006986618041992e-01	9.991042613983154297e-01	9.990569949150085449e-01	9.998165369033813477e-01	9.991927742958068848e-01	9.999233484268188477e-01	9.994111061096191406e-01	9.970911145210266113e-01	9.994835257530212402e-01	9.990209937095642090e-01	9.991524219512939453e-01	9.992651343345642090e-01	9.991634488105773926e-01	9.996625781059265137e-01	9.976330995559692383e-01	9.997525215148925781e-01	9.998450279235839844e-01	9.987917542457580566e-01	9.991418719291687012e-01	9.998052716255187988e-01	9.992540478706359863e-01	9.992502927780151367e-01	9.986993670463562012e-01	9.997019767761230469e-01	9.985197782516479492e-01	9.997628927230834961e-01	9.995856285095214844e-01	9.994150400161743164e-01	9.995915293693542480e-01	9.985712766647338867e-01	9.992385506629943848e-01	9.997898340225219727e-01	9.993082284927368164e-01	9.998656511306762695e-01	9.986428022384643555e-01	9.998464584350585938e-01	9.997111558914184570e-01	9.995138049125671387e-01	9.992389082908630371e-01	9.976860880851745605e-01	9.997196793556213379e-01	9.994180202484130859e-01	9.986586570739746094e-01	9.994161725044250488e-01	9.992558956146240234e-01	9.996548891067504883e-01
9.996899366378784180e-01	9.982873201370239258e-01	9.994109869003295898e-01	9.994841814041137695e-01	9.990561008453369141e-01	9.991099834442138672e-01	9.994182586669921875e-01	9.998182654380798340e-01	9.991460442543029785e-01	9.997700452804565430e-01	9.990547895431518555e-01	9.990527033805847168e-01	9.994835257530212402e-01	9.990207552909851074e-01	9.996067285537719727e-01	9.991357326507568359e-01	9.991634488105773926e-01	9.996625781059265137e-01	9.993387460708618164e-01	9.997525215148925781e-01	9.995388388633728027e-01	9.993327260017395020e-01	9.994649291038513184e-01	9.990410804748535156e-01	9.988912940025329590e-01	9.988605976104736328e-01	9.995583891868591309e-01	9.997287988662719727e-01	9.986515045166015625e-01	9.991909265518188477e-01	9.994111061096191406e-01	9.994791150093078613e-01	9.994468688964843750e-01	9.981110095977783203e-01	9.996730685234069824e-01	9.996072053909301758e-01	9.991409778594970703e-01	9.994789361953735352e-01	9.990401864051818848e-01	9.998545646667480469e-01	9.996450543403625488e-01	9.995554685592651367e-01	9.992971420288085938e-01	9.992759823799133301e-01	9.993160367012023926e-01	9.993580579757690430e-01	9.993851780891418457e-01	9.995437860488891602e-01	9.994742870330810547e-01	9.987028837203979492e-01
9.998628497123718262e-01	9.982873201370239258e-01	9.990002512931823730e-01	9.993473887443542480e-01	9.993656873703002930e-01	9.991099834442138672e-01	9.987786412239074707e-01	9.997071027755737305e-01	9.990983009338378906e-01	9.996567964553833008e-01	9.989415407180786133e-01	9.989665150642395020e-01	9.997490644454956055e-01	9.993734955787658691e-01	9.993793964385986328e-01	9.984087347984313965e-01	9.983345270156860352e-01	9.989932179450988770e-01	9.992614388465881348e-01	9.996018409729003906e-01	9.998940229415893555e-01	9.992486834526062012e-01	9.991183876991271973e-01	9.986975193023681641e-01	9.996030330657958984e-01	9.992279410362243652e-01	9.994515180587768555e-01	9.984008073806762695e-01	9.979911446571350098e-01	9.986784458160400391e-01	9.991801977157592773e-01	9.991292357444763184e-01	9.998190999031066895e-01	9.983406662940979004e-01	9.994338154792785645e-01	9.994629621505737305e-01	9.986225366592407227e-01	9.993081688880920410e-01	9.978774189949035645e-01	9.997779130935668945e-01	9.996007084846496582e-01	9.995425939559936523e-01	9.989796280860900879e-01	9.987956881523132324e-01	9.994305968284606934e-01	9.992529153823852539e-01	9.991128444671630859e-01	9.978927373886108398e-01	9.987365007400512695e-01	9.985115528106689453e-01
9.997717142105102539e-01	9.982776641845703125e-01	9.980268478393554688e-01	9.993597269058227539e-01	9.996054172515869141e-01	9.992828369140625000e-01	9.970961213111877441e-01	9.989491701126098633e-01	9.992921352386474609e-01	9.995819926261901855e-01	9.981839060783386230e-01	9.991489648818969727e-01	9.997267723083496094e-01	9.996035099029541016e-01	9.988021850585937500e-01	9.979952573776245117e-01	9.992313981056213379e-01	9.994769096374511719e-01	9.987009167671203613e-01	9.988290667533874512e-01	9.994742870330810547e-01	9.992231726646423340e-01	9.986405372619628906e-01	9.988623261451721191e-01	9.996625185012817383e-01	9.995635151863098145e-01	9.985167384147644043e-01	9.979457259178161621e-01	9.991939663887023926e-01	9.988535642623901367e-01	9.992122650146484375e-01	9.995331168174743652e-01	9.998368620872497559e-01	9.989618659019470215e-01	9.994338154792785645e-01	9.991784095764160156e-01	9.995085000991821289e-01	9.993081688880920410e-01	9.978774189949035645e-01	9.991787075996398926e-01	9.989537000656127930e-01	9.992778301239013672e-01	9.989171028137207031e-01	9.981861114501953125e-01	9.991986751556396484e-01	9.991973638534545898e-01	9.988753199577331543e-01	9.973157644271850586e-01	9.985945820808410645e-01	9.985249042510986328e-01
9.994574785232543945e-01	9.982776641845703125e-01	9.988396167755126953e-01	9.991260170936584473e-01	9.996054172515869141e-01	9.988932609558105469e-01	9.987441301345825195e-01	9.989491701126098633e-01	9.992921352386474609e-01	9.994782209396362305e-01	9.989157319068908691e-01	9.989087581634521484e-01	9.993674159049987793e-01	9.995151758193969727e-01	9.993500113487243652e-01	9.978736639022827148e-01	9.996673464775085449e-01	9.994322657585144043e-01	9.993154406547546387e-01	9.980362057685852051e-01	9.991138577461242676e-01	9.992231726646423340e-01	9.985507726669311523e-01	9.988636374473571777e-01	9.997833371162414551e-01	9.995635151863098145e-01	9.986059069633483887e-01	9.982368350028991699e-01	9.997870326042175293e-01	9.990897774696350098e-01	9.992893934249877930e-01	9.992435574531555176e-01	9.996112585067749023e-01	9.991630315780639648e-01	9.978493452072143555e-01	9.985874891281127930e-01	9.997800588607788086e-01	9.991222620010375977e-01	9.990400075912475586e-01	9.983304738998413086e-01	9.983924031257629395e-01	9.991550445556640625e-01	9.991763830184936523e-01	9.984230399131774902e-01	9.989689588546752930e-01	9.992225766181945801e-01	9.993487596511840820e-01	9.977034330368041992e-01	9.992093443870544434e-01	9.988304972648620605e-01
9.990571737289428711e-01	9.978955388069152832e-01	9.988241195678710938e-01	9.982077479362487793e-01	9.994267821311950684e-01	9.989852309226989746e-01	9.990816116333007812e-01	9.986891150474548340e-01	9.996240139007568359e-01	9.991635680198669434e-01	9.994547963142395020e-01	9.979976415634155273e-01	9.994990229606628418e-01	9.992226958274841309e-01	9.993500113487243652e-01	9.990706443786621094e-01	9.996841549873352051e-01	9.994004368782043457e-01	9.988725781440734863e-01	9.991719722747802734e-01	9.994605779647827148e-01	9.987629055976867676e-01	9.994358420372009277e-01	9.986829161643981934e-01	9.996836185455322266e-01	9.992855787277221680e-01	9.990583658218383789e-01	9.991338253021240234e-01	9.996582269668579102e-01	9.994051456451416016e-01	9.991481304168701172e-01	9.981333613395690918e-01	9.992852807044982910e-01	9.991630315780639648e-01	9.988549351692199707e-01	9.985874891281127930e-01	9.994764328002929688e-01	9.990905523300170898e-01	9.990727901458740234e-01	9.986315369606018066e-01	9.993281364440917969e-01	9.988241791725158691e-01	9.995188117027282715e-01	9.985553622245788574e-01	9.993809461593627930e-01	9.993966817855834961e-01	9.992163181304931641e-01	9.991912841796875000e-01	9.989607930183410645e-01	9.996191263198852539e-01
9.990571737289428711e-01	9.940727353096008301e-01	9.976289272308349609e-01	9.977489709854125977e-01	9.982656836509704590e-01	9.972611069679260254e-01	9.992809295654296875e-01	9.991665482521057129e-01	9.985099434852600098e-01	9.989764690399169922e-01	9.990302920341491699e-01	9.968959093093872070e-01	9.992386102676391602e-01	9.982638955116271973e-01	9.978409409523010254e-01	9.991127848625183105e-01	9.992809891700744629e-01	9.990730881690979004e-01	9.985951185226440430e-01	9.993990063667297363e-01	9.989526867866516113e-01	9.975172877311706543e-01	9.982296824455261230e-01	9.986709952354431152e-01	9.993252158164978027e-01	9.986073970794677734e-01	9.986824393272399902e-01	9.994487166404724121e-01	9.988408684730529785e-01	9.990935921669006348e-01	9.982620477676391602e-01	9.972916245460510254e-01	9.987241625785827637e-01	9.966098666191101074e-01	9.990709424018859863e-01	9.992312788963317871e-01	9.984133243560791016e-01	9.984720349311828613e-01	9.988403916358947754e-01	9.988127946853637695e-01	9.986303448677062988e-01	9.980471730232238770e-01	9.989474415779113770e-01	9.990641474723815918e-01	9.987164735794067383e-01	9.989405870437622070e-01	9.976944923400878906e-01	9.991349577903747559e-01	9.977158904075622559e-01	9.987446665763854980e-01
9.974690079689025879e-01	9.955891370773315430e-01	9.972007274627685547e-01	9.971840977668762207e-01	9.981182813644409180e-01	9.968717694282531738e-01	9.990605115890502930e-01	9.985210299491882324e-01	9.981180429458618164e-01	9.980379939079284668e-01	9.975383877754211426e-01	9.983764290809631348e-01	9.980923533439636230e-01	9.983236789703369141e-01	9.964618682861328125e-01	9.984614253044128418e-01	9.983909726142883301e-01	9.988877773284912109e-01	9.980300068855285645e-01	9.989578127861022949e-01	9.983658790588378906e-01	9.985598325729370117e-01	9.971793293952941895e-01	9.983537197113037109e-01	9.983711242675781250e-01	9.985799789428710938e-01	9.956021308898925781e-01	9.988406300544738770e-01	9.979789257049560547e-01	9.984657764434814453e-01	9.953843355178833008e-01	9.981133937835693359e-01	9.975423216819763184e-01	9.967930912971496582e-01	9.984418749809265137e-01	9.984037876129150391e-01	9.984250068664550781e-01	9.971441030502319336e-01	9.974735975265502930e-01	9.983702898025512695e-01	9.986303448677062988e-01	9.982188940048217773e-01	9.989474415779113770e-01	9.987660646438598633e-01	9.987164735794067383e-01	9.989772439002990723e-01	9.966054558753967285e-01	9.991349577903747559e-01	9.977158904075622559e-01	9.987446665763854980e-01
9.956162571907043457e-01	9.961791038513183594e-01	9.959384799003601074e-01	9.954300522804260254e-01	9.973366856575012207e-01	9.957720041275024414e-01	9.985600709915161133e-01	9.975858926773071289e-01	9.979264736175537109e-01	9.950010776519775391e-01	9.971916079521179199e-01	9.972780346870422363e-01	9.974283576011657715e-01	9.988305568695068359e-01	9.953516125679016113e-01	9.983744025230407715e-01	9.974951148033142090e-01	9.986757636070251465e-01	9.944584369659423828e-01	9.985287785530090332e-01	9.979138970375061035e-01	9.985598325729370117e-01	9.958229064941406250e-01	9.978387951850891113e-01	9.983711242675781250e-01	9.982480406761169434e-01	9.956021308898925781e-01	9.988406300544738770e-01	9.979789257049560547e-01	9.984657764434814453e-01	9.944702982902526855e-01	9.975891113281250000e-01	9.969835281372070312e-01	9.968599081039428711e-01	9.982119202613830566e-01	9.965336918830871582e-01	9.978600144386291504e-01	9.971441030502319336e-01	9.974735975265502930e-01	9.980113506317138672e-01	9.984648823738098145e-01	9.987170100212097168e-01	9.957967996597290039e-01	9.973060488700866699e-01	9.981138110160827637e-01	9.989941716194152832e-01	9.963385462760925293e-01	9.987923502922058105e-01	9.981574416160583496e-01	9.985854625701904297e-01
9.968171715736389160e-01	9.951611161231994629e-01	9.889010787010192871e-01	9.954300522804260254e-01	9.973052144050598145e-01	9.943596720695495605e-01	9.975671768188476562e-01	9.966859817504882812e-01	9.983567595481872559e-01	9.950010776519775391e-01	9.971916079521179199e-01	9.972780346870422363e-01	9.975540637969970703e-01	9.971341490745544434e-01	9.952544569969177246e-01	9.961683750152587891e-01	9.974951148033142090e-01	9.982163906097412109e-01	9.931325316429138184e-01	9.978151917457580566e-01	9.978259205818176270e-01	9.968493580818176270e-01	9.946799278259277344e-01	9.971736669540405273e-01	9.968600273132324219e-01	9.970532655715942383e-01	9.925824999809265137e-01	9.967302680015563965e-01	9.979043602943420410e-01	9.976300597190856934e-01	9.932692646980285645e-01	9.960404634475708008e-01	9.971971511840820312e-01	9.958946704864501953e-01	9.956701397895812988e-01	9.966051578521728516e-01	9.977416396141052246e-01	9.967918395996093750e-01	9.950698614120483398e-01	9.977698922157287598e-01	9.970992207527160645e-01	9.980973601341247559e-01	9.959897994995117188e-01	9.959275126457214355e-01	9.972864985466003418e-01	9.982463717460632324e-01	9.952759742736816406e-01	9.965615272521972656e-01	9.974755048751831055e-01	9.979744553565979004e-01
9.974079728126525879e-01	9.955386519432067871e-01	9.892164468765258789e-01	9.941812157630920410e-01	9.980117082595825195e-01	9.886713624000549316e-01	9.957699179649353027e-01	9.957342147827148438e-01	9.980539083480834961e-01	9.951335191726684570e-01	9.942820668220520020e-01	9.943551421165466309e-01	9.967757463455200195e-01	9.964438080787658691e-01	9.950615763664245605e-01	9.932672977447509766e-01	9.966632723808288574e-01	9.977534413337707520e-01	9.938583374023437500e-01	9.960011839866638184e-01	9.971460700035095215e-01	9.967493414878845215e-01	9.942419528961181641e-01	9.931373596191406250e-01	9.969459772109985352e-01	9.967122077941894531e-01	9.933124184608459473e-01	9.940401315689086914e-01	9.975895881652832031e-01	9.969952106475830078e-01	9.910538792610168457e-01	9.947188496589660645e-01	9.976066946983337402e-01	9.937762022018432617e-01	9.966392517089843750e-01	9.952515959739685059e-01	9.979856610298156738e-01	9.957644939422607422e-01	9.947493672370910645e-01	9.961946010589599609e-01	9.935712814331054688e-01	9.969249367713928223e-01	9.952357411384582520e-01	9.937129020690917969e-01	9.941426515579223633e-01	9.968782663345336914e-01	9.948345422744750977e-01	9.941870570182800293e-01	9.954747557640075684e-01	9.974066615104675293e-01
9.961925745010375977e-01	9.923291206359863281e-01	9.840734004974365234e-01	9.939520359039306641e-01	9.975854754447937012e-01	9.886713624000549316e-01	9.928760528564453125e-01	9.948251247406005859e-01	9.966455101966857910e-01	9.927970170974731445e-01	9.917770028114318848e-01	9.922996759414672852e-01	9.947756528854370117e-01	9.935761690139770508e-01	9.940427541732788086e-01	9.928705692291259766e-01	9.928424954414367676e-01	9.970275759696960449e-01	9.924463629722595215e-01	9.938496351242065430e-01	9.962806701660156250e-01	9.940635561943054199e-01	9.908557534217834473e-01	9.919255375862121582e-01	9.936401247978210449e-01	9.953471422195434570e-01	9.937144517898559570e-01	9.938755035400390625e-01	9.924224615097045898e-01	9.960954189300537109e-01	9.804345965385437012e-01	9.943701624870300293e-01	9.967933893203735352e-01	9.914140701293945312e-01	9.937621951103210449e-01	9.941067099571228027e-01	9.968523979187011719e-01	9.937251806259155273e-01	9.924458861351013184e-01	9.945265054702758789e-01	9.917197227478027344e-01	9.940973520278930664e-01	9.947447180747985840e-01	9.898723363876342773e-01	9.889464974403381348e-01	9.965444803237915039e-01	9.935150146484375000e-01	9.914571046829223633e-01	9.915196299552917480e-01	9.967830777168273926e-01
9.941742420196533203e-01	9.831345677375793457e-01	9.821642041206359863e-01	9.946873188018798828e-01	9.946575760841369629e-01	9.867123961448669434e-01	9.922575950622558594e-01	9.948548674583435059e-01	9.928293824195861816e-01	9.894526004791259766e-01	9.900993704795837402e-01	9.943549036979675293e-01	9.934067726135253906e-01	9.868574738502502441e-01	9.913272857666015625e-01	9.957522749900817871e-01	9.896886348724365234e-01	9.955230355262756348e-01	9.893782734870910645e-01	9.935309290885925293e-01	9.950529336929321289e-01	9.863370060920715332e-01	9.891067147254943848e-01	9.945199489593505859e-01	9.924917221069335938e-01	9.953471422195434570e-01	9.914965033531188965e-01	9.948673248291015625e-01	9.924224615097045898e-01	9.937937259674072266e-01	9.804345965385437012e-01	9.943701624870300293e-01	9.940365552902221680e-01	9.817461967468261719e-01	9.916298985481262207e-01	9.949935674667358398e-01	9.968523979187011719e-01	9.905725121498107910e-01	9.930811524391174316e-01	9.951522350311279297e-01	9.895988106727600098e-01	9.926384687423706055e-01	9.934374690055847168e-01	9.941505789756774902e-01	9.901740550994873047e-01	9.952012300491333008e-01	9.903175830841064453e-01	9.925707578659057617e-01	9.912071228027343750e-01	9.957138895988464355e-01
9.926779270172119141e-01	9.831345677375793457e-01	9.845068454742431641e-01	9.944987297058105469e-01	9.932945966720581055e-01	9.728825688362121582e-01	9.916344881057739258e-01	9.943465590476989746e-01	9.906432628631591797e-01	9.850494265556335449e-01	9.860902428627014160e-01	9.929933547973632812e-01	9.907810688018798828e-01	9.852917194366455078e-01	9.790523648262023926e-01	9.960376024246215820e-01	9.890860915184020996e-01	9.876198768615722656e-01	9.831370115280151367e-01	9.941588044166564941e-01	9.941360354423522949e-01	9.873863458633422852e-01	9.837569594383239746e-01	9.949857592582702637e-01	9.900045394897460938e-01	9.835870265960693359e-01	9.866070747375488281e-01	9.962219595909118652e-01	9.913476705551147461e-01	9.873437881469726562e-01	9.843372702598571777e-01	9.940037131309509277e-01	9.943825006484985352e-01	9.794923663139343262e-01	9.903820753097534180e-01	9.945675730705261230e-01	9.929814338684082031e-01	9.846581220626831055e-01	9.929552674293518066e-01	9.952174425125122070e-01	9.877676367759704590e-01	9.906202554702758789e-01	9.871075749397277832e-01	9.942553043365478516e-01	9.862375259399414062e-01	9.915325045585632324e-01	9.814618229866027832e-01	9.943636059761047363e-01	9.894767999649047852e-01	9.923170804977416992e-01
9.907714128494262695e-01	9.815623760223388672e-01	9.796436429023742676e-01	9.923380017280578613e-01	9.950841069221496582e-01	9.749504327774047852e-01	9.874460697174072266e-01	9.925818443298339844e-01	9.906966090202331543e-01	9.841499924659729004e-01	9.837751984596252441e-01	9.885873794555664062e-01	9.907695055007934570e-01	9.869050979614257812e-01	9.790523648262023926e-01	9.930703639984130859e-01	9.898325204849243164e-01	9.842226505279541016e-01	9.810912013053894043e-01	9.912868738174438477e-01	9.912177920341491699e-01	9.895630478858947754e-01	9.803246259689331055e-01	9.928685426712036133e-01	9.916136264801025391e-01	9.856116175651550293e-01	9.777503013610839844e-01	9.939440488815307617e-01	9.830507040023803711e-01	9.841513633728027344e-01	9.793295264244079590e-01	9.879992008209228516e-01	9.945678114891052246e-01	9.819902777671813965e-01	9.839558005332946777e-01	9.927973151206970215e-01	9.944229722023010254e-01	9.811351299285888672e-01	9.896341562271118164e-01	9.919096827507019043e-01	9.851614236831665039e-01	9.907804727554321289e-01	9.843130111694335938e-01	9.908694624900817871e-01	9.866577386856079102e-01	9.902211427688598633e-01	9.793866276741027832e-01	9.898279309272766113e-01	9.873786568641662598e-01	9.906066656112670898e-01
9.883915781974792480e-01	9.717349410057067871e-01	9.719676375389099121e-01	9.923380017280578613e-01	9.915675520896911621e-01	9.720399975776672363e-01	9.853421449661254883e-01	9.892486929893493652e-01	9.877736568450927734e-01	9.841499924659729004e-01	9.874230623245239258e-01	9.873800873756408691e-01	9.896456599235534668e-01	9.884449839591979980e-01	9.773247838020324707e-01	9.922449588775634766e-01	9.870708584785461426e-01	9.865522384643554688e-01	9.787414669990539551e-01	9.900001287460327148e-01	9.916265010833740234e-01	9.871913790702819824e-01	9.809319376945495605e-01	9.910708069801330566e-01	9.920538663864135742e-01	9.856116175651550293e-01	9.806730151176452637e-01	9.924628138542175293e-01	9.830507040023803711e-01	9.856053590774536133e-01	9.793295264244079590e-01	9.879992008209228516e-01	9.930207133293151855e-01	9.770109653472900391e-01	9.829862117767333984e-01	9.905784130096435547e-01	9.905711412429809570e-01	9.818450808525085449e-01	9.850513935089111328e-01	9.882212877273559570e-01	9.832470417022705078e-01	9.894441366195678711e-01	9.846261739730834961e-01	9.839837551116943359e-01	9.831691384315490723e-01	9.920920729637145996e-01	9.749799966812133789e-01	9.880434274673461914e-01	9.858337044715881348e-01	9.908795952796936035e-01
9.886608719825744629e-01	9.664899706840515137e-01	9.779909253120422363e-01	9.882570505142211914e-01	9.856437444686889648e-01	9.744598865509033203e-01	9.837341308593750000e-01	9.857586622238159180e-01	9.842242598533630371e-01	9.876210689544677734e-01	9.902575016021728516e-01	9.863700270652770996e-01	9.875788688659667969e-01	9.874138832092285156e-01	9.820650219917297363e-01	9.888384938240051270e-01	9.851081967353820801e-01	9.882217049598693848e-01	9.727046489715576172e-01	9.891074299812316895e-01	9.902186393737792969e-01	9.860905408859252930e-01	9.871641397476196289e-01	9.889239072799682617e-01	9.883788824081420898e-01	9.875332713127136230e-01	9.774600863456726074e-01	9.901999831199645996e-01	9.825308918952941895e-01	9.869469404220581055e-01	9.806345105171203613e-01	9.897148013114929199e-01	9.896175265312194824e-01	9.735858440399169922e-01	9.833483695983886719e-01	9.869515895843505859e-01	9.861953258514404297e-01	9.805854558944702148e-01	9.812417030334472656e-01	9.856694340705871582e-01	9.827593564987182617e-01	9.899446964263916016e-01	9.865403175354003906e-01	9.839837551116943359e-01	9.831691384315490723e-01	9.902554154396057129e-01	9.749799966812133789e-01	9.880434274673461914e-01	9.858337044715881348e-01	9.908795952796936035e-01
9.886608719825744629e-01	9.592731595039367676e-01	9.779909253120422363e-01	9.890178442001342773e-01	9.873333573341369629e-01	9.708189368247985840e-01	9.837315678596496582e-01	9.858341813087463379e-01	9.838103652000427246e-01	9.887667298316955566e-01	9.896872043609619141e-01	9.849284291267395020e-01	9.893649220466613770e-01	9.847857356071472168e-01	9.830102920532226562e-01	9.877904057502746582e-01	9.877305626869201660e-01	9.900615215301513672e-01	9.670004844665527344e-01	9.908843636512756348e-01	9.900084733963012695e-01	9.833128452301025391e-01	9.862402677536010742e-01	9.874247312545776367e-01	9.883189797401428223e-01	9.857978820800781250e-01	9.763467311859130859e-01	9.897820949554443359e-01	9.873376488685607910e-01	9.885522127151489258e-01	9.812182188034057617e-01	9.897148013114929199e-01	9.928610920906066895e-01	9.698764681816101074e-01	9.856402873992919922e-01	9.867410659790039062e-01	9.860418438911437988e-01	9.824923872947692871e-01	9.747665524482727051e-01	9.886982440948486328e-01	9.832614660263061523e-01	9.901086688041687012e-01	9.887996912002563477e-01	9.770829081535339355e-01	9.874132871627807617e-01	9.894146919250488281e-01	9.756301045417785645e-01	9.804499149322509766e-01	9.892469644546508789e-01	9.908494353294372559e-01
9.933876991271972656e-01	9.559531211853027344e-01	9.741636514663696289e-01	9.888619780540466309e-01	9.923779368400573730e-01	9.776082634925842285e-01	9.880432486534118652e-01	9.873441457748413086e-01	9.830745458602905273e-01	9.871904253959655762e-01	9.860631227493286133e-01	9.832104444503784180e-01	9.893649220466613770e-01	9.842998981475830078e-01	9.832320809364318848e-01	9.877904057502746582e-01	9.852763414382934570e-01	9.900615215301513672e-01	9.670004844665527344e-01	9.908843636512756348e-01	9.870563149452209473e-01	9.874448180198669434e-01	9.803836345672607422e-01	9.881009459495544434e-01	9.867722392082214355e-01	9.864902496337890625e-01	9.797002673149108887e-01	9.906084537506103516e-01	9.882458448410034180e-01	9.880933761596679688e-01	9.772062301635742188e-01	9.892725944519042969e-01	9.935470223426818848e-01	9.736158847808837891e-01	9.818921089172363281e-01	9.886412620544433594e-01	9.894072413444519043e-01	9.839025735855102539e-01	9.851897358894348145e-01	9.896492958068847656e-01	9.825819134712219238e-01	9.904397130012512207e-01	9.905242323875427246e-01	9.792250394821166992e-01	9.843695759773254395e-01	9.905374646186828613e-01	9.724216461181640625e-01	9.856371283531188965e-01	9.861470460891723633e-01	9.915417432785034180e-01
9.907234907150268555e-01	9.569743275642395020e-01	9.623575210571289062e-01	9.908114075660705566e-01	9.887191653251647949e-01	9.758748412132263184e-01	9.840945601463317871e-01	9.863473176956176758e-01	9.850381612777709961e-01	9.824544191360473633e-01	9.820622205734252930e-01	9.848034381866455078e-01	9.842793941497802734e-01	9.819138050079345703e-01	9.774107933044433594e-01	9.889129996299743652e-01	9.805403351783752441e-01	9.904704093933105469e-01	9.663055539131164551e-01	9.882968664169311523e-01	9.870563149452209473e-01	9.824618697166442871e-01	9.803836345672607422e-01	9.887937307357788086e-01	9.858625531196594238e-01	9.853518009185791016e-01	9.797002673149108887e-01	9.894062280654907227e-01	9.872413277626037598e-01	9.847602248191833496e-01	9.756639003753662109e-01	9.916550517082214355e-01	9.914930462837219238e-01	9.661806821823120117e-01	9.730309844017028809e-01	9.898895621299743652e-01	9.908556342124938965e-01	9.839025735855102539e-01	9.851897358894348145e-01	9.871404170989990234e-01	9.805825948715209961e-01	9.917476177215576172e-01	9.844835400581359863e-01	9.801301956176757812e-01	9.780532121658325195e-01	9.925430417060852051e-01	9.689698815345764160e-01	9.826009273529052734e-01	9.837246537208557129e-01	9.914288520812988281e-01
9.895392656326293945e-01	9.536538720130920410e-01	9.591443538665771484e-01	9.908092617988586426e-01	9.887191653251647949e-01	9.659164547920227051e-01	9.765012264251708984e-01	9.841890931129455566e-01	9.860732555389404297e-01	9.784888029098510742e-01	9.797039628028869629e-01	9.867272377014160156e-01	9.819124937057495117e-01	9.748821854591369629e-01	9.614287018775939941e-01	9.870534539222717285e-01	9.810431599617004395e-01	9.862639904022216797e-01	9.553087353706359863e-01	9.857529997825622559e-01	9.844216108322143555e-01	9.788522124290466309e-01	9.740527272224426270e-01	9.868565201759338379e-01	9.849976301193237305e-01	9.790284037590026855e-01	9.558832645416259766e-01	9.879451990127563477e-01	9.860709905624389648e-01	9.810100197792053223e-01	9.734861850738525391e-01	9.914056658744812012e-01	9.871579408645629883e-01	9.557297825813293457e-01	9.707924723625183105e-01	9.895934462547302246e-01	9.872530102729797363e-01	9.774608612060546875e-01	9.748886227607727051e-01	9.871158003807067871e-01	9.772645235061645508e-01	9.910565018653869629e-01	9.754438400268554688e-01	9.778752326965332031e-01	9.799322485923767090e-01	9.901030063629150391e-01	9.585767388343811035e-01	9.789778590202331543e-01	9.840844273567199707e-01	9.888769388198852539e-01
9.900540709495544434e-01	9.459925293922424316e-01	9.691017270088195801e-01	9.887565970420837402e-01	9.866898655891418457e-01	9.587388038635253906e-01	9.792116284370422363e-01	9.903972744941711426e-01	9.839959740638732910e-01	9.791777729988098145e-01	9.813873767852783203e-01	9.796978235244750977e-01	9.827129244804382324e-01	9.725483059883117676e-01	9.634426236152648926e-01	9.850227832794189453e-01	9.818086624145507812e-01	9.848782420158386230e-01	9.590161442756652832e-01	9.881216287612915039e-01	9.860742688179016113e-01	9.685573577880859375e-01	9.777179360389709473e-01	9.851866364479064941e-01	9.839371442794799805e-01	9.766165018081665039e-01	9.635722637176513672e-01	9.901824593544006348e-01	9.841783642768859863e-01	9.847622513771057129e-01	9.730415940284729004e-01	9.856852889060974121e-01	9.874321222305297852e-01	9.465404748916625977e-01	9.772536754608154297e-01	9.913893938064575195e-01	9.835081696510314941e-01	9.785965085029602051e-01	9.770052433013916016e-01	9.872462153434753418e-01	9.764778017997741699e-01	9.871609807014465332e-01	9.779486060142517090e-01	9.746906757354736328e-01	9.768354296684265137e-01	9.879791736602783203e-01	9.640930294990539551e-01	9.809095263481140137e-01	9.803165793418884277e-01	9.878526926040649414e-01
9.886821508407592773e-01	9.597511291503906250e-01	9.692687392234802246e-01	9.872664213180541992e-01	9.868000745773315430e-01	9.688857197761535645e-01	9.837009906768798828e-01	9.903972744941711426e-01	9.813228845596313477e-01	9.801684617996215820e-01	9.819122552871704102e-01	9.805598258972167969e-01	9.827129244804382324e-01	9.809682965278625488e-01	9.706904292106628418e-01	9.916411638259887695e-01	9.825541377067565918e-01	9.867706298828125000e-01	9.562698602676391602e-01	9.908402562141418457e-01	9.878938198089599609e-01	9.763892889022827148e-01	9.813293814659118652e-01	9.881827831268310547e-01	9.823185801506042480e-01	9.836291074752807617e-01	9.661945700645446777e-01	9.926437735557556152e-01	9.815350770950317383e-01	9.880770444869995117e-01	9.730415940284729004e-01	9.829967617988586426e-01	9.866724610328674316e-01	9.640403389930725098e-01	9.824646711349487305e-01	9.913893938064575195e-01	9.843184351921081543e-01	9.796129465103149414e-01	9.801842570304870605e-01	9.892046451568603516e-01	9.783228039741516113e-01	9.870463013648986816e-01	9.791945219039916992e-01	9.779731631278991699e-01	9.796737432479858398e-01	9.885314702987670898e-01	9.542286992073059082e-01	9.846704602241516113e-01	9.802233576774597168e-01	9.896121621131896973e-01
9.878327250480651855e-01	9.699144959449768066e-01	9.693577289581298828e-01	9.854234457015991211e-01	9.913820624351501465e-01	9.688253998756408691e-01	9.841588735580444336e-01	9.887461662292480469e-01	9.855582118034362793e-01	9.781152009963989258e-01	9.810920357704162598e-01	9.768211841583251953e-01	9.876893162727355957e-01	9.798964858055114746e-01	9.816698431968688965e-01	9.898681044578552246e-01	9.862208366394042969e-01	9.832856655120849609e-01	9.672729372978210449e-01	9.899998307228088379e-01	9.892004132270812988e-01	9.791769981384277344e-01	9.813293814659118652e-01	9.887924790382385254e-01	9.823185801506042480e-01	9.836291074752807617e-01	9.756456613540649414e-01	9.917245507240295410e-01	9.845852255821228027e-01	9.880770444869995117e-01	9.719580411911010742e-01	9.811300635337829590e-01	9.897204637527465820e-01	9.647179841995239258e-01	9.821192026138305664e-01	9.902272820472717285e-01	9.894483089447021484e-01	9.772530198097229004e-01	9.808742403984069824e-01	9.880957603454589844e-01	9.787986278533935547e-01	9.867562651634216309e-01	9.790745377540588379e-01	9.756912589073181152e-01	9.821237921714782715e-01	9.865632653236389160e-01	9.627072811126708984e-01	9.810655117034912109e-01	9.832068681716918945e-01	9.866653680801391602e-01
9.872847795486450195e-01	9.699144959449768066e-01	9.664212465286254883e-01	9.824870824813842773e-01	9.917632937431335449e-01	9.630950689315795898e-01	9.810791015625000000e-01	9.805870652198791504e-01	9.885436296463012695e-01	9.758790731430053711e-01	9.805021882057189941e-01	9.773041009902954102e-01	9.894774556159973145e-01	9.768502116203308105e-01	9.829202294349670410e-01	9.861230254173278809e-01	9.872476458549499512e-01	9.809177517890930176e-01	9.687705039978027344e-01	9.864105582237243652e-01	9.871355295181274414e-01	9.790763258934020996e-01	9.814340472221374512e-01	9.859970808029174805e-01	9.869173765182495117e-01	9.794825315475463867e-01	9.784453511238098145e-01	9.858083128929138184e-01	9.866049885749816895e-01	9.808479547500610352e-01	9.684697985649108887e-01	9.797841906547546387e-01	9.887410998344421387e-01	9.619607329368591309e-01	9.801936149597167969e-01	9.846590161323547363e-01	9.910233616828918457e-01	9.772530198097229004e-01	9.808742403984069824e-01	9.824086427688598633e-01	9.798008203506469727e-01	9.841379523277282715e-01	9.756885766983032227e-01	9.754499793052673340e-01	9.855967760086059570e-01	9.834405183792114258e-01	9.703282713890075684e-01	9.782189130783081055e-01	9.840808510780334473e-01	9.843005537986755371e-01
9.863985776901245117e-01	9.607316851615905762e-01	9.693034887313842773e-01	9.830595850944519043e-01	9.863602519035339355e-01	9.618546366691589355e-01	9.816191196441650391e-01	9.804697632789611816e-01	9.869402647018432617e-01	9.737837314605712891e-01	9.811718463897705078e-01	9.813123345375061035e-01	9.832072257995605469e-01	9.762680530548095703e-01	9.823220372200012207e-01	9.877371191978454590e-01	9.818111658096313477e-01	9.787102937698364258e-01	9.713163375854492188e-01	9.858285784721374512e-01	9.861409664154052734e-01	9.813622236251831055e-01	9.826980829238891602e-01	9.866904616355895996e-01	9.820785522460937500e-01	9.758652448654174805e-01	9.762672781944274902e-01	9.858567714691162109e-01	9.834266304969787598e-01	9.770394563674926758e-01	9.715864658355712891e-01	9.785118699073791504e-01	9.870921969413757324e-01	9.552955627441406250e-01	9.818477034568786621e-01	9.851036667823791504e-01	9.856686592102050781e-01	9.701042175292968750e-01	9.786552786827087402e-01	9.830216765403747559e-01	9.798008203506469727e-01	9.841379523277282715e-01	9.776226282119750977e-01	9.799605011940002441e-01	9.798457622528076172e-01	9.803228974342346191e-01	9.703282713890075684e-01	9.782189130783081055e-01	9.840808510780334473e-01	9.843005537986755371e-01
9.841022491455078125e-01	9.545176625251770020e-01	9.722408652305603027e-01	9.802722930908203125e-01	9.824015498161315918e-01	9.540511965751647949e-01	9.823473095893859863e-01	9.780923128128051758e-01	9.842756986618041992e-01	9.704670310020446777e-01	9.811718463897705078e-01	9.754254817962646484e-01	9.832072257995605469e-01	9.744020104408264160e-01	9.794040322303771973e-01	9.877371191978454590e-01	9.793336987495422363e-01	9.787102937698364258e-01	9.681136012077331543e-01	9.858285784721374512e-01	9.838023185729980469e-01	9.790582060813903809e-01	9.708766937255859375e-01	9.828121066093444824e-01	9.797682762145996094e-01	9.717121720314025879e-01	9.723475575447082520e-01	9.824589490890502930e-01	9.808768033981323242e-01	9.720842838287353516e-01	9.690359830856323242e-01	9.763280749320983887e-01	9.868049025535583496e-01	9.552955627441406250e-01	9.843966364860534668e-01	9.851036667823791504e-01	9.856686592102050781e-01	9.663212895393371582e-01	9.757139682769775391e-01	9.778491854667663574e-01	9.776492714881896973e-01	9.832611680030822754e-01	9.722600579261779785e-01	9.790548086166381836e-01	9.752021431922912598e-01	9.793760776519775391e-01	9.641244411468505859e-01	9.817765355110168457e-01	9.810469150543212891e-01	9.755683541297912598e-01
9.773060083389282227e-01	9.504846334457397461e-01	9.651763439178466797e-01	9.768218398094177246e-01	9.816759228706359863e-01	9.408290982246398926e-01	9.733823537826538086e-01	9.736112356185913086e-01	9.805734157562255859e-01	9.657496809959411621e-01	9.658129215240478516e-01	9.711143970489501953e-01	9.853144288063049316e-01	9.750367999076843262e-01	9.666821360588073730e-01	9.821870923042297363e-01	9.847989082336425781e-01	9.685786366462707520e-01	9.464539885520935059e-01	9.791175723075866699e-01	9.814437031745910645e-01	9.790582060813903809e-01	9.708766937255859375e-01	9.752497076988220215e-01	9.853844046592712402e-01	9.704886078834533691e-01	9.552414417266845703e-01	9.824589490890502930e-01	9.808768033981323242e-01	9.640969634056091309e-01	9.607381820678710938e-01	9.761632680892944336e-01	9.839507937431335449e-01	9.421599507331848145e-01	9.800437092781066895e-01	9.811540842056274414e-01	9.842632412910461426e-01	9.575109481811523438e-01	9.606509804725646973e-01	9.689146876335144043e-01	9.737744331359863281e-01	9.821264743804931641e-01	9.535650610923767090e-01	9.724814891815185547e-01	9.801849126815795898e-01	9.756183624267578125e-01	9.391340613365173340e-01	9.721542596817016602e-01	9.829447269439697266e-01	9.643447995185852051e-01
9.706460833549499512e-01	9.304342865943908691e-01	9.515424370765686035e-01	9.717227220535278320e-01	9.816759228706359863e-01	9.072744250297546387e-01	9.662858843803405762e-01	9.736112356185913086e-01	9.703891873359680176e-01	9.405696988105773926e-01	9.482061862945556641e-01	9.604830145835876465e-01	9.751673340797424316e-01	9.668738245964050293e-01	9.567752480506896973e-01	9.727759361267089844e-01	9.732099771499633789e-01	9.591428041458129883e-01	9.299024343490600586e-01	9.708759784698486328e-01	9.728546142578125000e-01	9.631153345108032227e-01	9.614911079406738281e-01	9.708749055862426758e-01	9.773908257484436035e-01	9.606655240058898926e-01	9.471265077590942383e-01	9.722723960876464844e-01	9.656991958618164062e-01	9.515306353569030762e-01	9.403113126754760742e-01	9.716469645500183105e-01	9.791418313980102539e-01	9.247883558273315430e-01	9.549141526222229004e-01	9.715359807014465332e-01	9.781554937362670898e-01	8.883008360862731934e-01	9.411141872406005859e-01	9.585510492324829102e-01	9.589540958404541016e-01	9.764722585678100586e-01	9.412722587585449219e-01	9.615712165832519531e-01	9.652537107467651367e-01	9.741594791412353516e-01	9.254185557365417480e-01	9.574918150901794434e-01	9.660270214080810547e-01	9.516202807426452637e-01
9.676804542541503906e-01	8.728154301643371582e-01	9.290007948875427246e-01	9.640579223632812500e-01	9.668495059013366699e-01	8.520723581314086914e-01	9.505448937416076660e-01	9.443548917770385742e-01	9.488601088523864746e-01	9.036923050880432129e-01	9.181668758392333984e-01	9.451554417610168457e-01	9.583700895309448242e-01	9.425820112228393555e-01	9.466096758842468262e-01	9.589231610298156738e-01	9.450098872184753418e-01	9.371082186698913574e-01	8.924855589866638184e-01	9.600710272789001465e-01	9.671545028686523438e-01	9.308046698570251465e-01	9.427804946899414062e-01	9.605059027671813965e-01	9.589333534240722656e-01	9.344788193702697754e-01	9.341558218002319336e-01	9.623249173164367676e-01	9.315659403800964355e-01	9.252417087554931641e-01	8.901522159576416016e-01	9.597040414810180664e-01	9.737285375595092773e-01	9.247883558273315430e-01	9.549141526222229004e-01	9.549070596694946289e-01	9.648026823997497559e-01	8.883008360862731934e-01	9.114781618118286133e-01	9.529033899307250977e-01	9.419317841529846191e-01	9.531420469284057617e-01	9.301604628562927246e-01	9.253547191619873047e-01	9.225106239318847656e-01	9.557518362998962402e-01	9.123170971870422363e-01	9.366644620895385742e-01	9.203330278396606445e-01	9.367416501045227051e-01
9.676804542541503906e-01	8.728154301643371582e-01	8.858826160430908203e-01	9.429530501365661621e-01	9.592313170433044434e-01	7.709257602691650391e-01	9.505448937416076660e-01	9.197531938552856445e-01	9.318057894706726074e-01	8.466452360153198242e-01	8.695214390754699707e-01	8.788712024688720703e-01	9.420967698097229004e-01	8.881119489669799805e-01	9.036552309989929199e-01	9.357482790946960449e-01	8.755359053611755371e-01	8.857331871986389160e-01	8.275202512741088867e-01	9.472761750221252441e-01	9.461215138435363770e-01	7.392280101776123047e-01	9.070615172386169434e-01	9.334095716476440430e-01	9.110553264617919922e-01	8.331850171089172363e-01	7.684073448181152344e-01	9.447354078292846680e-01	8.980847001075744629e-01	8.850193619728088379e-01	8.095518946647644043e-01	9.337078928947448730e-01	9.611734151840209961e-01	7.395169138908386230e-01	9.260107278823852539e-01	9.205794930458068848e-01	9.494488835334777832e-01	8.471885919570922852e-01	8.832222223281860352e-01	9.421521425247192383e-01	9.157223701477050781e-01	9.047885537147521973e-01	8.908042907714843750e-01	8.631305098533630371e-01	8.733279109001159668e-01	9.138489961624145508e-01	8.378811478614807129e-01	8.995004296302795410e-01	8.777449727058410645e-01	9.003418087959289551e-01
9.437724351882934570e-01	4.618702828884124756e-01	8.158617019653320312e-01	8.942526578903198242e-01	9.233072400093078613e-01	7.289632558822631836e-01	9.073601961135864258e-01	9.052857160568237305e-01	9.051396846771240234e-01	8.182881474494934082e-01	7.623445391654968262e-01	8.788712024688720703e-01	9.157745242118835449e-01	8.352144360542297363e-01	7.982297539710998535e-01	9.357482790946960449e-01	8.755359053611755371e-01	8.589984774589538574e-01	7.714019417762756348e-01	9.339002966880798340e-01	9.453026056289672852e-01	7.392280101776123047e-01	8.074128031730651855e-01	9.334095716476440430e-01	9.124509096145629883e-01	8.331850171089172363e-01	7.684073448181152344e-01	9.318654537200927734e-01	8.471159934997558594e-01	8.664571642875671387e-01	8.095518946647644043e-01	9.337078928947448730e-01	9.611734151840209961e-01	5.290550589561462402e-01	8.817199468612670898e-01	8.805043697357177734e-01	9.494488835334777832e-01	8.145227432250976562e-01	8.681067228317260742e-01	9.308323860168457031e-01	9.030807018280029297e-01	8.767805099487304688e-01	7.668204307556152344e-01	8.255050182342529297e-01	8.354830741882324219e-01	8.840504288673400879e-01	6.806325912475585938e-01	8.795738816261291504e-01	8.441163301467895508e-01	8.627223372459411621e-01
9.193148612976074219e-01	5.593680143356323242e-01	5.673193931579589844e-01	8.519812822341918945e-01	9.215672612190246582e-01	6.920189857482910156e-01	8.739169239997863770e-01	9.053477048873901367e-01	8.551980853080749512e-01	7.372829914093017578e-01	6.827027201652526855e-01	8.655669093132019043e-01	9.061309099197387695e-01	8.344794511795043945e-01	6.687904000282287598e-01	9.144318103790283203e-01	8.669165968894958496e-01	8.376649618148803711e-01	7.324116230010986328e-01	9.233524799346923828e-01	9.344399571418762207e-01	7.225558757781982422e-01	6.724104881286621094e-01	8.822687268257141113e-01	8.929562568664550781e-01	8.307045102119445801e-01	6.708264946937561035e-01	9.193503260612487793e-01	7.792536020278930664e-01	8.391022682189941406e-01	6.331859827041625977e-01	8.644826412200927734e-01	9.286455512046813965e-01	5.672373771667480469e-01	8.109956979751586914e-01	8.584996461868286133e-01	9.037920832633972168e-01	8.010386824607849121e-01	8.744696974754333496e-01	9.217443466186523438e-01	8.809952139854431152e-01	8.603501915931701660e-01	6.281407475471496582e-01	8.451205492019653320e-01	8.402091860771179199e-01	8.644754886627197266e-01	5.461492538452148438e-01	8.480264544486999512e-01	8.301338553428649902e-01	7.961227893829345703e-01
8.828977942466735840e-01	5.229944586753845215e-01	5.673193931579589844e-01	8.206866383552551270e-01	8.959290385246276855e-01	6.336947083473205566e-01	8.426074981689453125e-01	8.811934590339660645e-01	8.597979545593261719e-01	7.372829914093017578e-01	6.305594444274902344e-01	8.329381942749023438e-01	8.623776435852050781e-01	7.837646007537841797e-01	6.309940814971923828e-01	8.941493034362792969e-01	8.614982962608337402e-01	7.897522449493408203e-01	7.222735285758972168e-01	9.041898846626281738e-01	8.886106610298156738e-01	6.944171190261840820e-01	6.044348478317260742e-01	8.758051991462707520e-01	8.630642890930175781e-01	7.904342412948608398e-01	6.543014645576477051e-01	9.054815769195556641e-01	8.053138256072998047e-01	7.818151712417602539e-01	5.863415598869323730e-01	8.216891288757324219e-01	9.033286571502685547e-01	5.767932534217834473e-01	7.405916452407836914e-01	8.714473843574523926e-01	8.891467452049255371e-01	7.394427061080932617e-01	8.555213809013366699e-01	9.009990692138671875e-01	8.809952139854431152e-01	8.110831379890441895e-01	6.281407475471496582e-01	8.302693367004394531e-01	8.115944266319274902e-01	8.644754886627197266e-01	5.418614149093627930e-01	8.480264544486999512e-01	8.301338553428649902e-01	7.961227893829345703e-01
8.542901873588562012e-01	4.217518568038940430e-01	5.210603475570678711e-01	8.288459777832031250e-01	8.685396313667297363e-01	5.482166409492492676e-01	7.489194869995117188e-01	8.836103081703186035e-01	8.056359291076660156e-01	7.122651338577270508e-01	5.527181029319763184e-01	8.109344244003295898e-01	8.387562632560729980e-01	7.048924565315246582e-01	6.172190308570861816e-01	8.817861676216125488e-01	8.321941494941711426e-01	7.199882268905639648e-01	6.235060095787048340e-01	8.885664343833923340e-01	8.452045321464538574e-01	6.276842951774597168e-01	5.787791013717651367e-01	8.615561127662658691e-01	8.378231525421142578e-01	7.904342412948608398e-01	6.543014645576477051e-01	9.049140214920043945e-01	8.072959780693054199e-01	7.618569731712341309e-01	5.011485219001770020e-01	7.798736095428466797e-01	8.681950569152832031e-01	5.235901474952697754e-01	6.749029159545898438e-01	8.744580149650573730e-01	8.665577769279479980e-01	7.359385490417480469e-01	7.825254201889038086e-01	8.714349269866943359e-01	8.042924404144287109e-01	7.497025728225708008e-01	5.805131196975708008e-01	8.033336997032165527e-01	7.731658220291137695e-01	7.419930696487426758e-01	5.103045701980590820e-01	8.338344097137451172e-01	7.738638520240783691e-01	7.934506535530090332e-01
8.295288681983947754e-01	4.217518568038940430e-01	5.210603475570678711e-01	8.138674497604370117e-01	8.685396313667297363e-01	5.482166409492492676e-01	6.596129536628723145e-01	8.360238075256347656e-01	8.056359291076660156e-01	6.873959898948669434e-01	5.527181029319763184e-01	8.109344244003295898e-01	8.141351938247680664e-01	6.330565214157104492e-01	6.172190308570861816e-01	8.675061464309692383e-01	7.889146804809570312e-01	7.199882268905639648e-01	6.235060095787048340e-01	8.719804286956787109e-01	8.297309279441833496e-01	5.438826680183410645e-01	5.695187449455261230e-01	8.532564640045166016e-01	8.037373423576354980e-01	6.904231309890747070e-01	5.700680017471313477e-01	8.865435123443603516e-01	7.762544155120849609e-01	7.414879202842712402e-01	4.923456609249114990e-01	7.769706249237060547e-01	8.460153341293334961e-01	4.591687917709350586e-01	5.813863277435302734e-01	8.548662662506103516e-01	8.110975623130798340e-01	6.985336542129516602e-01	7.060366272926330566e-01	8.648681044578552246e-01	7.660475373268127441e-01	7.253980636596679688e-01	5.633642673492431641e-01	7.980968356132507324e-01	7.306698560714721680e-01	7.055926322937011719e-01	4.861649572849273682e-01	8.267068266868591309e-01	7.491056323051452637e-01	7.102748155593872070e-01
8.422648310661315918e-01	3.271370530128479004e-01	4.907889366149902344e-01	7.769716978073120117e-01	8.294668793678283691e-01	4.693813025951385498e-01	6.474025249481201172e-01	7.480176091194152832e-01	7.433159351348876953e-01	6.485710740089416504e-01	5.716363191604614258e-01	7.579971551895141602e-01	7.963815927505493164e-01	6.043809056282043457e-01	5.224692225456237793e-01	7.822012901306152344e-01	7.336806058883666992e-01	6.717336773872375488e-01	4.843986928462982178e-01	8.135430216789245605e-01	8.175068497657775879e-01	5.318362116813659668e-01	5.616324543952941895e-01	7.979709506034851074e-01	7.771140933036804199e-01	6.455422639846801758e-01	4.614891111850738525e-01	8.048347234725952148e-01	7.169076204299926758e-01	7.091659307479858398e-01	4.752045571804046631e-01	7.769706249237060547e-01	8.460153341293334961e-01	3.316473662853240967e-01	5.813863277435302734e-01	7.774413228034973145e-01	8.110975623130798340e-01	6.076357960700988770e-01	6.664868593215942383e-01	8.100153207778930664e-01	7.259269952774047852e-01	6.801843643188476562e-01	5.185088515281677246e-01	7.304968833923339844e-01	6.827387213706970215e-01	6.694550514221191406e-01	3.681810200214385986e-01	7.635020613670349121e-01	6.712222695350646973e-01	6.940624713897705078e-01
8.223205208778381348e-01	2.015353590250015259e-01	4.480303823947906494e-01	7.272855639457702637e-01	8.466741442680358887e-01	3.418500125408172607e-01	6.483814120292663574e-01	6.931809782981872559e-01	7.319344878196716309e-01	5.546793341636657715e-01	5.247384309768676758e-01	6.661002635955810547e-01	8.160786032676696777e-01	5.885024070739746094e-01	4.340095818042755127e-01	6.702283620834350586e-01	7.325621843338012695e-01	6.229746937751770020e-01	4.377752244472503662e-01	7.783665657043457031e-01	8.212125301361083984e-01	4.780983924865722656e-01	4.577541053295135498e-01	7.134674191474914551e-01	7.725454568862915039e-01	6.121385693550109863e-01	3.517902791500091553e-01	7.236213684082031250e-01	6.619930863380432129e-01	6.413007378578186035e-01	3.896343708038330078e-01	7.366780042648315430e-01	8.485155105590820312e-01	2.488646656274795532e-01	5.521743893623352051e-01	7.162309885025024414e-01	8.110249638557434082e-01	5.018853545188903809e-01	6.387637853622436523e-01	7.575454711914062500e-01	6.924932003021240234e-01	6.389991641044616699e-01	4.930514097213745117e-01	6.208255887031555176e-01	6.929256319999694824e-01	6.674755215644836426e-01	3.491004109382629395e-01	7.077001333236694336e-01	6.385241150856018066e-01	6.859420537948608398e-01
8.078832030296325684e-01	1.581664383411407471e-01	3.704161643981933594e-01	7.034756541252136230e-01	8.343657255172729492e-01	3.805766701698303223e-01	5.792360305786132812e-01	6.921362876892089844e-01	7.255424261093139648e-01	5.486685633659362793e-01	4.917807877063751221e-01	6.409422755241394043e-01	8.068991303443908691e-01	5.666940212249755859e-01	3.540326356887817383e-01	6.817206740379333496e-01	7.326681017875671387e-01	6.103430390357971191e-01	4.399584233760833740e-01	7.748151421546936035e-01	8.197783827781677246e-01	4.501092731952667236e-01	3.444948494434356689e-01	7.134674191474914551e-01	7.725454568862915039e-01	5.696257352828979492e-01	3.542271554470062256e-01	7.505369782447814941e-01	6.634461283683776855e-01	6.267029047012329102e-01	3.896343708038330078e-01	6.889160275459289551e-01	8.485155105590820312e-01	1.488443762063980103e-01	4.921686649322509766e-01	6.943305730819702148e-01	7.841829657554626465e-01	4.948284327983856201e-01	5.773962140083312988e-01	7.316676378250122070e-01	6.962577700614929199e-01	6.560162901878356934e-01	4.196317493915557861e-01	6.202317476272583008e-01	7.307527661323547363e-01	6.555919051170349121e-01	3.300190269947052002e-01	7.080433368682861328e-01	6.862153410911560059e-01	6.701534986495971680e-01
7.641440629959106445e-01	2.046049088239669800e-01	3.290703296661376953e-01	6.618430018424987793e-01	8.038511872291564941e-01	3.805766701698303223e-01	5.352222919464111328e-01	7.028988599777221680e-01	6.971802115440368652e-01	5.486685633659362793e-01	4.152919650077819824e-01	5.987804532051086426e-01	7.690615653991699219e-01	5.127964019775390625e-01	3.968894481658935547e-01	6.817206740379333496e-01	7.182923555374145508e-01	5.688592195510864258e-01	4.549237489700317383e-01	7.744709849357604980e-01	7.933189868927001953e-01	5.052415728569030762e-01	3.412505984306335449e-01	6.221712231636047363e-01	7.405148148536682129e-01	4.906096160411834717e-01	4.475868642330169678e-01	7.698447704315185547e-01	6.599030494689941406e-01	5.689389705657958984e-01	3.359723687171936035e-01	6.221656203269958496e-01	7.955392003059387207e-01	1.367777436971664429e-01	4.629562497138977051e-01	6.879824399948120117e-01	7.274430394172668457e-01	5.139761567115783691e-01	5.422185063362121582e-01	7.691029310226440430e-01	6.655850410461425781e-01	6.639968156814575195e-01	3.435263931751251221e-01	5.036936998367309570e-01	7.051373720169067383e-01	6.160566806793212891e-01	3.283993601799011230e-01	6.870410442352294922e-01	6.930128931999206543e-01	6.058775782585144043e-01
7.314592003822326660e-01	1.827442497014999390e-01	3.421268463134765625e-01	6.158372163772583008e-01	7.616596817970275879e-01	4.094143509864807129e-01	5.311118364334106445e-01	6.701133847236633301e-01	6.756780147552490234e-01	5.471248626708984375e-01	4.743343591690063477e-01	5.589693784713745117e-01	7.130407094955444336e-01	5.081738829612731934e-01	4.888364672660827637e-01	6.786153912544250488e-01	6.734076738357543945e-01	5.475704073905944824e-01	4.537800550460815430e-01	7.404122948646545410e-01	7.594718933105468750e-01	4.943077266216278076e-01	4.188319742679595947e-01	6.040819883346557617e-01	7.024779915809631348e-01	4.350360929965972900e-01	5.157892704010009766e-01	7.353394031524658203e-01	5.957137346267700195e-01	5.656496286392211914e-01	3.367916941642761230e-01	5.751155018806457520e-01	7.565253376960754395e-01	1.632020175457000732e-01	4.823933243751525879e-01	6.312589645385742188e-01	7.282278537750244141e-01	5.353760123252868652e-01	4.905893206596374512e-01	7.519303560256958008e-01	5.987828969955444336e-01	6.128025054931640625e-01	3.869934678077697754e-01	4.643201231956481934e-01	6.089899539947509766e-01	5.829125046730041504e-01	3.773722350597381592e-01	5.930890440940856934e-01	5.374745726585388184e-01	5.471287965774536133e-01
7.314592003822326660e-01	1.827442497014999390e-01	3.318551182746887207e-01	6.497917175292968750e-01	7.334852814674377441e-01	4.124852418899536133e-01	5.180729031562805176e-01	6.701133847236633301e-01	7.008095383644104004e-01	5.141335129737854004e-01	4.767960906028747559e-01	5.406066179275512695e-01	6.879357099533081055e-01	4.922544360160827637e-01	4.813661575317382812e-01	6.096125245094299316e-01	6.645972132682800293e-01	5.312566161155700684e-01	3.376620113849639893e-01	6.502274274826049805e-01	7.208020091056823730e-01	4.641607999801635742e-01	4.487634003162384033e-01	6.146257519721984863e-01	6.982015371322631836e-01	4.511311054229736328e-01	4.500342905521392822e-01	6.166452169418334961e-01	5.869784355163574219e-01	5.082272887229919434e-01	2.884154319763183594e-01	5.821538567543029785e-01	7.329125404357910156e-01	1.632020175457000732e-01	4.645015001296997070e-01	6.059486865997314453e-01	7.282278537750244141e-01	5.065987110137939453e-01	4.905893206596374512e-01	6.387209296226501465e-01	5.608418583869934082e-01	5.749224424362182617e-01	4.486299455165863037e-01	4.130843281745910645e-01	5.598966479301452637e-01	5.533552169799804688e-01	3.312479555606842041e-01	4.960394799709320068e-01	5.349116921424865723e-01	4.814307391643524170e-01
6.899977922439575195e-01	1.546300351619720459e-01	3.880583941936492920e-01	6.423564553260803223e-01	6.943440437316894531e-01	4.026523530483245850e-01	5.307405591011047363e-01	5.969446301460266113e-01	6.515544652938842773e-01	4.901591241359710693e-01	4.382450878620147705e-01	4.965176582336425781e-01	6.672966480255126953e-01	4.554073214530944824e-01	4.192471206188201904e-01	5.774258971214294434e-01	6.368320584297180176e-01	4.945145547389984131e-01	2.703293561935424805e-01	6.330728530883789062e-01	6.893032193183898926e-01	3.984768688678741455e-01	4.277802109718322754e-01	6.186823844909667969e-01	6.569427847862243652e-01	4.511311054229736328e-01	3.618633151054382324e-01	6.166452169418334961e-01	5.869784355163574219e-01	4.553910195827484131e-01	3.174111843109130859e-01	5.628702044486999512e-01	6.522960662841796875e-01	2.032582163810729980e-01	4.757668972015380859e-01	6.313045024871826172e-01	6.851212978363037109e-01	4.514993429183959961e-01	4.460615217685699463e-01	6.044786572456359863e-01	4.662006199359893799e-01	5.749224424362182617e-01	4.222345948219299316e-01	4.130843281745910645e-01	5.304614901542663574e-01	5.533552169799804688e-01	2.450353354215621948e-01	4.960394799709320068e-01	5.349116921424865723e-01	4.814307391643524170e-01
6.617162227630615234e-01	9.706360101699829102e-02	3.159146606922149658e-01	5.451658964157104492e-01	6.943440437316894531e-01	2.736640274524688721e-01	4.659135937690734863e-01	6.206297278404235840e-01	5.347911119461059570e-01	4.265224933624267578e-01	1.863982230424880981e-01	4.396832883358001709e-01	5.814238786697387695e-01	3.663928806781768799e-01	2.171693891286849976e-01	6.224676370620727539e-01	5.112636685371398926e-01	3.968577980995178223e-01	1.630177497863769531e-01	6.226149797439575195e-01	6.503114104270935059e-01	3.150643110275268555e-01	3.580764830112457275e-01	5.637233257293701172e-01	5.815671086311340332e-01	3.992972075939178467e-01	2.927975952625274658e-01	6.477158069610595703e-01	5.849660038948059082e-01	3.795931637287139893e-01	2.878605127334594727e-01	5.088683366775512695e-01	6.522960662841796875e-01	1.389128714799880981e-01	4.376545250415802002e-01	6.313045024871826172e-01	5.768917798995971680e-01	3.467333614826202393e-01	4.080271124839782715e-01	6.162176728248596191e-01	3.767719566822052002e-01	4.809446632862091064e-01	3.436434566974639893e-01	4.015315175056457520e-01	4.740951657295227051e-01	4.696873724460601807e-01	2.203500419855117798e-01	4.341484308242797852e-01	4.687170386314392090e-01	4.223709702491760254e-01
5.991541743278503418e-01	6.450255960226058960e-02	2.370594292879104614e-01	4.681498408317565918e-01	5.799720883369445801e-01	1.919640749692916870e-01	3.913437128067016602e-01	5.970000028610229492e-01	4.788921177387237549e-01	3.959296643733978271e-01	1.863982230424880981e-01	4.136823415756225586e-01	5.417769551277160645e-01	2.531101107597351074e-01	2.171693891286849976e-01	6.224676370620727539e-01	5.112636685371398926e-01	3.370730578899383545e-01	1.630177497863769531e-01	6.457641124725341797e-01	6.496424674987792969e-01	2.259767204523086548e-01	2.064142674207687378e-01	4.283063113689422607e-01	5.253644585609436035e-01	3.509656190872192383e-01	1.804291456937789917e-01	6.458446383476257324e-01	5.084528326988220215e-01	3.528271019458770752e-01	2.292653322219848633e-01	4.943798780441284180e-01	6.111951470375061035e-01	1.206188928335905075e-02	3.805654048919677734e-01	5.538973212242126465e-01	5.144069194793701172e-01	3.121181428432464600e-01	3.598836958408355713e-01	6.055854558944702148e-01	3.470487892627716064e-01	3.804294168949127197e-01	2.193162441253662109e-01	3.605819940567016602e-01	4.439315199851989746e-01	3.968077898025512695e-01	1.255415976047515869e-01	4.860807359218597412e-01	3.514731228351593018e-01	3.712567389011383057e-01
4.868297278881072998e-01	8.503284305334091187e-02	2.103442102670669556e-01	4.320674538612365723e-01	5.211232900619506836e-01	1.674561798572540283e-01	3.505946993827819824e-01	3.990383446216583252e-01	4.785963594913482666e-01	3.840185999870300293e-01	1.956086307764053345e-01	4.159663021564483643e-01	4.772032201290130615e-01	2.717839181423187256e-01	1.593601405620574951e-01	4.751824736595153809e-01	4.841496050357818604e-01	3.519427180290222168e-01	1.637956202030181885e-01	4.572442173957824707e-01	5.428856015205383301e-01	2.153443694114685059e-01	1.517047882080078125e-01	4.183590710163116455e-01	4.936571419239044189e-01	3.219277560710906982e-01	1.817526370286941528e-01	4.483364820480346680e-01	4.951178431510925293e-01	3.589943349361419678e-01	2.034345120191574097e-01	4.823623597621917725e-01	5.120077133178710938e-01	-9.997100569307804108e-03	2.676858305931091309e-01	3.848952353000640869e-01	4.629688262939453125e-01	3.121181428432464600e-01	3.312140107154846191e-01	4.095161855220794678e-01	3.005968034267425537e-01	3.343868553638458252e-01	1.945680826902389526e-01	3.195187151432037354e-01	4.049583375453948975e-01	3.888164460659027100e-01	1.148345246911048889e-01	3.515304327011108398e-01	3.313852250576019287e-01	3.582218885421752930e-01
4.492112398147583008e-01	8.503284305334091187e-02	1.879419386386871338e-01	3.979201912879943848e-01	5.500194430351257324e-01	1.636562347412109375e-01	3.535131514072418213e-01	3.259591162204742432e-01	5.031400322914123535e-01	3.400497436523437500e-01	2.011785656213760376e-01	3.404005467891693115e-01	4.780688881874084473e-01	3.235413134098052979e-01	1.664534658193588257e-01	3.908740878105163574e-01	5.117065906524658203e-01	3.888229727745056152e-01	1.819418221712112427e-01	3.347750008106231689e-01	4.826858043670654297e-01	2.302364408969879150e-01	1.377569288015365601e-01	3.354052305221557617e-01	4.936571419239044189e-01	3.076098263263702393e-01	1.817526370286941528e-01	3.478024899959564209e-01	4.951178431510925293e-01	3.514646291732788086e-01	1.773152500391006470e-01	4.466227591037750244e-01	5.068455934524536133e-01	4.433105885982513428e-02	2.525305449962615967e-01	3.235143125057220459e-01	4.866930544376373291e-01	3.247766196727752686e-01	3.225991129875183105e-01	3.162119686603546143e-01	3.074927031993865967e-01	3.514298498630523682e-01	2.316349595785140991e-01	2.588042914867401123e-01	3.866474926471710205e-01	4.171485304832458496e-01	1.652936488389968872e-01	2.678286135196685791e-01	3.810163140296936035e-01	3.596891164779663086e-01
4.720911979675292969e-01	1.249096393585205078e-01	1.944156438112258911e-01	4.005132615566253662e-01	5.707780718803405762e-01	2.232026457786560059e-01	3.054747879505157471e-01	3.520756363868713379e-01	4.058276116847991943e-01	3.473274111747741699e-01	1.937139481306076050e-01	3.387545347213745117e-01	5.065274238586425781e-01	2.594498693943023682e-01	1.515792310237884521e-01	3.580900132656097412e-01	5.027095079421997070e-01	3.766336739063262939e-01	2.082985490560531616e-01	3.756595849990844727e-01	5.193275213241577148e-01	2.785063087940216064e-01	1.512606590986251831e-01	3.522576391696929932e-01	4.992151558399200439e-01	3.102314174175262451e-01	2.021109014749526978e-01	3.713999092578887939e-01	4.425632655620574951e-01	3.510143756866455078e-01	1.899724453687667847e-01	4.286653697490692139e-01	5.380752086639404297e-01	8.564224094152450562e-02	2.475866228342056274e-01	2.795038819313049316e-01	4.967596232891082764e-01	3.326191306114196777e-01	3.240248560905456543e-01	3.641912043094635010e-01	3.138438761234283447e-01	3.593105971813201904e-01	2.213728129863739014e-01	2.304893732070922852e-01	4.103415310382843018e-01	3.445663154125213623e-01	1.458396315574645996e-01	2.294867485761642456e-01	3.882099986076354980e-01	3.020115792751312256e-01
4.671425223350524902e-01	1.028096824884414673e-01	2.318781167268753052e-01	3.521138727664947510e-01	5.296366214752197266e-01	1.607545614242553711e-01	2.800195813179016113e-01	3.280953764915466309e-01	4.058276116847991943e-01	3.104090392589569092e-01	1.795989722013473511e-01	3.248175382614135742e-01	4.682380855083465576e-01	2.594498693943023682e-01	1.186691001057624817e-01	3.315084278583526611e-01	4.375312924385070801e-01	2.968189120292663574e-01	2.529822885990142822e-01	3.756595849990844727e-01	4.951033294200897217e-01	2.534651756286621094e-01	1.633873581886291504e-01	3.193472623825073242e-01	4.355100989341735840e-01	2.676680088043212891e-01	1.798338294029235840e-01	3.782516121864318848e-01	4.041621387004852295e-01	2.830002605915069580e-01	2.060296088457107544e-01	4.481886029243469238e-01	5.239722728729248047e-01	5.571832880377769470e-02	2.522037327289581299e-01	2.795038819313049316e-01	4.712432920932769775e-01	2.439973801374435425e-01	3.519306182861328125e-01	4.094334542751312256e-01	3.549987375736236572e-01	3.460317850112915039e-01	1.324064880609512329e-01	2.116474807262420654e-01	3.587805032730102539e-01	2.440876513719558716e-01	7.661134004592895508e-02	2.042005658149719238e-01	3.373460173606872559e-01	2.576280832290649414e-01
4.711480736732482910e-01	9.577590227127075195e-02	2.378614097833633423e-01	3.436760306358337402e-01	4.993221759796142578e-01	9.823319315910339355e-02	2.599209249019622803e-01	3.124238550662994385e-01	3.878267705440521240e-01	2.660661637783050537e-01	1.898470073938369751e-01	3.503437638282775879e-01	4.391391575336456299e-01	2.165591120719909668e-01	1.477904021739959717e-01	3.242813944816589355e-01	3.750191926956176758e-01	2.289481461048126221e-01	2.346821725368499756e-01	3.995249867439270020e-01	4.951033294200897217e-01	2.534651756286621094e-01	1.633873581886291504e-01	3.193472623825073242e-01	3.893045783042907715e-01	2.088909596204757690e-01	1.798338294029235840e-01	3.581620156764984131e-01	4.041621387004852295e-01	2.157021760940551758e-01	2.299006134271621704e-01	4.368685185909271240e-01	5.188854932785034180e-01	4.298039525747299194e-02	2.267685830593109131e-01	2.774315178394317627e-01	4.449489712715148926e-01	1.752568334341049194e-01	3.477460145950317383e-01	3.875419795513153076e-01	2.636199593544006348e-01	2.794953584671020508e-01	1.414352804422378540e-01	1.734361052513122559e-01	3.001195788383483887e-01	2.257763594388961792e-01	9.020953625440597534e-02	2.527025043964385986e-01	2.485484182834625244e-01	2.466132491827011108e-01
4.400674402713775635e-01	1.133411899209022522e-01	2.024804800748825073e-01	3.436760306358337402e-01	4.729749262332916260e-01	2.281086146831512451e-02	2.798651456832885742e-01	2.396437972784042358e-01	4.241647720336914062e-01	2.265390604734420776e-01	1.775741279125213623e-01	3.783498406410217285e-01	4.361450970172882080e-01	1.944123357534408569e-01	1.410673856735229492e-01	3.515216708183288574e-01	3.680932223796844482e-01	2.360388934612274170e-01	2.086089849472045898e-01	3.685106039047241211e-01	4.272202849388122559e-01	1.534728258848190308e-01	2.034959942102432251e-01	3.776295781135559082e-01	4.034380316734313965e-01	2.098228335380554199e-01	1.869123727083206177e-01	3.537729084491729736e-01	3.577091991901397705e-01	1.981316059827804565e-01	2.143380939960479736e-01	4.297157227993011475e-01	4.792406857013702393e-01	4.298039525747299194e-02	2.267685830593109131e-01	3.115349709987640381e-01	4.734509289264678955e-01	1.622482985258102417e-01	3.235153257846832275e-01	3.112319111824035645e-01	2.636199593544006348e-01	2.794953584671020508e-01	1.731370836496353149e-01	1.734361052513122559e-01	3.001195788383483887e-01	2.429680079221725464e-01	7.271738350391387939e-02	2.527025043964385986e-01	2.485484182834625244e-01	2.887121737003326416e-01
3.912245929241180420e-01	1.037928536534309387e-01	1.762918680906295776e-01	3.627725541591644287e-01	4.792785644531250000e-01	1.408588439226150513e-01	2.623604834079742432e-01	2.678526639938354492e-01	3.925878107547760010e-01	2.192418277263641357e-01	1.702522933483123779e-01	3.531425297260284424e-01	4.446881711483001709e-01	2.332081645727157593e-01	1.370534747838973999e-01	3.984639048576354980e-01	3.987036645412445068e-01	2.970931231975555420e-01	1.613798588514328003e-01	3.782980144023895264e-01	4.126466810703277588e-01	1.691305488348007202e-01	2.342368811368942261e-01	3.726648688316345215e-01	4.165812730789184570e-01	2.272120565176010132e-01	1.123201623558998108e-01	3.853330910205841064e-01	3.584481477737426758e-01	2.233822345733642578e-01	2.038290053606033325e-01	3.786722123622894287e-01	4.406472444534301758e-01	1.152863800525665283e-01	2.117583602666854858e-01	3.214818537235260010e-01	4.965527057647705078e-01	2.122348845005035400e-01	2.623839974403381348e-01	3.029705882072448730e-01	2.555451691150665283e-01	2.858061492443084717e-01	1.961508989334106445e-01	2.386184781789779663e-01	2.512675523757934570e-01	2.901432812213897705e-01	5.996177718043327332e-02	2.929463684558868408e-01	2.243149578571319580e-01	2.913410365581512451e-01
3.705623447895050049e-01	1.037928536534309387e-01	2.211458683013916016e-01	3.621763586997985840e-01	4.983053803443908691e-01	2.131590992212295532e-01	2.449183762073516846e-01	2.130790203809738159e-01	3.108496069908142090e-01	2.390283197164535522e-01	1.702522933483123779e-01	3.069352209568023682e-01	4.446881711483001709e-01	2.571952939033508301e-01	1.312585175037384033e-01	3.200859427452087402e-01	4.046156108379364014e-01	3.137941360473632812e-01	1.613798588514328003e-01	3.023908734321594238e-01	3.736039996147155762e-01	1.875312775373458862e-01	2.410598844289779663e-01	3.734924197196960449e-01	4.369663596153259277e-01	2.668841481208801270e-01	8.067159354686737061e-02	3.357577323913574219e-01	3.347477316856384277e-01	2.333498150110244751e-01	1.835292130708694458e-01	3.786722123622894287e-01	4.685640037059783936e-01	1.470648050308227539e-01	2.112488150596618652e-01	2.808418571949005127e-01	4.912243485450744629e-01	2.433734983205795288e-01	2.623839974403381348e-01	2.644563019275665283e-01	2.360084950923919678e-01	2.780396938323974609e-01	1.895114183425903320e-01	2.016406953334808350e-01	2.633773982524871826e-01	2.535032927989959717e-01	6.384875625371932983e-02	2.230575233697891235e-01	2.349303662776947021e-01	2.864841520786285400e-01
4.468380510807037354e-01	7.497645914554595947e-02	2.373318225145339966e-01	2.804128825664520264e-01	4.812549054622650146e-01	2.339662313461303711e-01	2.071674317121505737e-01	2.853190898895263672e-01	2.919070124626159668e-01	2.169297188520431519e-01	1.552132070064544678e-01	2.773418426513671875e-01	4.023258686065673828e-01	2.561376392841339111e-01	1.965418606996536255e-01	3.459475040435791016e-01	3.233100175857543945e-01	2.547303140163421631e-01	9.805196523666381836e-02	3.623145520687103271e-01	3.971368670463562012e-01	2.047599554061889648e-01	2.410598844289779663e-01	3.756109476089477539e-01	4.064442217350006104e-01	2.668841481208801270e-01	1.614603996276855469e-01	3.821824789047241211e-01	2.938193380832672119e-01	2.333498150110244751e-01	1.449054330587387085e-01	3.992970883846282959e-01	5.009796023368835449e-01	1.545290648937225342e-01	2.119528651237487793e-01	3.099693953990936279e-01	4.400033652782440186e-01	2.349444627761840820e-01	2.379900962114334106e-01	3.697523772716522217e-01	2.171310633420944214e-01	2.607053816318511963e-01	1.763977557420730591e-01	1.957885026931762695e-01	2.258432060480117798e-01	2.434376478195190430e-01	9.944349527359008789e-02	2.403295785188674927e-01	2.015239745378494263e-01	2.263703048229217529e-01
4.468380510807037354e-01	1.139775067567825317e-01	2.373318225145339966e-01	2.804128825664520264e-01	4.138772785663604736e-01	1.381213814020156860e-01	1.988327354192733765e-01	3.094090521335601807e-01	2.919070124626159668e-01	1.627790778875350952e-01	1.403447687625885010e-01	2.961045503616333008e-01	4.219615757465362549e-01	2.930299937725067139e-01	1.864945143461227417e-01	3.420051336288452148e-01	2.730813920497894287e-01	2.107885628938674927e-01	9.940446168184280396e-02	4.384088218212127686e-01	4.663349986076354980e-01	2.583749294281005859e-01	1.909046471118927002e-01	3.260940313339233398e-01	3.714100718498229980e-01	2.574421167373657227e-01	1.768417656421661377e-01	4.259309172630310059e-01	2.706709206104278564e-01	2.149403244256973267e-01	1.338300555944442749e-01	3.133130073547363281e-01	4.698542356491088867e-01	1.075896918773651123e-01	2.051276564598083496e-01	3.073621094226837158e-01	3.440205454826354980e-01	1.775162220001220703e-01	2.366525679826736450e-01	4.674622118473052979e-01	2.975421547889709473e-01	3.331762552261352539e-01	1.535505652427673340e-01	1.851809471845626831e-01	2.426306903362274170e-01	3.062982857227325439e-01	8.557899296283721924e-02	2.984518408775329590e-01	2.712410092353820801e-01	2.206624746322631836e-01
5.138776302337646484e-01	7.883621007204055786e-02	1.606395095586776733e-01	2.661534845829010010e-01	4.325629770755767822e-01	6.617554277181625366e-02	1.879884600639343262e-01	3.406487107276916504e-01	3.219066560268402100e-01	1.062444075942039490e-01	9.846445173025131226e-02	2.502593100070953369e-01	4.121240675449371338e-01	2.454497516155242920e-01	1.177951395511627197e-01	3.069321513175964355e-01	2.876387238502502441e-01	1.603077054023742676e-01	4.963110387325286865e-02	4.430050551891326904e-01	4.670213162899017334e-01	2.455253750085830688e-01	1.116219013929367065e-01	3.030481636524200439e-01	3.714170455932617188e-01	2.242954075336456299e-01	7.441672682762145996e-02	3.986372649669647217e-01	3.236888647079467773e-01	2.055231928825378418e-01	7.299658656120300293e-02	3.133130073547363281e-01	4.650349020957946777e-01	5.926148965954780579e-02	1.602103114128112793e-01	3.215534985065460205e-01	3.761572241783142090e-01	1.079945564270019531e-01	1.220430657267570496e-01	4.654957056045532227e-01	2.682631909847259521e-01	3.504879176616668701e-01	1.104785054922103882e-01	1.342520564794540405e-01	2.168650329113006592e-01	3.105429708957672119e-01	4.660980775952339172e-02	2.390455156564712524e-01	2.896201014518737793e-01	2.088405638933181763e-01
4.225360453128814697e-01	1.471646502614021301e-02	1.606395095586776733e-01	2.853944301605224609e-01	4.229074418544769287e-01	-9.271680377423763275e-03	1.841109693050384521e-01	3.002035319805145264e-01	3.542511761188507080e-01	5.557511001825332642e-02	8.851115405559539795e-02	2.183667868375778198e-01	4.121240675449371338e-01	1.520910412073135376e-01	1.089919656515121460e-01	3.069321513175964355e-01	2.838299870491027832e-01	6.950325518846511841e-02	9.376852214336395264e-02	4.430050551891326904e-01	3.806051313877105713e-01	1.651688814163208008e-01	7.957237213850021362e-02	3.179623484611511230e-01	3.183634877204895020e-01	1.231680959463119507e-01	6.016604602336883545e-02	3.441440463066101074e-01	2.795177996158599854e-01	1.162524372339248657e-01	5.771068856120109558e-02	3.118826448917388916e-01	4.210345447063446045e-01	4.264008626341819763e-02	7.066285610198974609e-02	3.255294859409332275e-01	4.337782263755798340e-01	4.366343468427658081e-02	1.171192601323127747e-01	3.499949574470520020e-01	1.749762594699859619e-01	2.379406839609146118e-01	1.098821833729743958e-01	1.280274242162704468e-01	1.564186662435531616e-01	2.053892314434051514e-01	7.636626809835433960e-02	2.146597951650619507e-01	2.046542763710021973e-01	1.632761806249618530e-01
3.200344443321228027e-01	2.779871784150600433e-02	1.769334822893142700e-02	3.315319418907165527e-01	4.652091562747955322e-01	-1.546031795442104340e-02	1.712700277566909790e-01	2.271330356597900391e-01	3.713350296020507812e-01	5.183262750506401062e-02	1.019680127501487732e-01	2.611636221408843994e-01	3.078625500202178955e-01	1.591724008321762085e-01	1.376664489507675171e-01	3.082116544246673584e-01	2.741207778453826904e-01	4.672554507851600647e-02	1.705438047647476196e-01	3.412449061870574951e-01	3.410774171352386475e-01	1.495211124420166016e-01	1.061887964606285095e-01	3.375361263751983643e-01	3.417681157588958740e-01	8.507475256919860840e-02	9.471415728330612183e-02	3.441440463066101074e-01	2.649423480033874512e-01	7.263081520795822144e-02	9.371615946292877197e-02	3.118826448917388916e-01	3.887696862220764160e-01	8.307451009750366211e-02	7.066285610198974609e-02	2.793542444705963135e-01	4.673431217670440674e-01	4.410328343510627747e-02	1.171192601323127747e-01	2.251932770013809204e-01	2.186621129512786865e-01	1.790545284748077393e-01	1.343095153570175171e-01	1.552338451147079468e-01	2.348356246948242188e-01	1.845573931932449341e-01	7.888554781675338745e-02	2.361273914575576782e-01	1.939615905284881592e-01	1.695990711450576782e-01
2.882474660873413086e-01	6.709121167659759521e-02	3.156233578920364380e-02	3.725401759147644043e-01	4.622893631458282471e-01	5.394427850842475891e-02	1.820162087678909302e-01	2.584418058395385742e-01	3.116801083087921143e-01	8.684226870536804199e-02	9.117192029953002930e-02	3.075443506240844727e-01	3.440213799476623535e-01	2.028214186429977417e-01	1.132103800773620605e-01	2.957746386528015137e-01	3.568656444549560547e-01	8.862818777561187744e-02	1.781754493713378906e-01	3.365135490894317627e-01	3.602278530597686768e-01	2.236280441284179688e-01	1.000894159078598022e-01	3.382785916328430176e-01	3.908558487892150879e-01	1.140143424272537231e-01	1.293839514255523682e-01	3.128218650817871094e-01	2.980738580226898193e-01	9.500967711210250854e-02	6.864400953054428101e-02	3.642513155937194824e-01	4.113002419471740723e-01	1.132359951734542847e-01	5.270252749323844910e-02	2.991538643836975098e-01	4.325498640537261963e-01	1.065046191215515137e-01	2.554489076137542725e-01	2.287711203098297119e-01	2.619308829307556152e-01	2.196359187364578247e-01	1.131883636116981506e-01	1.758735179901123047e-01	3.401697278022766113e-01	1.875811964273452759e-01	4.132087901234626770e-02	2.689933776855468750e-01	2.968364953994750977e-01	1.455235779285430908e-01
3.172239065170288086e-01	4.434425383806228638e-02	3.090686909854412079e-02	3.909692168235778809e-01	4.097173810005187988e-01	9.162820130586624146e-02	1.761822998523712158e-01	2.544774115085601807e-01	2.351799011230468750e-01	1.574065536260604858e-01	7.598847895860671997e-02	3.028682470321655273e-01	3.751664459705352783e-01	2.258822917938232422e-01	1.130923405289649963e-01	2.783098220825195312e-01	3.357076942920684814e-01	1.017261818051338196e-01	1.527971923351287842e-01	3.793498575687408447e-01	3.972013592720031738e-01	2.263523638248443604e-01	8.745868504047393799e-02	3.442268967628479004e-01	3.852310776710510254e-01	1.398764252662658691e-01	1.296745389699935913e-01	3.597531020641326904e-01	2.817669212818145752e-01	1.271204501390457153e-01	8.760504424571990967e-02	3.333683013916015625e-01	4.059350490570068359e-01	1.106696128845214844e-01	5.489991232752799988e-02	3.280811011791229248e-01	3.137712478637695312e-01	1.416044831275939941e-01	2.408507764339447021e-01	3.073640167713165283e-01	3.233233988285064697e-01	2.447868138551712036e-01	5.300061404705047607e-02	1.855295747518539429e-01	3.416198492050170898e-01	1.875811964273452759e-01	6.228490546345710754e-02	2.689933776855468750e-01	2.968364953994750977e-01	1.455235779285430908e-01
3.675285577774047852e-01	-3.164701536297798157e-02	8.618867397308349609e-02	4.087974727153778076e-01	3.716784715652465820e-01	1.277167052030563354e-01	1.824520379304885864e-01	2.729032039642333984e-01	3.082055151462554932e-01	1.962108314037322998e-01	8.137889206409454346e-02	3.555572330951690674e-01	3.512442708015441895e-01	2.325352281332015991e-01	1.220410466194152832e-01	2.542752027511596680e-01	2.950289249420166016e-01	1.588486135005950928e-01	1.261175125837326050e-01	3.438269197940826416e-01	3.895524740219116211e-01	1.871773451566696167e-01	1.137827783823013306e-01	3.877391219139099121e-01	3.729319870471954346e-01	1.951257437467575073e-01	1.028348356485366821e-01	3.700291216373443604e-01	3.025485873222351074e-01	1.564339101314544678e-01	8.760504424571990967e-02	3.570044040679931641e-01	3.937107026576995850e-01	9.748646616935729980e-02	1.229366064071655273e-01	3.280811011791229248e-01	3.137712478637695312e-01	1.882920712232589722e-01	2.000580877065658569e-01	3.205912411212921143e-01	3.112197816371917725e-01	2.549655437469482422e-01	3.828880935907363892e-02	2.019741386175155640e-01	3.399468958377838135e-01	2.035377770662307739e-01	7.126986980438232422e-02	2.617450356483459473e-01	2.685710489749908447e-01	1.486579179763793945e-01
3.675285577774047852e-01	-3.164701536297798157e-02	9.050261229276657104e-02	3.558330237865447998e-01	3.830528855323791504e-01	1.257938146591186523e-01	2.056985348463058472e-01	2.392485886812210083e-01	3.082055151462554932e-01	1.944004595279693604e-01	8.137889206409454346e-02	3.188830614089965820e-01	3.716330528259277344e-01	2.325352281332015991e-01	1.220410466194152832e-01	2.542752027511596680e-01	3.405944406986236572e-01	2.060908973217010498e-01	1.397762745618820190e-01	2.959758639335632324e-01	3.895524740219116211e-01	1.348223537206649780e-01	9.217053651809692383e-02	3.624868988990783691e-01	3.988130092620849609e-01	1.951257437467575073e-01	9.674242138862609863e-02	3.245171606540679932e-01	3.025485873222351074e-01	1.536098718643188477e-01	9.901390224695205688e-02	3.605802059173583984e-01	4.048103690147399902e-01	1.465821755118668079e-03	1.073657050728797913e-01	2.799255251884460449e-01	3.238167762756347656e-01	1.976303458213806152e-01	2.060755789279937744e-01	2.619854211807250977e-01	2.750322818756103516e-01	2.668717503547668457e-01	9.216149151325225830e-02	1.801639944314956665e-01	2.827282249927520752e-01	2.464641481637954712e-01	9.879449009895324707e-02	2.292792201042175293e-01	2.442130446434020996e-01	2.075629532337188721e-01
2.762672007083892822e-01	-5.214140191674232483e-02	4.370044916868209839e-02	2.534810006618499756e-01	3.877421617507934570e-01	9.893667697906494141e-02	2.021719515323638916e-01	2.376813292503356934e-01	2.774696052074432373e-01	1.752429902553558350e-01	6.216968595981597900e-02	2.453862726688385010e-01	3.254085183143615723e-01	1.810082644224166870e-01	1.279783397912979126e-01	2.746743261814117432e-01	3.497956991195678711e-01	1.862592101097106934e-01	1.417599022388458252e-01	3.039444983005523682e-01	3.206461668014526367e-01	8.580209314823150635e-02	7.319046556949615479e-02	2.898813784122467041e-01	3.940741717815399170e-01	1.741997897624969482e-01	1.170988306403160095e-01	3.398816883563995361e-01	3.062766790390014648e-01	1.277059912681579590e-01	6.989376991987228394e-02	3.066964447498321533e-01	3.594650328159332275e-01	1.465821755118668079e-03	9.056449681520462036e-02	2.421792149543762207e-01	2.987190186977386475e-01	1.610028594732284546e-01	2.242059260606765747e-01	2.185156643390655518e-01	2.564664483070373535e-01	2.454650253057479858e-01	1.061928942799568176e-01	2.122598886489868164e-01	2.804061174392700195e-01	2.196490317583084106e-01	1.068966910243034363e-01	2.824429273605346680e-01	2.279606759548187256e-01	1.679968684911727905e-01
3.154065907001495361e-01	-5.214140191674232483e-02	4.761160910129547119e-02	1.747767925262451172e-01	3.877421617507934570e-01	9.893667697906494141e-02	1.213165298104286194e-01	2.075469493865966797e-01	1.782331764698028564e-01	1.752429902553558350e-01	7.300028204917907715e-02	1.902160942554473877e-01	2.882460951805114746e-01	1.104778945446014404e-01	1.053882241249084473e-01	2.819005846977233887e-01	2.508643865585327148e-01	1.773426830768585205e-01	1.197938099503517151e-01	3.297161161899566650e-01	2.787454724311828613e-01	7.212907820940017700e-02	4.651874303817749023e-02	2.366202920675277710e-01	3.109568059444427490e-01	1.452403664588928223e-01	9.044857323169708252e-02	3.450542092323303223e-01	2.297271788120269775e-01	1.641844362020492554e-01	5.877659469842910767e-02	2.564305365085601807e-01	3.624986410140991211e-01	-2.425219304859638214e-02	7.205141335725784302e-02	1.785711497068405151e-01	2.366937696933746338e-01	1.524226218461990356e-01	1.912111639976501465e-01	2.369135469198226929e-01	2.184317559003829956e-01	2.294060140848159790e-01	9.100295603275299072e-02	2.199453115463256836e-01	1.931056231260299683e-01	1.911849677562713623e-01	8.748113363981246948e-02	2.563000321388244629e-01	1.883198469877243042e-01	1.673371493816375732e-01
3.725937902927398682e-01	-4.190256353467702866e-03	9.307297319173812866e-02	1.686195284128189087e-01	3.729461729526519775e-01	1.754292845726013184e-02	7.209774106740951538e-02	1.222721412777900696e-01	1.511569619178771973e-01	1.470523476600646973e-01	8.511910587549209595e-02	1.621045768260955811e-01	2.553419768810272217e-01	1.103847771883010864e-01	2.533415891230106354e-02	2.067157775163650513e-01	1.938204765319824219e-01	1.396599113941192627e-01	5.064579844474792480e-02	2.202418446540832520e-01	2.814579904079437256e-01	1.104655116796493530e-01	1.067182049155235291e-02	2.044989317655563354e-01	2.621013224124908447e-01	1.303486078977584839e-01	1.125243864953517914e-02	2.434271425008773804e-01	1.514703482389450073e-01	1.387721598148345947e-01	8.328440785408020020e-02	2.517024576663970947e-01	3.789340257644653320e-01	-5.098724737763404846e-03	3.535993397235870361e-02	1.194529607892036438e-01	2.121198475360870361e-01	1.264181733131408691e-01	2.066574543714523315e-01	2.369135469198226929e-01	2.098672538995742798e-01	2.041662633419036865e-01	3.487234562635421753e-02	1.292713433504104614e-01	1.620344519615173340e-01	1.751877516508102417e-01	1.909274049103260040e-02	1.394598037004470825e-01	1.808159053325653076e-01	1.262238621711730957e-01
3.725937902927398682e-01	6.944678723812103271e-03	7.065480947494506836e-02	2.172004133462905884e-01	3.543247580528259277e-01	6.280883401632308960e-02	-1.657938468270003796e-03	1.222721412777900696e-01	1.533967554569244385e-01	1.098277345299720764e-01	5.249399319291114807e-02	1.371005624532699585e-01	2.553749680519104004e-01	1.103847771883010864e-01	2.533415891230106354e-02	1.720410287380218506e-01	1.938204765319824219e-01	1.396599113941192627e-01	3.031978558283299208e-04	2.202418446540832520e-01	2.814579904079437256e-01	9.064713120460510254e-02	1.960883475840091705e-02	1.719605624675750732e-01	2.621013224124908447e-01	1.828193813562393188e-01	-7.524649053812026978e-02	1.958314031362533569e-01	1.140129864215850830e-01	1.387721598148345947e-01	7.355564832687377930e-02	2.776720523834228516e-01	3.796082735061645508e-01	3.650575503706932068e-02	1.391394902020692825e-02	1.661079227924346924e-01	2.231682986021041870e-01	1.298620551824569702e-01	1.569971889257431030e-01	2.408952862024307251e-01	2.097530663013458252e-01	1.862210482358932495e-01	5.303880665451288223e-03	3.733377531170845032e-02	1.508510112762451172e-01	1.969012767076492310e-01	-1.347498036921024323e-02	6.730458140373229980e-02	1.585382074117660522e-01	1.414568871259689331e-01
3.792967200279235840e-01	3.314597904682159424e-02	2.605304680764675140e-02	2.282896488904953003e-01	3.283606767654418945e-01	8.930206298828125000e-02	1.189867593348026276e-02	2.236960530281066895e-01	1.211193799972534180e-01	6.609994918107986450e-02	6.152017042040824890e-02	4.270130768418312073e-02	2.653907537460327148e-01	1.365006715059280396e-01	-3.530525416135787964e-02	2.032914310693740845e-01	1.762818843126296997e-01	1.802237331867218018e-01	-5.823935195803642273e-02	2.470391094684600830e-01	2.810997962951660156e-01	8.104624599218368530e-02	2.449605986475944519e-02	1.396544426679611206e-01	2.709660530090332031e-01	1.807270795106887817e-01	-1.116717830300331116e-01	2.396603524684906006e-01	1.095420196652412415e-01	1.130921542644500732e-01	7.503873109817504883e-02	2.097468525171279907e-01	3.712641894817352295e-01	7.113745808601379395e-02	1.923749782145023346e-02	2.084689140319824219e-01	1.702309995889663696e-01	7.398986816406250000e-02	8.511292934417724609e-02	2.835016548633575439e-01	2.030332833528518677e-01	1.458386927843093872e-01	2.933774702250957489e-02	1.896226592361927032e-02	1.422385871410369873e-01	9.544847905635833740e-02	-1.885223947465419769e-02	1.458417177200317383e-01	1.603874713182449341e-01	1.584169417619705200e-01
3.076529800891876221e-01	3.828043118119239807e-02	2.356329187750816345e-02	2.286342531442642212e-01	2.518287599086761475e-01	7.216806709766387939e-02	8.091080933809280396e-02	2.036248594522476196e-01	1.211193799972534180e-01	5.430636182427406311e-02	6.032793596386909485e-02	4.001875966787338257e-02	2.556768059730529785e-01	8.985020220279693604e-02	1.988437771797180176e-02	2.127075791358947754e-01	1.866249293088912964e-01	1.413533538579940796e-01	1.676660147495567799e-03	2.693349421024322510e-01	3.355221450328826904e-01	4.316982999444007874e-02	5.393690243363380432e-02	9.349104762077331543e-02	2.554067969322204590e-01	1.122515127062797546e-01	-3.191984444856643677e-02	2.735445499420166016e-01	1.315727382898330688e-01	1.029343381524085999e-01	8.163695782423019409e-02	1.589968353509902954e-01	2.918577790260314941e-01	7.242038846015930176e-02	5.877535790205001831e-03	1.505351513624191284e-01	1.343185156583786011e-01	7.398986816406250000e-02	1.137160137295722961e-01	2.617229223251342773e-01	2.372062057256698608e-01	1.080328226089477539e-01	4.880762472748756409e-02	1.467467695474624634e-01	1.402416676282882690e-01	9.574181586503982544e-02	9.738166816532611847e-03	1.426957249641418457e-01	2.026496976613998413e-01	4.686198011040687561e-02
2.744597792625427246e-01	-1.943500153720378876e-02	3.669997304677963257e-02	5.607991665601730347e-02	2.306417971849441528e-01	3.960046544671058655e-02	1.188472285866737366e-01	2.271007448434829712e-01	1.549593061208724976e-01	1.057516112923622131e-01	7.218550145626068115e-02	6.757383793592453003e-02	2.771629393100738525e-01	1.973897963762283325e-02	7.712070643901824951e-02	1.805977523326873779e-01	2.471500486135482788e-01	7.818800956010818481e-02	3.289972990751266479e-02	3.141322731971740723e-01	3.355221450328826904e-01	4.316982999444007874e-02	6.744574010372161865e-02	1.020196303725242615e-01	2.554067969322204590e-01	3.030496649444103241e-02	4.630677402019500732e-02	3.107419013977050781e-01	1.815198957920074463e-01	1.029343381524085999e-01	5.941796675324440002e-02	1.258841007947921753e-01	2.744730710983276367e-01	-1.285662874579429626e-03	2.905188687145709991e-02	1.288422495126724243e-01	1.975750178098678589e-01	6.181788817048072815e-02	1.137887686491012573e-01	2.735749483108520508e-01	2.688319683074951172e-01	1.080328226089477539e-01	4.880762472748756409e-02	1.467467695474624634e-01	1.936589032411575317e-01	9.574181586503982544e-02	1.677463017404079437e-02	1.380289345979690552e-01	2.221888601779937744e-01	4.686198011040687561e-02
2.392592281103134155e-01	-4.887448158115148544e-04	3.860359638929367065e-02	8.667696267366409302e-02	2.213890105485916138e-01	3.892576694488525391e-02	7.662402838468551636e-02	2.166868746280670166e-01	1.842372864484786987e-01	1.022932678461074829e-01	6.689522415399551392e-02	6.469492614269256592e-02	2.919697761535644531e-01	1.857611699961125851e-03	2.484151348471641541e-02	1.805977523326873779e-01	2.628036141395568848e-01	6.743861734867095947e-02	3.289972990751266479e-02	2.550804018974304199e-01	3.367523252964019775e-01	2.577799372375011444e-03	6.403111666440963745e-02	9.789283573627471924e-02	2.875185012817382812e-01	2.378151193261146545e-02	1.358830928802490234e-02	3.125947415828704834e-01	2.311464548110961914e-01	1.184034496545791626e-01	1.937624067068099976e-02	1.235893368721008301e-01	3.012990653514862061e-01	-7.186202332377433777e-03	3.480751439929008484e-02	1.288422495126724243e-01	2.766999900341033936e-01	4.333471879363059998e-02	8.943115919828414917e-02	2.223416268825531006e-01	1.941505968570709229e-01	7.846815139055252075e-02	7.651885598897933960e-02	7.895680516958236694e-02	1.899092942476272583e-01	7.137309759855270386e-02	-4.304102808237075806e-02	1.328647583723068237e-01	1.925967782735824585e-01	9.167835116386413574e-02
1.936290711164474487e-01	1.911594904959201813e-02	8.264233916997909546e-02	1.137403547763824463e-01	2.209915667772293091e-01	1.122783217579126358e-02	7.182621210813522339e-02	1.689899116754531860e-01	1.382251381874084473e-01	3.239351138472557068e-02	8.951487392187118530e-02	6.309565156698226929e-02	2.266035228967666626e-01	3.503730893135070801e-02	5.907707661390304565e-02	1.338930875062942505e-01	2.164236307144165039e-01	7.019037008285522461e-02	3.483399981632828712e-03	1.978521198034286499e-01	2.733469903469085693e-01	3.453706949949264526e-02	5.050413310527801514e-02	6.246203556656837463e-02	2.270547598600387573e-01	1.683017425239086151e-02	6.332073360681533813e-03	1.493234783411026001e-01	2.193833291530609131e-01	6.559988856315612793e-02	3.115289285778999329e-02	1.181661412119865417e-01	2.588825821876525879e-01	1.802490837872028351e-02	6.742897629737854004e-02	1.620319038629531860e-01	2.259496897459030151e-01	1.443709619343280792e-02	7.803532481193542480e-02	1.714028418064117432e-01	1.374537348747253418e-01	1.156748458743095398e-01	8.417932689189910889e-02	4.776602610945701599e-02	1.587459743022918701e-01	1.223501339554786682e-01	-2.598736062645912170e-02	1.281428635120391846e-01	1.960343420505523682e-01	1.327975988388061523e-01
0.000000000000000000e+00	0.000000000000000000e+00	0.000000000000000000e+00	0.000000000000000000e+00	0.000000000000000000e+00	0.000000000000000000e+00	0.000000000000000000e+00	0.000000000000000000e+00	0.000000000000000000e+00	0.000000000000000000e+00	0.000000000000000000e+00	0.000000000000000000e+00	0.000000000000000000e+00	0.000000000000000000e+00	0.000000000000000000e+00	0.000000000000000000e+00	0.000000000000000000e+00	0.000000000000000000e+00	0.000000000000000000e+00	0.000000000000000000e+00	0.000000000000000000e+00	0.000000000000000000e+00	0.000000000000000000e+00	0.000000000000000000e+00	0.000000000000000000e+00	0.000000000000000000e+00	0.000000000000000000e+00	0.000000000000000000e+00	0.000000000000000000e+00	0.000000000000000000e+00	0.000000000000000000e+00	1.181661412119865417e-01	0.000000000000000000e+00	1.802490837872028351e-02	0.000000000000000000e+00	0.000000000000000000e+00	0.000000000000000000e+00	0.000000000000000000e+00	0.000000000000000000e+00	0.000000000000000000e+00	0.000000000000000000e+00	0.000000000000000000e+00	0.000000000000000000e+00	0.000000000000000000e+00	0.000000000000000000e+00	0.000000000000000000e+00	0.000000000000000000e+00	0.000000000000000000e+00	0.000000000000000000e+00	0.000000000000000000e+00
0.000000000000000000e+00	0.000000000000000000e+00	0.000000000000000000e+00	0.000000000000000000e+00	0.000000000000000000e+00	0.000000000000000000e+00	0.000000000000000000e+00	0.000000000000000000e+00	0.000000000000000000e+00	0.000000000000000000e+00	0.000000000000000000e+00	0.000000000000000000e+00	0.000000000000000000e+00	0.000000000000000000e+00	0.000000000000000000e+00	0.000000000000000000e+00	0.000000000000000000e+00	0.000000000000000000e+00	0.000000000000000000e+00	0.000000000000000000e+00	0.000000000000000000e+00	0.000000000000000000e+00	0.000000000000000000e+00	0.000000000000000000e+00	0.000000000000000000e+00	0.000000000000000000e+00	0.000000000000000000e+00	0.000000000000000000e+00	0.000000000000000000e+00	0.000000000000000000e+00	0.000000000000000000e+00	0.000000000000000000e+00	0.000000000000000000e+00	0.000000000000000000e+00	0.000000000000000000e+00	0.000000000000000000e+00	0.000000000000000000e+00	0.000000000000000000e+00	0.000000000000000000e+00	0.000000000000000000e+00	0.000000000000000000e+00	0.000000000000000000e+00	0.000000000000000000e+00	0.000000000000000000e+00	0.000000000000000000e+00	0.000000000000000000e+00	0.000000000000000000e+00	0.000000000000000000e+00	0.000000000000000000e+00	0.000000000000000000e+00
0.000000000000000000e+00	0.000000000000000000e+00	0.000000000000000000e+00	0.000000000000000000e+00	0.000000000000000000e+00	0.000000000000000000e+00	0.000000000000000000e+00	0.000000000000000000e+00	0.000000000000000000e+00	0.000000000000000000e+00	0.000000000000000000e+00	0.000000000000000000e+00	0.000000000000000000e+00	0.000000000000000000e+00	0.000000000000000000e+00	0.000000000000000000e+00	0.000000000000000000e+00	0.000000000000000000e+00	0.000000000000000000e+00	0.000000000000000000e+00	0.000000000000000000e+00	0.000000000000000000e+00	0.000000000000000000e+00	0.000000000000000000e+00	0.000000000000000000e+00	0.000000000000000000e+00	0.000000000000000000e+00	0.000000000000000000e+00	0.000000000000000000e+00	0.000000000000000000e+00	0.000000000000000000e+00	0.000000000000000000e+00	0.000000000000000000e+00	0.000000000000000000e+00	0.000000000000000000e+00	0.000000000000000000e+00	0.000000000000000000e+00	0.000000000000000000e+00	0.000000000000000000e+00	0.000000000000000000e+00	0.000000000000000000e+00	0.000000000000000000e+00	0.000000000000000000e+00	0.000000000000000000e+00	0.000000000000000000e+00	0.000000000000000000e+00	0.000000000000000000e+00	0.000000000000000000e+00	0.000000000000000000e+00	0.000000000000000000e+00
0.000000000000000000e+00	0.000000000000000000e+00	0.000000000000000000e+00	0.000000000000000000e+00	0.000000000000000000e+00	0.000000000000000000e+00	0.000000000000000000e+00	0.000000000000000000e+00	0.000000000000000000e+00	0.000000000000000000e+00	0.000000000000000000e+00	0.000000000000000000e+00	0.000000000000000000e+00	0.000000000000000000e+00	0.000000000000000000e+00	0.000000000000000000e+00	0.000000000000000000e+00	0.000000000000000000e+00	0.000000000000000000e+00	0.000000000000000000e+00	0.000000000000000000e+00	0.000000000000000000e+00	0.000000000000000000e+00	0.000000000000000000e+00	0.000000000000000000e+00	0.000000000000000000e+00	0.000000000000000000e+00	0.000000000000000000e+00	0.000000000000000000e+00	0.000000000000000000e+00	0.000000000000000000e+00	0.000000000000000000e+00	0.000000000000000000e+00	0.000000000000000000e+00	0.000000000000000000e+00	0.000000000000000000e+00	0.000000000000000000e+00	0.000000000000000000e+00	0.000000000000000000e+00	0.000000000000000000e+00	0.000000000000000000e+00	0.000000000000000000e+00	0.000000000000000000e+00	0.000000000000000000e+00	0.000000000000000000e+00	0.000000000000000000e+00	0.000000000000000000e+00	0.000000000000000000e+00	0.000000000000000000e+00	0.000000000000000000e+00
0.000000000000000000e+00	0.000000000000000000e+00	0.000000000000000000e+00	0.000000000000000000e+00	0.000000000000000000e+00	0.000000000000000000e+00	0.000000000000000000e+00	0.000000000000000000e+00	0.000000000000000000e+00	0.000000000000000000e+00	0.000000000000000000e+00	0.000000000000000000e+00	0.000000000000000000e+00	0.000000000000000000e+00	0.000000000000000000e+00	0.000000000000000000e+00	0.000000000000000000e+00	0.000000000000000000e+00	0.000000000000000000e+00	0.000000000000000000e+00	0.000000000000000000e+00	0.000000000000000000e+00	0.000000000000000000e+00	0.000000000000000000e+00	0.000000000000000000e+00	0.000000000000000000e+00	0.000000000000000000e+00	0.000000000000000000e+00	0.000000000000000000e+00	0.000000000000000000e+00	0.000000000000000000e+00	0.000000000000000000e+00	0.000000000000000000e+00	0.000000000000000000e+00	0.000000000000000000e+00	0.000000000000000000e+00	0.000000000000000000e+00	0.000000000000000000e+00	0.000000000000000000e+00	0.000000000000000000e+00	0.000000000000000000e+00	0.000000000000000000e+00	0.000000000000000000e+00	0.000000000000000000e+00	0.000000000000000000e+00	0.000000000000000000e+00	0.000000000000000000e+00	0.000000000000000000e+00	0.000000000000000000e+00	0.000000000000000000e+00
0.000000000000000000e+00	0.000000000000000000e+00	0.000000000000000000e+00	0.000000000000000000e+00	0.000000000000000000e+00	0.000000000000000000e+00	0.000000000000000000e+00	0.000000000000000000e+00	0.000000000000000000e+00	0.000000000000000000e+00	0.000000000000000000e+00	0.000000000000000000e+00	0.000000000000000000e+00	0.000000000000000000e+00	0.000000000000000000e+00	0.000000000000000000e+00	0.000000000000000000e+00	0.000000000000000000e+00	0.000000000000000000e+00	0.000000000000000000e+00	0.000000000000000000e+00	0.000000000000000000e+00	0.000000000000000000e+00	0.000000000000000000e+00	0.000000000000000000e+00	0.000000000000000000e+00	0.000000000000000000e+00	0.000000000000000000e+00	0.000000000000000000e+00	0.000000000000000000e+00	0.000000000000000000e+00	0.000000000000000000e+00	0.000000000000000000e+00	0.000000000000000000e+00	0.000000000000000000e+00	0.000000000000000000e+00	0.000000000000000000e+00	0.000000000000000000e+00	0.000000000000000000e+00	0.000000000000000000e+00	0.000000000000000000e+00	0.000000000000000000e+00	0.000000000000000000e+00	0.000000000000000000e+00	0.000000000000000000e+00	0.000000000000000000e+00	0.000000000000000000e+00	0.000000000000000000e+00	0.000000000000000000e+00	0.000000000000000000e+00
0.000000000000000000e+00	0.000000000000000000e+00	0.000000000000000000e+00	0.000000000000000000e+00	0.000000000000000000e+00	0.000000000000000000e+00	0.000000000000000000e+00	0.000000000000000000e+00	0.000000000000000000e+00	0.000000000000000000e+00	0.000000000000000000e+00	0.000000000000000000e+00	0.000000000000000000e+00	0.000000000000000000e+00	0.000000000000000000e+00	0.000000000000000000e+00	0.000000000000000000e+00	0.000000000000000000e+00	0.000000000000000000e+00	0.000000000000000000e+00	0.000000000000000000e+00	0.000000000000000000e+00	0.000000000000000000e+00	0.000000000000000000e+00	0.000000000000000000e+00	0.000000000000000000e+00	0.000000000000000000e+00	0.000000000000000000e+00	0.000000000000000000e+00	0.000000000000000000e+00	0.000000000000000000e+00	0.000000000000000000e+00	0.000000000000000000e+00	0.000000000000000000e+00	0.000000000000000000e+00	0.000000000000000000e+00	0.000000000000000000e+00	0.000000000000000000e+00	0.000000000000000000e+00	0.000000000000000000e+00	0.000000000000000000e+00	0.000000000000000000e+00	0.000000000000000000e+00	0.000000000000000000e+00	0.000000000000000000e+00	0.000000000000000000e+00	0.000000000000000000e+00	0.000000000000000000e+00	0.000000000000000000e+00	0.000000000000000000e+00
0.000000000000000000e+00	0.000000000000000000e+00	0.000000000000000000e+00	0.000000000000000000e+00	0.000000000000000000e+00	0.000000000000000000e+00	0.000000000000000000e+00	0.000000000000000000e+00	0.000000000000000000e+00	0.000000000000000000e+00	0.000000000000000000e+00	0.000000000000000000e+00	0.000000000000000000e+00	0.000000000000000000e+00	0.000000000000000000e+00	0.000000000000000000e+00	0.000000000000000000e+00	0.000000000000000000e+00	0.000000000000000000e+00	0.000000000000000000e+00	0.000000000000000000e+00	0.000000000000000000e+00	0.000000000000000000e+00	0.000000000000000000e+00	0.000000000000000000e+00	0.000000000000000000e+00	0.000000000000000000e+00	0.000000000000000000e+00	0.000000000000000000e+00	0.000000000000000000e+00	0.000000000000000000e+00	0.000000000000000000e+00	0.000000000000000000e+00	0.000000000000000000e+00	0.000000000000000000e+00	0.000000000000000000e+00	0.000000000000000000e+00	0.000000000000000000e+00	0.000000000000000000e+00	0.000000000000000000e+00	0.000000000000000000e+00	0.000000000000000000e+00	0.000000000000000000e+00	0.000000000000000000e+00	0.000000000000000000e+00	0.000000000000000000e+00	0.000000000000000000e+00	0.000000000000000000e+00	0.000000000000000000e+00	0.000000000000000000e+00
0.000000000000000000e+00	0.000000000000000000e+00	0.000000000000000000e+00	0.000000000000000000e+00	0.000000000000000000e+00	0.000000000000000000e+00	0.000000000000000000e+00	0.000000000000000000e+00	0.000000000000000000e+00	0.000000000000000000e+00	0.000000000000000000e+00	0.000000000000000000e+00	0.000000000000000000e+00	0.000000000000000000e+00	0.000000000000000000e+00	0.000000000000000000e+00	0.000000000000000000e+00	0.000000000000000000e+00	0.000000000000000000e+00	0.000000000000000000e+00	0.000000000000000000e+00	0.000000000000000000e+00	0.000000000000000000e+00	0.000000000000000000e+00	0.000000000000000000e+00	0.000000000000000000e+00	0.000000000000000000e+00	0.000000000000000000e+00	0.000000000000000000e+00	0.000000000000000000e+00	0.000000000000000000e+00	0.000000000000000000e+00	0.000000000000000000e+00	0.000000000000000000e+00	0.000000000000000000e+00	0.000000000000000000e+00	0.000000000000000000e+00	0.000000000000000000e+00	0.000000000000000000e+00	0.000000000000000000e+00	0.000000000000000000e+00	0.000000000000000000e+00	0.000000000000000000e+00	0.000000000000000000e+00	0.000000000000000000e+00	0.000000000000000000e+00	0.000000000000000000e+00	0.000000000000000000e+00	0.000000000000000000e+00	0.000000000000000000e+00
0.000000000000000000e+00	0.000000000000000000e+00	0.000000000000000000e+00	0.000000000000000000e+00	0.000000000000000000e+00	0.000000000000000000e+00	0.000000000000000000e+00	0.000000000000000000e+00	0.000000000000000000e+00	0.000000000000000000e+00	0.000000000000000000e+00	0.000000000000000000e+00	0.000000000000000000e+00	0.000000000000000000e+00	0.000000000000000000e+00	0.000000000000000000e+00	0.000000000000000000e+00	0.000000000000000000e+00	0.000000000000000000e+00	0.000000000000000000e+00	0.000000000000000000e+00	0.000000000000000000e+00	0.000000000000000000e+00	0.000000000000000000e+00	0.000000000000000000e+00	0.000000000000000000e+00	0.000000000000000000e+00	0.000000000000000000e+00	0.000000000000000000e+00	0.000000000000000000e+00	0.000000000000000000e+00	0.000000000000000000e+00	0.000000000000000000e+00	0.000000000000000000e+00	0.000000000000000000e+00	0.000000000000000000e+00	0.000000000000000000e+00	0.000000000000000000e+00	0.000000000000000000e+00	0.000000000000000000e+00	0.000000000000000000e+00	0.000000000000000000e+00	0.000000000000000000e+00	0.000000000000000000e+00	0.000000000000000000e+00	0.000000000000000000e+00	0.000000000000000000e+00	0.000000000000000000e+00	0.000000000000000000e+00	0.000000000000000000e+00
0.000000000000000000e+00	0.000000000000000000e+00	0.000000000000000000e+00	0.000000000000000000e+00	0.000000000000000000e+00	0.000000000000000000e+00	0.000000000000000000e+00	0.000000000000000000e+00	0.000000000000000000e+00	0.000000000000000000e+00	0.000000000000000000e+00	0.000000000000000000e+00	0.000000000000000000e+00	0.000000000000000000e+00	0.000000000000000000e+00	0.000000000000000000e+00	0.000000000000000000e+00	0.000000000000000000e+00	0.000000000000000000e+00	0.000000000000000000e+00	0.000000000000000000e+00	0.000000000000000000e+00	0.000000000000000000e+00	0.000000000000000000e+00	0.000000000000000000e+00	0.000000000000000000e+00	0.000000000000000000e+00	0.000000000000000000e+00	0.000000000000000000e+00	0.000000000000000000e+00	0.000000000000000000e+00	0.000000000000000000e+00	0.000000000000000000e+00	0.000000000000000000e+00	0.000000000000000000e+00	0.000000000000000000e+00	0.000000000000000000e+00	0.000000000000000000e+00	0.000000000000000000e+00	0.000000000000000000e+00	0.000000000000000000e+00	0.000000000000000000e+00	0.000000000000000000e+00	0.000000000000000000e+00	0.000000000000000000e+00	0.000000000000000000e+00	0.000000000000000000e+00	0.000000000000000000e+00	0.000000000000000000e+00	0.000000000000000000e+00
0.000000000000000000e+00	0.000000000000000000e+00	0.000000000000000000e+00	0.000000000000000000e+00	0.000000000000000000e+00	0.000000000000000000e+00	0.000000000000000000e+00	0.000000000000000000e+00	0.000000000000000000e+00	0.000000000000000000e+00	0.000000000000000000e+00	0.000000000000000000e+00	0.000000000000000000e+00	0.000000000000000000e+00	0.000000000000000000e+00	0.000000000000000000e+00	0.000000000000000000e+00	0.000000000000000000e+00	0.000000000000000000e+00	0.000000000000000000e+00	0.000000000000000000e+00	0.000000000000000000e+00	0.000000000000000000e+00	0.000000000000000000e+00	0.000000000000000000e+00	0.000000000000000000e+00	0.000000000000000000e+00	0.000000000000000000e+00	0.000000000000000000e+00	0.000000000000000000e+00	0.000000000000000000e+00	0.000000000000000000e+00	0.000000000000000000e+00	0.000000000000000000e+00	0.000000000000000000e+00	0.000000000000000000e+00	0.000000000000000000e+00	0.000000000000000000e+00	0.000000000000000000e+00	0.000000000000000000e+00	0.000000000000000000e+00	0.000000000000000000e+00	0.000000000000000000e+00	0.000000000000000000e+00	0.000000000000000000e+00	0.000000000000000000e+00	0.000000000000000000e+00	0.000000000000000000e+00	0.000000000000000000e+00	0.000000000000000000e+00
0.000000000000000000e+00	0.000000000000000000e+00	0.000000000000000000e+00	0.000000000000000000e+00	0.000000000000000000e+00	0.000000000000000000e+00	0.000000000000000000e+00	0.000000000000000000e+00	0.000000000000000000e+00	0.000000000000000000e+00	0.000000000000000000e+00	0.000000000000000000e+00	0.000000000000000000e+00	0.000000000000000000e+00	0.000000000000000000e+00	0.000000000000000000e+00	0.000000000000000000e+00	0.000000000000000000e+00	0.000000000000000000e+00	0.000000000000000000e+00	0.000000000000000000e+00	0.000000000000000000e+00	0.000000000000000000e+00	0.000000000000000000e+00	0.000000000000000000e+00	0.000000000000000000e+00	0.000000000000000000e+00	0.000000000000000000e+00	0.000000000000000000e+00	0.000000000000000000e+00	0.000000000000000000e+00	0.000000000000000000e+00	0.000000000000000000e+00	0.000000000000000000e+00	0.000000000000000000e+00	0.000000000000000000e+00	0.000000000000000000e+00	0.000000000000000000e+00	0.000000000000000000e+00	0.000000000000000000e+00	0.000000000000000000e+00	0.000000000000000000e+00	0.000000000000000000e+00	0.000000000000000000e+00	0.000000000000000000e+00	0.000000000000000000e+00	0.000000000000000000e+00	0.000000000000000000e+00	0.000000000000000000e+00	0.000000000000000000e+00
0.000000000000000000e+00	0.000000000000000000e+00	0.000000000000000000e+00	0.000000000000000000e+00	0.000000000000000000e+00	0.000000000000000000e+00	0.000000000000000000e+00	0.000000000000000000e+00	0.000000000000000000e+00	0.000000000000000000e+00	0.000000000000000000e+00	0.000000000000000000e+00	0.000000000000000000e+00	0.000000000000000000e+00	0.000000000000000000e+00	0.000000000000000000e+00	0.000000000000000000e+00	0.000000000000000000e+00	0.000000000000000000e+00	0.000000000000000000e+00	0.000000000000000000e+00	0.000000000000000000e+00	0.000000000000000000e+00	0.000000000000000000e+00	0.000000000000000000e+00	0.000000000000000000e+00	0.000000000000000000e+00	0.000000000000000000e+00	0.000000000000000000e+00	0.000000000000000000e+00	0.000000000000000000e+00	0.000000000000000000e+00	0.000000000000000000e+00	0.000000000000000000e+00	0.000000000000000000e+00	0.000000000000000000e+00	0.000000000000000000e+00	0.000000000000000000e+00	0.000000000000000000e+00	0.000000000000000000e+00	0.000000000000000000e+00	0.000000000000000000e+00	0.000000000000000000e+00	0.000000000000000000e+00	0.000000000000000000e+00	0.000000000000000000e+00	0.000000000000000000e+00	0.000000000000000000e+00	0.000000000000000000e+00	0.000000000000000000e+00
0.000000000000000000e+00	0.000000000000000000e+00	0.000000000000000000e+00	0.000000000000000000e+00	0.000000000000000000e+00	0.000000000000000000e+00	0.000000000000000000e+00	0.000000000000000000e+00	0.000000000000000000e+00	0.000000000000000000e+00	0.000000000000000000e+00	0.000000000000000000e+00	0.000000000000000000e+00	0.000000000000000000e+00	0.000000000000000000e+00	0.000000000000000000e+00	0.000000000000000000e+00	0.000000000000000000e+00	0.000000000000000000e+00	0.000000000000000000e+00	0.000000000000000000e+00	0.000000000000000000e+00	0.000000000000000000e+00	0.000000000000000000e+00	0.000000000000000000e+00	0.000000000000000000e+00	0.000000000000000000e+00	0.000000000000000000e+00	0.000000000000000000e+00	0.000000000000000000e+00	0.000000000000000000e+00	0.000000000000000000e+00	0.000000000000000000e+00	0.000000000000000000e+00	0.000000000000000000e+00	0.000000000000000000e+00	0.000000000000000000e+00	0.000000000000000000e+00	0.000000000000000000e+00	0.000000000000000000e+00	0.000000000000000000e+00	0.000000000000000000e+00	0.000000000000000000e+00	0.000000000000000000e+00	0.000000000000000000e+00	0.000000000000000000e+00	0.000000000000000000e+00	0.000000000000000000e+00	0.000000000000000000e+00	0.000000000000000000e+00
0.000000000000000000e+00	0.000000000000000000e+00	0.000000000000000000e+00	0.000000000000000000e+00	0.000000000000000000e+00	0.000000000000000000e+00	0.000000000000000000e+00	0.000000000000000000e+00	0.000000000000000000e+00	0.000000000000000000e+00	0.000000000000000000e+00	0.000000000000000000e+00	0.000000000000000000e+00	0.000000000000000000e+00	0.000000000000000000e+00	0.000000000000000000e+00	0.000000000000000000e+00	0.000000000000000000e+00	0.000000000000000000e+00	0.000000000000000000e+00	0.000000000000000000e+00	0.000000000000000000e+00	0.000000000000000000e+00	0.000000000000000000e+00	0.000000000000000000e+00	0.000000000000000000e+00	0.000000000000000000e+00	0.000000000000000000e+00	0.000000000000000000e+00	0.000000000000000000e+00	0.000000000000000000e+00	0.000000000000000000e+00	0.000000000000000000e+00	0.000000000000000000e+00	0.000000000000000000e+00	0.000000000000000000e+00	0.000000000000000000e+00	0.000000000000000000e+00	0.000000000000000000e+00	0.000000000000000000e+00	0.000000000000000000e+00	0.000000000000000000e+00	0.000000000000000000e+00	0.000000000000000000e+00	0.000000000000000000e+00	0.000000000000000000e+00	0.000000000000000000e+00	0.000000000000000000e+00	0.000000000000000000e+00	0.000000000000000000e+00
0.000000000000000000e+00	0.000000000000000000e+00	0.000000000000000000e+00	0.000000000000000000e+00	0.000000000000000000e+00	0.000000000000000000e+00	0.000000000000000000e+00	0.000000000000000000e+00	0.000000000000000000e+00	0.000000000000000000e+00	0.000000000000000000e+00	0.000000000000000000e+00	0.000000000000000000e+00	0.000000000000000000e+00	0.000000000000000000e+00	0.000000000000000000e+00	0.000000000000000000e+00	0.000000000000000000e+00	0.000000000000000000e+00	0.000000000000000000e+00	0.000000000000000000e+00	0.000000000000000000e+00	0.000000000000000000e+00	0.000000000000000000e+00	0.000000000000000000e+00	0.000000000000000000e+00	0.000000000000000000e+00	0.000000000000000000e+00	0.000000000000000000e+00	0.000000000000000000e+00	0.000000000000000000e+00	0.000000000000000000e+00	0.000000000000000000e+00	0.000000000000000000e+00	0.000000000000000000e+00	0.000000000000000000e+00	0.000000000000000000e+00	0.000000000000000000e+00	0.000000000000000000e+00	0.000000000000000000e+00	0.000000000000000000e+00	0.000000000000000000e+00	0.000000000000000000e+00	0.000000000000000000e+00	0.000000000000000000e+00	0.000000000000000000e+00	0.000000000000000000e+00	0.000000000000000000e+00	0.000000000000000000e+00	0.000000000000000000e+00
0.000000000000000000e+00	0.000000000000000000e+00	0.000000000000000000e+00	0.000000000000000000e+00	0.000000000000000000e+00	0.000000000000000000e+00	0.000000000000000000e+00	0.000000000000000000e+00	0.000000000000000000e+00	0.000000000000000000e+00	0.000000000000000000e+00	0.000000000000000000e+00	0.000000000000000000e+00	0.000000000000000000e+00	0.000000000000000000e+00	0.000000000000000000e+00	0.000000000000000000e+00	0.000000000000000000e+00	0.000000000000000000e+00	0.000000000000000000e+00	0.000000000000000000e+00	0.000000000000000000e+00	0.000000000000000000e+00	0.000000000000000000e+00	0.000000000000000000e+00	0.000000000000000000e+00	0.000000000000000000e+00	0.000000000000000000e+00	0.000000000000000000e+00	0.000000000000000000e+00	0.000000000000000000e+00	0.000000000000000000e+00	0.000000000000000000e+00	0.000000000000000000e+00	0.000000000000000000e+00	0.000000000000000000e+00	0.000000000000000000e+00	0.000000000000000000e+00	0.000000000000000000e+00	0.000000000000000000e+00	0.000000000000000000e+00	0.000000000000000000e+00	0.000000000000000000e+00	0.000000000000000000e+00	0.000000000000000000e+00	0.000000000000000000e+00	0.000000000000000000e+00	0.000000000000000000e+00	0.000000000000000000e+00	0.000000000000000000e+00
0.000000000000000000e+00	0.000000000000000000e+00	0.000000000000000000e+00	0.000000000000000000e+00	0.000000000000000000e+00	0.000000000000000000e+00	0.000000000000000000e+00	0.000000000000000000e+00	0.000000000000000000e+00	0.000000000000000000e+00	0.000000000000000000e+00	0.000000000000000000e+00	0.000000000000000000e+00	0.000000000000000000e+00	0.000000000000000000e+00	0.000000000000000000e+00	0.000000000000000000e+00	0.000000000000000000e+00	0.000000000000000000e+00	0.000000000000000000e+00	0.000000000000000000e+00	0.000000000000000000e+00	0.000000000000000000e+00	0.000000000000000000e+00	0.000000000000000000e+00	0.000000000000000000e+00	0.000000000000000000e+00	0.000000000000000000e+00	0.000000000000000000e+00	0.000000000000000000e+00	0.000000000000000000e+00	0.000000000000000000e+00	0.000000000000000000e+00	0.000000000000000000e+00	0.000000000000000000e+00	0.000000000000000000e+00	0.000000000000000000e+00	0.000000000000000000e+00	0.000000000000000000e+00	0.000000000000000000e+00	0.000000000000000000e+00	0.000000000000000000e+00	0.000000000000000000e+00	0.000000000000000000e+00	0.000000000000000000e+00	0.000000000000000000e+00	0.000000000000000000e+00	0.000000000000000000e+00	0.000000000000000000e+00	0.000000000000000000e+00
0.000000000000000000e+00	0.000000000000000000e+00	0.000000000000000000e+00	0.000000000000000000e+00	0.000000000000000000e+00	0.000000000000000000e+00	0.000000000000000000e+00	0.000000000000000000e+00	0.000000000000000000e+00	0.000000000000000000e+00	0.000000000000000000e+00	0.000000000000000000e+00	0.000000000000000000e+00	0.000000000000000000e+00	0.000000000000000000e+00	0.000000000000000000e+00	0.000000000000000000e+00	0.000000000000000000e+00	0.000000000000000000e+00	0.000000000000000000e+00	0.000000000000000000e+00	0.000000000000000000e+00	0.000000000000000000e+00	0.000000000000000000e+00	0.000000000000000000e+00	0.000000000000000000e+00	0.000000000000000000e+00	0.000000000000000000e+00	0.000000000000000000e+00	0.000000000000000000e+00	0.000000000000000000e+00	0.000000000000000000e+00	0.000000000000000000e+00	0.000000000000000000e+00	0.000000000000000000e+00	0.000000000000000000e+00	0.000000000000000000e+00	0.000000000000000000e+00	0.000000000000000000e+00	0.000000000000000000e+00	0.000000000000000000e+00	0.000000000000000000e+00	0.000000000000000000e+00	0.000000000000000000e+00	0.000000000000000000e+00	0.000000000000000000e+00	0.000000000000000000e+00	0.000000000000000000e+00	0.000000000000000000e+00	0.000000000000000000e+00
0.000000000000000000e+00	0.000000000000000000e+00	0.000000000000000000e+00	0.000000000000000000e+00	0.000000000000000000e+00	0.000000000000000000e+00	0.000000000000000000e+00	0.000000000000000000e+00	0.000000000000000000e+00	0.000000000000000000e+00	0.000000000000000000e+00	0.000000000000000000e+00	0.000000000000000000e+00	0.000000000000000000e+00	0.000000000000000000e+00	0.000000000000000000e+00	0.000000000000000000e+00	0.000000000000000000e+00	0.000000000000000000e+00	0.000000000000000000e+00	0.000000000000000000e+00	0.000000000000000000e+00	0.000000000000000000e+00	0.000000000000000000e+00	0.000000000000000000e+00	0.000000000000000000e+00	0.000000000000000000e+00	0.000000000000000000e+00	0.000000000000000000e+00	0.000000000000000000e+00	0.000000000000000000e+00	0.000000000000000000e+00	0.000000000000000000e+00	0.000000000000000000e+00	0.000000000000000000e+00	0.000000000000000000e+00	0.000000000000000000e+00	0.000000000000000000e+00	0.000000000000000000e+00	0.000000000000000000e+00	0.000000000000000000e+00	0.000000000000000000e+00	0.000000000000000000e+00	0.000000000000000000e+00	0.000000000000000000e+00	0.000000000000000000e+00	0.000000000000000000e+00	0.000000000000000000e+00	0.000000000000000000e+00	0.000000000000000000e+00
0.000000000000000000e+00	0.000000000000000000e+00	0.000000000000000000e+00	0.000000000000000000e+00	0.000000000000000000e+00	0.000000000000000000e+00	0.000000000000000000e+00	0.000000000000000000e+00	0.000000000000000000e+00	0.000000000000000000e+00	0.000000000000000000e+00	0.000000000000000000e+00	0.000000000000000000e+00	0.000000000000000000e+00	0.000000000000000000e+00	0.000000000000000000e+00	0.000000000000000000e+00	0.000000000000000000e+00	0.000000000000000000e+00	0.000000000000000000e+00	0.000000000000000000e+00	0.000000000000000000e+00	0.000000000000000000e+00	0.000000000000000000e+00	0.000000000000000000e+00	0.000000000000000000e+00	0.000000000000000000e+00	0.000000000000000000e+00	0.000000000000000000e+00	0.000000000000000000e+00	0.000000000000000000e+00	0.000000000000000000e+00	0.000000000000000000e+00	0.000000000000000000e+00	0.000000000000000000e+00	0.000000000000000000e+00	0.000000000000000000e+00	0.000000000000000000e+00	0.000000000000000000e+00	0.000000000000000000e+00	0.000000000000000000e+00	0.000000000000000000e+00	0.000000000000000000e+00	0.000000000000000000e+00	0.000000000000000000e+00	0.000000000000000000e+00	0.000000000000000000e+00	0.000000000000000000e+00	0.000000000000000000e+00	0.000000000000000000e+00
0.000000000000000000e+00	0.000000000000000000e+00	0.000000000000000000e+00	0.000000000000000000e+00	0.000000000000000000e+00	0.000000000000000000e+00	0.000000000000000000e+00	0.000000000000000000e+00	0.000000000000000000e+00	0.000000000000000000e+00	0.000000000000000000e+00	0.000000000000000000e+00	0.000000000000000000e+00	0.000000000000000000e+00	0.000000000000000000e+00	0.000000000000000000e+00	0.000000000000000000e+00	0.000000000000000000e+00	0.000000000000000000e+00	0.000000000000000000e+00	0.000000000000000000e+00	0.000000000000000000e+00	0.000000000000000000e+00	0.000000000000000000e+00	0.000000000000000000e+00	0.000000000000000000e+00	0.000000000000000000e+00	0.000000000000000000e+00	0.000000000000000000e+00	0.000000000000000000e+00	0.000000000000000000e+00	0.000000000000000000e+00	0.000000000000000000e+00	0.000000000000000000e+00	0.000000000000000000e+00	0.000000000000000000e+00	0.000000000000000000e+00	0.000000000000000000e+00	0.000000000000000000e+00	0.000000000000000000e+00	0.000000000000000000e+00	0.000000000000000000e+00	0.000000000000000000e+00	0.000000000000000000e+00	0.000000000000000000e+00	0.000000000000000000e+00	0.000000000000000000e+00	0.000000000000000000e+00	0.000000000000000000e+00	0.000000000000000000e+00
0.000000000000000000e+00	0.000000000000000000e+00	0.000000000000000000e+00	0.000000000000000000e+00	0.000000000000000000e+00	0.000000000000000000e+00	0.000000000000000000e+00	0.000000000000000000e+00	0.000000000000000000e+00	0.000000000000000000e+00	0.000000000000000000e+00	0.000000000000000000e+00	0.000000000000000000e+00	0.000000000000000000e+00	0.000000000000000000e+00	0.000000000000000000e+00	0.000000000000000000e+00	0.000000000000000000e+00	0.000000000000000000e+00	0.000000000000000000e+00	0.000000000000000000e+00	0.000000000000000000e+00	0.000000000000000000e+00	0.000000000000000000e+00	0.000000000000000000e+00	0.000000000000000000e+00	0.000000000000000000e+00	0.000000000000000000e+00	0.000000000000000000e+00	0.000000000000000000e+00	0.000000000000000000e+00	0.000000000000000000e+00	0.000000000000000000e+00	0.000000000000000000e+00	0.000000000000000000e+00	0.000000000000000000e+00	0.000000000000000000e+00	0.000000000000000000e+00	0.000000000000000000e+00	0.000000000000000000e+00	0.000000000000000000e+00	0.000000000000000000e+00	0.000000000000000000e+00	0.000000000000000000e+00	0.000000000000000000e+00	0.000000000000000000e+00	0.000000000000000000e+00	0.000000000000000000e+00	0.000000000000000000e+00	0.000000000000000000e+00
0.000000000000000000e+00	0.000000000000000000e+00	0.000000000000000000e+00	0.000000000000000000e+00	0.000000000000000000e+00	0.000000000000000000e+00	0.000000000000000000e+00	0.000000000000000000e+00	0.000000000000000000e+00	0.000000000000000000e+00	0.000000000000000000e+00	0.000000000000000000e+00	0.000000000000000000e+00	0.000000000000000000e+00	0.000000000000000000e+00	0.000000000000000000e+00	0.000000000000000000e+00	0.000000000000000000e+00	0.000000000000000000e+00	0.000000000000000000e+00	0.000000000000000000e+00	0.000000000000000000e+00	0.000000000000000000e+00	0.000000000000000000e+00	0.000000000000000000e+00	0.000000000000000000e+00	0.000000000000000000e+00	0.000000000000000000e+00	0.000000000000000000e+00	0.000000000000000000e+00	0.000000000000000000e+00	0.000000000000000000e+00	0.000000000000000000e+00	0.000000000000000000e+00	0.000000000000000000e+00	0.000000000000000000e+00	0.000000000000000000e+00	0.000000000000000000e+00	0.000000000000000000e+00	0.000000000000000000e+00	0.000000000000000000e+00	0.000000000000000000e+00	0.000000000000000000e+00	0.000000000000000000e+00	0.000000000000000000e+00	0.000000000000000000e+00	0.000000000000000000e+00	0.000000000000000000e+00	0.000000000000000000e+00	0.000000000000000000e+00
0.000000000000000000e+00	0.000000000000000000e+00	0.000000000000000000e+00	0.000000000000000000e+00	0.000000000000000000e+00	0.000000000000000000e+00	0.000000000000000000e+00	0.000000000000000000e+00	0.000000000000000000e+00	0.000000000000000000e+00	0.000000000000000000e+00	0.000000000000000000e+00	0.000000000000000000e+00	0.000000000000000000e+00	0.000000000000000000e+00	0.000000000000000000e+00	0.000000000000000000e+00	0.000000000000000000e+00	0.000000000000000000e+00	0.000000000000000000e+00	0.000000000000000000e+00	0.000000000000000000e+00	0.000000000000000000e+00	0.000000000000000000e+00	0.000000000000000000e+00	0.000000000000000000e+00	0.000000000000000000e+00	0.000000000000000000e+00	0.000000000000000000e+00	0.000000000000000000e+00	0.000000000000000000e+00	0.000000000000000000e+00	0.000000000000000000e+00	0.000000000000000000e+00	0.000000000000000000e+00	0.000000000000000000e+00	0.000000000000000000e+00	0.000000000000000000e+00	0.000000000000000000e+00	0.000000000000000000e+00	0.000000000000000000e+00	0.000000000000000000e+00	0.000000000000000000e+00	0.000000000000000000e+00	0.000000000000000000e+00	0.000000000000000000e+00	0.000000000000000000e+00	0.000000000000000000e+00	0.000000000000000000e+00	0.000000000000000000e+00
0.000000000000000000e+00	0.000000000000000000e+00	0.000000000000000000e+00	0.000000000000000000e+00	0.000000000000000000e+00	0.000000000000000000e+00	0.000000000000000000e+00	0.000000000000000000e+00	0.000000000000000000e+00	0.000000000000000000e+00	0.000000000000000000e+00	0.000000000000000000e+00	0.000000000000000000e+00	0.000000000000000000e+00	0.000000000000000000e+00	0.000000000000000000e+00	0.000000000000000000e+00	0.000000000000000000e+00	0.000000000000000000e+00	0.000000000000000000e+00	0.000000000000000000e+00	0.000000000000000000e+00	0.000000000000000000e+00	0.000000000000000000e+00	0.000000000000000000e+00	0.000000000000000000e+00	0.000000000000000000e+00	0.000000000000000000e+00	0.000000000000000000e+00	0.000000000000000000e+00	0.000000000000000000e+00	0.000000000000000000e+00	0.000000000000000000e+00	0.000000000000000000e+00	0.000000000000000000e+00	0.000000000000000000e+00	0.000000000000000000e+00	0.000000000000000000e+00	0.000000000000000000e+00	0.000000000000000000e+00	0.000000000000000000e+00	0.000000000000000000e+00	0.000000000000000000e+00	0.000000000000000000e+00	0.000000000000000000e+00	0.000000000000000000e+00	0.000000000000000000e+00	0.000000000000000000e+00	0.000000000000000000e+00	0.000000000000000000e+00
0.000000000000000000e+00	0.000000000000000000e+00	0.000000000000000000e+00	0.000000000000000000e+00	0.000000000000000000e+00	0.000000000000000000e+00	0.000000000000000000e+00	0.000000000000000000e+00	0.000000000000000000e+00	0.000000000000000000e+00	0.000000000000000000e+00	0.000000000000000000e+00	0.000000000000000000e+00	0.000000000000000000e+00	0.000000000000000000e+00	0.000000000000000000e+00	0.000000000000000000e+00	0.000000000000000000e+00	0.000000000000000000e+00	0.000000000000000000e+00	0.000000000000000000e+00	0.000000000000000000e+00	0.000000000000000000e+00	0.000000000000000000e+00	0.000000000000000000e+00	0.000000000000000000e+00	0.000000000000000000e+00	0.000000000000000000e+00	0.000000000000000000e+00	0.000000000000000000e+00	0.000000000000000000e+00	0.000000000000000000e+00	0.000000000000000000e+00	0.000000000000000000e+00	0.000000000000000000e+00	0.000000000000000000e+00	0.000000000000000000e+00	0.000000000000000000e+00	0.000000000000000000e+00	0.000000000000000000e+00	0.000000000000000000e+00	0.000000000000000000e+00	0.000000000000000000e+00	0.000000000000000000e+00	0.000000000000000000e+00	0.000000000000000000e+00	0.000000000000000000e+00	0.000000000000000000e+00	0.000000000000000000e+00	0.000000000000000000e+00
0.000000000000000000e+00	0.000000000000000000e+00	0.000000000000000000e+00	0.000000000000000000e+00	0.000000000000000000e+00	0.000000000000000000e+00	0.000000000000000000e+00	0.000000000000000000e+00	0.000000000000000000e+00	0.000000000000000000e+00	0.000000000000000000e+00	0.000000000000000000e+00	0.000000000000000000e+00	0.000000000000000000e+00	0.000000000000000000e+00	0.000000000000000000e+00	0.000000000000000000e+00	0.000000000000000000e+00	0.000000000000000000e+00	0.000000000000000000e+00	0.000000000000000000e+00	0.000000000000000000e+00	0.000000000000000000e+00	0.000000000000000000e+00	0.000000000000000000e+00	0.000000000000000000e+00	0.000000000000000000e+00	0.000000000000000000e+00	0.000000000000000000e+00	0.000000000000000000e+00	0.000000000000000000e+00	0.000000000000000000e+00	0.000000000000000000e+00	0.000000000000000000e+00	0.000000000000000000e+00	0.000000000000000000e+00	0.000000000000000000e+00	0.000000000000000000e+00	0.000000000000000000e+00	0.000000000000000000e+00	0.000000000000000000e+00	0.000000000000000000e+00	0.000000000000000000e+00	0.000000000000000000e+00	0.000000000000000000e+00	0.000000000000000000e+00	0.000000000000000000e+00	0.000000000000000000e+00	0.000000000000000000e+00	0.000000000000000000e+00
0.000000000000000000e+00	0.000000000000000000e+00	0.000000000000000000e+00	0.000000000000000000e+00	0.000000000000000000e+00	0.000000000000000000e+00	0.000000000000000000e+00	0.000000000000000000e+00	0.000000000000000000e+00	0.000000000000000000e+00	0.000000000000000000e+00	0.000000000000000000e+00	0.000000000000000000e+00	0.000000000000000000e+00	0.000000000000000000e+00	0.000000000000000000e+00	0.000000000000000000e+00	0.000000000000000000e+00	0.000000000000000000e+00	0.000000000000000000e+00	0.000000000000000000e+00	0.000000000000000000e+00	0.000000000000000000e+00	0.000000000000000000e+00	0.000000000000000000e+00	0.000000000000000000e+00	0.000000000000000000e+00	0.000000000000000000e+00	0.000000000000000000e+00	0.000000000000000000e+00	0.000000000000000000e+00	0.000000000000000000e+00	0.000000000000000000e+00	0.000000000000000000e+00	0.000000000000000000e+00	0.000000000000000000e+00	0.000000000000000000e+00	0.000000000000000000e+00	0.000000000000000000e+00	0.000000000000000000e+00	0.000000000000000000e+00	0.000000000000000000e+00	0.000000000000000000e+00	0.000000000000000000e+00	0.000000000000000000e+00	0.000000000000000000e+00	0.000000000000000000e+00	0.000000000000000000e+00	0.000000000000000000e+00	0.000000000000000000e+00
0.000000000000000000e+00	0.000000000000000000e+00	0.000000000000000000e+00	0.000000000000000000e+00	0.000000000000000000e+00	0.000000000000000000e+00	0.000000000000000000e+00	0.000000000000000000e+00	0.000000000000000000e+00	0.000000000000000000e+00	0.000000000000000000e+00	0.000000000000000000e+00	0.000000000000000000e+00	0.000000000000000000e+00	0.000000000000000000e+00	0.000000000000000000e+00	0.000000000000000000e+00	0.000000000000000000e+00	0.000000000000000000e+00	0.000000000000000000e+00	0.000000000000000000e+00	0.000000000000000000e+00	0.000000000000000000e+00	0.000000000000000000e+00	0.000000000000000000e+00	0.000000000000000000e+00	0.000000000000000000e+00	0.000000000000000000e+00	0.000000000000000000e+00	0.000000000000000000e+00	0.000000000000000000e+00	0.000000000000000000e+00	0.000000000000000000e+00	0.000000000000000000e+00	0.000000000000000000e+00	0.000000000000000000e+00	0.000000000000000000e+00	0.000000000000000000e+00	0.000000000000000000e+00	0.000000000000000000e+00	0.000000000000000000e+00	0.000000000000000000e+00	0.000000000000000000e+00	0.000000000000000000e+00	0.000000000000000000e+00	0.000000000000000000e+00	0.000000000000000000e+00	0.000000000000000000e+00	0.000000000000000000e+00	0.000000000000000000e+00
0.000000000000000000e+00	0.000000000000000000e+00	0.000000000000000000e+00	0.000000000000000000e+00	0.000000000000000000e+00	0.000000000000000000e+00	0.000000000000000000e+00	0.000000000000000000e+00	0.000000000000000000e+00	0.000000000000000000e+00	0.000000000000000000e+00	0.000000000000000000e+00	0.000000000000000000e+00	0.000000000000000000e+00	0.000000000000000000e+00	0.000000000000000000e+00	0.000000000000000000e+00	0.000000000000000000e+00	0.000000000000000000e+00	0.000000000000000000e+00	0.000000000000000000e+00	0.000000000000000000e+00	0.000000000000000000e+00	0.000000000000000000e+00	0.000000000000000000e+00	0.000000000000000000e+00	0.000000000000000000e+00	0.000000000000000000e+00	0.000000000000000000e+00	0.000000000000000000e+00	0.000000000000000000e+00	0.000000000000000000e+00	0.000000000000000000e+00	0.000000000000000000e+00	0.000000000000000000e+00	0.000000000000000000e+00	0.000000000000000000e+00	0.000000000000000000e+00	0.000000000000000000e+00	0.000000000000000000e+00	0.000000000000000000e+00	0.000000000000000000e+00	0.000000000000000000e+00	0.000000000000000000e+00	0.000000000000000000e+00	0.000000000000000000e+00	0.000000000000000000e+00	0.000000000000000000e+00	0.000000000000000000e+00	0.000000000000000000e+00
0.000000000000000000e+00	0.000000000000000000e+00	0.000000000000000000e+00	0.000000000000000000e+00	0.000000000000000000e+00	0.000000000000000000e+00	0.000000000000000000e+00	0.000000000000000000e+00	0.000000000000000000e+00	0.000000000000000000e+00	0.000000000000000000e+00	0.000000000000000000e+00	0.000000000000000000e+00	0.000000000000000000e+00	0.000000000000000000e+00	0.000000000000000000e+00	0.000000000000000000e+00	0.000000000000000000e+00	0.000000000000000000e+00	0.000000000000000000e+00	0.000000000000000000e+00	0.000000000000000000e+00	0.000000000000000000e+00	0.000000000000000000e+00	0.000000000000000000e+00	0.000000000000000000e+00	0.000000000000000000e+00	0.000000000000000000e+00	0.000000000000000000e+00	0.000000000000000000e+00	0.000000000000000000e+00	0.000000000000000000e+00	0.000000000000000000e+00	0.000000000000000000e+00	0.000000000000000000e+00	0.000000000000000000e+00	0.000000000000000000e+00	0.000000000000000000e+00	0.000000000000000000e+00	0.000000000000000000e+00	0.000000000000000000e+00	0.000000000000000000e+00	0.000000000000000000e+00	0.000000000000000000e+00	0.000000000000000000e+00	0.000000000000000000e+00	0.000000000000000000e+00	0.000000000000000000e+00	0.000000000000000000e+00	0.000000000000000000e+00
0.000000000000000000e+00	0.000000000000000000e+00	0.000000000000000000e+00	0.000000000000000000e+00	0.000000000000000000e+00	0.000000000000000000e+00	0.000000000000000000e+00	0.000000000000000000e+00	0.000000000000000000e+00	0.000000000000000000e+00	0.000000000000000000e+00	0.000000000000000000e+00	0.000000000000000000e+00	0.000000000000000000e+00	0.000000000000000000e+00	0.000000000000000000e+00	0.000000000000000000e+00	0.000000000000000000e+00	0.000000000000000000e+00	0.000000000000000000e+00	0.000000000000000000e+00	0.000000000000000000e+00	0.000000000000000000e+00	0.000000000000000000e+00	0.000000000000000000e+00	0.000000000000000000e+00	0.000000000000000000e+00	0.000000000000000000e+00	0.000000000000000000e+00	0.000000000000000000e+00	0.000000000000000000e+00	0.000000000000000000e+00	0.000000000000000000e+00	0.000000000000000000e+00	0.000000000000000000e+00	0.000000000000000000e+00	0.000000000000000000e+00	0.000000000000000000e+00	0.000000000000000000e+00	0.000000000000000000e+00	0.000000000000000000e+00	0.000000000000000000e+00	0.000000000000000000e+00	0.000000000000000000e+00	0.000000000000000000e+00	0.000000000000000000e+00	0.000000000000000000e+00	0.000000000000000000e+00	0.000000000000000000e+00	0.000000000000000000e+00
0.000000000000000000e+00	0.000000000000000000e+00	0.000000000000000000e+00	0.000000000000000000e+00	0.000000000000000000e+00	0.000000000000000000e+00	0.000000000000000000e+00	0.000000000000000000e+00	0.000000000000000000e+00	0.000000000000000000e+00	0.000000000000000000e+00	0.000000000000000000e+00	0.000000000000000000e+00	0.000000000000000000e+00	0.000000000000000000e+00	0.000000000000000000e+00	0.000000000000000000e+00	0.000000000000000000e+00	0.000000000000000000e+00	0.000000000000000000e+00	0.000000000000000000e+00	0.000000000000000000e+00	0.000000000000000000e+00	0.000000000000000000e+00	0.000000000000000000e+00	0.000000000000000000e+00	0.000000000000000000e+00	0.000000000000000000e+00	0.000000000000000000e+00	0.000000000000000000e+00	0.000000000000000000e+00	0.000000000000000000e+00	0.000000000000000000e+00	0.000000000000000000e+00	0.000000000000000000e+00	0.000000000000000000e+00	0.000000000000000000e+00	0.000000000000000000e+00	0.000000000000000000e+00	0.000000000000000000e+00	0.000000000000000000e+00	0.000000000000000000e+00	0.000000000000000000e+00	0.000000000000000000e+00	0.000000000000000000e+00	0.000000000000000000e+00	0.000000000000000000e+00	0.000000000000000000e+00	0.000000000000000000e+00	0.000000000000000000e+00
0.000000000000000000e+00	0.000000000000000000e+00	0.000000000000000000e+00	0.000000000000000000e+00	0.000000000000000000e+00	0.000000000000000000e+00	0.000000000000000000e+00	0.000000000000000000e+00	0.000000000000000000e+00	0.000000000000000000e+00	0.000000000000000000e+00	0.000000000000000000e+00	0.000000000000000000e+00	0.000000000000000000e+00	0.000000000000000000e+00	0.000000000000000000e+00	0.000000000000000000e+00	0.000000000000000000e+00	0.000000000000000000e+00	0.000000000000000000e+00	0.000000000000000000e+00	0.000000000000000000e+00	0.000000000000000000e+00	0.000000000000000000e+00	0.000000000000000000e+00	0.000000000000000000e+00	0.000000000000000000e+00	0.000000000000000000e+00	0.000000000000000000e+00	0.000000000000000000e+00	0.000000000000000000e+00	0.000000000000000000e+00	0.000000000000000000e+00	0.000000000000000000e+00	0.000000000000000000e+00	0.000000000000000000e+00	0.000000000000000000e+00	0.000000000000000000e+00	0.000000000000000000e+00	0.000000000000000000e+00	0.000000000000000000e+00	0.000000000000000000e+00	0.000000000000000000e+00	0.000000000000000000e+00	0.000000000000000000e+00	0.000000000000000000e+00	0.000000000000000000e+00	0.000000000000000000e+00	0.000000000000000000e+00	0.000000000000000000e+00
0.000000000000000000e+00	0.000000000000000000e+00	0.000000000000000000e+00	0.000000000000000000e+00	0.000000000000000000e+00	0.000000000000000000e+00	0.000000000000000000e+00	0.000000000000000000e+00	0.000000000000000000e+00	0.000000000000000000e+00	0.000000000000000000e+00	0.000000000000000000e+00	0.000000000000000000e+00	0.000000000000000000e+00	0.000000000000000000e+00	0.000000000000000000e+00	0.000000000000000000e+00	0.000000000000000000e+00	0.000000000000000000e+00	0.000000000000000000e+00	0.000000000000000000e+00	0.000000000000000000e+00	0.000000000000000000e+00	0.000000000000000000e+00	0.000000000000000000e+00	0.000000000000000000e+00	0.000000000000000000e+00	0.000000000000000000e+00	0.000000000000000000e+00	0.000000000000000000e+00	0.000000000000000000e+00	0.000000000000000000e+00	0.000000000000000000e+00	0.000000000000000000e+00	0.000000000000000000e+00	0.000000000000000000e+00	0.000000000000000000e+00	0.000000000000000000e+00	0.000000000000000000e+00	0.000000000000000000e+00	0.000000000000000000e+00	0.000000000000000000e+00	0.000000000000000000e+00	0.000000000000000000e+00	0.000000000000000000e+00	0.000000000000000000e+00	0.000000000000000000e+00	0.000000000000000000e+00	0.000000000000000000e+00	0.000000000000000000e+00
0.000000000000000000e+00	0.000000000000000000e+00	0.000000000000000000e+00	0.000000000000000000e+00	0.000000000000000000e+00	0.000000000000000000e+00	0.000000000000000000e+00	0.000000000000000000e+00	0.000000000000000000e+00	0.000000000000000000e+00	0.000000000000000000e+00	0.000000000000000000e+00	0.000000000000000000e+00	0.000000000000000000e+00	0.000000000000000000e+00	0.000000000000000000e+00	0.000000000000000000e+00	0.000000000000000000e+00	0.000000000000000000e+00	0.000000000000000000e+00	0.000000000000000000e+00	0.000000000000000000e+00	0.000000000000000000e+00	0.000000000000000000e+00	0.000000000000000000e+00	0.000000000000000000e+00	0.000000000000000000e+00	0.000000000000000000e+00	0.000000000000000000e+00	0.000000000000000000e+00	0.000000000000000000e+00	0.000000000000000000e+00	0.000000000000000000e+00	0.000000000000000000e+00	0.000000000000000000e+00	0.000000000000000000e+00	0.000000000000000000e+00	0.000000000000000000e+00	0.000000000000000000e+00	0.000000000000000000e+00	0.000000000000000000e+00	0.000000000000000000e+00	0.000000000000000000e+00	0.000000000000000000e+00	0.000000000000000000e+00	0.000000000000000000e+00	0.000000000000000000e+00	0.000000000000000000e+00	0.000000000000000000e+00	0.000000000000000000e+00
0.000000000000000000e+00	0.000000000000000000e+00	0.000000000000000000e+00	0.000000000000000000e+00	0.000000000000000000e+00	0.000000000000000000e+00	0.000000000000000000e+00	0.000000000000000000e+00	0.000000000000000000e+00	0.000000000000000000e+00	0.000000000000000000e+00	0.000000000000000000e+00	0.000000000000000000e+00	0.000000000000000000e+00	0.000000000000000000e+00	0.000000000000000000e+00	0.000000000000000000e+00	0.000000000000000000e+00	0.000000000000000000e+00	0.000000000000000000e+00	0.000000000000000000e+00	0.000000000000000000e+00	0.000000000000000000e+00	0.000000000000000000e+00	0.000000000000000000e+00	0.000000000000000000e+00	0.000000000000000000e+00	0.000000000000000000e+00	0.000000000000000000e+00	0.000000000000000000e+00	0.000000000000000000e+00	0.000000000000000000e+00	0.000000000000000000e+00	0.000000000000000000e+00	0.000000000000000000e+00	0.000000000000000000e+00	0.000000000000000000e+00	0.000000000000000000e+00	0.000000000000000000e+00	0.000000000000000000e+00	0.000000000000000000e+00	0.000000000000000000e+00	0.000000000000000000e+00	0.000000000000000000e+00	0.000000000000000000e+00	0.000000000000000000e+00	0.000000000000000000e+00	0.000000000000000000e+00	0.000000000000000000e+00	0.000000000000000000e+00
0.000000000000000000e+00	0.000000000000000000e+00	0.000000000000000000e+00	0.000000000000000000e+00	0.000000000000000000e+00	0.000000000000000000e+00	0.000000000000000000e+00	0.000000000000000000e+00	0.000000000000000000e+00	0.000000000000000000e+00	0.000000000000000000e+00	0.000000000000000000e+00	0.000000000000000000e+00	0.000000000000000000e+00	0.000000000000000000e+00	0.000000000000000000e+00	0.000000000000000000e+00	0.000000000000000000e+00	0.000000000000000000e+00	0.000000000000000000e+00	0.000000000000000000e+00	0.000000000000000000e+00	0.000000000000000000e+00	0.000000000000000000e+00	0.000000000000000000e+00	0.000000000000000000e+00	0.000000000000000000e+00	0.000000000000000000e+00	0.000000000000000000e+00	0.000000000000000000e+00	0.000000000000000000e+00	0.000000000000000000e+00	0.000000000000000000e+00	0.000000000000000000e+00	0.000000000000000000e+00	0.000000000000000000e+00	0.000000000000000000e+00	0.000000000000000000e+00	0.000000000000000000e+00	0.000000000000000000e+00	0.000000000000000000e+00	0.000000000000000000e+00	0.000000000000000000e+00	0.000000000000000000e+00	0.000000000000000000e+00	0.000000000000000000e+00	0.000000000000000000e+00	0.000000000000000000e+00	0.000000000000000000e+00	0.000000000000000000e+00
0.000000000000000000e+00	0.000000000000000000e+00	0.000000000000000000e+00	0.000000000000000000e+00	0.000000000000000000e+00	0.000000000000000000e+00	0.000000000000000000e+00	0.000000000000000000e+00	0.000000000000000000e+00	0.000000000000000000e+00	0.000000000000000000e+00	0.000000000000000000e+00	0.000000000000000000e+00	0.000000000000000000e+00	0.000000000000000000e+00	0.000000000000000000e+00	0.000000000000000000e+00	0.000000000000000000e+00	0.000000000000000000e+00	0.000000000000000000e+00	0.000000000000000000e+00	0.000000000000000000e+00	0.000000000000000000e+00	0.000000000000000000e+00	0.000000000000000000e+00	0.000000000000000000e+00	0.000000000000000000e+00	0.000000000000000000e+00	0.000000000000000000e+00	0.000000000000000000e+00	0.000000000000000000e+00	0.000000000000000000e+00	0.000000000000000000e+00	0.000000000000000000e+00	0.000000000000000000e+00	0.000000000000000000e+00	0.000000000000000000e+00	0.000000000000000000e+00	0.000000000000000000e+00	0.000000000000000000e+00	0.000000000000000000e+00	0.000000000000000000e+00	0.000000000000000000e+00	0.000000000000000000e+00	0.000000000000000000e+00	0.000000000000000000e+00	0.000000000000000000e+00	0.000000000000000000e+00	0.000000000000000000e+00	0.000000000000000000e+00
0.000000000000000000e+00	0.000000000000000000e+00	0.000000000000000000e+00	0.000000000000000000e+00	0.000000000000000000e+00	0.000000000000000000e+00	0.000000000000000000e+00	0.000000000000000000e+00	0.000000000000000000e+00	0.000000000000000000e+00	0.000000000000000000e+00	0.000000000000000000e+00	0.000000000000000000e+00	0.000000000000000000e+00	0.000000000000000000e+00	0.000000000000000000e+00	0.000000000000000000e+00	0.000000000000000000e+00	0.000000000000000000e+00	0.000000000000000000e+00	0.000000000000000000e+00	0.000000000000000000e+00	0.000000000000000000e+00	0.000000000000000000e+00	0.000000000000000000e+00	0.000000000000000000e+00	0.000000000000000000e+00	0.000000000000000000e+00	0.000000000000000000e+00	0.000000000000000000e+00	0.000000000000000000e+00	0.000000000000000000e+00	0.000000000000000000e+00	0.000000000000000000e+00	0.000000000000000000e+00	0.000000000000000000e+00	0.000000000000000000e+00	0.000000000000000000e+00	0.000000000000000000e+00	0.000000000000000000e+00	0.000000000000000000e+00	0.000000000000000000e+00	0.000000000000000000e+00	0.000000000000000000e+00	0.000000000000000000e+00	0.000000000000000000e+00	0.000000000000000000e+00	0.000000000000000000e+00	0.000000000000000000e+00	0.000000000000000000e+00
0.000000000000000000e+00	0.000000000000000000e+00	0.000000000000000000e+00	0.000000000000000000e+00	0.000000000000000000e+00	0.000000000000000000e+00	0.000000000000000000e+00	0.000000000000000000e+00	0.000000000000000000e+00	0.000000000000000000e+00	0.000000000000000000e+00	0.000000000000000000e+00	0.000000000000000000e+00	0.000000000000000000e+00	0.000000000000000000e+00	0.000000000000000000e+00	0.000000000000000000e+00	0.000000000000000000e+00	0.000000000000000000e+00	0.000000000000000000e+00	0.000000000000000000e+00	0.000000000000000000e+00	0.000000000000000000e+00	0.000000000000000000e+00	0.000000000000000000e+00	0.000000000000000000e+00	0.000000000000000000e+00	0.000000000000000000e+00	0.000000000000000000e+00	0.000000000000000000e+00	0.000000000000000000e+00	0.000000000000000000e+00	0.000000000000000000e+00	0.000000000000000000e+00	0.000000000000000000e+00	0.000000000000000000e+00	0.000000000000000000e+00	0.000000000000000000e+00	0.000000000000000000e+00	0.000000000000000000e+00	0.000000000000000000e+00	0.000000000000000000e+00	0.000000000000000000e+00	0.000000000000000000e+00	0.000000000000000000e+00	0.000000000000000000e+00	0.000000000000000000e+00	0.000000000000000000e+00	0.000000000000000000e+00	0.000000000000000000e+00
0.000000000000000000e+00	0.000000000000000000e+00	0.000000000000000000e+00	0.000000000000000000e+00	0.000000000000000000e+00	0.000000000000000000e+00	0.000000000000000000e+00	0.000000000000000000e+00	0.000000000000000000e+00	0.000000000000000000e+00	0.000000000000000000e+00	0.000000000000000000e+00	0.000000000000000000e+00	0.000000000000000000e+00	0.000000000000000000e+00	0.000000000000000000e+00	0.000000000000000000e+00	0.000000000000000000e+00	0.000000000000000000e+00	0.000000000000000000e+00	0.000000000000000000e+00	0.000000000000000000e+00	0.000000000000000000e+00	0.000000000000000000e+00	0.000000000000000000e+00	0.000000000000000000e+00	0.000000000000000000e+00	0.000000000000000000e+00	0.000000000000000000e+00	0.000000000000000000e+00	0.000000000000000000e+00	0.000000000000000000e+00	0.000000000000000000e+00	0.000000000000000000e+00	0.000000000000000000e+00	0.000000000000000000e+00	0.000000000000000000e+00	0.000000000000000000e+00	0.000000000000000000e+00	0.000000000000000000e+00	0.000000000000000000e+00	0.000000000000000000e+00	0.000000000000000000e+00	0.000000000000000000e+00	0.000000000000000000e+00	0.000000000000000000e+00	0.000000000000000000e+00	0.000000000000000000e+00	0.000000000000000000e+00	0.000000000000000000e+00
0.000000000000000000e+00	0.000000000000000000e+00	0.000000000000000000e+00	0.000000000000000000e+00	0.000000000000000000e+00	0.000000000000000000e+00	0.000000000000000000e+00	0.000000000000000000e+00	0.000000000000000000e+00	0.000000000000000000e+00	0.000000000000000000e+00	0.000000000000000000e+00	0.000000000000000000e+00	0.000000000000000000e+00	0.000000000000000000e+00	0.000000000000000000e+00	0.000000000000000000e+00	0.000000000000000000e+00	0.000000000000000000e+00	0.000000000000000000e+00	0.000000000000000000e+00	0.000000000000000000e+00	0.000000000000000000e+00	0.000000000000000000e+00	0.000000000000000000e+00	0.000000000000000000e+00	0.000000000000000000e+00	0.000000000000000000e+00	0.000000000000000000e+00	0.000000000000000000e+00	0.000000000000000000e+00	0.000000000000000000e+00	0.000000000000000000e+00	0.000000000000000000e+00	0.000000000000000000e+00	0.000000000000000000e+00	0.000000000000000000e+00	0.000000000000000000e+00	0.000000000000000000e+00	0.000000000000000000e+00	0.000000000000000000e+00	0.000000000000000000e+00	0.000000000000000000e+00	0.000000000000000000e+00	0.000000000000000000e+00	0.000000000000000000e+00	0.000000000000000000e+00	0.000000000000000000e+00	0.000000000000000000e+00	0.000000000000000000e+00
0.000000000000000000e+00	0.000000000000000000e+00	0.000000000000000000e+00	0.000000000000000000e+00	0.000000000000000000e+00	0.000000000000000000e+00	0.000000000000000000e+00	0.000000000000000000e+00	0.000000000000000000e+00	0.000000000000000000e+00	0.000000000000000000e+00	0.000000000000000000e+00	0.000000000000000000e+00	0.000000000000000000e+00	0.000000000000000000e+00	0.000000000000000000e+00	0.000000000000000000e+00	0.000000000000000000e+00	0.000000000000000000e+00	0.000000000000000000e+00	0.000000000000000000e+00	0.000000000000000000e+00	0.000000000000000000e+00	0.000000000000000000e+00	0.000000000000000000e+00	0.000000000000000000e+00	0.000000000000000000e+00	0.000000000000000000e+00	0.000000000000000000e+00	0.000000000000000000e+00	0.000000000000000000e+00	0.000000000000000000e+00	0.000000000000000000e+00	0.000000000000000000e+00	0.000000000000000000e+00	0.000000000000000000e+00	0.000000000000000000e+00	0.000000000000000000e+00	0.000000000000000000e+00	0.000000000000000000e+00	0.000000000000000000e+00	0.000000000000000000e+00	0.000000000000000000e+00	0.000000000000000000e+00	0.000000000000000000e+00	0.000000000000000000e+00	0.000000000000000000e+00	0.000000000000000000e+00	0.000000000000000000e+00	0.000000000000000000e+00
0.000000000000000000e+00	0.000000000000000000e+00	0.000000000000000000e+00	0.000000000000000000e+00	0.000000000000000000e+00	0.000000000000000000e+00	0.000000000000000000e+00	0.000000000000000000e+00	0.000000000000000000e+00	0.000000000000000000e+00	0.000000000000000000e+00	0.000000000000000000e+00	0.000000000000000000e+00	0.000000000000000000e+00	0.000000000000000000e+00	0.000000000000000000e+00	0.000000000000000000e+00	0.000000000000000000e+00	0.000000000000000000e+00	0.000000000000000000e+00	0.000000000000000000e+00	0.000000000000000000e+00	0.000000000000000000e+00	0.000000000000000000e+00	0.000000000000000000e+00	0.000000000000000000e+00	0.000000000000000000e+00	0.000000000000000000e+00	0.000000000000000000e+00	0.000000000000000000e+00	0.000000000000000000e+00	0.000000000000000000e+00	0.000000000000000000e+00	0.000000000000000000e+00	0.000000000000000000e+00	0.000000000000000000e+00	0.000000000000000000e+00	0.000000000000000000e+00	0.000000000000000000e+00	0.000000000000000000e+00	0.000000000000000000e+00	0.000000000000000000e+00	0.000000000000000000e+00	0.000000000000000000e+00	0.000000000000000000e+00	0.000000000000000000e+00	0.000000000000000000e+00	0.000000000000000000e+00	0.000000000000000000e+00	0.000000000000000000e+00
0.000000000000000000e+00	0.000000000000000000e+00	0.000000000000000000e+00	0.000000000000000000e+00	0.000000000000000000e+00	0.000000000000000000e+00	0.000000000000000000e+00	0.000000000000000000e+00	0.000000000000000000e+00	0.000000000000000000e+00	0.000000000000000000e+00	0.000000000000000000e+00	0.000000000000000000e+00	0.000000000000000000e+00	0.000000000000000000e+00	0.000000000000000000e+00	0.000000000000000000e+00	0.000000000000000000e+00	0.000000000000000000e+00	0.000000000000000000e+00	0.000000000000000000e+00	0.000000000000000000e+00	0.000000000000000000e+00	0.000000000000000000e+00	0.000000000000000000e+00	0.000000000000000000e+00	0.000000000000000000e+00	0.000000000000000000e+00	0.000000000000000000e+00	0.000000000000000000e+00	0.000000000000000000e+00	0.000000000000000000e+00	0.000000000000000000e+00	0.000000000000000000e+00	0.000000000000000000e+00	0.000000000000000000e+00	0.000000000000000000e+00	0.000000000000000000e+00	0.000000000000000000e+00	0.000000000000000000e+00	0.000000000000000000e+00	0.000000000000000000e+00	0.000000000000000000e+00	0.000000000000000000e+00	0.000000000000000000e+00	0.000000000000000000e+00	0.000000000000000000e+00	0.000000000000000000e+00	0.000000000000000000e+00	0.000000000000000000e+00
0.000000000000000000e+00	0.000000000000000000e+00	0.000000000000000000e+00	0.000000000000000000e+00	0.000000000000000000e+00	0.000000000000000000e+00	0.000000000000000000e+00	0.000000000000000000e+00	0.000000000000000000e+00	0.000000000000000000e+00	0.000000000000000000e+00	0.000000000000000000e+00	0.000000000000000000e+00	0.000000000000000000e+00	0.000000000000000000e+00	0.000000000000000000e+00	0.000000000000000000e+00	0.000000000000000000e+00	0.000000000000000000e+00	0.000000000000000000e+00	0.000000000000000000e+00	0.000000000000000000e+00	0.000000000000000000e+00	0.000000000000000000e+00	0.000000000000000000e+00	0.000000000000000000e+00	0.000000000000000000e+00	0.000000000000000000e+00	0.000000000000000000e+00	0.000000000000000000e+00	0.000000000000000000e+00	0.000000000000000000e+00	0.000000000000000000e+00	0.000000000000000000e+00	0.000000000000000000e+00	0.000000000000000000e+00	0.000000000000000000e+00	0.000000000000000000e+00	0.000000000000000000e+00	0.000000000000000000e+00	0.000000000000000000e+00	0.000000000000000000e+00	0.000000000000000000e+00	0.000000000000000000e+00	0.000000000000000000e+00	0.000000000000000000e+00	0.000000000000000000e+00	0.000000000000000000e+00	0.000000000000000000e+00	0.000000000000000000e+00
0.000000000000000000e+00	0.000000000000000000e+00	0.000000000000000000e+00	0.000000000000000000e+00	0.000000000000000000e+00	0.000000000000000000e+00	0.000000000000000000e+00	0.000000000000000000e+00	0.000000000000000000e+00	0.000000000000000000e+00	0.000000000000000000e+00	0.000000000000000000e+00	0.000000000000000000e+00	0.000000000000000000e+00	0.000000000000000000e+00	0.000000000000000000e+00	0.000000000000000000e+00	0.000000000000000000e+00	0.000000000000000000e+00	0.000000000000000000e+00	0.000000000000000000e+00	0.000000000000000000e+00	0.000000000000000000e+00	0.000000000000000000e+00	0.000000000000000000e+00	0.000000000000000000e+00	0.000000000000000000e+00	0.000000000000000000e+00	0.000000000000000000e+00	0.000000000000000000e+00	0.000000000000000000e+00	0.000000000000000000e+00	0.000000000000000000e+00	0.000000000000000000e+00	0.000000000000000000e+00	0.000000000000000000e+00	0.000000000000000000e+00	0.000000000000000000e+00	0.000000000000000000e+00	0.000000000000000000e+00	0.000000000000000000e+00	0.000000000000000000e+00	0.000000000000000000e+00	0.000000000000000000e+00	0.000000000000000000e+00	0.000000000000000000e+00	0.000000000000000000e+00	0.000000000000000000e+00	0.000000000000000000e+00	0.000000000000000000e+00
0.000000000000000000e+00	0.000000000000000000e+00	0.000000000000000000e+00	0.000000000000000000e+00	0.000000000000000000e+00	0.000000000000000000e+00	0.000000000000000000e+00	0.000000000000000000e+00	0.000000000000000000e+00	0.000000000000000000e+00	0.000000000000000000e+00	0.000000000000000000e+00	0.000000000000000000e+00	0.000000000000000000e+00	0.000000000000000000e+00	0.000000000000000000e+00	0.000000000000000000e+00	0.000000000000000000e+00	0.000000000000000000e+00	0.000000000000000000e+00	0.000000000000000000e+00	0.000000000000000000e+00	0.000000000000000000e+00	0.000000000000000000e+00	0.000000000000000000e+00	0.000000000000000000e+00	0.000000000000000000e+00	0.000000000000000000e+00	0.000000000000000000e+00	0.000000000000000000e+00	0.000000000000000000e+00	0.000000000000000000e+00	0.000000000000000000e+00	0.000000000000000000e+00	0.000000000000000000e+00	0.000000000000000000e+00	0.000000000000000000e+00	0.000000000000000000e+00	0.000000000000000000e+00	0.000000000000000000e+00	0.000000000000000000e+00	0.000000000000000000e+00	0.000000000000000000e+00	0.000000000000000000e+00	0.000000000000000000e+00	0.000000000000000000e+00	0.000000000000000000e+00	0.000000000000000000e+00	0.000000000000000000e+00	0.000000000000000000e+00
0.000000000000000000e+00	0.000000000000000000e+00	0.000000000000000000e+00	0.000000000000000000e+00	0.000000000000000000e+00	0.000000000000000000e+00	0.000000000000000000e+00	0.000000000000000000e+00	0.000000000000000000e+00	0.000000000000000000e+00	0.000000000000000000e+00	0.000000000000000000e+00	0.000000000000000000e+00	0.000000000000000000e+00	0.000000000000000000e+00	0.000000000000000000e+00	0.000000000000000000e+00	0.000000000000000000e+00	0.000000000000000000e+00	0.000000000000000000e+00	0.000000000000000000e+00	0.000000000000000000e+00	0.000000000000000000e+00	0.000000000000000000e+00	0.000000000000000000e+00	0.000000000000000000e+00	0.000000000000000000e+00	0.000000000000000000e+00	0.000000000000000000e+00	0.000000000000000000e+00	0.000000000000000000e+00	0.000000000000000000e+00	0.000000000000000000e+00	0.000000000000000000e+00	0.000000000000000000e+00	0.000000000000000000e+00	0.000000000000000000e+00	0.000000000000000000e+00	0.000000000000000000e+00	0.000000000000000000e+00	0.000000000000000000e+00	0.000000000000000000e+00	0.000000000000000000e+00	0.000000000000000000e+00	0.000000000000000000e+00	0.000000000000000000e+00	0.000000000000000000e+00	0.000000000000000000e+00	0.000000000000000000e+00	0.000000000000000000e+00
0.000000000000000000e+00	0.000000000000000000e+00	0.000000000000000000e+00	0.000000000000000000e+00	0.000000000000000000e+00	0.000000000000000000e+00	0.000000000000000000e+00	0.000000000000000000e+00	0.000000000000000000e+00	0.000000000000000000e+00	0.000000000000000000e+00	0.000000000000000000e+00	0.000000000000000000e+00	0.000000000000000000e+00	0.000000000000000000e+00	0.000000000000000000e+00	0.000000000000000000e+00	0.000000000000000000e+00	0.000000000000000000e+00	0.000000000000000000e+00	0.000000000000000000e+00	0.000000000000000000e+00	0.000000000000000000e+00	0.000000000000000000e+00	0.000000000000000000e+00	0.000000000000000000e+00	0.000000000000000000e+00	0.000000000000000000e+00	0.000000000000000000e+00	0.000000000000000000e+00	0.000000000000000000e+00	0.000000000000000000e+00	0.000000000000000000e+00	0.000000000000000000e+00	0.000000000000000000e+00	0.000000000000000000e+00	0.000000000000000000e+00	0.000000000000000000e+00	0.000000000000000000e+00	0.000000000000000000e+00	0.000000000000000000e+00	0.000000000000000000e+00	0.000000000000000000e+00	0.000000000000000000e+00	0.000000000000000000e+00	0.000000000000000000e+00	0.000000000000000000e+00	0.000000000000000000e+00	0.000000000000000000e+00	0.000000000000000000e+00
0.000000000000000000e+00	0.000000000000000000e+00	0.000000000000000000e+00	0.000000000000000000e+00	0.000000000000000000e+00	0.000000000000000000e+00	0.000000000000000000e+00	0.000000000000000000e+00	0.000000000000000000e+00	0.000000000000000000e+00	0.000000000000000000e+00	0.000000000000000000e+00	0.000000000000000000e+00	0.000000000000000000e+00	0.000000000000000000e+00	0.000000000000000000e+00	0.000000000000000000e+00	0.000000000000000000e+00	0.000000000000000000e+00	0.000000000000000000e+00	0.000000000000000000e+00	0.000000000000000000e+00	0.000000000000000000e+00	0.000000000000000000e+00	0.000000000000000000e+00	0.000000000000000000e+00	0.000000000000000000e+00	0.000000000000000000e+00	0.000000000000000000e+00	0.000000000000000000e+00	0.000000000000000000e+00	0.000000000000000000e+00	0.000000000000000000e+00	0.000000000000000000e+00	0.000000000000000000e+00	0.000000000000000000e+00	0.000000000000000000e+00	0.000000000000000000e+00	0.000000000000000000e+00	0.000000000000000000e+00	0.000000000000000000e+00	0.000000000000000000e+00	0.000000000000000000e+00	0.000000000000000000e+00	0.000000000000000000e+00	0.000000000000000000e+00	0.000000000000000000e+00	0.000000000000000000e+00	0.000000000000000000e+00	0.000000000000000000e+00
0.000000000000000000e+00	0.000000000000000000e+00	0.000000000000000000e+00	0.000000000000000000e+00	0.000000000000000000e+00	0.000000000000000000e+00	0.000000000000000000e+00	0.000000000000000000e+00	0.000000000000000000e+00	0.000000000000000000e+00	0.000000000000000000e+00	0.000000000000000000e+00	0.000000000000000000e+00	0.000000000000000000e+00	0.000000000000000000e+00	0.000000000000000000e+00	0.000000000000000000e+00	0.000000000000000000e+00	0.000000000000000000e+00	0.000000000000000000e+00	0.000000000000000000e+00	0.000000000000000000e+00	0.000000000000000000e+00	0.000000000000000000e+00	0.000000000000000000e+00	0.000000000000000000e+00	0.000000000000000000e+00	0.000000000000000000e+00	0.000000000000000000e+00	0.000000000000000000e+00	0.000000000000000000e+00	0.000000000000000000e+00	0.000000000000000000e+00	0.000000000000000000e+00	0.000000000000000000e+00	0.000000000000000000e+00	0.000000000000000000e+00	0.000000000000000000e+00	0.000000000000000000e+00	0.000000000000000000e+00	0.000000000000000000e+00	0.000000000000000000e+00	0.000000000000000000e+00	0.000000000000000000e+00	0.000000000000000000e+00	0.000000000000000000e+00	0.000000000000000000e+00	0.000000000000000000e+00	0.000000000000000000e+00	0.000000000000000000e+00
0.000000000000000000e+00	0.000000000000000000e+00	0.000000000000000000e+00	0.000000000000000000e+00	0.000000000000000000e+00	0.000000000000000000e+00	0.000000000000000000e+00	0.000000000000000000e+00	0.000000000000000000e+00	0.000000000000000000e+00	0.000000000000000000e+00	0.000000000000000000e+00	0.000000000000000000e+00	0.000000000000000000e+00	0.000000000000000000e+00	0.000000000000000000e+00	0.000000000000000000e+00	0.000000000000000000e+00	0.000000000000000000e+00	0.000000000000000000e+00	0.000000000000000000e+00	0.000000000000000000e+00	0.000000000000000000e+00	0.000000000000000000e+00	0.000000000000000000e+00	0.000000000000000000e+00	0.000000000000000000e+00	0.000000000000000000e+00	0.000000000000000000e+00	0.000000000000000000e+00	0.000000000000000000e+00	0.000000000000000000e+00	0.000000000000000000e+00	0.000000000000000000e+00	0.000000000000000000e+00	0.000000000000000000e+00	0.000000000000000000e+00	0.000000000000000000e+00	0.000000000000000000e+00	0.000000000000000000e+00	0.000000000000000000e+00	0.000000000000000000e+00	0.000000000000000000e+00	0.000000000000000000e+00	0.000000000000000000e+00	0.000000000000000000e+00	0.000000000000000000e+00	0.000000000000000000e+00	0.000000000000000000e+00	0.000000000000000000e+00
0.000000000000000000e+00	0.000000000000000000e+00	0.000000000000000000e+00	0.000000000000000000e+00	0.000000000000000000e+00	0.000000000000000000e+00	0.000000000000000000e+00	0.000000000000000000e+00	0.000000000000000000e+00	0.000000000000000000e+00	0.000000000000000000e+00	0.000000000000000000e+00	0.000000000000000000e+00	0.000000000000000000e+00	0.000000000000000000e+00	0.000000000000000000e+00	0.000000000000000000e+00	0.000000000000000000e+00	0.000000000000000000e+00	0.000000000000000000e+00	0.000000000000000000e+00	0.000000000000000000e+00	0.000000000000000000e+00	0.000000000000000000e+00	0.000000000000000000e+00	0.000000000000000000e+00	0.000000000000000000e+00	0.000000000000000000e+00	0.000000000000000000e+00	0.000000000000000000e+00	0.000000000000000000e+00	0.000000000000000000e+00	0.000000000000000000e+00	0.000000000000000000e+00	0.000000000000000000e+00	0.000000000000000000e+00	0.000000000000000000e+00	0.000000000000000000e+00	0.000000000000000000e+00	0.000000000000000000e+00	0.000000000000000000e+00	0.000000000000000000e+00	0.000000000000000000e+00	0.000000000000000000e+00	0.000000000000000000e+00	0.000000000000000000e+00	0.000000000000000000e+00	0.000000000000000000e+00	0.000000000000000000e+00	0.000000000000000000e+00
0.000000000000000000e+00	0.000000000000000000e+00	0.000000000000000000e+00	0.000000000000000000e+00	0.000000000000000000e+00	0.000000000000000000e+00	0.000000000000000000e+00	0.000000000000000000e+00	0.000000000000000000e+00	0.000000000000000000e+00	0.000000000000000000e+00	0.000000000000000000e+00	0.000000000000000000e+00	0.000000000000000000e+00	0.000000000000000000e+00	0.000000000000000000e+00	0.000000000000000000e+00	0.000000000000000000e+00	0.000000000000000000e+00	0.000000000000000000e+00	0.000000000000000000e+00	0.000000000000000000e+00	0.000000000000000000e+00	0.000000000000000000e+00	0.000000000000000000e+00	0.000000000000000000e+00	0.000000000000000000e+00	0.000000000000000000e+00	0.000000000000000000e+00	0.000000000000000000e+00	0.000000000000000000e+00	0.000000000000000000e+00	0.000000000000000000e+00	0.000000000000000000e+00	0.000000000000000000e+00	0.000000000000000000e+00	0.000000000000000000e+00	0.000000000000000000e+00	0.000000000000000000e+00	0.000000000000000000e+00	0.000000000000000000e+00	0.000000000000000000e+00	0.000000000000000000e+00	0.000000000000000000e+00	0.000000000000000000e+00	0.000000000000000000e+00	0.000000000000000000e+00	0.000000000000000000e+00	0.000000000000000000e+00	0.000000000000000000e+00
0.000000000000000000e+00	0.000000000000000000e+00	0.000000000000000000e+00	0.000000000000000000e+00	0.000000000000000000e+00	0.000000000000000000e+00	0.000000000000000000e+00	0.000000000000000000e+00	0.000000000000000000e+00	0.000000000000000000e+00	0.000000000000000000e+00	0.000000000000000000e+00	0.000000000000000000e+00	0.000000000000000000e+00	0.000000000000000000e+00	0.000000000000000000e+00	0.000000000000000000e+00	0.000000000000000000e+00	0.000000000000000000e+00	0.000000000000000000e+00	0.000000000000000000e+00	0.000000000000000000e+00	0.000000000000000000e+00	0.000000000000000000e+00	0.000000000000000000e+00	0.000000000000000000e+00	0.000000000000000000e+00	0.000000000000000000e+00	0.000000000000000000e+00	0.000000000000000000e+00	0.000000000000000000e+00	0.000000000000000000e+00	0.000000000000000000e+00	0.000000000000000000e+00	0.000000000000000000e+00	0.000000000000000000e+00	0.000000000000000000e+00	0.000000000000000000e+00	0.000000000000000000e+00	0.000000000000000000e+00	0.000000000000000000e+00	0.000000000000000000e+00	0.000000000000000000e+00	0.000000000000000000e+00	0.000000000000000000e+00	0.000000000000000000e+00	0.000000000000000000e+00	0.000000000000000000e+00	0.000000000000000000e+00	0.000000000000000000e+00
0.000000000000000000e+00	0.000000000000000000e+00	0.000000000000000000e+00	0.000000000000000000e+00	0.000000000000000000e+00	0.000000000000000000e+00	0.000000000000000000e+00	0.000000000000000000e+00	0.000000000000000000e+00	0.000000000000000000e+00	0.000000000000000000e+00	0.000000000000000000e+00	0.000000000000000000e+00	0.000000000000000000e+00	0.000000000000000000e+00	0.000000000000000000e+00	0.000000000000000000e+00	0.000000000000000000e+00	0.000000000000000000e+00	0.000000000000000000e+00	0.000000000000000000e+00	0.000000000000000000e+00	0.000000000000000000e+00	0.000000000000000000e+00	0.000000000000000000e+00	0.000000000000000000e+00	0.000000000000000000e+00	0.000000000000000000e+00	0.000000000000000000e+00	0.000000000000000000e+00	0.000000000000000000e+00	0.000000000000000000e+00	0.000000000000000000e+00	0.000000000000000000e+00	0.000000000000000000e+00	0.000000000000000000e+00	0.000000000000000000e+00	0.000000000000000000e+00	0.000000000000000000e+00	0.000000000000000000e+00	0.000000000000000000e+00	0.000000000000000000e+00	0.000000000000000000e+00	0.000000000000000000e+00	0.000000000000000000e+00	0.000000000000000000e+00	0.000000000000000000e+00	0.000000000000000000e+00	0.000000000000000000e+00	0.000000000000000000e+00
0.000000000000000000e+00	0.000000000000000000e+00	0.000000000000000000e+00	0.000000000000000000e+00	0.000000000000000000e+00	0.000000000000000000e+00	0.000000000000000000e+00	0.000000000000000000e+00	0.000000000000000000e+00	0.000000000000000000e+00	0.000000000000000000e+00	0.000000000000000000e+00	0.000000000000000000e+00	0.000000000000000000e+00	0.000000000000000000e+00	0.000000000000000000e+00	0.000000000000000000e+00	0.000000000000000000e+00	0.000000000000000000e+00	0.000000000000000000e+00	0.000000000000000000e+00	0.000000000000000000e+00	0.000000000000000000e+00	0.000000000000000000e+00	0.000000000000000000e+00	0.000000000000000000e+00	0.000000000000000000e+00	0.000000000000000000e+00	0.000000000000000000e+00	0.000000000000000000e+00	0.000000000000000000e+00	0.000000000000000000e+00	0.000000000000000000e+00	0.000000000000000000e+00	0.000000000000000000e+00	0.000000000000000000e+00	0.000000000000000000e+00	0.000000000000000000e+00	0.000000000000000000e+00	0.000000000000000000e+00	0.000000000000000000e+00	0.000000000000000000e+00	0.000000000000000000e+00	0.000000000000000000e+00	0.000000000000000000e+00	0.000000000000000000e+00	0.000000000000000000e+00	0.000000000000000000e+00	0.000000000000000000e+00	0.000000000000000000e+00
0.000000000000000000e+00	0.000000000000000000e+00	0.000000000000000000e+00	0.000000000000000000e+00	0.000000000000000000e+00	0.000000000000000000e+00	0.000000000000000000e+00	0.000000000000000000e+00	0.000000000000000000e+00	0.000000000000000000e+00	0.000000000000000000e+00	0.000000000000000000e+00	0.000000000000000000e+00	0.000000000000000000e+00	0.000000000000000000e+00	0.000000000000000000e+00	0.000000000000000000e+00	0.000000000000000000e+00	0.000000000000000000e+00	0.000000000000000000e+00	0.000000000000000000e+00	0.000000000000000000e+00	0.000000000000000000e+00	0.000000000000000000e+00	0.000000000000000000e+00	0.000000000000000000e+00	0.000000000000000000e+00	0.000000000000000000e+00	0.000000000000000000e+00	0.000000000000000000e+00	0.000000000000000000e+00	0.000000000000000000e+00	0.000000000000000000e+00	0.000000000000000000e+00	0.000000000000000000e+00	0.000000000000000000e+00	0.000000000000000000e+00	0.000000000000000000e+00	0.000000000000000000e+00	0.000000000000000000e+00	0.000000000000000000e+00	0.000000000000000000e+00	0.000000000000000000e+00	0.000000000000000000e+00	0.000000000000000000e+00	0.000000000000000000e+00	0.000000000000000000e+00	0.000000000000000000e+00	0.000000000000000000e+00	0.000000000000000000e+00
0.000000000000000000e+00	0.000000000000000000e+00	0.000000000000000000e+00	0.000000000000000000e+00	0.000000000000000000e+00	0.000000000000000000e+00	0.000000000000000000e+00	0.000000000000000000e+00	0.000000000000000000e+00	0.000000000000000000e+00	0.000000000000000000e+00	0.000000000000000000e+00	0.000000000000000000e+00	0.000000000000000000e+00	0.000000000000000000e+00	0.000000000000000000e+00	0.000000000000000000e+00	0.000000000000000000e+00	0.000000000000000000e+00	0.000000000000000000e+00	0.000000000000000000e+00	0.000000000000000000e+00	0.000000000000000000e+00	0.000000000000000000e+00	0.000000000000000000e+00	0.000000000000000000e+00	0.000000000000000000e+00	0.000000000000000000e+00	0.000000000000000000e+00	0.000000000000000000e+00	0.000000000000000000e+00	0.000000000000000000e+00	0.000000000000000000e+00	0.000000000000000000e+00	0.000000000000000000e+00	0.000000000000000000e+00	0.000000000000000000e+00	0.000000000000000000e+00	0.000000000000000000e+00	0.000000000000000000e+00	0.000000000000000000e+00	0.000000000000000000e+00	0.000000000000000000e+00	0.000000000000000000e+00	0.000000000000000000e+00	0.000000000000000000e+00	0.000000000000000000e+00	0.000000000000000000e+00	0.000000000000000000e+00	0.000000000000000000e+00
0.000000000000000000e+00	0.000000000000000000e+00	0.000000000000000000e+00	0.000000000000000000e+00	0.000000000000000000e+00	0.000000000000000000e+00	0.000000000000000000e+00	0.000000000000000000e+00	0.000000000000000000e+00	0.000000000000000000e+00	0.000000000000000000e+00	0.000000000000000000e+00	0.000000000000000000e+00	0.000000000000000000e+00	0.000000000000000000e+00	0.000000000000000000e+00	0.000000000000000000e+00	0.000000000000000000e+00	0.000000000000000000e+00	0.000000000000000000e+00	0.000000000000000000e+00	0.000000000000000000e+00	0.000000000000000000e+00	0.000000000000000000e+00	0.000000000000000000e+00	0.000000000000000000e+00	0.000000000000000000e+00	0.000000000000000000e+00	0.000000000000000000e+00	0.000000000000000000e+00	0.000000000000000000e+00	0.000000000000000000e+00	0.000000000000000000e+00	0.000000000000000000e+00	0.000000000000000000e+00	0.000000000000000000e+00	0.000000000000000000e+00	0.000000000000000000e+00	0.000000000000000000e+00	0.000000000000000000e+00	0.000000000000000000e+00	0.000000000000000000e+00	0.000000000000000000e+00	0.000000000000000000e+00	0.000000000000000000e+00	0.000000000000000000e+00	0.000000000000000000e+00	0.000000000000000000e+00	0.000000000000000000e+00	0.000000000000000000e+00
0.000000000000000000e+00	0.000000000000000000e+00	0.000000000000000000e+00	0.000000000000000000e+00	0.000000000000000000e+00	0.000000000000000000e+00	0.000000000000000000e+00	0.000000000000000000e+00	0.000000000000000000e+00	0.000000000000000000e+00	0.000000000000000000e+00	0.000000000000000000e+00	0.000000000000000000e+00	0.000000000000000000e+00	0.000000000000000000e+00	0.000000000000000000e+00	0.000000000000000000e+00	0.000000000000000000e+00	0.000000000000000000e+00	0.000000000000000000e+00	0.000000000000000000e+00	0.000000000000000000e+00	0.000000000000000000e+00	0.000000000000000000e+00	0.000000000000000000e+00	0.000000000000000000e+00	0.000000000000000000e+00	0.000000000000000000e+00	0.000000000000000000e+00	0.000000000000000000e+00	0.000000000000000000e+00	0.000000000000000000e+00	0.000000000000000000e+00	0.000000000000000000e+00	0.000000000000000000e+00	0.000000000000000000e+00	0.000000000000000000e+00	0.000000000000000000e+00	0.000000000000000000e+00	0.000000000000000000e+00	0.000000000000000000e+00	0.000000000000000000e+00	0.000000000000000000e+00	0.000000000000000000e+00	0.000000000000000000e+00	0.000000000000000000e+00	0.000000000000000000e+00	0.000000000000000000e+00	0.000000000000000000e+00	0.000000000000000000e+00
0.000000000000000000e+00	0.000000000000000000e+00	0.000000000000000000e+00	0.000000000000000000e+00	0.000000000000000000e+00	0.000000000000000000e+00	0.000000000000000000e+00	0.000000000000000000e+00	0.000000000000000000e+00	0.000000000000000000e+00	0.000000000000000000e+00	0.000000000000000000e+00	0.000000000000000000e+00	0.000000000000000000e+00	0.000000000000000000e+00	0.000000000000000000e+00	0.000000000000000000e+00	0.000000000000000000e+00	0.000000000000000000e+00	0.000000000000000000e+00	0.000000000000000000e+00	0.000000000000000000e+00	0.000000000000000000e+00	0.000000000000000000e+00	0.000000000000000000e+00	0.000000000000000000e+00	0.000000000000000000e+00	0.000000000000000000e+00	0.000000000000000000e+00	0.000000000000000000e+00	0.000000000000000000e+00	0.000000000000000000e+00	0.000000000000000000e+00	0.000000000000000000e+00	0.000000000000000000e+00	0.000000000000000000e+00	0.000000000000000000e+00	0.000000000000000000e+00	0.000000000000000000e+00	0.000000000000000000e+00	0.000000000000000000e+00	0.000000000000000000e+00	0.000000000000000000e+00	0.000000000000000000e+00	0.000000000000000000e+00	0.000000000000000000e+00	0.000000000000000000e+00	0.000000000000000000e+00	0.000000000000000000e+00	0.000000000000000000e+00
0.000000000000000000e+00	0.000000000000000000e+00	0.000000000000000000e+00	0.000000000000000000e+00	0.000000000000000000e+00	0.000000000000000000e+00	0.000000000000000000e+00	0.000000000000000000e+00	0.000000000000000000e+00	0.000000000000000000e+00	0.000000000000000000e+00	0.000000000000000000e+00	0.000000000000000000e+00	0.000000000000000000e+00	0.000000000000000000e+00	0.000000000000000000e+00	0.000000000000000000e+00	0.000000000000000000e+00	0.000000000000000000e+00	0.000000000000000000e+00	0.000000000000000000e+00	0.000000000000000000e+00	0.000000000000000000e+00	0.000000000000000000e+00	0.000000000000000000e+00	0.000000000000000000e+00	0.000000000000000000e+00	0.000000000000000000e+00	0.000000000000000000e+00	0.000000000000000000e+00	0.000000000000000000e+00	0.000000000000000000e+00	0.000000000000000000e+00	0.000000000000000000e+00	0.000000000000000000e+00	0.000000000000000000e+00	0.000000000000000000e+00	0.000000000000000000e+00	0.000000000000000000e+00	0.000000000000000000e+00	0.000000000000000000e+00	0.000000000000000000e+00	0.000000000000000000e+00	0.000000000000000000e+00	0.000000000000000000e+00	0.000000000000000000e+00	0.000000000000000000e+00	0.000000000000000000e+00	0.000000000000000000e+00	0.000000000000000000e+00
0.000000000000000000e+00	0.000000000000000000e+00	0.000000000000000000e+00	0.000000000000000000e+00	0.000000000000000000e+00	0.000000000000000000e+00	0.000000000000000000e+00	0.000000000000000000e+00	0.000000000000000000e+00	0.000000000000000000e+00	0.000000000000000000e+00	0.000000000000000000e+00	0.000000000000000000e+00	0.000000000000000000e+00	0.000000000000000000e+00	0.000000000000000000e+00	0.000000000000000000e+00	0.000000000000000000e+00	0.000000000000000000e+00	0.000000000000000000e+00	0.000000000000000000e+00	0.000000000000000000e+00	0.000000000000000000e+00	0.000000000000000000e+00	0.000000000000000000e+00	0.000000000000000000e+00	0.000000000000000000e+00	0.000000000000000000e+00	0.000000000000000000e+00	0.000000000000000000e+00	0.000000000000000000e+00	0.000000000000000000e+00	0.000000000000000000e+00	0.000000000000000000e+00	0.000000000000000000e+00	0.000000000000000000e+00	0.000000000000000000e+00	0.000000000000000000e+00	0.000000000000000000e+00	0.000000000000000000e+00	0.000000000000000000e+00	0.000000000000000000e+00	0.000000000000000000e+00	0.000000000000000000e+00	0.000000000000000000e+00	0.000000000000000000e+00	0.000000000000000000e+00	0.000000000000000000e+00	0.000000000000000000e+00	0.000000000000000000e+00
0.000000000000000000e+00	0.000000000000000000e+00	0.000000000000000000e+00	0.000000000000000000e+00	0.000000000000000000e+00	0.000000000000000000e+00	0.000000000000000000e+00	0.000000000000000000e+00	0.000000000000000000e+00	0.000000000000000000e+00	0.000000000000000000e+00	0.000000000000000000e+00	0.000000000000000000e+00	0.000000000000000000e+00	0.000000000000000000e+00	0.000000000000000000e+00	0.000000000000000000e+00	0.000000000000000000e+00	0.000000000000000000e+00	0.000000000000000000e+00	0.000000000000000000e+00	0.000000000000000000e+00	0.000000000000000000e+00	0.000000000000000000e+00	0.000000000000000000e+00	0.000000000000000000e+00	0.000000000000000000e+00	0.000000000000000000e+00	0.000000000000000000e+00	0.000000000000000000e+00	0.000000000000000000e+00	0.000000000000000000e+00	0.000000000000000000e+00	0.000000000000000000e+00	0.000000000000000000e+00	0.000000000000000000e+00	0.000000000000000000e+00	0.000000000000000000e+00	0.000000000000000000e+00	0.000000000000000000e+00	0.000000000000000000e+00	0.000000000000000000e+00	0.000000000000000000e+00	0.000000000000000000e+00	0.000000000000000000e+00	0.000000000000000000e+00	0.000000000000000000e+00	0.000000000000000000e+00	0.000000000000000000e+00	0.000000000000000000e+00
0.000000000000000000e+00	0.000000000000000000e+00	0.000000000000000000e+00	0.000000000000000000e+00	0.000000000000000000e+00	0.000000000000000000e+00	0.000000000000000000e+00	0.000000000000000000e+00	0.000000000000000000e+00	0.000000000000000000e+00	0.000000000000000000e+00	0.000000000000000000e+00	0.000000000000000000e+00	0.000000000000000000e+00	0.000000000000000000e+00	0.000000000000000000e+00	0.000000000000000000e+00	0.000000000000000000e+00	0.000000000000000000e+00	0.000000000000000000e+00	0.000000000000000000e+00	0.000000000000000000e+00	0.000000000000000000e+00	0.000000000000000000e+00	0.000000000000000000e+00	0.000000000000000000e+00	0.000000000000000000e+00	0.000000000000000000e+00	0.000000000000000000e+00	0.000000000000000000e+00	0.000000000000000000e+00	0.000000000000000000e+00	0.000000000000000000e+00	0.000000000000000000e+00	0.000000000000000000e+00	0.000000000000000000e+00	0.000000000000000000e+00	0.000000000000000000e+00	0.000000000000000000e+00	0.000000000000000000e+00	0.000000000000000000e+00	0.000000000000000000e+00	0.000000000000000000e+00	0.000000000000000000e+00	0.000000000000000000e+00	0.000000000000000000e+00	0.000000000000000000e+00	0.000000000000000000e+00	0.000000000000000000e+00	0.000000000000000000e+00
0.000000000000000000e+00	0.000000000000000000e+00	0.000000000000000000e+00	0.000000000000000000e+00	0.000000000000000000e+00	0.000000000000000000e+00	0.000000000000000000e+00	0.000000000000000000e+00	0.000000000000000000e+00	0.000000000000000000e+00	0.000000000000000000e+00	0.000000000000000000e+00	0.000000000000000000e+00	0.000000000000000000e+00	0.000000000000000000e+00	0.000000000000000000e+00	0.000000000000000000e+00	0.000000000000000000e+00	0.000000000000000000e+00	0.000000000000000000e+00	0.000000000000000000e+00	0.000000000000000000e+00	0.000000000000000000e+00	0.000000000000000000e+00	0.000000000000000000e+00	0.000000000000000000e+00	0.000000000000000000e+00	0.000000000000000000e+00	0.000000000000000000e+00	0.000000000000000000e+00	0.000000000000000000e+00	0.000000000000000000e+00	0.000000000000000000e+00	0.000000000000000000e+00	0.000000000000000000e+00	0.000000000000000000e+00	0.000000000000000000e+00	0.000000000000000000e+00	0.000000000000000000e+00	0.000000000000000000e+00	0.000000000000000000e+00	0.000000000000000000e+00	0.000000000000000000e+00	0.000000000000000000e+00	0.000000000000000000e+00	0.000000000000000000e+00	0.000000000000000000e+00	0.000000000000000000e+00	0.000000000000000000e+00	0.000000000000000000e+00
0.000000000000000000e+00	0.000000000000000000e+00	0.000000000000000000e+00	0.000000000000000000e+00	0.000000000000000000e+00	0.000000000000000000e+00	0.000000000000000000e+00	0.000000000000000000e+00	0.000000000000000000e+00	0.000000000000000000e+00	0.000000000000000000e+00	0.000000000000000000e+00	0.000000000000000000e+00	0.000000000000000000e+00	0.000000000000000000e+00	0.000000000000000000e+00	0.000000000000000000e+00	0.000000000000000000e+00	0.000000000000000000e+00	0.000000000000000000e+00	0.000000000000000000e+00	0.000000000000000000e+00	0.000000000000000000e+00	0.000000000000000000e+00	0.000000000000000000e+00	0.000000000000000000e+00	0.000000000000000000e+00	0.000000000000000000e+00	0.000000000000000000e+00	0.000000000000000000e+00	0.000000000000000000e+00	0.000000000000000000e+00	0.000000000000000000e+00	0.000000000000000000e+00	0.000000000000000000e+00	0.000000000000000000e+00	0.000000000000000000e+00	0.000000000000000000e+00	0.000000000000000000e+00	0.000000000000000000e+00	0.000000000000000000e+00	0.000000000000000000e+00	0.000000000000000000e+00	0.000000000000000000e+00	0.000000000000000000e+00	0.000000000000000000e+00	0.000000000000000000e+00	0.000000000000000000e+00	0.000000000000000000e+00	0.000000000000000000e+00
0.000000000000000000e+00	0.000000000000000000e+00	0.000000000000000000e+00	0.000000000000000000e+00	0.000000000000000000e+00	0.000000000000000000e+00	0.000000000000000000e+00	0.000000000000000000e+00	0.000000000000000000e+00	0.000000000000000000e+00	0.000000000000000000e+00	0.000000000000000000e+00	0.000000000000000000e+00	0.000000000000000000e+00	0.000000000000000000e+00	0.000000000000000000e+00	0.000000000000000000e+00	0.000000000000000000e+00	0.000000000000000000e+00	0.000000000000000000e+00	0.000000000000000000e+00	0.000000000000000000e+00	0.000000000000000000e+00	0.000000000000000000e+00	0.000000000000000000e+00	0.000000000000000000e+00	0.000000000000000000e+00	0.000000000000000000e+00	0.000000000000000000e+00	0.000000000000000000e+00	0.000000000000000000e+00	0.000000000000000000e+00	0.000000000000000000e+00	0.000000000000000000e+00	0.000000000000000000e+00	0.000000000000000000e+00	0.000000000000000000e+00	0.000000000000000000e+00	0.000000000000000000e+00	0.000000000000000000e+00	0.000000000000000000e+00	0.000000000000000000e+00	0.000000000000000000e+00	0.000000000000000000e+00	0.000000000000000000e+00	0.000000000000000000e+00	0.000000000000000000e+00	0.000000000000000000e+00	0.000000000000000000e+00	0.000000000000000000e+00
0.000000000000000000e+00	0.000000000000000000e+00	0.000000000000000000e+00	0.000000000000000000e+00	0.000000000000000000e+00	0.000000000000000000e+00	0.000000000000000000e+00	0.000000000000000000e+00	0.000000000000000000e+00	0.000000000000000000e+00	0.000000000000000000e+00	0.000000000000000000e+00	0.000000000000000000e+00	0.000000000000000000e+00	0.000000000000000000e+00	0.000000000000000000e+00	0.000000000000000000e+00	0.000000000000000000e+00	0.000000000000000000e+00	0.000000000000000000e+00	0.000000000000000000e+00	0.000000000000000000e+00	0.000000000000000000e+00	0.000000000000000000e+00	0.000000000000000000e+00	0.000000000000000000e+00	0.000000000000000000e+00	0.000000000000000000e+00	0.000000000000000000e+00	0.000000000000000000e+00	0.000000000000000000e+00	0.000000000000000000e+00	0.000000000000000000e+00	0.000000000000000000e+00	0.000000000000000000e+00	0.000000000000000000e+00	0.000000000000000000e+00	0.000000000000000000e+00	0.000000000000000000e+00	0.000000000000000000e+00	0.000000000000000000e+00	0.000000000000000000e+00	0.000000000000000000e+00	0.000000000000000000e+00	0.000000000000000000e+00	0.000000000000000000e+00	0.000000000000000000e+00	0.000000000000000000e+00	0.000000000000000000e+00	0.000000000000000000e+00
0.000000000000000000e+00	0.000000000000000000e+00	0.000000000000000000e+00	0.000000000000000000e+00	0.000000000000000000e+00	0.000000000000000000e+00	0.000000000000000000e+00	0.000000000000000000e+00	0.000000000000000000e+00	0.000000000000000000e+00	0.000000000000000000e+00	0.000000000000000000e+00	0.000000000000000000e+00	0.000000000000000000e+00	0.000000000000000000e+00	0.000000000000000000e+00	0.000000000000000000e+00	0.000000000000000000e+00	0.000000000000000000e+00	0.000000000000000000e+00	0.000000000000000000e+00	0.000000000000000000e+00	0.000000000000000000e+00	0.000000000000000000e+00	0.000000000000000000e+00	0.000000000000000000e+00	0.000000000000000000e+00	0.000000000000000000e+00	0.000000000000000000e+00	0.000000000000000000e+00	0.000000000000000000e+00	0.000000000000000000e+00	0.000000000000000000e+00	0.000000000000000000e+00	0.000000000000000000e+00	0.000000000000000000e+00	0.000000000000000000e+00	0.000000000000000000e+00	0.000000000000000000e+00	0.000000000000000000e+00	0.000000000000000000e+00	0.000000000000000000e+00	0.000000000000000000e+00	0.000000000000000000e+00	0.000000000000000000e+00	0.000000000000000000e+00	0.000000000000000000e+00	0.000000000000000000e+00	0.000000000000000000e+00	0.000000000000000000e+00
0.000000000000000000e+00	0.000000000000000000e+00	0.000000000000000000e+00	0.000000000000000000e+00	0.000000000000000000e+00	0.000000000000000000e+00	0.000000000000000000e+00	0.000000000000000000e+00	0.000000000000000000e+00	0.000000000000000000e+00	0.000000000000000000e+00	0.000000000000000000e+00	0.000000000000000000e+00	0.000000000000000000e+00	0.000000000000000000e+00	0.000000000000000000e+00	0.000000000000000000e+00	0.000000000000000000e+00	0.000000000000000000e+00	0.000000000000000000e+00	0.000000000000000000e+00	0.000000000000000000e+00	0.000000000000000000e+00	0.000000000000000000e+00	0.000000000000000000e+00	0.000000000000000000e+00	0.000000000000000000e+00	0.000000000000000000e+00	0.000000000000000000e+00	0.000000000000000000e+00	0.000000000000000000e+00	0.000000000000000000e+00	0.000000000000000000e+00	0.000000000000000000e+00	0.000000000000000000e+00	0.000000000000000000e+00	0.000000000000000000e+00	0.000000000000000000e+00	0.000000000000000000e+00	0.000000000000000000e+00	0.000000000000000000e+00	0.000000000000000000e+00	0.000000000000000000e+00	0.000000000000000000e+00	0.000000000000000000e+00	0.000000000000000000e+00	0.000000000000000000e+00	0.000000000000000000e+00	0.000000000000000000e+00	0.000000000000000000e+00
0.000000000000000000e+00	0.000000000000000000e+00	0.000000000000000000e+00	0.000000000000000000e+00	0.000000000000000000e+00	0.000000000000000000e+00	0.000000000000000000e+00	0.000000000000000000e+00	0.000000000000000000e+00	0.000000000000000000e+00	0.000000000000000000e+00	0.000000000000000000e+00	0.000000000000000000e+00	0.000000000000000000e+00	0.000000000000000000e+00	0.000000000000000000e+00	0.000000000000000000e+00	0.000000000000000000e+00	0.000000000000000000e+00	0.000000000000000000e+00	0.000000000000000000e+00	0.000000000000000000e+00	0.000000000000000000e+00	0.000000000000000000e+00	0.000000000000000000e+00	0.000000000000000000e+00	0.000000000000000000e+00	0.000000000000000000e+00	0.000000000000000000e+00	0.000000000000000000e+00	0.000000000000000000e+00	0.000000000000000000e+00	0.000000000000000000e+00	0.000000000000000000e+00	0.000000000000000000e+00	0.000000000000000000e+00	0.000000000000000000e+00	0.000000000000000000e+00	0.000000000000000000e+00	0.000000000000000000e+00	0.000000000000000000e+00	0.000000000000000000e+00	0.000000000000000000e+00	0.000000000000000000e+00	0.000000000000000000e+00	0.000000000000000000e+00	0.000000000000000000e+00	0.000000000000000000e+00	0.000000000000000000e+00	0.000000000000000000e+00
0.000000000000000000e+00	0.000000000000000000e+00	0.000000000000000000e+00	0.000000000000000000e+00	0.000000000000000000e+00	0.000000000000000000e+00	0.000000000000000000e+00	0.000000000000000000e+00	0.000000000000000000e+00	0.000000000000000000e+00	0.000000000000000000e+00	0.000000000000000000e+00	0.000000000000000000e+00	0.000000000000000000e+00	0.000000000000000000e+00	0.000000000000000000e+00	0.000000000000000000e+00	0.000000000000000000e+00	0.000000000000000000e+00	0.000000000000000000e+00	0.000000000000000000e+00	0.000000000000000000e+00	0.000000000000000000e+00	0.000000000000000000e+00	0.000000000000000000e+00	0.000000000000000000e+00	0.000000000000000000e+00	0.000000000000000000e+00	0.000000000000000000e+00	0.000000000000000000e+00	0.000000000000000000e+00	0.000000000000000000e+00	0.000000000000000000e+00	0.000000000000000000e+00	0.000000000000000000e+00	0.000000000000000000e+00	0.000000000000000000e+00	0.000000000000000000e+00	0.000000000000000000e+00	0.000000000000000000e+00	0.000000000000000000e+00	0.000000000000000000e+00	0.000000000000000000e+00	0.000000000000000000e+00	0.000000000000000000e+00	0.000000000000000000e+00	0.000000000000000000e+00	0.000000000000000000e+00	0.000000000000000000e+00	0.000000000000000000e+00
0.000000000000000000e+00	0.000000000000000000e+00	0.000000000000000000e+00	0.000000000000000000e+00	0.000000000000000000e+00	0.000000000000000000e+00	0.000000000000000000e+00	0.000000000000000000e+00	0.000000000000000000e+00	0.000000000000000000e+00	0.000000000000000000e+00	0.000000000000000000e+00	0.000000000000000000e+00	0.000000000000000000e+00	0.000000000000000000e+00	0.000000000000000000e+00	0.000000000000000000e+00	0.000000000000000000e+00	0.000000000000000000e+00	0.000000000000000000e+00	0.000000000000000000e+00	0.000000000000000000e+00	0.000000000000000000e+00	0.000000000000000000e+00	0.000000000000000000e+00	0.000000000000000000e+00	0.000000000000000000e+00	0.000000000000000000e+00	0.000000000000000000e+00	0.000000000000000000e+00	0.000000000000000000e+00	0.000000000000000000e+00	0.000000000000000000e+00	0.000000000000000000e+00	0.000000000000000000e+00	0.000000000000000000e+00	0.000000000000000000e+00	0.000000000000000000e+00	0.000000000000000000e+00	0.000000000000000000e+00	0.000000000000000000e+00	0.000000000000000000e+00	0.000000000000000000e+00	0.000000000000000000e+00	0.000000000000000000e+00	0.000000000000000000e+00	0.000000000000000000e+00	0.000000000000000000e+00	0.000000000000000000e+00	0.000000000000000000e+00
0.000000000000000000e+00	0.000000000000000000e+00	0.000000000000000000e+00	0.000000000000000000e+00	0.000000000000000000e+00	0.000000000000000000e+00	0.000000000000000000e+00	0.000000000000000000e+00	0.000000000000000000e+00	0.000000000000000000e+00	0.000000000000000000e+00	0.000000000000000000e+00	0.000000000000000000e+00	0.000000000000000000e+00	0.000000000000000000e+00	0.000000000000000000e+00	0.000000000000000000e+00	0.000000000000000000e+00	0.000000000000000000e+00	0.000000000000000000e+00	0.000000000000000000e+00	0.000000000000000000e+00	0.000000000000000000e+00	0.000000000000000000e+00	0.000000000000000000e+00	0.000000000000000000e+00	0.000000000000000000e+00	0.000000000000000000e+00	0.000000000000000000e+00	0.000000000000000000e+00	0.000000000000000000e+00	0.000000000000000000e+00	0.000000000000000000e+00	0.000000000000000000e+00	0.000000000000000000e+00	0.000000000000000000e+00	0.000000000000000000e+00	0.000000000000000000e+00	0.000000000000000000e+00	0.000000000000000000e+00	0.000000000000000000e+00	0.000000000000000000e+00	0.000000000000000000e+00	0.000000000000000000e+00	0.000000000000000000e+00	0.000000000000000000e+00	0.000000000000000000e+00	0.000000000000000000e+00	0.000000000000000000e+00	0.000000000000000000e+00
0.000000000000000000e+00	0.000000000000000000e+00	0.000000000000000000e+00	0.000000000000000000e+00	0.000000000000000000e+00	0.000000000000000000e+00	0.000000000000000000e+00	0.000000000000000000e+00	0.000000000000000000e+00	0.000000000000000000e+00	0.000000000000000000e+00	0.000000000000000000e+00	0.000000000000000000e+00	0.000000000000000000e+00	0.000000000000000000e+00	0.000000000000000000e+00	0.000000000000000000e+00	0.000000000000000000e+00	0.000000000000000000e+00	0.000000000000000000e+00	0.000000000000000000e+00	0.000000000000000000e+00	0.000000000000000000e+00	0.000000000000000000e+00	0.000000000000000000e+00	0.000000000000000000e+00	0.000000000000000000e+00	0.000000000000000000e+00	0.000000000000000000e+00	0.000000000000000000e+00	0.000000000000000000e+00	0.000000000000000000e+00	0.000000000000000000e+00	0.000000000000000000e+00	0.000000000000000000e+00	0.000000000000000000e+00	0.000000000000000000e+00	0.000000000000000000e+00	0.000000000000000000e+00	0.000000000000000000e+00	0.000000000000000000e+00	0.000000000000000000e+00	0.000000000000000000e+00	0.000000000000000000e+00	0.000000000000000000e+00	0.000000000000000000e+00	0.000000000000000000e+00	0.000000000000000000e+00	0.000000000000000000e+00	0.000000000000000000e+00
0.000000000000000000e+00	0.000000000000000000e+00	0.000000000000000000e+00	0.000000000000000000e+00	0.000000000000000000e+00	0.000000000000000000e+00	0.000000000000000000e+00	0.000000000000000000e+00	0.000000000000000000e+00	0.000000000000000000e+00	0.000000000000000000e+00	0.000000000000000000e+00	0.000000000000000000e+00	0.000000000000000000e+00	0.000000000000000000e+00	0.000000000000000000e+00	0.000000000000000000e+00	0.000000000000000000e+00	0.000000000000000000e+00	0.000000000000000000e+00	0.000000000000000000e+00	0.000000000000000000e+00	0.000000000000000000e+00	0.000000000000000000e+00	0.000000000000000000e+00	0.000000000000000000e+00	0.000000000000000000e+00	0.000000000000000000e+00	0.000000000000000000e+00	0.000000000000000000e+00	0.000000000000000000e+00	0.000000000000000000e+00	0.000000000000000000e+00	0.000000000000000000e+00	0.000000000000000000e+00	0.000000000000000000e+00	0.000000000000000000e+00	0.000000000000000000e+00	0.000000000000000000e+00	0.000000000000000000e+00	0.000000000000000000e+00	0.000000000000000000e+00	0.000000000000000000e+00	0.000000000000000000e+00	0.000000000000000000e+00	0.000000000000000000e+00	0.000000000000000000e+00	0.000000000000000000e+00	0.000000000000000000e+00	0.000000000000000000e+00
0.000000000000000000e+00	0.000000000000000000e+00	0.000000000000000000e+00	0.000000000000000000e+00	0.000000000000000000e+00	0.000000000000000000e+00	0.000000000000000000e+00	0.000000000000000000e+00	0.000000000000000000e+00	0.000000000000000000e+00	0.000000000000000000e+00	0.000000000000000000e+00	0.000000000000000000e+00	0.000000000000000000e+00	0.000000000000000000e+00	0.000000000000000000e+00	0.000000000000000000e+00	0.000000000000000000e+00	0.000000000000000000e+00	0.000000000000000000e+00	0.000000000000000000e+00	0.000000000000000000e+00	0.000000000000000000e+00	0.000000000000000000e+00	0.000000000000000000e+00	0.000000000000000000e+00	0.000000000000000000e+00	0.000000000000000000e+00	0.000000000000000000e+00	0.000000000000000000e+00	0.000000000000000000e+00	0.000000000000000000e+00	0.000000000000000000e+00	0.000000000000000000e+00	0.000000000000000000e+00	0.000000000000000000e+00	0.000000000000000000e+00	0.000000000000000000e+00	0.000000000000000000e+00	0.000000000000000000e+00	0.000000000000000000e+00	0.000000000000000000e+00	0.000000000000000000e+00	0.000000000000000000e+00	0.000000000000000000e+00	0.000000000000000000e+00	0.000000000000000000e+00	0.000000000000000000e+00	0.000000000000000000e+00	0.000000000000000000e+00
0.000000000000000000e+00	0.000000000000000000e+00	0.000000000000000000e+00	0.000000000000000000e+00	0.000000000000000000e+00	0.000000000000000000e+00	0.000000000000000000e+00	0.000000000000000000e+00	0.000000000000000000e+00	0.000000000000000000e+00	0.000000000000000000e+00	0.000000000000000000e+00	0.000000000000000000e+00	0.000000000000000000e+00	0.000000000000000000e+00	0.000000000000000000e+00	0.000000000000000000e+00	0.000000000000000000e+00	0.000000000000000000e+00	0.000000000000000000e+00	0.000000000000000000e+00	0.000000000000000000e+00	0.000000000000000000e+00	0.000000000000000000e+00	0.000000000000000000e+00	0.000000000000000000e+00	0.000000000000000000e+00	0.000000000000000000e+00	0.000000000000000000e+00	0.000000000000000000e+00	0.000000000000000000e+00	0.000000000000000000e+00	0.000000000000000000e+00	0.000000000000000000e+00	0.000000000000000000e+00	0.000000000000000000e+00	0.000000000000000000e+00	0.000000000000000000e+00	0.000000000000000000e+00	0.000000000000000000e+00	0.000000000000000000e+00	0.000000000000000000e+00	0.000000000000000000e+00	0.000000000000000000e+00	0.000000000000000000e+00	0.000000000000000000e+00	0.000000000000000000e+00	0.000000000000000000e+00	0.000000000000000000e+00	0.000000000000000000e+00
0.000000000000000000e+00	0.000000000000000000e+00	0.000000000000000000e+00	0.000000000000000000e+00	0.000000000000000000e+00	0.000000000000000000e+00	0.000000000000000000e+00	0.000000000000000000e+00	0.000000000000000000e+00	0.000000000000000000e+00	0.000000000000000000e+00	0.000000000000000000e+00	0.000000000000000000e+00	0.000000000000000000e+00	0.000000000000000000e+00	0.000000000000000000e+00	0.000000000000000000e+00	0.000000000000000000e+00	0.000000000000000000e+00	0.000000000000000000e+00	0.000000000000000000e+00	0.000000000000000000e+00	0.000000000000000000e+00	0.000000000000000000e+00	0.000000000000000000e+00	0.000000000000000000e+00	0.000000000000000000e+00	0.000000000000000000e+00	0.000000000000000000e+00	0.000000000000000000e+00	0.000000000000000000e+00	0.000000000000000000e+00	0.000000000000000000e+00	0.000000000000000000e+00	0.000000000000000000e+00	0.000000000000000000e+00	0.000000000000000000e+00	0.000000000000000000e+00	0.000000000000000000e+00	0.000000000000000000e+00	0.000000000000000000e+00	0.000000000000000000e+00	0.000000000000000000e+00	0.000000000000000000e+00	0.000000000000000000e+00	0.000000000000000000e+00	0.000000000000000000e+00	0.000000000000000000e+00	0.000000000000000000e+00	0.000000000000000000e+00
0.000000000000000000e+00	0.000000000000000000e+00	0.000000000000000000e+00	0.000000000000000000e+00	0.000000000000000000e+00	0.000000000000000000e+00	0.000000000000000000e+00	0.000000000000000000e+00	0.000000000000000000e+00	0.000000000000000000e+00	0.000000000000000000e+00	0.000000000000000000e+00	0.000000000000000000e+00	0.000000000000000000e+00	0.000000000000000000e+00	0.000000000000000000e+00	0.000000000000000000e+00	0.000000000000000000e+00	0.000000000000000000e+00	0.000000000000000000e+00	0.000000000000000000e+00	0.000000000000000000e+00	0.000000000000000000e+00	0.000000000000000000e+00	0.000000000000000000e+00	0.000000000000000000e+00	0.000000000000000000e+00	0.000000000000000000e+00	0.000000000000000000e+00	0.000000000000000000e+00	0.000000000000000000e+00	0.000000000000000000e+00	0.000000000000000000e+00	0.000000000000000000e+00	0.000000000000000000e+00	0.000000000000000000e+00	0.000000000000000000e+00	0.000000000000000000e+00	0.000000000000000000e+00	0.000000000000000000e+00	0.000000000000000000e+00	0.000000000000000000e+00	0.000000000000000000e+00	0.000000000000000000e+00	0.000000000000000000e+00	0.000000000000000000e+00	0.000000000000000000e+00	0.000000000000000000e+00	0.000000000000000000e+00	0.000000000000000000e+00
0.000000000000000000e+00	0.000000000000000000e+00	0.000000000000000000e+00	0.000000000000000000e+00	0.000000000000000000e+00	0.000000000000000000e+00	0.000000000000000000e+00	0.000000000000000000e+00	0.000000000000000000e+00	0.000000000000000000e+00	0.000000000000000000e+00	0.000000000000000000e+00	0.000000000000000000e+00	0.000000000000000000e+00	0.000000000000000000e+00	0.000000000000000000e+00	0.000000000000000000e+00	0.000000000000000000e+00	0.000000000000000000e+00	0.000000000000000000e+00	0.000000000000000000e+00	0.000000000000000000e+00	0.000000000000000000e+00	0.000000000000000000e+00	0.000000000000000000e+00	0.000000000000000000e+00	0.000000000000000000e+00	0.000000000000000000e+00	0.000000000000000000e+00	0.000000000000000000e+00	0.000000000000000000e+00	0.000000000000000000e+00	0.000000000000000000e+00	0.000000000000000000e+00	0.000000000000000000e+00	0.000000000000000000e+00	0.000000000000000000e+00	0.000000000000000000e+00	0.000000000000000000e+00	0.000000000000000000e+00	0.000000000000000000e+00	0.000000000000000000e+00	0.000000000000000000e+00	0.000000000000000000e+00	0.000000000000000000e+00	0.000000000000000000e+00	0.000000000000000000e+00	0.000000000000000000e+00	0.000000000000000000e+00	0.000000000000000000e+00
0.000000000000000000e+00	0.000000000000000000e+00	0.000000000000000000e+00	0.000000000000000000e+00	0.000000000000000000e+00	0.000000000000000000e+00	0.000000000000000000e+00	0.000000000000000000e+00	0.000000000000000000e+00	0.000000000000000000e+00	0.000000000000000000e+00	0.000000000000000000e+00	0.000000000000000000e+00	0.000000000000000000e+00	0.000000000000000000e+00	0.000000000000000000e+00	0.000000000000000000e+00	0.000000000000000000e+00	0.000000000000000000e+00	0.000000000000000000e+00	0.000000000000000000e+00	0.000000000000000000e+00	0.000000000000000000e+00	0.000000000000000000e+00	0.000000000000000000e+00	0.000000000000000000e+00	0.000000000000000000e+00	0.000000000000000000e+00	0.000000000000000000e+00	0.000000000000000000e+00	0.000000000000000000e+00	0.000000000000000000e+00	0.000000000000000000e+00	0.000000000000000000e+00	0.000000000000000000e+00	0.000000000000000000e+00	0.000000000000000000e+00	0.000000000000000000e+00	0.000000000000000000e+00	0.000000000000000000e+00	0.000000000000000000e+00	0.000000000000000000e+00	0.000000000000000000e+00	0.000000000000000000e+00	0.000000000000000000e+00	0.000000000000000000e+00	0.000000000000000000e+00	0.000000000000000000e+00	0.000000000000000000e+00	0.000000000000000000e+00
0.000000000000000000e+00	0.000000000000000000e+00	0.000000000000000000e+00	0.000000000000000000e+00	0.000000000000000000e+00	0.000000000000000000e+00	0.000000000000000000e+00	0.000000000000000000e+00	0.000000000000000000e+00	0.000000000000000000e+00	0.000000000000000000e+00	0.000000000000000000e+00	0.000000000000000000e+00	0.000000000000000000e+00	0.000000000000000000e+00	0.000000000000000000e+00	0.000000000000000000e+00	0.000000000000000000e+00	0.000000000000000000e+00	0.000000000000000000e+00	0.000000000000000000e+00	0.000000000000000000e+00	0.000000000000000000e+00	0.000000000000000000e+00	0.000000000000000000e+00	0.000000000000000000e+00	0.000000000000000000e+00	0.000000000000000000e+00	0.000000000000000000e+00	0.000000000000000000e+00	0.000000000000000000e+00	0.000000000000000000e+00	0.000000000000000000e+00	0.000000000000000000e+00	0.000000000000000000e+00	0.000000000000000000e+00	0.000000000000000000e+00	0.000000000000000000e+00	0.000000000000000000e+00	0.000000000000000000e+00	0.000000000000000000e+00	0.000000000000000000e+00	0.000000000000000000e+00	0.000000000000000000e+00	0.000000000000000000e+00	0.000000000000000000e+00	0.000000000000000000e+00	0.000000000000000000e+00	0.000000000000000000e+00	0.000000000000000000e+00
0.000000000000000000e+00	0.000000000000000000e+00	0.000000000000000000e+00	0.000000000000000000e+00	0.000000000000000000e+00	0.000000000000000000e+00	0.000000000000000000e+00	0.000000000000000000e+00	0.000000000000000000e+00	0.000000000000000000e+00	0.000000000000000000e+00	0.000000000000000000e+00	0.000000000000000000e+00	0.000000000000000000e+00	0.000000000000000000e+00	0.000000000000000000e+00	0.000000000000000000e+00	0.000000000000000000e+00	0.000000000000000000e+00	0.000000000000000000e+00	0.000000000000000000e+00	0.000000000000000000e+00	0.000000000000000000e+00	0.000000000000000000e+00	0.000000000000000000e+00	0.000000000000000000e+00	0.000000000000000000e+00	0.000000000000000000e+00	0.000000000000000000e+00	0.000000000000000000e+00	0.000000000000000000e+00	0.000000000000000000e+00	0.000000000000000000e+00	0.000000000000000000e+00	0.000000000000000000e+00	0.000000000000000000e+00	0.000000000000000000e+00	0.000000000000000000e+00	0.000000000000000000e+00	0.000000000000000000e+00	0.000000000000000000e+00	0.000000000000000000e+00	0.000000000000000000e+00	0.000000000000000000e+00	0.000000000000000000e+00	0.000000000000000000e+00	0.000000000000000000e+00	0.000000000000000000e+00	0.000000000000000000e+00	0.000000000000000000e+00
0.000000000000000000e+00	0.000000000000000000e+00	0.000000000000000000e+00	0.000000000000000000e+00	0.000000000000000000e+00	0.000000000000000000e+00	0.000000000000000000e+00	0.000000000000000000e+00	0.000000000000000000e+00	0.000000000000000000e+00	0.000000000000000000e+00	0.000000000000000000e+00	0.000000000000000000e+00	0.000000000000000000e+00	0.000000000000000000e+00	0.000000000000000000e+00	0.000000000000000000e+00	0.000000000000000000e+00	0.000000000000000000e+00	0.000000000000000000e+00	0.000000000000000000e+00	0.000000000000000000e+00	0.000000000000000000e+00	0.000000000000000000e+00	0.000000000000000000e+00	0.000000000000000000e+00	0.000000000000000000e+00	0.000000000000000000e+00	0.000000000000000000e+00	0.000000000000000000e+00	0.000000000000000000e+00	0.000000000000000000e+00	0.000000000000000000e+00	0.000000000000000000e+00	0.000000000000000000e+00	0.000000000000000000e+00	0.000000000000000000e+00	0.000000000000000000e+00	0.000000000000000000e+00	0.000000000000000000e+00	0.000000000000000000e+00	0.000000000000000000e+00	0.000000000000000000e+00	0.000000000000000000e+00	0.000000000000000000e+00	0.000000000000000000e+00	0.000000000000000000e+00	0.000000000000000000e+00	0.000000000000000000e+00	0.000000000000000000e+00
0.000000000000000000e+00	0.000000000000000000e+00	0.000000000000000000e+00	0.000000000000000000e+00	0.000000000000000000e+00	0.000000000000000000e+00	0.000000000000000000e+00	0.000000000000000000e+00	0.000000000000000000e+00	0.000000000000000000e+00	0.000000000000000000e+00	0.000000000000000000e+00	0.000000000000000000e+00	0.000000000000000000e+00	0.000000000000000000e+00	0.000000000000000000e+00	0.000000000000000000e+00	0.000000000000000000e+00	0.000000000000000000e+00	0.000000000000000000e+00	0.000000000000000000e+00	0.000000000000000000e+00	0.000000000000000000e+00	0.000000000000000000e+00	0.000000000000000000e+00	0.000000000000000000e+00	0.000000000000000000e+00	0.000000000000000000e+00	0.000000000000000000e+00	0.000000000000000000e+00	0.000000000000000000e+00	0.000000000000000000e+00	0.000000000000000000e+00	0.000000000000000000e+00	0.000000000000000000e+00	0.000000000000000000e+00	0.000000000000000000e+00	0.000000000000000000e+00	0.000000000000000000e+00	0.000000000000000000e+00	0.000000000000000000e+00	0.000000000000000000e+00	0.000000000000000000e+00	0.000000000000000000e+00	0.000000000000000000e+00	0.000000000000000000e+00	0.000000000000000000e+00	0.000000000000000000e+00	0.000000000000000000e+00	0.000000000000000000e+00
0.000000000000000000e+00	0.000000000000000000e+00	0.000000000000000000e+00	0.000000000000000000e+00	0.000000000000000000e+00	0.000000000000000000e+00	0.000000000000000000e+00	0.000000000000000000e+00	0.000000000000000000e+00	0.000000000000000000e+00	0.000000000000000000e+00	0.000000000000000000e+00	0.000000000000000000e+00	0.000000000000000000e+00	0.000000000000000000e+00	0.000000000000000000e+00	0.000000000000000000e+00	0.000000000000000000e+00	0.000000000000000000e+00	0.000000000000000000e+00	0.000000000000000000e+00	0.000000000000000000e+00	0.000000000000000000e+00	0.000000000000000000e+00	0.000000000000000000e+00	0.000000000000000000e+00	0.000000000000000000e+00	0.000000000000000000e+00	0.000000000000000000e+00	0.000000000000000000e+00	0.000000000000000000e+00	0.000000000000000000e+00	0.000000000000000000e+00	0.000000000000000000e+00	0.000000000000000000e+00	0.000000000000000000e+00	0.000000000000000000e+00	0.000000000000000000e+00	0.000000000000000000e+00	0.000000000000000000e+00	0.000000000000000000e+00	0.000000000000000000e+00	0.000000000000000000e+00	0.000000000000000000e+00	0.000000000000000000e+00	0.000000000000000000e+00	0.000000000000000000e+00	0.000000000000000000e+00	0.000000000000000000e+00	0.000000000000000000e+00
0.000000000000000000e+00	0.000000000000000000e+00	0.000000000000000000e+00	0.000000000000000000e+00	0.000000000000000000e+00	0.000000000000000000e+00	0.000000000000000000e+00	0.000000000000000000e+00	0.000000000000000000e+00	0.000000000000000000e+00	0.000000000000000000e+00	0.000000000000000000e+00	0.000000000000000000e+00	0.000000000000000000e+00	0.000000000000000000e+00	0.000000000000000000e+00	0.000000000000000000e+00	0.000000000000000000e+00	0.000000000000000000e+00	0.000000000000000000e+00	0.000000000000000000e+00	0.000000000000000000e+00	0.000000000000000000e+00	0.000000000000000000e+00	0.000000000000000000e+00	0.000000000000000000e+00	0.000000000000000000e+00	0.000000000000000000e+00	0.000000000000000000e+00	0.000000000000000000e+00	0.000000000000000000e+00	0.000000000000000000e+00	0.000000000000000000e+00	0.000000000000000000e+00	0.000000000000000000e+00	0.000000000000000000e+00	0.000000000000000000e+00	0.000000000000000000e+00	0.000000000000000000e+00	0.000000000000000000e+00	0.000000000000000000e+00	0.000000000000000000e+00	0.000000000000000000e+00	0.000000000000000000e+00	0.000000000000000000e+00	0.000000000000000000e+00	0.000000000000000000e+00	0.000000000000000000e+00	0.000000000000000000e+00	0.000000000000000000e+00
0.000000000000000000e+00	0.000000000000000000e+00	0.000000000000000000e+00	0.000000000000000000e+00	0.000000000000000000e+00	0.000000000000000000e+00	0.000000000000000000e+00	0.000000000000000000e+00	0.000000000000000000e+00	0.000000000000000000e+00	0.000000000000000000e+00	0.000000000000000000e+00	0.000000000000000000e+00	0.000000000000000000e+00	0.000000000000000000e+00	0.000000000000000000e+00	0.000000000000000000e+00	0.000000000000000000e+00	0.000000000000000000e+00	0.000000000000000000e+00	0.000000000000000000e+00	0.000000000000000000e+00	0.000000000000000000e+00	0.000000000000000000e+00	0.000000000000000000e+00	0.000000000000000000e+00	0.000000000000000000e+00	0.000000000000000000e+00	0.000000000000000000e+00	0.000000000000000000e+00	0.000000000000000000e+00	0.000000000000000000e+00	0.000000000000000000e+00	0.000000000000000000e+00	0.000000000000000000e+00	0.000000000000000000e+00	0.000000000000000000e+00	0.000000000000000000e+00	0.000000000000000000e+00	0.000000000000000000e+00	0.000000000000000000e+00	0.000000000000000000e+00	0.000000000000000000e+00	0.000000000000000000e+00	0.000000000000000000e+00	0.000000000000000000e+00	0.000000000000000000e+00	0.000000000000000000e+00	0.000000000000000000e+00	0.000000000000000000e+00
0.000000000000000000e+00	0.000000000000000000e+00	0.000000000000000000e+00	0.000000000000000000e+00	0.000000000000000000e+00	0.000000000000000000e+00	0.000000000000000000e+00	0.000000000000000000e+00	0.000000000000000000e+00	0.000000000000000000e+00	0.000000000000000000e+00	0.000000000000000000e+00	0.000000000000000000e+00	0.000000000000000000e+00	0.000000000000000000e+00	0.000000000000000000e+00	0.000000000000000000e+00	0.000000000000000000e+00	0.000000000000000000e+00	0.000000000000000000e+00	0.000000000000000000e+00	0.000000000000000000e+00	0.000000000000000000e+00	0.000000000000000000e+00	0.000000000000000000e+00	0.000000000000000000e+00	0.000000000000000000e+00	0.000000000000000000e+00	0.000000000000000000e+00	0.000000000000000000e+00	0.000000000000000000e+00	0.000000000000000000e+00	0.000000000000000000e+00	0.000000000000000000e+00	0.000000000000000000e+00	0.000000000000000000e+00	0.000000000000000000e+00	0.000000000000000000e+00	0.000000000000000000e+00	0.000000000000000000e+00	0.000000000000000000e+00	0.000000000000000000e+00	0.000000000000000000e+00	0.000000000000000000e+00	0.000000000000000000e+00	0.000000000000000000e+00	0.000000000000000000e+00	0.000000000000000000e+00	0.000000000000000000e+00	0.000000000000000000e+00
0.000000000000000000e+00	0.000000000000000000e+00	0.000000000000000000e+00	0.000000000000000000e+00	0.000000000000000000e+00	0.000000000000000000e+00	0.000000000000000000e+00	0.000000000000000000e+00	0.000000000000000000e+00	0.000000000000000000e+00	0.000000000000000000e+00	0.000000000000000000e+00	0.000000000000000000e+00	0.000000000000000000e+00	0.000000000000000000e+00	0.000000000000000000e+00	0.000000000000000000e+00	0.000000000000000000e+00	0.000000000000000000e+00	0.000000000000000000e+00	0.000000000000000000e+00	0.000000000000000000e+00	0.000000000000000000e+00	0.000000000000000000e+00	0.000000000000000000e+00	0.000000000000000000e+00	0.000000000000000000e+00	0.000000000000000000e+00	0.000000000000000000e+00	0.000000000000000000e+00	0.000000000000000000e+00	0.000000000000000000e+00	0.000000000000000000e+00	0.000000000000000000e+00	0.000000000000000000e+00	0.000000000000000000e+00	0.000000000000000000e+00	0.000000000000000000e+00	0.000000000000000000e+00	0.000000000000000000e+00	0.000000000000000000e+00	0.000000000000000000e+00	0.000000000000000000e+00	0.000000000000000000e+00	0.000000000000000000e+00	0.000000000000000000e+00	0.000000000000000000e+00	0.000000000000000000e+00	0.000000000000000000e+00	0.000000000000000000e+00
0.000000000000000000e+00	0.000000000000000000e+00	0.000000000000000000e+00	0.000000000000000000e+00	0.000000000000000000e+00	0.000000000000000000e+00	0.000000000000000000e+00	0.000000000000000000e+00	0.000000000000000000e+00	0.000000000000000000e+00	0.000000000000000000e+00	0.000000000000000000e+00	0.000000000000000000e+00	0.000000000000000000e+00	0.000000000000000000e+00	0.000000000000000000e+00	0.000000000000000000e+00	0.000000000000000000e+00	0.000000000000000000e+00	0.000000000000000000e+00	0.000000000000000000e+00	0.000000000000000000e+00	0.000000000000000000e+00	0.000000000000000000e+00	0.000000000000000000e+00	0.000000000000000000e+00	0.000000000000000000e+00	0.000000000000000000e+00	0.000000000000000000e+00	0.000000000000000000e+00	0.000000000000000000e+00	0.000000000000000000e+00	0.000000000000000000e+00	0.000000000000000000e+00	0.000000000000000000e+00	0.000000000000000000e+00	0.000000000000000000e+00	0.000000000000000000e+00	0.000000000000000000e+00	0.000000000000000000e+00	0.000000000000000000e+00	0.000000000000000000e+00	0.000000000000000000e+00	0.000000000000000000e+00	0.000000000000000000e+00	0.000000000000000000e+00	0.000000000000000000e+00	0.000000000000000000e+00	0.000000000000000000e+00	0.000000000000000000e+00
0.000000000000000000e+00	0.000000000000000000e+00	0.000000000000000000e+00	0.000000000000000000e+00	0.000000000000000000e+00	0.000000000000000000e+00	0.000000000000000000e+00	0.000000000000000000e+00	0.000000000000000000e+00	0.000000000000000000e+00	0.000000000000000000e+00	0.000000000000000000e+00	0.000000000000000000e+00	0.000000000000000000e+00	0.000000000000000000e+00	0.000000000000000000e+00	0.000000000000000000e+00	0.000000000000000000e+00	0.000000000000000000e+00	0.000000000000000000e+00	0.000000000000000000e+00	0.000000000000000000e+00	0.000000000000000000e+00	0.000000000000000000e+00	0.000000000000000000e+00	0.000000000000000000e+00	0.000000000000000000e+00	0.000000000000000000e+00	0.000000000000000000e+00	0.000000000000000000e+00	0.000000000000000000e+00	0.000000000000000000e+00	0.000000000000000000e+00	0.000000000000000000e+00	0.000000000000000000e+00	0.000000000000000000e+00	0.000000000000000000e+00	0.000000000000000000e+00	0.000000000000000000e+00	0.000000000000000000e+00	0.000000000000000000e+00	0.000000000000000000e+00	0.000000000000000000e+00	0.000000000000000000e+00	0.000000000000000000e+00	0.000000000000000000e+00	0.000000000000000000e+00	0.000000000000000000e+00	0.000000000000000000e+00	0.000000000000000000e+00
0.000000000000000000e+00	0.000000000000000000e+00	0.000000000000000000e+00	0.000000000000000000e+00	0.000000000000000000e+00	0.000000000000000000e+00	0.000000000000000000e+00	0.000000000000000000e+00	0.000000000000000000e+00	0.000000000000000000e+00	0.000000000000000000e+00	0.000000000000000000e+00	0.000000000000000000e+00	0.000000000000000000e+00	0.000000000000000000e+00	0.000000000000000000e+00	0.000000000000000000e+00	0.000000000000000000e+00	0.000000000000000000e+00	0.000000000000000000e+00	0.000000000000000000e+00	0.000000000000000000e+00	0.000000000000000000e+00	0.000000000000000000e+00	0.000000000000000000e+00	0.000000000000000000e+00	0.000000000000000000e+00	0.000000000000000000e+00	0.000000000000000000e+00	0.000000000000000000e+00	0.000000000000000000e+00	0.000000000000000000e+00	0.000000000000000000e+00	0.000000000000000000e+00	0.000000000000000000e+00	0.000000000000000000e+00	0.000000000000000000e+00	0.000000000000000000e+00	0.000000000000000000e+00	0.000000000000000000e+00	0.000000000000000000e+00	0.000000000000000000e+00	0.000000000000000000e+00	0.000000000000000000e+00	0.000000000000000000e+00	0.000000000000000000e+00	0.000000000000000000e+00	0.000000000000000000e+00	0.000000000000000000e+00	0.000000000000000000e+00
0.000000000000000000e+00	0.000000000000000000e+00	0.000000000000000000e+00	0.000000000000000000e+00	0.000000000000000000e+00	0.000000000000000000e+00	0.000000000000000000e+00	0.000000000000000000e+00	0.000000000000000000e+00	0.000000000000000000e+00	0.000000000000000000e+00	0.000000000000000000e+00	0.000000000000000000e+00	0.000000000000000000e+00	0.000000000000000000e+00	0.000000000000000000e+00	0.000000000000000000e+00	0.000000000000000000e+00	0.000000000000000000e+00	0.000000000000000000e+00	0.000000000000000000e+00	0.000000000000000000e+00	0.000000000000000000e+00	0.000000000000000000e+00	0.000000000000000000e+00	0.000000000000000000e+00	0.000000000000000000e+00	0.000000000000000000e+00	0.000000000000000000e+00	0.000000000000000000e+00	0.000000000000000000e+00	0.000000000000000000e+00	0.000000000000000000e+00	0.000000000000000000e+00	0.000000000000000000e+00	0.000000000000000000e+00	0.000000000000000000e+00	0.000000000000000000e+00	0.000000000000000000e+00	0.000000000000000000e+00	0.000000000000000000e+00	0.000000000000000000e+00	0.000000000000000000e+00	0.000000000000000000e+00	0.000000000000000000e+00	0.000000000000000000e+00	0.000000000000000000e+00	0.000000000000000000e+00	0.000000000000000000e+00	0.000000000000000000e+00
0.000000000000000000e+00	0.000000000000000000e+00	0.000000000000000000e+00	0.000000000000000000e+00	0.000000000000000000e+00	0.000000000000000000e+00	0.000000000000000000e+00	0.000000000000000000e+00	0.000000000000000000e+00	0.000000000000000000e+00	0.000000000000000000e+00	0.000000000000000000e+00	0.000000000000000000e+00	0.000000000000000000e+00	0.000000000000000000e+00	0.000000000000000000e+00	0.000000000000000000e+00	0.000000000000000000e+00	0.000000000000000000e+00	0.000000000000000000e+00	0.000000000000000000e+00	0.000000000000000000e+00	0.000000000000000000e+00	0.000000000000000000e+00	0.000000000000000000e+00	0.000000000000000000e+00	0.000000000000000000e+00	0.000000000000000000e+00	0.000000000000000000e+00	0.000000000000000000e+00	0.000000000000000000e+00	0.000000000000000000e+00	0.000000000000000000e+00	0.000000000000000000e+00	0.000000000000000000e+00	0.000000000000000000e+00	0.000000000000000000e+00	0.000000000000000000e+00	0.000000000000000000e+00	0.000000000000000000e+00	0.000000000000000000e+00	0.000000000000000000e+00	0.000000000000000000e+00	0.000000000000000000e+00	0.000000000000000000e+00	0.000000000000000000e+00	0.000000000000000000e+00	0.000000000000000000e+00	0.000000000000000000e+00	0.000000000000000000e+00
0.000000000000000000e+00	0.000000000000000000e+00	0.000000000000000000e+00	0.000000000000000000e+00	0.000000000000000000e+00	0.000000000000000000e+00	0.000000000000000000e+00	0.000000000000000000e+00	0.000000000000000000e+00	0.000000000000000000e+00	0.000000000000000000e+00	0.000000000000000000e+00	0.000000000000000000e+00	0.000000000000000000e+00	0.000000000000000000e+00	0.000000000000000000e+00	0.000000000000000000e+00	0.000000000000000000e+00	0.000000000000000000e+00	0.000000000000000000e+00	0.000000000000000000e+00	0.000000000000000000e+00	0.000000000000000000e+00	0.000000000000000000e+00	0.000000000000000000e+00	0.000000000000000000e+00	0.000000000000000000e+00	0.000000000000000000e+00	0.000000000000000000e+00	0.000000000000000000e+00	0.000000000000000000e+00	0.000000000000000000e+00	0.000000000000000000e+00	0.000000000000000000e+00	0.000000000000000000e+00	0.000000000000000000e+00	0.000000000000000000e+00	0.000000000000000000e+00	0.000000000000000000e+00	0.000000000000000000e+00	0.000000000000000000e+00	0.000000000000000000e+00	0.000000000000000000e+00	0.000000000000000000e+00	0.000000000000000000e+00	0.000000000000000000e+00	0.000000000000000000e+00	0.000000000000000000e+00	0.000000000000000000e+00	0.000000000000000000e+00
0.000000000000000000e+00	0.000000000000000000e+00	0.000000000000000000e+00	0.000000000000000000e+00	0.000000000000000000e+00	0.000000000000000000e+00	0.000000000000000000e+00	0.000000000000000000e+00	0.000000000000000000e+00	0.000000000000000000e+00	0.000000000000000000e+00	0.000000000000000000e+00	0.000000000000000000e+00	0.000000000000000000e+00	0.000000000000000000e+00	0.000000000000000000e+00	0.000000000000000000e+00	0.000000000000000000e+00	0.000000000000000000e+00	0.000000000000000000e+00	0.000000000000000000e+00	0.000000000000000000e+00	0.000000000000000000e+00	0.000000000000000000e+00	0.000000000000000000e+00	0.000000000000000000e+00	0.000000000000000000e+00	0.000000000000000000e+00	0.000000000000000000e+00	0.000000000000000000e+00	0.000000000000000000e+00	0.000000000000000000e+00	0.000000000000000000e+00	0.000000000000000000e+00	0.000000000000000000e+00	0.000000000000000000e+00	0.000000000000000000e+00	0.000000000000000000e+00	0.000000000000000000e+00	0.000000000000000000e+00	0.000000000000000000e+00	0.000000000000000000e+00	0.000000000000000000e+00	0.000000000000000000e+00	0.000000000000000000e+00	0.000000000000000000e+00	0.000000000000000000e+00	0.000000000000000000e+00	0.000000000000000000e+00	0.000000000000000000e+00
0.000000000000000000e+00	0.000000000000000000e+00	0.000000000000000000e+00	0.000000000000000000e+00	0.000000000000000000e+00	0.000000000000000000e+00	0.000000000000000000e+00	0.000000000000000000e+00	0.000000000000000000e+00	0.000000000000000000e+00	0.000000000000000000e+00	0.000000000000000000e+00	0.000000000000000000e+00	0.000000000000000000e+00	0.000000000000000000e+00	0.000000000000000000e+00	0.000000000000000000e+00	0.000000000000000000e+00	0.000000000000000000e+00	0.000000000000000000e+00	0.000000000000000000e+00	0.000000000000000000e+00	0.000000000000000000e+00	0.000000000000000000e+00	0.000000000000000000e+00	0.000000000000000000e+00	0.000000000000000000e+00	0.000000000000000000e+00	0.000000000000000000e+00	0.000000000000000000e+00	0.000000000000000000e+00	0.000000000000000000e+00	0.000000000000000000e+00	0.000000000000000000e+00	0.000000000000000000e+00	0.000000000000000000e+00	0.000000000000000000e+00	0.000000000000000000e+00	0.000000000000000000e+00	0.000000000000000000e+00	0.000000000000000000e+00	0.000000000000000000e+00	0.000000000000000000e+00	0.000000000000000000e+00	0.000000000000000000e+00	0.000000000000000000e+00	0.000000000000000000e+00	0.000000000000000000e+00	0.000000000000000000e+00	0.000000000000000000e+00
0.000000000000000000e+00	0.000000000000000000e+00	0.000000000000000000e+00	0.000000000000000000e+00	0.000000000000000000e+00	0.000000000000000000e+00	0.000000000000000000e+00	0.000000000000000000e+00	0.000000000000000000e+00	0.000000000000000000e+00	0.000000000000000000e+00	0.000000000000000000e+00	0.000000000000000000e+00	0.000000000000000000e+00	0.000000000000000000e+00	0.000000000000000000e+00	0.000000000000000000e+00	0.000000000000000000e+00	0.000000000000000000e+00	0.000000000000000000e+00	0.000000000000000000e+00	0.000000000000000000e+00	0.000000000000000000e+00	0.000000000000000000e+00	0.000000000000000000e+00	0.000000000000000000e+00	0.000000000000000000e+00	0.000000000000000000e+00	0.000000000000000000e+00	0.000000000000000000e+00	0.000000000000000000e+00	0.000000000000000000e+00	0.000000000000000000e+00	0.000000000000000000e+00	0.000000000000000000e+00	0.000000000000000000e+00	0.000000000000000000e+00	0.000000000000000000e+00	0.000000000000000000e+00	0.000000000000000000e+00	0.000000000000000000e+00	0.000000000000000000e+00	0.000000000000000000e+00	0.000000000000000000e+00	0.000000000000000000e+00	0.000000000000000000e+00	0.000000000000000000e+00	0.000000000000000000e+00	0.000000000000000000e+00	0.000000000000000000e+00
0.000000000000000000e+00	0.000000000000000000e+00	0.000000000000000000e+00	0.000000000000000000e+00	0.000000000000000000e+00	0.000000000000000000e+00	0.000000000000000000e+00	0.000000000000000000e+00	0.000000000000000000e+00	0.000000000000000000e+00	0.000000000000000000e+00	0.000000000000000000e+00	0.000000000000000000e+00	0.000000000000000000e+00	0.000000000000000000e+00	0.000000000000000000e+00	0.000000000000000000e+00	0.000000000000000000e+00	0.000000000000000000e+00	0.000000000000000000e+00	0.000000000000000000e+00	0.000000000000000000e+00	0.000000000000000000e+00	0.000000000000000000e+00	0.000000000000000000e+00	0.000000000000000000e+00	0.000000000000000000e+00	0.000000000000000000e+00	0.000000000000000000e+00	0.000000000000000000e+00	0.000000000000000000e+00	0.000000000000000000e+00	0.000000000000000000e+00	0.000000000000000000e+00	0.000000000000000000e+00	0.000000000000000000e+00	0.000000000000000000e+00	0.000000000000000000e+00	0.000000000000000000e+00	0.000000000000000000e+00	0.000000000000000000e+00	0.000000000000000000e+00	0.000000000000000000e+00	0.000000000000000000e+00	0.000000000000000000e+00	0.000000000000000000e+00	0.000000000000000000e+00	0.000000000000000000e+00	0.000000000000000000e+00	0.000000000000000000e+00
0.000000000000000000e+00	0.000000000000000000e+00	0.000000000000000000e+00	0.000000000000000000e+00	0.000000000000000000e+00	0.000000000000000000e+00	0.000000000000000000e+00	0.000000000000000000e+00	0.000000000000000000e+00	0.000000000000000000e+00	0.000000000000000000e+00	0.000000000000000000e+00	0.000000000000000000e+00	0.000000000000000000e+00	0.000000000000000000e+00	0.000000000000000000e+00	0.000000000000000000e+00	0.000000000000000000e+00	0.000000000000000000e+00	0.000000000000000000e+00	0.000000000000000000e+00	0.000000000000000000e+00	0.000000000000000000e+00	0.000000000000000000e+00	0.000000000000000000e+00	0.000000000000000000e+00	0.000000000000000000e+00	0.000000000000000000e+00	0.000000000000000000e+00	0.000000000000000000e+00	0.000000000000000000e+00	0.000000000000000000e+00	0.000000000000000000e+00	0.000000000000000000e+00	0.000000000000000000e+00	0.000000000000000000e+00	0.000000000000000000e+00	0.000000000000000000e+00	0.000000000000000000e+00	0.000000000000000000e+00	0.000000000000000000e+00	0.000000000000000000e+00	0.000000000000000000e+00	0.000000000000000000e+00	0.000000000000000000e+00	0.000000000000000000e+00	0.000000000000000000e+00	0.000000000000000000e+00	0.000000000000000000e+00	0.000000000000000000e+00
0.000000000000000000e+00	0.000000000000000000e+00	0.000000000000000000e+00	0.000000000000000000e+00	0.000000000000000000e+00	0.000000000000000000e+00	0.000000000000000000e+00	0.000000000000000000e+00	0.000000000000000000e+00	0.000000000000000000e+00	0.000000000000000000e+00	0.000000000000000000e+00	0.000000000000000000e+00	0.000000000000000000e+00	0.000000000000000000e+00	0.000000000000000000e+00	0.000000000000000000e+00	0.000000000000000000e+00	0.000000000000000000e+00	0.000000000000000000e+00	0.000000000000000000e+00	0.000000000000000000e+00	0.000000000000000000e+00	0.000000000000000000e+00	0.000000000000000000e+00	0.000000000000000000e+00	0.000000000000000000e+00	0.000000000000000000e+00	0.000000000000000000e+00	0.000000000000000000e+00	0.000000000000000000e+00	0.000000000000000000e+00	0.000000000000000000e+00	0.000000000000000000e+00	0.000000000000000000e+00	0.000000000000000000e+00	0.000000000000000000e+00	0.000000000000000000e+00	0.000000000000000000e+00	0.000000000000000000e+00	0.000000000000000000e+00	0.000000000000000000e+00	0.000000000000000000e+00	0.000000000000000000e+00	0.000000000000000000e+00	0.000000000000000000e+00	0.000000000000000000e+00	0.000000000000000000e+00	0.000000000000000000e+00	0.000000000000000000e+00
0.000000000000000000e+00	0.000000000000000000e+00	0.000000000000000000e+00	0.000000000000000000e+00	0.000000000000000000e+00	0.000000000000000000e+00	0.000000000000000000e+00	0.000000000000000000e+00	0.000000000000000000e+00	0.000000000000000000e+00	0.000000000000000000e+00	0.000000000000000000e+00	0.000000000000000000e+00	0.000000000000000000e+00	0.000000000000000000e+00	0.000000000000000000e+00	0.000000000000000000e+00	0.000000000000000000e+00	0.000000000000000000e+00	0.000000000000000000e+00	0.000000000000000000e+00	0.000000000000000000e+00	0.000000000000000000e+00	0.000000000000000000e+00	0.000000000000000000e+00	0.000000000000000000e+00	0.000000000000000000e+00	0.000000000000000000e+00	0.000000000000000000e+00	0.000000000000000000e+00	0.000000000000000000e+00	0.000000000000000000e+00	0.000000000000000000e+00	0.000000000000000000e+00	0.000000000000000000e+00	0.000000000000000000e+00	0.000000000000000000e+00	0.000000000000000000e+00	0.000000000000000000e+00	0.000000000000000000e+00	0.000000000000000000e+00	0.000000000000000000e+00	0.000000000000000000e+00	0.000000000000000000e+00	0.000000000000000000e+00	0.000000000000000000e+00	0.000000000000000000e+00	0.000000000000000000e+00	0.000000000000000000e+00	0.000000000000000000e+00
0.000000000000000000e+00	0.000000000000000000e+00	0.000000000000000000e+00	0.000000000000000000e+00	0.000000000000000000e+00	0.000000000000000000e+00	0.000000000000000000e+00	0.000000000000000000e+00	0.000000000000000000e+00	0.000000000000000000e+00	0.000000000000000000e+00	0.000000000000000000e+00	0.000000000000000000e+00	0.000000000000000000e+00	0.000000000000000000e+00	0.000000000000000000e+00	0.000000000000000000e+00	0.000000000000000000e+00	0.000000000000000000e+00	0.000000000000000000e+00	0.000000000000000000e+00	0.000000000000000000e+00	0.000000000000000000e+00	0.000000000000000000e+00	0.000000000000000000e+00	0.000000000000000000e+00	0.000000000000000000e+00	0.000000000000000000e+00	0.000000000000000000e+00	0.000000000000000000e+00	0.000000000000000000e+00	0.000000000000000000e+00	0.000000000000000000e+00	0.000000000000000000e+00	0.000000000000000000e+00	0.000000000000000000e+00	0.000000000000000000e+00	0.000000000000000000e+00	0.000000000000000000e+00	0.000000000000000000e+00	0.000000000000000000e+00	0.000000000000000000e+00	0.000000000000000000e+00	0.000000000000000000e+00	0.000000000000000000e+00	0.000000000000000000e+00	0.000000000000000000e+00	0.000000000000000000e+00	0.000000000000000000e+00	0.000000000000000000e+00
0.000000000000000000e+00	0.000000000000000000e+00	0.000000000000000000e+00	0.000000000000000000e+00	0.000000000000000000e+00	0.000000000000000000e+00	0.000000000000000000e+00	0.000000000000000000e+00	0.000000000000000000e+00	0.000000000000000000e+00	0.000000000000000000e+00	0.000000000000000000e+00	0.000000000000000000e+00	0.000000000000000000e+00	0.000000000000000000e+00	0.000000000000000000e+00	0.000000000000000000e+00	0.000000000000000000e+00	0.000000000000000000e+00	0.000000000000000000e+00	0.000000000000000000e+00	0.000000000000000000e+00	0.000000000000000000e+00	0.000000000000000000e+00	0.000000000000000000e+00	0.000000000000000000e+00	0.000000000000000000e+00	0.000000000000000000e+00	0.000000000000000000e+00	0.000000000000000000e+00	0.000000000000000000e+00	0.000000000000000000e+00	0.000000000000000000e+00	0.000000000000000000e+00	0.000000000000000000e+00	0.000000000000000000e+00	0.000000000000000000e+00	0.000000000000000000e+00	0.000000000000000000e+00	0.000000000000000000e+00	0.000000000000000000e+00	0.000000000000000000e+00	0.000000000000000000e+00	0.000000000000000000e+00	0.000000000000000000e+00	0.000000000000000000e+00	0.000000000000000000e+00	0.000000000000000000e+00	0.000000000000000000e+00	0.000000000000000000e+00
0.000000000000000000e+00	0.000000000000000000e+00	0.000000000000000000e+00	0.000000000000000000e+00	0.000000000000000000e+00	0.000000000000000000e+00	0.000000000000000000e+00	0.000000000000000000e+00	0.000000000000000000e+00	0.000000000000000000e+00	0.000000000000000000e+00	0.000000000000000000e+00	0.000000000000000000e+00	0.000000000000000000e+00	0.000000000000000000e+00	0.000000000000000000e+00	0.000000000000000000e+00	0.000000000000000000e+00	0.000000000000000000e+00	0.000000000000000000e+00	0.000000000000000000e+00	0.000000000000000000e+00	0.000000000000000000e+00	0.000000000000000000e+00	0.000000000000000000e+00	0.000000000000000000e+00	0.000000000000000000e+00	0.000000000000000000e+00	0.000000000000000000e+00	0.000000000000000000e+00	0.000000000000000000e+00	0.000000000000000000e+00	0.000000000000000000e+00	0.000000000000000000e+00	0.000000000000000000e+00	0.000000000000000000e+00	0.000000000000000000e+00	0.000000000000000000e+00	0.000000000000000000e+00	0.000000000000000000e+00	0.000000000000000000e+00	0.000000000000000000e+00	0.000000000000000000e+00	0.000000000000000000e+00	0.000000000000000000e+00	0.000000000000000000e+00	0.000000000000000000e+00	0.000000000000000000e+00	0.000000000000000000e+00	0.000000000000000000e+00
0.000000000000000000e+00	0.000000000000000000e+00	0.000000000000000000e+00	0.000000000000000000e+00	0.000000000000000000e+00	0.000000000000000000e+00	0.000000000000000000e+00	0.000000000000000000e+00	0.000000000000000000e+00	0.000000000000000000e+00	0.000000000000000000e+00	0.000000000000000000e+00	0.000000000000000000e+00	0.000000000000000000e+00	0.000000000000000000e+00	0.000000000000000000e+00	0.000000000000000000e+00	0.000000000000000000e+00	0.000000000000000000e+00	0.000000000000000000e+00	0.000000000000000000e+00	0.000000000000000000e+00	0.000000000000000000e+00	0.000000000000000000e+00	0.000000000000000000e+00	0.000000000000000000e+00	0.000000000000000000e+00	0.000000000000000000e+00	0.000000000000000000e+00	0.000000000000000000e+00	0.000000000000000000e+00	0.000000000000000000e+00	0.000000000000000000e+00	0.000000000000000000e+00	0.000000000000000000e+00	0.000000000000000000e+00	0.000000000000000000e+00	0.000000000000000000e+00	0.000000000000000000e+00	0.000000000000000000e+00	0.000000000000000000e+00	0.000000000000000000e+00	0.000000000000000000e+00	0.000000000000000000e+00	0.000000000000000000e+00	0.000000000000000000e+00	0.000000000000000000e+00	0.000000000000000000e+00	0.000000000000000000e+00	0.000000000000000000e+00
0.000000000000000000e+00	0.000000000000000000e+00	0.000000000000000000e+00	0.000000000000000000e+00	0.000000000000000000e+00	0.000000000000000000e+00	0.000000000000000000e+00	0.000000000000000000e+00	0.000000000000000000e+00	0.000000000000000000e+00	0.000000000000000000e+00	0.000000000000000000e+00	0.000000000000000000e+00	0.000000000000000000e+00	0.000000000000000000e+00	0.000000000000000000e+00	0.000000000000000000e+00	0.000000000000000000e+00	0.000000000000000000e+00	0.000000000000000000e+00	0.000000000000000000e+00	0.000000000000000000e+00	0.000000000000000000e+00	0.000000000000000000e+00	0.000000000000000000e+00	0.000000000000000000e+00	0.000000000000000000e+00	0.000000000000000000e+00	0.000000000000000000e+00	0.000000000000000000e+00	0.000000000000000000e+00	0.000000000000000000e+00	0.000000000000000000e+00	0.000000000000000000e+00	0.000000000000000000e+00	0.000000000000000000e+00	0.000000000000000000e+00	0.000000000000000000e+00	0.000000000000000000e+00	0.000000000000000000e+00	0.000000000000000000e+00	0.000000000000000000e+00	0.000000000000000000e+00	0.000000000000000000e+00	0.000000000000000000e+00	0.000000000000000000e+00	0.000000000000000000e+00	0.000000000000000000e+00	0.000000000000000000e+00	0.000000000000000000e+00
[truncated: 50 more columns]
