# Supplementary material for: Visualization of two architectures in class-II CAP-dependent transcription activation
Source: PLoS Biol. 2020 Apr 20;18(4):e3000706. doi: 10.1371/journal.pbio.3000706 (PMC7192510; doi:10.1371/journal.pbio.3000706)
Supplement: S4 Data — (ZIP) [file pbio.3000706.s018.zip › S4D_model-to-map_Plots6PB6modeltomap.csv]

1.00E+00	1.00E+00	1.00E+00	1.00E+00	1.00E+00
1.00E+00	1.00E+00	1.00E+00	1.00E+00	1.00E+00
1.00E+00	1.00E+00	1.00E+00	1.00E+00	1.00E+00
1.00E+00	1.00E+00	9.97E-01	1.00E+00	1.00E+00
9.99E-01	1.00E+00	1.00E+00	9.99E-01	1.00E+00
9.99E-01	1.00E+00	1.00E+00	9.99E-01	1.00E+00
9.99E-01	1.00E+00	1.00E+00	9.98E-01	9.99E-01
1.00E+00	1.00E+00	9.99E-01	9.98E-01	9.99E-01
9.99E-01	9.98E-01	9.99E-01	9.97E-01	9.99E-01
9.99E-01	9.99E-01	9.99E-01	9.93E-01	9.99E-01
9.98E-01	9.99E-01	9.99E-01	9.94E-01	9.99E-01
9.98E-01	9.98E-01	9.99E-01	9.93E-01	9.99E-01
9.97E-01	9.97E-01	9.99E-01	9.92E-01	9.98E-01
9.97E-01	9.98E-01	9.99E-01	9.91E-01	9.98E-01
9.98E-01	9.98E-01	9.99E-01	9.89E-01	9.97E-01
9.97E-01	9.98E-01	9.99E-01	9.89E-01	9.97E-01
9.97E-01	9.97E-01	9.98E-01	9.80E-01	9.95E-01
9.94E-01	9.93E-01	9.97E-01	9.71E-01	9.93E-01
9.93E-01	9.87E-01	9.97E-01	9.69E-01	9.91E-01
9.94E-01	9.85E-01	9.95E-01	9.67E-01	9.90E-01
9.93E-01	9.84E-01	9.94E-01	9.60E-01	9.88E-01
9.86E-01	9.75E-01	9.92E-01	9.57E-01	9.85E-01
9.78E-01	9.67E-01	9.92E-01	9.47E-01	9.82E-01
9.71E-01	9.65E-01	9.92E-01	9.51E-01	9.83E-01
9.78E-01	9.66E-01	9.91E-01	9.44E-01	9.84E-01
9.84E-01	9.61E-01	9.87E-01	9.34E-01	9.82E-01
9.80E-01	9.64E-01	9.87E-01	9.37E-01	9.80E-01
9.74E-01	9.67E-01	9.89E-01	9.39E-01	9.79E-01
9.73E-01	9.69E-01	9.89E-01	9.37E-01	9.81E-01
9.74E-01	9.69E-01	9.90E-01	9.41E-01	9.80E-01
9.75E-01	9.65E-01	9.91E-01	9.43E-01	9.79E-01
9.75E-01	9.59E-01	9.90E-01	9.39E-01	9.76E-01
9.71E-01	9.55E-01	9.86E-01	9.28E-01	9.73E-01
9.60E-01	9.48E-01	9.81E-01	9.13E-01	9.67E-01
9.44E-01	9.15E-01	9.72E-01	8.84E-01	9.55E-01
8.98E-01	8.41E-01	9.42E-01	8.28E-01	9.30E-01
7.76E-01	7.41E-01	8.94E-01	7.41E-01	8.89E-01
7.17E-01	6.79E-01	8.73E-01	6.72E-01	8.52E-01
6.27E-01	6.44E-01	8.75E-01	6.44E-01	8.25E-01
5.22E-01	5.95E-01	8.67E-01	6.09E-01	7.87E-01
5.38E-01	5.04E-01	8.23E-01	5.72E-01	7.49E-01
5.44E-01	4.37E-01	7.83E-01	5.44E-01	7.20E-01
5.13E-01	4.26E-01	7.50E-01	5.06E-01	6.83E-01
5.18E-01	4.14E-01	7.24E-01	4.73E-01	6.42E-01
4.81E-01	3.58E-01	6.70E-01	4.33E-01	6.11E-01
3.91E-01	2.27E-01	6.27E-01	3.86E-01	5.60E-01
3.80E-01	1.66E-01	6.49E-01	3.69E-01	5.22E-01
3.92E-01	2.25E-01	6.69E-01	3.61E-01	4.99E-01
3.12E-01	3.21E-01	6.46E-01	3.48E-01	4.84E-01
2.11E-01	3.48E-01	5.55E-01	3.25E-01	4.40E-01
1.70E-01	3.38E-01	4.61E-01	2.78E-01	3.93E-01
2.14E-01	2.99E-01	4.97E-01	2.46E-01	3.50E-01
1.52E-01	2.05E-01	5.09E-01	2.40E-01	3.29E-01
2.50E-02	8.79E-02	4.88E-01	2.20E-01	3.07E-01
3.17E-02	5.82E-02	4.39E-01	1.94E-01	2.79E-01
1.07E-01	8.63E-02	4.36E-01	1.90E-01	2.68E-01
8.51E-02	8.31E-02	4.56E-01	1.93E-01	2.59E-01
8.85E-02	6.87E-02	4.46E-01	1.81E-01	2.53E-01
9.98E-02	1.07E-01	4.37E-01	1.74E-01	2.48E-01
5.77E-02	1.90E-01	3.72E-01	1.78E-01	2.54E-01
1.06E-01	2.22E-01	2.88E-01	1.82E-01	2.61E-01
1.11E-01	1.72E-01	2.49E-01	1.71E-01	2.40E-01
9.01E-02	1.27E-01	3.37E-01	1.55E-01	2.13E-01
7.18E-02	1.16E-01	3.79E-01	1.56E-01	2.14E-01
1.04E-01	1.12E-01	3.49E-01	1.51E-01	2.14E-01
1.28E-01	1.30E-01	3.31E-01	1.52E-01	2.08E-01
1.02E-01	1.47E-01	3.52E-01	1.47E-01	2.16E-01
1.10E-01	1.15E-01	3.80E-01	1.50E-01	2.17E-01
1.21E-01	5.51E-02	3.34E-01	1.39E-01	1.94E-01
1.06E-01	1.81E-02	3.07E-01	1.18E-01	1.68E-01
9.04E-02	1.75E-02	3.25E-01	1.05E-01	1.55E-01
8.20E-02	3.00E-02	2.77E-01	9.98E-02	1.48E-01
7.62E-02	3.64E-02	2.07E-01	8.22E-02	1.35E-01
1.15E-02	1.88E-02	1.67E-01	7.76E-02	1.21E-01
-2.53E-02	7.89E-03	1.17E-01	7.65E-02	1.20E-01
2.31E-02	1.37E-02	7.45E-02	8.10E-02	1.13E-01
8.09E-02	1.41E-02	7.81E-02	7.78E-02	1.02E-01
0.00E+00	0.00E+00	0.00E+00	6.44E-02	8.42E-02
0.00E+00	0.00E+00	0.00E+00	5.18E-02	6.19E-02
0.00E+00	0.00E+00	0.00E+00	4.40E-02	5.61E-02
0.00E+00	0.00E+00	0.00E+00	3.58E-02	4.59E-02
0.00E+00	0.00E+00	0.00E+00	3.78E-02	4.55E-02
0.00E+00	0.00E+00	0.00E+00	2.71E-02	4.29E-02
0.00E+00	0.00E+00	0.00E+00	1.58E-02	2.78E-02
0.00E+00	0.00E+00	0.00E+00	8.51E-03	1.96E-02
0.00E+00	0.00E+00	0.00E+00	1.71E-02	2.68E-02
0.00E+00	0.00E+00	0.00E+00	8.35E-03	2.52E-02
0.00E+00	0.00E+00	0.00E+00	3.15E-03	1.17E-02
0.00E+00	0.00E+00	0.00E+00	-2.11E-03	-4.30E-03
0.00E+00	0.00E+00	0.00E+00	-9.11E-03	-9.81E-03
0.00E+00	0.00E+00	0.00E+00	-3.99E-03	-3.10E-03
0.00E+00	0.00E+00	0.00E+00	6.44E-03	5.75E-03
0.00E+00	0.00E+00	0.00E+00	7.33E-04	-1.21E-03
0.00E+00	0.00E+00	0.00E+00	1.96E-03	3.16E-03
0.00E+00	0.00E+00	0.00E+00	7.49E-03	1.13E-02
0.00E+00	0.00E+00	0.00E+00	4.37E-03	6.41E-03
0.00E+00	0.00E+00	0.00E+00	-5.45E-03	-1.08E-03
0.00E+00	0.00E+00	0.00E+00	-1.57E-02	-7.50E-03
0.00E+00	0.00E+00	0.00E+00	-8.05E-03	-5.82E-03
0.00E+00	0.00E+00	0.00E+00	-1.02E-02	-7.95E-03
0.00E+00	0.00E+00	0.00E+00	-5.36E-03	-7.14E-03
0.00E+00	0.00E+00	0.00E+00	3.56E-03	4.26E-03
0.00E+00	0.00E+00	0.00E+00	1.08E-02	7.64E-03
0.00E+00	0.00E+00	0.00E+00	2.58E-03	6.76E-04
0.00E+00	0.00E+00	0.00E+00	9.94E-04	-5.29E-03
0.00E+00	0.00E+00	0.00E+00	5.33E-04	-3.69E-03
0.00E+00	0.00E+00	0.00E+00	-1.13E-03	1.15E-04
0.00E+00	0.00E+00	0.00E+00	-7.12E-05	6.85E-04
0.00E+00	0.00E+00	0.00E+00	-1.08E-03	-4.49E-03
0.00E+00	0.00E+00	0.00E+00	4.56E-03	2.90E-03
0.00E+00	0.00E+00	0.00E+00	9.16E-03	1.28E-02
0.00E+00	0.00E+00	0.00E+00	8.35E-03	6.60E-03
0.00E+00	0.00E+00	0.00E+00	-2.28E-03	-3.34E-03
0.00E+00	0.00E+00	0.00E+00	-6.80E-03	-8.10E-03
0.00E+00	0.00E+00	0.00E+00	-6.68E-03	-9.11E-03
0.00E+00	0.00E+00	0.00E+00	3.06E-03	-2.11E-03
0.00E+00	0.00E+00	0.00E+00	7.60E-03	4.95E-03
0.00E+00	0.00E+00	0.00E+00	1.97E-03	3.49E-03
0.00E+00	0.00E+00	0.00E+00	7.41E-05	1.56E-03
0.00E+00	0.00E+00	0.00E+00	1.60E-03	1.80E-03
0.00E+00	0.00E+00	0.00E+00	3.04E-03	-1.45E-03
0.00E+00	0.00E+00	0.00E+00	1.92E-03	5.58E-04
0.00E+00	0.00E+00	0.00E+00	5.28E-03	3.36E-03
0.00E+00	0.00E+00	0.00E+00	2.87E-03	-1.05E-03
0.00E+00	0.00E+00	0.00E+00	-4.91E-03	-1.05E-02
0.00E+00	0.00E+00	0.00E+00	-2.79E-03	-8.08E-03
0.00E+00	0.00E+00	0.00E+00	-4.16E-03	-9.15E-03
0.00E+00	0.00E+00	0.00E+00	1.74E-04	-2.90E-03
0.00E+00	0.00E+00	0.00E+00	4.64E-03	1.06E-03
0.00E+00	0.00E+00	0.00E+00	2.69E-03	-2.58E-03
0.00E+00	0.00E+00	0.00E+00	2.13E-03	-1.97E-03
0.00E+00	0.00E+00	0.00E+00	-9.20E-04	-1.42E-03
0.00E+00	0.00E+00	0.00E+00	5.72E-03	7.05E-03
0.00E+00	0.00E+00	0.00E+00	3.64E-04	-4.94E-04
0.00E+00	0.00E+00	0.00E+00	-6.35E-03	-1.09E-02
0.00E+00	0.00E+00	0.00E+00	-7.13E-03	-1.20E-02
0.00E+00	0.00E+00	0.00E+00	-4.50E-03	-6.15E-03
0.00E+00	0.00E+00	0.00E+00	-1.33E-03	-2.67E-03
0.00E+00	0.00E+00	0.00E+00	-3.16E-03	-5.42E-03
0.00E+00	0.00E+00	0.00E+00	-7.56E-03	-1.13E-02
0.00E+00	0.00E+00	0.00E+00	-7.99E-03	-8.05E-03
0.00E+00	0.00E+00	0.00E+00	-5.91E-03	-8.21E-03
0.00E+00	0.00E+00	0.00E+00	-2.35E-03	-2.88E-03
0.00E+00	0.00E+00	0.00E+00	7.59E-04	-1.26E-03
0.00E+00	0.00E+00	0.00E+00	-3.61E-03	-4.35E-03
0.00E+00	0.00E+00	0.00E+00	-6.12E-03	2.33E-04
0.00E+00	0.00E+00	0.00E+00	-4.12E-04	5.67E-03
0.00E+00	0.00E+00	0.00E+00	5.19E-03	6.53E-03
0.00E+00	0.00E+00	0.00E+00	-1.41E-03	-2.44E-03
0.00E+00	0.00E+00	0.00E+00	-1.54E-02	-1.72E-02
0.00E+00	0.00E+00	0.00E+00	-1.22E-02	-1.28E-02
0.00E+00	0.00E+00	0.00E+00	-2.06E-03	-3.92E-03
0.00E+00	0.00E+00	0.00E+00	1.06E-03	-3.50E-03
0.00E+00	0.00E+00	0.00E+00	-3.53E-03	-8.78E-03
0.00E+00	0.00E+00	0.00E+00	-3.31E-03	-6.60E-03
0.00E+00	0.00E+00	0.00E+00	-8.32E-04	-8.48E-04
0.00E+00	0.00E+00	0.00E+00	-6.93E-04	1.67E-03
0.00E+00	0.00E+00	0.00E+00	2.01E-03	2.03E-03
0.00E+00	0.00E+00	0.00E+00	2.48E-03	3.36E-03
0.00E+00	0.00E+00	0.00E+00	5.38E-03	7.69E-03
0.00E+00	0.00E+00	0.00E+00	7.35E-03	6.73E-03
0.00E+00	0.00E+00	0.00E+00	5.46E-03	4.63E-03
0.00E+00	0.00E+00	0.00E+00	-5.82E-04	9.60E-04
0.00E+00	0.00E+00	0.00E+00	-2.66E-03	-3.36E-03
0.00E+00	0.00E+00	0.00E+00	2.14E-04	-3.51E-03
0.00E+00	0.00E+00	0.00E+00	-2.02E-03	-4.89E-03
0.00E+00	0.00E+00	0.00E+00	-6.63E-04	-2.67E-03
0.00E+00	0.00E+00	0.00E+00	2.64E-04	-1.18E-03
0.00E+00	0.00E+00	0.00E+00	2.48E-04	-5.83E-04
0.00E+00	0.00E+00	0.00E+00	3.60E-03	1.78E-04
0.00E+00	0.00E+00	0.00E+00	5.91E-04	-4.64E-03
0.00E+00	0.00E+00	0.00E+00	-1.85E-03	-7.18E-03
0.00E+00	0.00E+00	0.00E+00	-3.54E-04	-2.56E-03
0.00E+00	0.00E+00	0.00E+00	2.58E-03	2.66E-03
0.00E+00	0.00E+00	0.00E+00	-7.32E-04	-4.22E-04
0.00E+00	0.00E+00	0.00E+00	-3.10E-03	-6.71E-03
0.00E+00	0.00E+00	0.00E+00	7.30E-04	-4.20E-04
0.00E+00	0.00E+00	0.00E+00	2.63E-03	2.29E-03
0.00E+00	0.00E+00	0.00E+00	1.90E-04	1.49E-03
0.00E+00	0.00E+00	0.00E+00	1.55E-03	3.13E-03
0.00E+00	0.00E+00	0.00E+00	2.56E-03	4.93E-03
0.00E+00	0.00E+00	0.00E+00	4.48E-03	8.88E-03
0.00E+00	0.00E+00	0.00E+00	7.53E-03	9.75E-03
0.00E+00	0.00E+00	0.00E+00	1.39E-03	3.78E-03
0.00E+00	0.00E+00	0.00E+00	-3.93E-04	9.47E-04
0.00E+00	0.00E+00	0.00E+00	4.53E-04	2.13E-04
0.00E+00	0.00E+00	0.00E+00	-1.56E-03	9.89E-04
0.00E+00	0.00E+00	0.00E+00	-4.11E-03	-2.21E-03
0.00E+00	0.00E+00	0.00E+00	-3.96E-03	-2.56E-03
0.00E+00	0.00E+00	0.00E+00	-1.72E-04	-2.04E-04
0.00E+00	0.00E+00	0.00E+00	1.83E-03	3.37E-03
0.00E+00	0.00E+00	0.00E+00	-2.28E-03	-1.04E-03
