# Supplementary material for: Visualization of two architectures in class-II CAP-dependent transcription activation
Source: PLoS Biol. 2020 Apr 20;18(4):e3000706. doi: 10.1371/journal.pbio.3000706 (PMC7192510; doi:10.1371/journal.pbio.3000706)
Supplement: S4 Data — (ZIP) [file pbio.3000706.s018.zip › S4D_model-to-map_ResEM6PB6modeltomapOutglobalFSC.csv]

0.0	0.0	0.9999999999999999
0.0026041666666666665	0.0028935185185185184	0.9999916554950959
0.005208333333333333	0.005787037037037037	0.9999408450035908
0.0078125	0.008680555555555556	0.9997223047747127
0.010416666666666666	0.011574074074074073	0.9997774734997726
0.013020833333333334	0.014467592592592593	0.9996728351293643
0.015625	0.017361111111111112	0.9994476472199042
0.018229166666666668	0.02025462962962963	0.9993343287152663
0.020833333333333332	0.023148148148148147	0.9991771096403873
0.0234375	0.026041666666666664	0.9990474729705643
0.026041666666666668	0.028935185185185185	0.9988718509537665
0.028645833333333332	0.0318287037037037	0.998694248224888
0.03125	0.034722222222222224	0.9982507600603241
0.033854166666666664	0.037615740740740734	0.9979949445989184
0.036458333333333336	0.04050925925925926	0.997442087539758
0.0390625	0.043402777777777776	0.9965536656631675
0.041666666666666664	0.046296296296296294	0.9951943349831468
0.044270833333333336	0.04918981481481482	0.9930150128025754
0.046875	0.05208333333333333	0.9911930730136149
0.049479166666666664	0.054976851851851846	0.9897803734640008
0.052083333333333336	0.05787037037037037	0.9878576781249895
0.0546875	0.06076388888888889	0.9847921643374972
0.057291666666666664	0.0636574074074074	0.9822746724624725
0.059895833333333336	0.06655092592592593	0.9830713189789594
0.0625	0.06944444444444445	0.9836362689715419
0.06510416666666667	0.07233796296296297	0.9819902897213183
0.06770833333333333	0.07523148148148147	0.9796698093421834
0.0703125	0.078125	0.9794316533231859
0.07291666666666667	0.08101851851851852	0.9806037597036021
0.07552083333333333	0.08391203703703703	0.9804300643404583
0.078125	0.08680555555555555	0.9786190502665383
0.08072916666666667	0.08969907407407408	0.9762495506774749
0.08333333333333333	0.09259259259259259	0.9731971008155684
0.0859375	0.0954861111111111	0.9670567832716108
0.08854166666666667	0.09837962962962964	0.9545454713746006
0.09114583333333333	0.10127314814814814	0.929511388187146
0.09375	0.10416666666666666	0.8893156129980887
0.09635416666666667	0.10706018518518519	0.8517433561133215
0.09895833333333333	0.10995370370370369	0.8249761546082367
0.1015625	0.11284722222222222	0.786685987818555
0.10416666666666667	0.11574074074074074	0.7491200803770862
0.10677083333333333	0.11863425925925924	0.7199333939827639
0.109375	0.12152777777777778	0.6828959765816432
0.11197916666666667	0.1244212962962963	0.6419968892160925
0.11458333333333333	0.1273148148148148	0.610549363969175
0.1171875	0.13020833333333334	0.5599575680599207
0.11979166666666667	0.13310185185185186	0.5223138098448848
0.12239583333333333	0.13599537037037035	0.4992010409558134
0.125	0.1388888888888889	0.483865833041987
0.12760416666666666	0.14178240740740738	0.43992623030547495
0.13020833333333334	0.14467592592592593	0.3932794887897195
0.1328125	0.14756944444444445	0.34979490033728694
0.13541666666666666	0.15046296296296294	0.3290686791447769
0.13802083333333334	0.15335648148148148	0.3073177876480114
0.140625	0.15625	0.2790137478201517
0.14322916666666666	0.15914351851851852	0.2679338933505669
0.14583333333333334	0.16203703703703703	0.2594575341534177
0.1484375	0.16493055555555555	0.25262016451399705
0.15104166666666666	0.16782407407407407	0.24845503850301115
0.15364583333333334	0.1707175925925926	0.2544471798946051
0.15625	0.1736111111111111	0.2607847245279135
0.15885416666666666	0.17650462962962962	0.23968749939986192
0.16145833333333334	0.17939814814814817	0.21348988417509535
0.1640625	0.18229166666666666	0.21390923623459435
0.16666666666666666	0.18518518518518517	0.2140255636293198
0.16927083333333334	0.18807870370370372	0.20829953255332198
0.171875	0.1909722222222222	0.21557609568773764
0.17447916666666666	0.19386574074074073	0.21721305393014126
0.17708333333333334	0.19675925925925927	0.19362763322756987
0.1796875	0.19965277777777776	0.16840105145172124
0.18229166666666666	0.20254629629629628	0.15531625985558004
0.18489583333333334	0.20543981481481483	0.1484627002731075
0.1875	0.20833333333333331	0.13479901537352246
0.19010416666666666	0.21122685185185183	0.12138272845495199
0.19270833333333334	0.21412037037037038	0.12030135544056109
0.1953125	0.2170138888888889	0.11297000423755886
0.19791666666666666	0.21990740740740738	0.10199635149513342
0.20052083333333334	0.22280092592592593	0.08424551349088255
0.203125	0.22569444444444445	0.061852425251986025
0.20572916666666666	0.22858796296296294	0.056064897780765316
0.20833333333333334	0.23148148148148148	0.04589392171811851
0.2109375	0.234375	0.04553830447454937
0.21354166666666666	0.2372685185185185	0.04292457849846981
0.21614583333333334	0.24016203703703703	0.027774127000826064
0.21875	0.24305555555555555	0.01962828111485813
0.22135416666666666	0.24594907407407407	0.02677863947184804
0.22395833333333334	0.2488425925925926	0.02523864390226109
0.2265625	0.2517361111111111	0.011713449223105426
0.22916666666666666	0.2546296296296296	-0.0043021141870752564
0.23177083333333334	0.25752314814814814	-0.00981076302836158
0.234375	0.2604166666666667	-0.003098404948661673
0.23697916666666666	0.2633101851851852	0.005753272404820174
0.23958333333333334	0.2662037037037037	-0.001208190816925073
0.2421875	0.2690972222222222	0.0031600937825472797
0.24479166666666666	0.2719907407407407	0.01131779843826278
0.24739583333333334	0.27488425925925924	0.006413060701635066
0.25	0.2777777777777778	-0.0010787538191618607
0.2526041666666667	0.28067129629629634	-0.007495663819520607
0.2552083333333333	0.28356481481481477	-0.005815791575973005
0.2578125	0.2864583333333333	-0.007945352607416257
0.2604166666666667	0.28935185185185186	-0.007140971988580124
0.2630208333333333	0.29224537037037035	0.004256945026328656
0.265625	0.2951388888888889	0.007644292061228945
0.2682291666666667	0.29803240740740744	0.0006763334032865925
0.2708333333333333	0.3009259259259259	-0.00529204706167567
0.2734375	0.3038194444444444	-0.003694344231672625
0.2760416666666667	0.30671296296296297	0.00011497509101908869
0.2786458333333333	0.30960648148148145	0.0006846495553325307
0.28125	0.3125	-0.004486671359075309
0.2838541666666667	0.31539351851851855	0.002901872434041164
0.2864583333333333	0.31828703703703703	0.012836210572102743
0.2890625	0.3211805555555555	0.00660178389459921
0.2916666666666667	0.32407407407407407	-0.003340145087555345
0.2942708333333333	0.32696759259259256	-0.008095977358725158
0.296875	0.3298611111111111	-0.009110844180943087
0.2994791666666667	0.33275462962962965	-0.002105825609216863
0.3020833333333333	0.33564814814814814	0.004948531766854129
0.3046875	0.3385416666666667	0.0034860820566919404
0.3072916666666667	0.3414351851851852	0.0015612854186654113
0.3098958333333333	0.34432870370370366	0.0017981959006044008
0.3125	0.3472222222222222	-0.0014520378315858121
0.3151041666666667	0.35011574074074076	0.0005578069489651147
0.3177083333333333	0.35300925925925924	0.0033645399876572855
0.3203125	0.3559027777777778	-0.0010529256668564584
0.3229166666666667	0.35879629629629634	-0.010496610013737225
0.3255208333333333	0.36168981481481477	-0.008084994565427769
0.328125	0.3645833333333333	-0.009151724969831805
0.3307291666666667	0.36747685185185186	-0.002901133753651629
0.3333333333333333	0.37037037037037035	0.0010625972675677852
0.3359375	0.3732638888888889	-0.002575167818019129
0.3385416666666667	0.37615740740740744	-0.0019675234918399374
0.3411458333333333	0.3790509259259259	-0.0014246397786348499
0.34375	0.3819444444444444	0.007049468317039764
0.3463541666666667	0.38483796296296297	-0.0004944167310801846
0.3489583333333333	0.38773148148148145	-0.010944980263322768
0.3515625	0.390625	-0.012041763131401411
0.3541666666666667	0.39351851851851855	-0.00615201030853262
0.3567708333333333	0.396412037037037	-0.002665550547822316
0.359375	0.3993055555555555	-0.005422744266663458
0.3619791666666667	0.40219907407407407	-0.011266192582179611
0.3645833333333333	0.40509259259259256	-0.008047905850230741
0.3671875	0.4079861111111111	-0.008205221545804182
0.3697916666666667	0.41087962962962965	-0.002882929749401084
0.3723958333333333	0.41377314814814814	-0.0012577374265938192
0.375	0.41666666666666663	-0.004346407945891141
0.3776041666666667	0.4195601851851852	0.00023265052339740288
0.3802083333333333	0.42245370370370366	0.005668222842352307
0.3828125	0.4253472222222222	0.006530883312438483
0.3854166666666667	0.42824074074074076	-0.002438428875899136
0.3880208333333333	0.43113425925925924	-0.017191194422516227
0.390625	0.4340277777777778	-0.012797820258475952
0.3932291666666667	0.4369212962962963	-0.003924340939480156
0.3958333333333333	0.43981481481481477	-0.0034975911853325514
0.3984375	0.4427083333333333	-0.008775184870670378
0.4010416666666667	0.44560185185185186	-0.006596893903757277
0.4036458333333333	0.44849537037037035	-0.0008479505199111383
0.40625	0.4513888888888889	0.0016672454464892938
0.4088541666666667	0.45428240740740744	0.002033998034382476
0.4114583333333333	0.4571759259259259	0.003355168955041767
0.4140625	0.4600694444444444	0.007690433183505732
0.4166666666666667	0.46296296296296297	0.006729967291639813
0.4192708333333333	0.46585648148148145	0.004630427132350361
0.421875	0.46875	0.0009599094107892662
0.4244791666666667	0.47164351851851855	-0.003359218907720506
0.4270833333333333	0.474537037037037	-0.0035098584399955706
0.4296875	0.4774305555555555	-0.004891396562079274
0.4322916666666667	0.48032407407407407	-0.002671521747973739
0.4348958333333333	0.48321759259259256	-0.0011835664862130664
0.4375	0.4861111111111111	-0.0005832200284496724
0.4401041666666667	0.48900462962962965	0.00017767624260033065
0.4427083333333333	0.49189814814814814	-0.004643478314384232
0.4453125	0.49479166666666663	-0.007175521973349615
0.4479166666666667	0.4976851851851852	-0.0025566317841718427
0.4505208333333333	0.5005787037037037	0.0026614655077402097
0.453125	0.5034722222222222	-0.0004224877801634006
0.4557291666666667	0.5063657407407407	-0.006706207401550434
0.4583333333333333	0.5092592592592592	-0.00041952575472661917
0.4609375	0.5121527777777778	0.002286611267272865
0.4635416666666667	0.5150462962962963	0.0014896880407713762
0.4661458333333333	0.5179398148148148	0.003134423520613781
0.46875	0.5208333333333334	0.004931535613685566
0.4713541666666667	0.5237268518518519	0.00887595694592397
0.4739583333333333	0.5266203703703703	0.009752566554332293
0.4765625	0.5295138888888888	0.0037791906760387176
0.4791666666666667	0.5324074074074074	0.0009465175830002441
0.4817708333333333	0.5353009259259259	0.00021324176845718417
0.484375	0.5381944444444444	0.0009885510160504568
0.4869791666666667	0.541087962962963	-0.0022128788319831652
0.4895833333333333	0.5439814814814814	-0.002560866408998296
0.4921875	0.546875	-0.00020449390770317132
0.4947916666666667	0.5497685185185185	0.0033669291406296653
0.4973958333333333	0.552662037037037	-0.001035319380802217
0.5	0.5555555555555556	-0.0054077224748588296
