# Supplementary material for: Visualization of two architectures in class-II CAP-dependent transcription activation
Source: PLoS Biol. 2020 Apr 20;18(4):e3000706. doi: 10.1371/journal.pbio.3000706 (PMC7192510; doi:10.1371/journal.pbio.3000706)
Supplement: S4 Data — (ZIP) [file pbio.3000706.s018.zip › S4A_Half-map_histogram_raw.csv]

1.000000000000000000e+00	1.000000000000000000e+00	1.000000000000000000e+00	1.000000000000000000e+00	1.000000000000000000e+00	1.000000000000000000e+00	1.000000000000000000e+00	1.000000000000000000e+00	1.000000000000000000e+00	1.000000000000000000e+00	1.000000000000000000e+00	1.000000000000000000e+00	1.000000000000000000e+00	1.000000000000000000e+00	1.000000000000000000e+00	1.000000000000000000e+00	1.000000000000000000e+00	1.000000000000000000e+00	1.000000000000000000e+00	1.000000000000000000e+00	1.000000000000000000e+00	1.000000000000000000e+00	1.000000000000000000e+00	1.000000000000000000e+00	1.000000000000000000e+00	1.000000000000000000e+00	1.000000000000000000e+00	1.000000000000000000e+00	1.000000000000000000e+00	1.000000000000000000e+00	1.000000000000000000e+00	1.000000000000000000e+00	1.000000000000000000e+00	1.000000000000000000e+00	1.000000000000000000e+00	1.000000000000000000e+00	1.000000000000000000e+00	1.000000000000000000e+00	1.000000000000000000e+00	1.000000000000000000e+00	1.000000000000000000e+00	1.000000000000000000e+00	1.000000000000000000e+00	1.000000000000000000e+00	1.000000000000000000e+00	1.000000000000000000e+00	1.000000000000000000e+00	1.000000000000000000e+00	1.000000000000000000e+00	1.000000000000000000e+00
1.000000000000000000e+00	1.000000000000000000e+00	1.000000000000000000e+00	1.000000000000000000e+00	1.000000000000000000e+00	1.000000000000000000e+00	1.000000000000000000e+00	1.000000000000000000e+00	1.000000000000000000e+00	1.000000000000000000e+00	1.000000000000000000e+00	1.000000000000000000e+00	1.000000000000000000e+00	1.000000000000000000e+00	1.000000000000000000e+00	1.000000000000000000e+00	1.000000000000000000e+00	1.000000000000000000e+00	1.000000000000000000e+00	1.000000000000000000e+00	1.000000000000000000e+00	1.000000000000000000e+00	1.000000000000000000e+00	1.000000000000000000e+00	1.000000000000000000e+00	1.000000000000000000e+00	1.000000000000000000e+00	1.000000000000000000e+00	1.000000000000000000e+00	1.000000000000000000e+00	1.000000000000000000e+00	1.000000000000000000e+00	1.000000000000000000e+00	1.000000000000000000e+00	1.000000000000000000e+00	1.000000000000000000e+00	1.000000000000000000e+00	1.000000000000000000e+00	1.000000000000000000e+00	1.000000000000000000e+00	1.000000000000000000e+00	1.000000000000000000e+00	1.000000000000000000e+00	1.000000000000000000e+00	1.000000000000000000e+00	1.000000000000000000e+00	1.000000000000000000e+00	1.000000000000000000e+00	1.000000000000000000e+00	1.000000000000000000e+00
9.999918341636657715e-01	9.999669790267944336e-01	9.999909400939941406e-01	9.999896883964538574e-01	9.999918341636657715e-01	9.999798536300659180e-01	9.999978542327880859e-01	9.999998211860656738e-01	9.999947547912597656e-01	9.999918341636657715e-01	9.999946951866149902e-01	9.999929070472717285e-01	9.999924898147583008e-01	9.999684095382690430e-01	9.999946951866149902e-01	9.999885559082031250e-01	9.999598264694213867e-01	9.999377727508544922e-01	9.999988675117492676e-01	9.999885559082031250e-01	9.999918341636657715e-01	9.999669790267944336e-01	9.999909400939941406e-01	9.999896883964538574e-01	9.999918341636657715e-01	9.999928474426269531e-01	9.999999403953552246e-01	9.999999403953552246e-01	9.999943375587463379e-01	9.999928474426269531e-01	9.999909400939941406e-01	9.999896883964538574e-01	9.999918341636657715e-01	9.999669790267944336e-01	9.999909400939941406e-01	9.999957084655761719e-01	9.999947547912597656e-01	9.999918341636657715e-01	9.999978542327880859e-01	9.999998211860656738e-01	9.999924898147583008e-01	9.999684095382690430e-01	9.999946951866149902e-01	9.999929070472717285e-01	9.999598264694213867e-01	9.999377727508544922e-01	9.999988675117492676e-01	9.999885559082031250e-01	9.999598264694213867e-01	9.999377727508544922e-01
9.999527335166931152e-01	9.997701644897460938e-01	9.999517798423767090e-01	9.999415874481201172e-01	9.999582767486572266e-01	9.989127516746520996e-01	9.999732375144958496e-01	9.998624920845031738e-01	9.992941021919250488e-01	9.995602369308471680e-01	9.999244213104248047e-01	9.999929070472717285e-01	9.999924898147583008e-01	9.989127516746520996e-01	9.999732375144958496e-01	9.999415874481201172e-01	9.999062418937683105e-01	9.995602369308471680e-01	9.999548792839050293e-01	9.999601244926452637e-01	9.999527335166931152e-01	9.998456835746765137e-01	9.999946951866149902e-01	9.999415874481201172e-01	9.999582767486572266e-01	9.989127516746520996e-01	9.999548792839050293e-01	9.999601244926452637e-01	9.999062418937683105e-01	9.995602369308471680e-01	9.999244213104248047e-01	9.999330639839172363e-01	9.999072551727294922e-01	9.989127516746520996e-01	9.999732375144958496e-01	9.999415874481201172e-01	9.999582767486572266e-01	9.995602369308471680e-01	9.999548792839050293e-01	9.999601244926452637e-01	9.997806549072265625e-01	9.998920559883117676e-01	9.999267458915710449e-01	9.994053244590759277e-01	9.997806549072265625e-01	9.998937249183654785e-01	9.998043179512023926e-01	9.996662139892578125e-01	9.998534917831420898e-01	9.998937249183654785e-01
9.995221495628356934e-01	9.996380209922790527e-01	9.999517798423767090e-01	9.997904896736145020e-01	9.990777373313903809e-01	9.999167919158935547e-01	9.998974800109863281e-01	9.998624920845031738e-01	9.992941021919250488e-01	9.999755620956420898e-01	9.999879598617553711e-01	9.996757507324218750e-01	9.993979334831237793e-01	9.999305009841918945e-01	9.999856352806091309e-01	9.996667504310607910e-01	9.991554021835327148e-01	9.999679327011108398e-01	9.999254941940307617e-01	9.997845888137817383e-01	9.994612932205200195e-01	9.997422099113464355e-01	9.999919533729553223e-01	9.996757507324218750e-01	9.991992712020874023e-01	9.999276995658874512e-01	9.999800920486450195e-01	9.997845888137817383e-01	9.992715716361999512e-01	9.999679327011108398e-01	9.999806880950927734e-01	9.994346499443054199e-01	9.999072551727294922e-01	9.997447729110717773e-01	9.999662041664123535e-01	9.998555183410644531e-01	9.980084896087646484e-01	9.999517202377319336e-01	9.998376369476318359e-01	9.997494220733642578e-01	9.991514682769775391e-01	9.996626377105712891e-01	9.999735951423645020e-01	9.992806315422058105e-01	9.994957447052001953e-01	9.998703002929687500e-01	9.999275207519531250e-01	9.992178678512573242e-01	9.991297125816345215e-01	9.999759197235107422e-01
9.993894100189208984e-01	9.997783899307250977e-01	9.999539256095886230e-01	9.998075962066650391e-01	9.961326122283935547e-01	9.998646974563598633e-01	9.999406933784484863e-01	9.988905191421508789e-01	9.989476203918457031e-01	9.999179244041442871e-01	9.999600648880004883e-01	9.996558427810668945e-01	9.990097880363464355e-01	9.998642802238464355e-01	9.999698996543884277e-01	9.994997978210449219e-01	9.990105032920837402e-01	9.999461174011230469e-01	9.999385476112365723e-01	9.991401433944702148e-01	9.992460608482360840e-01	9.996308088302612305e-01	9.999633431434631348e-01	9.996557235717773438e-01	9.986650943756103516e-01	9.999322295188903809e-01	9.999602437019348145e-01	9.991401433944702148e-01	9.994664192199707031e-01	9.999503493309020996e-01	9.999501705169677734e-01	9.998363256454467773e-01	9.985988140106201172e-01	9.998038411140441895e-01	9.999659061431884766e-01	9.994726181030273438e-01	9.970916509628295898e-01	9.998811483383178711e-01	9.999082684516906738e-01	9.992401003837585449e-01	9.991514682769775391e-01	9.997624754905700684e-01	9.999633431434631348e-01	9.992806315422058105e-01	9.994957447052001953e-01	9.998703002929687500e-01	9.999536871910095215e-01	9.992178678512573242e-01	9.991297125816345215e-01	9.999759197235107422e-01
9.993748068809509277e-01	9.995642900466918945e-01	9.998804330825805664e-01	9.994778633117675781e-01	9.961326122283935547e-01	9.995775222778320312e-01	9.997627735137939453e-01	9.988709688186645508e-01	9.987323880195617676e-01	9.996240735054016113e-01	9.997777938842773438e-01	9.991279244422912598e-01	9.992479681968688965e-01	9.998169541358947754e-01	9.998151659965515137e-01	9.988178014755249023e-01	9.994397759437561035e-01	9.998309016227722168e-01	9.997829198837280273e-01	9.994261264801025391e-01	9.992460608482360840e-01	9.994305968284606934e-01	9.998304843902587891e-01	9.996557235717773438e-01	9.988337755203247070e-01	9.997804760932922363e-01	9.998409152030944824e-01	9.992542862892150879e-01	9.991514086723327637e-01	9.997420310974121094e-01	9.995973110198974609e-01	9.996722340583801270e-01	9.987136125564575195e-01	9.995043277740478516e-01	9.999659061431884766e-01	9.989410638809204102e-01	9.982796907424926758e-01	9.996237158775329590e-01	9.996469020843505859e-01	9.991034269332885742e-01	9.993582963943481445e-01	9.995691776275634766e-01	9.997578859329223633e-01	9.982936382293701172e-01	9.994957447052001953e-01	9.998864531517028809e-01	9.997482895851135254e-01	9.984107017517089844e-01	9.995057582855224609e-01	9.998959302902221680e-01
9.991732239723205566e-01	9.988932609558105469e-01	9.997457861900329590e-01	9.967122673988342285e-01	9.995968341827392578e-01	9.990482330322265625e-01	9.995162487030029297e-01	9.969281554222106934e-01	9.986468553543090820e-01	9.995254874229431152e-01	9.996259212493896484e-01	9.967346787452697754e-01	9.992479681968688965e-01	9.988481998443603516e-01	9.996085762977600098e-01	9.956957697868347168e-01	9.994397759437561035e-01	9.998309016227722168e-01	9.992567300796508789e-01	9.994261264801025391e-01	9.990556240081787109e-01	9.973635673522949219e-01	9.996246695518493652e-01	9.964583516120910645e-01	9.993715286254882812e-01	9.992868900299072266e-01	9.995085000991821289e-01	9.968165755271911621e-01	9.985124468803405762e-01	9.995484352111816406e-01	9.996500611305236816e-01	9.972195029258728027e-01	9.995558857917785645e-01	9.988617300987243652e-01	9.997281432151794434e-01	9.969568848609924316e-01	9.987900257110595703e-01	9.993128180503845215e-01	9.991883039474487305e-01	9.975642561912536621e-01	9.987419843673706055e-01	9.986003637313842773e-01	9.996947646141052246e-01	9.964534640312194824e-01	9.991487264633178711e-01	9.994787573814392090e-01	9.993705153465270996e-01	9.982377290725708008e-01	9.987797737121582031e-01	9.997856020927429199e-01
9.996948838233947754e-01	9.988932609558105469e-01	9.997237920761108398e-01	9.950171113014221191e-01	9.996402859687805176e-01	9.990482330322265625e-01	9.994094967842102051e-01	9.905193448066711426e-01	9.985414743423461914e-01	9.990087747573852539e-01	9.995322227478027344e-01	9.983424544334411621e-01	9.993086457252502441e-01	9.985035657882690430e-01	9.990387558937072754e-01	9.958427548408508301e-01	9.984988570213317871e-01	9.986824989318847656e-01	9.991172552108764648e-01	9.952477812767028809e-01	9.985059499740600586e-01	9.977496862411499023e-01	9.994700551033020020e-01	9.977251887321472168e-01	9.994866251945495605e-01	9.987733364105224609e-01	9.989162683486938477e-01	9.948069453239440918e-01	9.981890916824340820e-01	9.995892643928527832e-01	9.996522665023803711e-01	9.958370923995971680e-01	9.997186064720153809e-01	9.987341165542602539e-01	9.993247985839843750e-01	9.931470155715942383e-01	9.982756376266479492e-01	9.994814991950988770e-01	9.983372092247009277e-01	9.933108091354370117e-01	9.982448220252990723e-01	9.980371594429016113e-01	9.993791580200195312e-01	9.988214373588562012e-01	9.986336231231689453e-01	9.988356232643127441e-01	9.987725615501403809e-01	9.973896145820617676e-01	9.974812865257263184e-01	9.997039437294006348e-01
9.981843233108520508e-01	9.985383152961730957e-01	9.990478754043579102e-01	9.972404837608337402e-01	9.990050196647644043e-01	9.990368485450744629e-01	9.986836910247802734e-01	9.954439401626586914e-01	9.977131485939025879e-01	9.996415972709655762e-01	9.995988011360168457e-01	9.986748099327087402e-01	9.977011084556579590e-01	9.990578293800354004e-01	9.988962411880493164e-01	9.975855350494384766e-01	9.984724521636962891e-01	9.994727373123168945e-01	9.986630082130432129e-01	9.952077269554138184e-01	9.958347082138061523e-01	9.981333017349243164e-01	9.990464448928833008e-01	9.984991550445556641e-01	9.985541105270385742e-01	9.992496371269226074e-01	9.986792802810668945e-01	9.959012866020202637e-01	9.983810782432556152e-01	9.997069835662841797e-01	9.994190931320190430e-01	9.970102310180664062e-01	9.989560842514038086e-01	9.986688494682312012e-01	9.993247985839843750e-01	9.954037070274353027e-01	9.981194138526916504e-01	9.994814991950988770e-01	9.983372092247009277e-01	9.944359064102172852e-01	9.965072274208068848e-01	9.985803961753845215e-01	9.993477463722229004e-01	9.989495873451232910e-01	9.985785484313964844e-01	9.995122551918029785e-01	9.988185167312622070e-01	9.971385598182678223e-01	9.984854459762573242e-01	9.998320341110229492e-01
9.989292621612548828e-01	9.985383152961730957e-01	9.988648295402526855e-01	9.958534836769104004e-01	9.990050196647644043e-01	9.981778860092163086e-01	9.982453584671020508e-01	9.954439401626586914e-01	9.977131485939025879e-01	9.995374083518981934e-01	9.995900988578796387e-01	9.974331855773925781e-01	9.991679787635803223e-01	9.987913966178894043e-01	9.988442659378051758e-01	9.974428415298461914e-01	9.990587830543518066e-01	9.994661808013916016e-01	9.985860586166381836e-01	9.972603321075439453e-01	9.985210895538330078e-01	9.981333017349243164e-01	9.993181228637695312e-01	9.978466629981994629e-01	9.989907741546630859e-01	9.992496371269226074e-01	9.983822107315063477e-01	9.975783824920654297e-01	9.982255101203918457e-01	9.995438456535339355e-01	9.994077086448669434e-01	9.966326951980590820e-01	9.989407658576965332e-01	9.979680776596069336e-01	9.985244274139404297e-01	9.968367218971252441e-01	9.978453516960144043e-01	9.990915656089782715e-01	9.974160194396972656e-01	9.985318183898925781e-01	9.986726045608520508e-01	9.991155862808227539e-01	9.995020031929016113e-01	9.976361989974975586e-01	9.991304874420166016e-01	9.990112185478210449e-01	9.990900158882141113e-01	9.970905184745788574e-01	9.990783929824829102e-01	9.996265769004821777e-01
9.985941648483276367e-01	9.968790411949157715e-01	9.984705448150634766e-01	9.945060014724731445e-01	9.985251426696777344e-01	9.975920319557189941e-01	9.973512887954711914e-01	9.974138736724853516e-01	9.977332949638366699e-01	9.986626505851745605e-01	9.994488358497619629e-01	9.973716139793395996e-01	9.992735981941223145e-01	9.974907040596008301e-01	9.988442659378051758e-01	9.980053901672363281e-01	9.992234706878662109e-01	9.988768100738525391e-01	9.971483349800109863e-01	9.981874823570251465e-01	9.989766478538513184e-01	9.980814456939697266e-01	9.989593625068664551e-01	9.978702664375305176e-01	9.991143941879272461e-01	9.980396032333374023e-01	9.974099993705749512e-01	9.980846047401428223e-01	9.988748431205749512e-01	9.990186095237731934e-01	9.992866516113281250e-01	9.960211515426635742e-01	9.988134503364562988e-01	9.979680776596069336e-01	9.976903200149536133e-01	9.968367218971252441e-01	9.979919195175170898e-01	9.980133175849914551e-01	9.966937899589538574e-01	9.981108903884887695e-01	9.993214607238769531e-01	9.987192153930664062e-01	9.988290667533874512e-01	9.980173707008361816e-01	9.993464350700378418e-01	9.978005290031433105e-01	9.981566667556762695e-01	9.980269074440002441e-01	9.994568228721618652e-01	9.989122152328491211e-01
9.985941648483276367e-01	9.975439310073852539e-01	9.983972311019897461e-01	9.955909848213195801e-01	9.990944266319274902e-01	9.972501397132873535e-01	9.969680309295654297e-01	9.953880310058593750e-01	9.991049170494079590e-01	9.984709620475769043e-01	9.987417459487915039e-01	9.978162050247192383e-01	9.995977282524108887e-01	9.976763725280761719e-01	9.977049827575683594e-01	9.981064200401306152e-01	9.994593262672424316e-01	9.978120326995849609e-01	9.967768788337707520e-01	9.977613687515258789e-01	9.989300370216369629e-01	9.985508322715759277e-01	9.982335567474365234e-01	9.976420402526855469e-01	9.996004104614257812e-01	9.971348643302917480e-01	9.971036911010742188e-01	9.975312352180480957e-01	9.995967149734497070e-01	9.983875155448913574e-01	9.988787174224853516e-01	9.975084066390991211e-01	9.990792274475097656e-01	9.974634051322937012e-01	9.971777200698852539e-01	9.952336549758911133e-01	9.991061687469482422e-01	9.973338842391967773e-01	9.959579706192016602e-01	9.967817068099975586e-01	9.994854331016540527e-01	9.983636140823364258e-01	9.980258941650390625e-01	9.981216192245483398e-01	9.997050166130065918e-01	9.976095557212829590e-01	9.983989596366882324e-01	9.973112344741821289e-01	9.995649456977844238e-01	9.976686835289001465e-01
9.981822967529296875e-01	9.980953335762023926e-01	9.984548687934875488e-01	9.960570931434631348e-01	9.991054534912109375e-01	9.966645836830139160e-01	9.984294772148132324e-01	9.939217567443847656e-01	9.988196492195129395e-01	9.962707757949829102e-01	9.979989528656005859e-01	9.977362155914306641e-01	9.993059039115905762e-01	9.980021119117736816e-01	9.985323548316955566e-01	9.967992305755615234e-01	9.995415210723876953e-01	9.977620244026184082e-01	9.972456097602844238e-01	9.968271255493164062e-01	9.988880157470703125e-01	9.976288080215454102e-01	9.985501170158386230e-01	9.976934790611267090e-01	9.994522333145141602e-01	9.976581335067749023e-01	9.977044463157653809e-01	9.955621957778930664e-01	9.995234012603759766e-01	9.977629780769348145e-01	9.976312518119812012e-01	9.979498982429504395e-01	9.991182684898376465e-01	9.973415732383728027e-01	9.985764622688293457e-01	9.954796433448791504e-01	9.991146922111511230e-01	9.965952634811401367e-01	9.968924522399902344e-01	9.957149028778076172e-01	9.994854331016540527e-01	9.990437626838684082e-01	9.980258941650390625e-01	9.970413446426391602e-01	9.997050166130065918e-01	9.972779154777526855e-01	9.974488615989685059e-01	9.973112344741821289e-01	9.995649456977844238e-01	9.976686835289001465e-01
9.968029856681823730e-01	9.976433515548706055e-01	9.980036616325378418e-01	9.979125857353210449e-01	9.987565279006958008e-01	9.961784482002258301e-01	9.989053010940551758e-01	9.947788119316101074e-01	9.976426959037780762e-01	9.939976930618286133e-01	9.973018169403076172e-01	9.970985651016235352e-01	9.987788796424865723e-01	9.979574680328369141e-01	9.987021088600158691e-01	9.961683750152587891e-01	9.988176822662353516e-01	9.972862601280212402e-01	9.960359930992126465e-01	9.959486722946166992e-01	9.974462985992431641e-01	9.976288080215454102e-01	9.986492991447448730e-01	9.970669150352478027e-01	9.994522333145141602e-01	9.977301955223083496e-01	9.977044463157653809e-01	9.955621957778930664e-01	9.995234012603759766e-01	9.977629780769348145e-01	9.955120086669921875e-01	9.976477622985839844e-01	9.980520009994506836e-01	9.972903728485107422e-01	9.991197586059570312e-01	9.954810738563537598e-01	9.983847737312316895e-01	9.965952634811401367e-01	9.968924522399902344e-01	9.946900606155395508e-01	9.983059167861938477e-01	9.986325502395629883e-01	9.987735152244567871e-01	9.962158799171447754e-01	9.990112781524658203e-01	9.969398975372314453e-01	9.976258873939514160e-01	9.961636662483215332e-01	9.991073012351989746e-01	9.976937174797058105e-01
9.962311387062072754e-01	9.964648485183715820e-01	9.974400401115417480e-01	9.979125857353210449e-01	9.967465400695800781e-01	9.933025240898132324e-01	9.983230829238891602e-01	9.953900575637817383e-01	9.928174018859863281e-01	9.939976930618286133e-01	9.973018169403076172e-01	9.970985651016235352e-01	9.974389076232910156e-01	9.950702786445617676e-01	9.987885355949401855e-01	9.968887567520141602e-01	9.988176822662353516e-01	9.970880746841430664e-01	9.954194426536560059e-01	9.952377676963806152e-01	9.965879321098327637e-01	9.956517815589904785e-01	9.983969330787658691e-01	9.982134699821472168e-01	9.967635273933410645e-01	9.949665665626525879e-01	9.974356293678283691e-01	9.964998960494995117e-01	9.970136880874633789e-01	9.973950982093811035e-01	9.970340132713317871e-01	9.980371594429016113e-01	9.962934851646423340e-01	9.943880438804626465e-01	9.985901117324829102e-01	9.966323971748352051e-01	9.963788986206054688e-01	9.961283802986145020e-01	9.954688549041748047e-01	9.955330491065979004e-01	9.964796304702758789e-01	9.977611899375915527e-01	9.992494583129882812e-01	9.961057305335998535e-01	9.972968101501464844e-01	9.978474974632263184e-01	9.980255961418151855e-01	9.960853457450866699e-01	9.980326890945434570e-01	9.985073208808898926e-01
9.956358075141906738e-01	9.937065839767456055e-01	9.981783628463745117e-01	9.978268146514892578e-01	9.975298047065734863e-01	9.935099482536315918e-01	9.974325299263000488e-01	9.967539310455322266e-01	9.927747845649719238e-01	9.954402446746826172e-01	9.986360669136047363e-01	9.972655177116394043e-01	9.972083568572998047e-01	9.926252365112304688e-01	9.986653327941894531e-01	9.979379773139953613e-01	9.966980218887329102e-01	9.969064593315124512e-01	9.970684647560119629e-01	9.951549768447875977e-01	9.966492652893066406e-01	9.937717318534851074e-01	9.986734390258789062e-01	9.980551600456237793e-01	9.962589740753173828e-01	9.939651489257812500e-01	9.978680610656738281e-01	9.973894953727722168e-01	9.953059554100036621e-01	9.979032278060913086e-01	9.975971579551696777e-01	9.957907199859619141e-01	9.967386126518249512e-01	9.942110180854797363e-01	9.978340864181518555e-01	9.974324703216552734e-01	9.956347942352294922e-01	9.946142435073852539e-01	9.959332346916198730e-01	9.965393543243408203e-01	9.957809448242187500e-01	9.968160390853881836e-01	9.987339377403259277e-01	9.957911372184753418e-01	9.963047504425048828e-01	9.971235394477844238e-01	9.975146055221557617e-01	9.957723617553710938e-01	9.972994923591613770e-01	9.977611899375915527e-01
9.953481554985046387e-01	9.937955737113952637e-01	9.979655146598815918e-01	9.957802891731262207e-01	9.968776702880859375e-01	9.935099482536315918e-01	9.948863983154296875e-01	9.950060844421386719e-01	9.943192005157470703e-01	9.944090843200683594e-01	9.975222945213317871e-01	9.954066276550292969e-01	9.967691898345947266e-01	9.947656989097595215e-01	9.970477223396301270e-01	9.968593120574951172e-01	9.972697496414184570e-01	9.957853555679321289e-01	9.952584505081176758e-01	9.941830039024353027e-01	9.958441853523254395e-01	9.948852062225341797e-01	9.977208375930786133e-01	9.963595867156982422e-01	9.968636035919189453e-01	9.949097633361816406e-01	9.969652891159057617e-01	9.959545135498046875e-01	9.948456883430480957e-01	9.958831071853637695e-01	9.958988428115844727e-01	9.937291741371154785e-01	9.965327382087707520e-01	9.947494268417358398e-01	9.971438050270080566e-01	9.952939748764038086e-01	9.953160285949707031e-01	9.946397542953491211e-01	9.935265779495239258e-01	9.944300055503845215e-01	9.960049986839294434e-01	9.968941211700439453e-01	9.968759417533874512e-01	9.947665929794311523e-01	9.969680309295654297e-01	9.959548711776733398e-01	9.961611628532409668e-01	9.941213130950927734e-01	9.977923631668090820e-01	9.962151050567626953e-01
9.940339326858520508e-01	9.923992156982421875e-01	9.962123036384582520e-01	9.921210408210754395e-01	9.968857169151306152e-01	9.937992095947265625e-01	9.905238151550292969e-01	9.926014542579650879e-01	9.931998848915100098e-01	9.915946722030639648e-01	9.965065121650695801e-01	9.883319735527038574e-01	9.972474575042724609e-01	9.958695769309997559e-01	9.946832656860351562e-01	9.924883246421813965e-01	9.974196553230285645e-01	9.959663152694702148e-01	9.916115403175354004e-01	9.916625022888183594e-01	9.957271218299865723e-01	9.952192306518554688e-01	9.967356920242309570e-01	9.919900298118591309e-01	9.975266456604003906e-01	9.949097633361816406e-01	9.933907389640808105e-01	9.919768571853637695e-01	9.948456883430480957e-01	9.943507909774780273e-01	9.958988428115844727e-01	9.937291741371154785e-01	9.962876439094543457e-01	9.946774840354919434e-01	9.942729473114013672e-01	9.931291937828063965e-01	9.953160285949707031e-01	9.930812120437622070e-01	9.901044368743896484e-01	9.915717244148254395e-01	9.963977932929992676e-01	9.968206882476806641e-01	9.963399171829223633e-01	9.898843765258789062e-01	9.975129365921020508e-01	9.959964156150817871e-01	9.937410950660705566e-01	9.891921877861022949e-01	9.979278445243835449e-01	9.957206845283508301e-01
9.953088164329528809e-01	9.923992156982421875e-01	9.957874417304992676e-01	9.891353249549865723e-01	9.964367747306823730e-01	9.894354343414306641e-01	9.875469803810119629e-01	9.912292361259460449e-01	9.917757511138916016e-01	9.904344677925109863e-01	9.969408512115478516e-01	9.828903079032897949e-01	9.959565997123718262e-01	9.938635230064392090e-01	9.955516457557678223e-01	9.865967035293579102e-01	9.960831999778747559e-01	9.944757223129272461e-01	9.902729988098144531e-01	9.855882525444030762e-01	9.939578771591186523e-01	9.927912354469299316e-01	9.970306754112243652e-01	9.868863821029663086e-01	9.974299669265747070e-01	9.932727813720703125e-01	9.929929971694946289e-01	9.872379302978515625e-01	9.934305548667907715e-01	9.938174486160278320e-01	9.959809780120849609e-01	9.847434759140014648e-01	9.962024688720703125e-01	9.925439953804016113e-01	9.939861893653869629e-01	9.915273785591125488e-01	9.963098168373107910e-01	9.918453097343444824e-01	9.859581589698791504e-01	9.899764060974121094e-01	9.934256672859191895e-01	9.936254024505615234e-01	9.962500333786010742e-01	9.817125201225280762e-01	9.959717392921447754e-01	9.945441484451293945e-01	9.919745922088623047e-01	9.821400046348571777e-01	9.953662753105163574e-01	9.946326017379760742e-01
9.954091906547546387e-01	9.855130910873413086e-01	9.963660836219787598e-01	9.863409399986267090e-01	9.949214458465576172e-01	9.839588999748229980e-01	9.885289669036865234e-01	9.883255362510681152e-01	9.876804351806640625e-01	9.866340160369873047e-01	9.957352280616760254e-01	9.830006957054138184e-01	9.952337145805358887e-01	9.842453598976135254e-01	9.955516457557678223e-01	9.859362840652465820e-01	9.938337206840515137e-01	9.884234666824340820e-01	9.911758899688720703e-01	9.828786253929138184e-01	9.934358596801757812e-01	9.832489490509033203e-01	9.962180852890014648e-01	9.860001802444458008e-01	9.963224530220031738e-01	9.840253591537475586e-01	9.942454695701599121e-01	9.845268726348876953e-01	9.890134334564208984e-01	9.909807443618774414e-01	9.954356551170349121e-01	9.818498492240905762e-01	9.960191249847412109e-01	9.827633500099182129e-01	9.950121045112609863e-01	9.889937043190002441e-01	9.935222864151000977e-01	9.833554625511169434e-01	9.860129952430725098e-01	9.859146475791931152e-01	9.910544753074645996e-01	9.854809045791625977e-01	9.959350824356079102e-01	9.823133349418640137e-01	9.940805435180664062e-01	9.882956743240356445e-01	9.922029972076416016e-01	9.829737544059753418e-01	9.915208220481872559e-01	9.923782944679260254e-01
9.929025769233703613e-01	9.749857187271118164e-01	9.952389597892761230e-01	9.863409399986267090e-01	9.929448962211608887e-01	9.799557924270629883e-01	9.826242923736572266e-01	9.783282876014709473e-01	9.863080382347106934e-01	9.866340160369873047e-01	9.946224093437194824e-01	9.809623956680297852e-01	9.939845800399780273e-01	9.780625104904174805e-01	9.924212098121643066e-01	9.808931350708007812e-01	9.930230975151062012e-01	9.874728322029113770e-01	9.854435920715332031e-01	9.785327315330505371e-01	9.937625527381896973e-01	9.738283157348632812e-01	9.951871037483215332e-01	9.833155870437622070e-01	9.947834610939025879e-01	9.840253591537475586e-01	9.877432584762573242e-01	9.803954958915710449e-01	9.890134334564208984e-01	9.887977838516235352e-01	9.954356551170349121e-01	9.818498492240905762e-01	9.945852160453796387e-01	9.740545749664306641e-01	9.930937290191650391e-01	9.806308150291442871e-01	9.896682500839233398e-01	9.781532287597656250e-01	9.792717695236206055e-01	9.801262021064758301e-01	9.883322119712829590e-01	9.853156208992004395e-01	9.926146268844604492e-01	9.825184345245361328e-01	9.913250207901000977e-01	9.861437678337097168e-01	9.858502149581909180e-01	9.781091213226318359e-01	9.901143312454223633e-01	9.942175745964050293e-01
9.912397861480712891e-01	9.676330685615539551e-01	9.939051866531372070e-01	9.811320304870605469e-01	9.932101964950561523e-01	9.731388092041015625e-01	9.769458770751953125e-01	9.728891253471374512e-01	9.844565391540527344e-01	9.895734190940856934e-01	9.938491582870483398e-01	9.705672860145568848e-01	9.910075068473815918e-01	9.746981859207153320e-01	9.909343123435974121e-01	9.737238287925720215e-01	9.942967891693115234e-01	9.886490106582641602e-01	9.722946286201477051e-01	9.721816778182983398e-01	9.903028607368469238e-01	9.694784283638000488e-01	9.936895370483398438e-01	9.781419634819030762e-01	9.941890835762023926e-01	9.815449714660644531e-01	9.890703558921813965e-01	9.727901816368103027e-01	9.921272993087768555e-01	9.902049899101257324e-01	9.940236210823059082e-01	9.689614176750183105e-01	9.933593273162841797e-01	9.609123468399047852e-01	9.898731708526611328e-01	9.806869029998779297e-01	9.890835285186767578e-01	9.778366684913635254e-01	9.670521616935729980e-01	9.805315732955932617e-01	9.865632057189941406e-01	9.876368641853332520e-01	9.898614287376403809e-01	9.825184345245361328e-01	9.913250207901000977e-01	9.889644980430603027e-01	9.858502149581909180e-01	9.781091213226318359e-01	9.901143312454223633e-01	9.942175745964050293e-01
9.912397861480712891e-01	9.723474979400634766e-01	9.939051866531372070e-01	9.767971038818359375e-01	9.937341809272766113e-01	9.693622589111328125e-01	9.796730279922485352e-01	9.713146090507507324e-01	9.834976196289062500e-01	9.864566326141357422e-01	9.949129223823547363e-01	9.636620879173278809e-01	9.901247024536132812e-01	9.757288694381713867e-01	9.909445047378540039e-01	9.665019512176513672e-01	9.953696131706237793e-01	9.780443906784057617e-01	9.756932854652404785e-01	9.614536762237548828e-01	9.861667156219482422e-01	9.758468270301818848e-01	9.951412081718444824e-01	9.720115065574645996e-01	9.953603148460388184e-01	9.789144992828369141e-01	9.865928292274475098e-01	9.632382392883300781e-01	9.941145777702331543e-01	9.899106621742248535e-01	9.939036369323730469e-01	9.689614176750183105e-01	9.918743371963500977e-01	9.655912518501281738e-01	9.914745688438415527e-01	9.798157811164855957e-01	9.910209774971008301e-01	9.690067172050476074e-01	9.731975197792053223e-01	9.781894087791442871e-01	9.867642521858215332e-01	9.872838854789733887e-01	9.922370910644531250e-01	9.684129357337951660e-01	9.935194849967956543e-01	9.892558455467224121e-01	9.860559701919555664e-01	9.652360677719116211e-01	9.953752160072326660e-01	9.925721287727355957e-01
9.847991466522216797e-01	9.758056402206420898e-01	9.963046312332153320e-01	9.647114872932434082e-01	9.925396442413330078e-01	9.679413437843322754e-01	9.863701462745666504e-01	9.624564647674560547e-01	9.828780889511108398e-01	9.780999422073364258e-01	9.953252077102661133e-01	9.567205905914306641e-01	9.901247024536132812e-01	9.741642475128173828e-01	9.930779933929443359e-01	9.665019512176513672e-01	9.953570365905761719e-01	9.780443906784057617e-01	9.756932854652404785e-01	9.614536762237548828e-01	9.818303585052490234e-01	9.797166585922241211e-01	9.959430098533630371e-01	9.598487019538879395e-01	9.939768314361572266e-01	9.745249152183532715e-01	9.883643984794616699e-01	9.538823962211608887e-01	9.934056401252746582e-01	9.868016839027404785e-01	9.951933026313781738e-01	9.622723460197448730e-01	9.894087910652160645e-01	9.717736840248107910e-01	9.932108521461486816e-01	9.709604978561401367e-01	9.917149543762207031e-01	9.629481434822082520e-01	9.783794879913330078e-01	9.677247405052185059e-01	9.847720861434936523e-01	9.881666898727416992e-01	9.943372607231140137e-01	9.673235416412353516e-01	9.941344857215881348e-01	9.867641925811767578e-01	9.912418723106384277e-01	9.666826725006103516e-01	9.945319294929504395e-01	9.902497529983520508e-01
9.806894659996032715e-01	9.670997858047485352e-01	9.956058263778686523e-01	9.444867968559265137e-01	9.891549348831176758e-01	9.694784283638000488e-01	9.872308969497680664e-01	9.575250148773193359e-01	9.770693182945251465e-01	9.755354523658752441e-01	9.941104054450988770e-01	9.407413005828857422e-01	9.891220927238464355e-01	9.769281744956970215e-01	9.934393167495727539e-01	9.475186467170715332e-01	9.943681955337524414e-01	9.809032678604125977e-01	9.811910986900329590e-01	9.627988934516906738e-01	9.818303585052490234e-01	9.765583276748657227e-01	9.959430098533630371e-01	9.471945166587829590e-01	9.927540421485900879e-01	9.781985878944396973e-01	9.883643984794616699e-01	9.527372121810913086e-01	9.912201166152954102e-01	9.818851351737976074e-01	9.922965168952941895e-01	9.489936828613281250e-01	9.872902631759643555e-01	9.685441851615905762e-01	9.936411380767822266e-01	9.594272971153259277e-01	9.905697107315063477e-01	9.629481434822082520e-01	9.783794879913330078e-01	9.642525911331176758e-01	9.842866659164428711e-01	9.892936348915100098e-01	9.937010407447814941e-01	9.623804092407226562e-01	9.937051534652709961e-01	9.899743795394897461e-01	9.926376938819885254e-01	9.668494462966918945e-01	9.933302402496337891e-01	9.915612339973449707e-01
9.795182347297668457e-01	9.398822784423828125e-01	9.929965138435363770e-01	9.286323189735412598e-01	9.891549348831176758e-01	9.664561152458190918e-01	9.847885966300964355e-01	9.512701034545898438e-01	9.626461863517761230e-01	9.695699214935302734e-01	9.900175333023071289e-01	9.220742583274841309e-01	9.867031574249267578e-01	9.791771173477172852e-01	9.894776940345764160e-01	9.433789849281311035e-01	9.901159405708312988e-01	9.826837182044982910e-01	9.789771437644958496e-01	9.587804675102233887e-01	9.808945655822753906e-01	9.721515774726867676e-01	9.914388060569763184e-01	9.351686835289001465e-01	9.892446994781494141e-01	9.785025715827941895e-01	9.879888296127319336e-01	9.490734338760375977e-01	9.823954701423645020e-01	9.807599186897277832e-01	9.889672398567199707e-01	9.350675940513610840e-01	9.870623350143432617e-01	9.575588703155517578e-01	9.899673461914062500e-01	9.506698846817016602e-01	9.833648800849914551e-01	9.703179001808166504e-01	9.658548235893249512e-01	9.574093818664550781e-01	9.842587113380432129e-01	9.915776252746582031e-01	9.914203286170959473e-01	9.485114216804504395e-01	9.902529716491699219e-01	9.916974902153015137e-01	9.878588914871215820e-01	9.626358747482299805e-01	9.923520088195800781e-01	9.911935925483703613e-01
9.778885245323181152e-01	9.102382659912109375e-01	9.924607276916503906e-01	9.198987483978271484e-01	9.856043457984924316e-01	9.449484944343566895e-01	9.799646735191345215e-01	8.873650431632995605e-01	9.510762095451354980e-01	9.775370955467224121e-01	9.879323244094848633e-01	8.975780606269836426e-01	9.828251600265502930e-01	9.771756529808044434e-01	9.830960631370544434e-01	9.309736490249633789e-01	9.818892478942871094e-01	9.873869419097900391e-01	9.634298086166381836e-01	9.448638558387756348e-01	9.805210828781127930e-01	9.520878791809082031e-01	9.874182343482971191e-01	9.190870523452758789e-01	9.842269420623779297e-01	9.756405353546142578e-01	9.773983359336853027e-01	9.359803199768066406e-01	9.709854125976562500e-01	9.852267503738403320e-01	9.900568723678588867e-01	9.179908037185668945e-01	9.853879213333129883e-01	9.373016357421875000e-01	9.867526888847351074e-01	9.007138609886169434e-01	9.755670428276062012e-01	9.704004526138305664e-01	9.419589638710021973e-01	9.279354810714721680e-01	9.817726612091064453e-01	9.915339350700378418e-01	9.883620142936706543e-01	9.359552860260009766e-01	9.871690273284912109e-01	9.909089803695678711e-01	9.787558913230895996e-01	9.581033587455749512e-01	9.882181286811828613e-01	9.909446239471435547e-01
9.741905927658081055e-01	8.514067530632019043e-01	9.878968596458435059e-01	8.896653652191162109e-01	9.769647121429443359e-01	8.911659121513366699e-01	9.697714447975158691e-01	8.873650431632995605e-01	9.469219446182250977e-01	9.683588743209838867e-01	9.884926080703735352e-01	8.330807685852050781e-01	9.828251600265502930e-01	9.589933156967163086e-01	9.759186506271362305e-01	8.845912814140319824e-01	9.793764352798461914e-01	9.790528416633605957e-01	9.321744441986083984e-01	9.065243601799011230e-01	9.703141450881958008e-01	9.327268600463867188e-01	9.852116703987121582e-01	8.592503666877746582e-01	9.827519655227661133e-01	9.339155554771423340e-01	9.612339138984680176e-01	8.916292190551757812e-01	9.749022722244262695e-01	9.831057190895080566e-01	9.900568723678588867e-01	8.685796260833740234e-01	9.818158745765686035e-01	8.869557380676269531e-01	9.851600527763366699e-01	9.007138609886169434e-01	9.668626189231872559e-01	9.470099806785583496e-01	9.288347363471984863e-01	8.777333498001098633e-01	9.795648455619812012e-01	9.888323545455932617e-01	9.871450066566467285e-01	8.974220156669616699e-01	9.867650866508483887e-01	9.873254299163818359e-01	9.708245396614074707e-01	9.452108144760131836e-01	9.887816905975341797e-01	9.901067614555358887e-01
9.725145697593688965e-01	6.573281288146972656e-01	9.805856943130493164e-01	8.325497508049011230e-01	9.720678925514221191e-01	8.049687147140502930e-01	9.659636020660400391e-01	8.338193893432617188e-01	9.196020960807800293e-01	9.368916749954223633e-01	9.846332669258117676e-01	7.779099941253662109e-01	9.817252755165100098e-01	9.443914890289306641e-01	9.770509600639343262e-01	8.319141864776611328e-01	9.770057797431945801e-01	9.626739025115966797e-01	9.305677413940429688e-01	9.012086391448974609e-01	9.686832427978515625e-01	9.154065251350402832e-01	9.852116703987121582e-01	7.896101474761962891e-01	9.827519655227661133e-01	9.339155554771423340e-01	9.558014869689941406e-01	8.270202279090881348e-01	9.663165807723999023e-01	9.831057190895080566e-01	9.821149110794067383e-01	7.983129620552062988e-01	9.819328784942626953e-01	8.134702444076538086e-01	9.808898568153381348e-01	8.440876007080078125e-01	9.620276093482971191e-01	8.885477781295776367e-01	9.186858534812927246e-01	8.360479474067687988e-01	9.806120395660400391e-01	9.845185279846191406e-01	9.869885444641113281e-01	8.285542130470275879e-01	9.865120649337768555e-01	9.824104905128479004e-01	9.694656133651733398e-01	9.262068271636962891e-01	9.824820756912231445e-01	9.879589080810546875e-01
9.743499755859375000e-01	6.573281288146972656e-01	9.712755084037780762e-01	7.336512207984924316e-01	9.745663404464721680e-01	7.415440678596496582e-01	9.511185884475708008e-01	7.314555048942565918e-01	8.721387982368469238e-01	8.669641613960266113e-01	9.698575735092163086e-01	7.133439183235168457e-01	9.826626181602478027e-01	9.264175891876220703e-01	9.687789082527160645e-01	7.487483024597167969e-01	9.757228493690490723e-01	9.481807947158813477e-01	9.140579104423522949e-01	8.897015452384948730e-01	9.704506397247314453e-01	8.898934721946716309e-01	9.715641140937805176e-01	7.092850208282470703e-01	9.815826416015625000e-01	9.096487164497375488e-01	9.555853605270385742e-01	7.244592308998107910e-01	9.614136219024658203e-01	9.568550586700439453e-01	9.655096530914306641e-01	7.332900762557983398e-01	9.807267785072326660e-01	7.224857211112976074e-01	9.744093418121337891e-01	7.643375396728515625e-01	9.545825123786926270e-01	8.885477781295776367e-01	9.186858534812927246e-01	7.410423755645751953e-01	9.834433794021606445e-01	9.728242754936218262e-01	9.818238019943237305e-01	7.738333940505981445e-01	9.867010116577148438e-01	9.807055592536926270e-01	9.546872377395629883e-01	8.890413641929626465e-01	9.830337166786193848e-01	9.811923503875732422e-01
9.685305356979370117e-01	6.096937060356140137e-01	9.729607701301574707e-01	5.568006038665771484e-01	9.738826751708984375e-01	6.969440579414367676e-01	9.377132058143615723e-01	6.080192923545837402e-01	8.310673832893371582e-01	8.529751300811767578e-01	9.621278047561645508e-01	5.780422091484069824e-01	9.818660616874694824e-01	9.173576235771179199e-01	9.654080271720886230e-01	6.007401347160339355e-01	9.767432212829589844e-01	9.177718162536621094e-01	8.661344051361083984e-01	8.583925962448120117e-01	9.733487963676452637e-01	8.970705270767211914e-01	9.694079756736755371e-01	5.682758092880249023e-01	9.823065996170043945e-01	8.896543383598327637e-01	9.422803521156311035e-01	6.751998066902160645e-01	9.498201012611389160e-01	9.408423900604248047e-01	9.682072997093200684e-01	6.007118225097656250e-01	9.815887808799743652e-01	6.664631962776184082e-01	9.694934487342834473e-01	6.454443335533142090e-01	9.459264874458312988e-01	8.023520112037658691e-01	8.220999240875244141e-01	7.211073637008666992e-01	9.834433794021606445e-01	9.728242754936218262e-01	9.747989773750305176e-01	7.150830030441284180e-01	9.841071367263793945e-01	9.681736826896667480e-01	9.546872377395629883e-01	8.890413641929626465e-01	9.830337166786193848e-01	9.811923503875732422e-01
9.646990895271301270e-01	6.189065575599670410e-01	9.727550745010375977e-01	3.176214396953582764e-01	9.771171212196350098e-01	6.753727793693542480e-01	9.283088445663452148e-01	4.611987769603729248e-01	7.655379772186279297e-01	8.457634449005126953e-01	9.621278047561645508e-01	3.629575967788696289e-01	9.818660616874694824e-01	8.738149404525756836e-01	9.689888358116149902e-01	6.007401347160339355e-01	9.757778048515319824e-01	9.177718162536621094e-01	8.526084423065185547e-01	8.583925962448120117e-01	9.711968302726745605e-01	8.372740745544433594e-01	9.666795134544372559e-01	3.155533969402313232e-01	9.827880263328552246e-01	8.571135997772216797e-01	9.445729255676269531e-01	3.819538950920104980e-01	9.340770840644836426e-01	9.526876211166381836e-01	9.704443216323852539e-01	3.721507787704467773e-01	9.794830679893493652e-01	6.664631962776184082e-01	9.650846719741821289e-01	6.454443335533142090e-01	9.459264874458312988e-01	7.722607254981994629e-01	7.266471982002258301e-01	6.384845376014709473e-01	9.742375612258911133e-01	9.558368325233459473e-01	9.787251949310302734e-01	6.062090396881103516e-01	9.797084927558898926e-01	9.561532139778137207e-01	9.581784009933471680e-01	6.739588379859924316e-01	9.760341644287109375e-01	9.687767624855041504e-01
9.436329603195190430e-01	6.233607530593872070e-01	9.715971946716308594e-01	1.556116491556167603e-01	9.700722098350524902e-01	6.720907688140869141e-01	9.224055409431457520e-01	3.318700790405273438e-01	8.010796308517456055e-01	7.946526408195495605e-01	9.594234228134155273e-01	2.977363169193267822e-01	9.729933142662048340e-01	8.616381883621215820e-01	9.549167752265930176e-01	2.841670811176300049e-01	9.694136977195739746e-01	8.789601325988769531e-01	8.099583983421325684e-01	6.628484725952148438e-01	9.461936950683593750e-01	8.372740745544433594e-01	9.666795134544372559e-01	1.701087951660156250e-01	9.753416776657104492e-01	8.132265806198120117e-01	9.268324375152587891e-01	3.819538950920104980e-01	9.340770840644836426e-01	9.338953495025634766e-01	9.683012962341308594e-01	2.915913760662078857e-01	9.739273190498352051e-01	5.970385074615478516e-01	9.553596377372741699e-01	2.336407452821731567e-01	9.568330049514770508e-01	6.620511412620544434e-01	7.385144233703613281e-01	5.546852350234985352e-01	9.618935585021972656e-01	9.443243741989135742e-01	9.693177342414855957e-01	4.794270694255828857e-01	9.744189977645874023e-01	9.441759586334228516e-01	9.397515654563903809e-01	5.849999785423278809e-01	9.736387729644775391e-01	9.556795954704284668e-01
9.137549996376037598e-01	5.584635138511657715e-01	9.626849889755249023e-01	2.021749764680862427e-01	9.700722098350524902e-01	6.393786072731018066e-01	9.224891066551208496e-01	3.318700790405273438e-01	7.984352707862854004e-01	7.972014546394348145e-01	9.445466995239257812e-01	3.982675969600677490e-01	9.526585340499877930e-01	8.437141180038452148e-01	9.365379214286804199e-01	3.436417281627655029e-01	9.619288444519042969e-01	8.837861418724060059e-01	7.349086999893188477e-01	6.571916937828063965e-01	9.092662334442138672e-01	7.661311030387878418e-01	9.545892477035522461e-01	2.240183353424072266e-01	9.654452800750732422e-01	8.471887111663818359e-01	9.061792492866516113e-01	3.232520818710327148e-01	9.377007484436035156e-01	9.209223985671997070e-01	9.504473209381103516e-01	3.330501317977905273e-01	9.642025828361511230e-01	5.766152739524841309e-01	9.352058768272399902e-01	1.388678252696990967e-01	9.600999355316162109e-01	6.692658066749572754e-01	7.118715643882751465e-01	4.982417225837707520e-01	9.376670718193054199e-01	9.460209012031555176e-01	9.409016370773315430e-01	4.798215031623840332e-01	9.646404981613159180e-01	9.309222698211669922e-01	8.865598440170288086e-01	5.287687778472900391e-01	9.696118235588073730e-01	9.378095269203186035e-01
9.140285253524780273e-01	4.621595740318298340e-01	9.478972554206848145e-01	2.661999166011810303e-01	9.671308994293212891e-01	5.890973210334777832e-01	9.024001955986022949e-01	2.763811051845550537e-01	8.005454540252685547e-01	8.003323078155517578e-01	9.313256144523620605e-01	4.220330119132995605e-01	9.580723643302917480e-01	8.625552654266357422e-01	9.255777001380920410e-01	3.842158913612365723e-01	9.628927707672119141e-01	8.931086063385009766e-01	6.947498917579650879e-01	6.252808570861816406e-01	9.053686261177062988e-01	7.157537341117858887e-01	9.440850615501403809e-01	3.478386700153350830e-01	9.656416773796081543e-01	8.608954548835754395e-01	9.015746116638183594e-01	3.396120667457580566e-01	9.294137954711914062e-01	9.019329547882080078e-01	9.279358983039855957e-01	3.716232776641845703e-01	9.626256227493286133e-01	5.766152739524841309e-01	9.352058768272399902e-01	1.627713292837142944e-01	9.611846208572387695e-01	6.692658066749572754e-01	5.801872611045837402e-01	4.213256835937500000e-01	9.265001416206359863e-01	9.321352243423461914e-01	9.219184517860412598e-01	5.106614828109741211e-01	9.622232317924499512e-01	9.321550130844116211e-01	8.589615821838378906e-01	5.532698631286621094e-01	9.671241641044616699e-01	9.310597777366638184e-01
9.140285253524780273e-01	4.621595740318298340e-01	9.261049628257751465e-01	2.994656860828399658e-01	9.684392809867858887e-01	5.604077577590942383e-01	9.024001955986022949e-01	3.658914864063262939e-01	7.838152647018432617e-01	7.791515588760375977e-01	9.191755056381225586e-01	3.739866614341735840e-01	9.608246088027954102e-01	8.565015196800231934e-01	8.974872827529907227e-01	3.918673694133758545e-01	9.622773528099060059e-01	9.045268297195434570e-01	6.148690581321716309e-01	5.747818946838378906e-01	8.890224099159240723e-01	7.582411766052246094e-01	9.218156337738037109e-01	3.817267417907714844e-01	9.663406014442443848e-01	8.108742833137512207e-01	7.532835006713867188e-01	3.454669415950775146e-01	9.337697029113769531e-01	8.938661813735961914e-01	9.090648889541625977e-01	3.706890344619750977e-01	9.604750871658325195e-01	5.010331273078918457e-01	9.086883068084716797e-01	2.806582450866699219e-01	9.608380794525146484e-01	6.841094493865966797e-01	5.162345170974731445e-01	4.317375421524047852e-01	9.286522269248962402e-01	9.163634181022644043e-01	9.219938516616821289e-01	4.249579310417175293e-01	9.634771347045898438e-01	9.305655360221862793e-01	8.548033833503723145e-01	4.749711751937866211e-01	9.631068706512451172e-01	9.357010722160339355e-01
8.867496252059936523e-01	4.129651784896850586e-01	9.096848964691162109e-01	3.369712233543395996e-01	9.235123395919799805e-01	5.127306580543518066e-01	7.941575646400451660e-01	4.084931612014770508e-01	7.576686739921569824e-01	7.253555655479431152e-01	8.676264286041259766e-01	3.739866614341735840e-01	9.595608711242675781e-01	8.336619138717651367e-01	8.406185507774353027e-01	3.918673694133758545e-01	9.622773528099060059e-01	8.567765951156616211e-01	5.358576178550720215e-01	4.928643405437469482e-01	9.026032686233520508e-01	7.582411766052246094e-01	8.752162456512451172e-01	3.817267417907714844e-01	9.659616351127624512e-01	8.108742833137512207e-01	7.532835006713867188e-01	3.089910745620727539e-01	9.391859173774719238e-01	8.369554877281188965e-01	9.090648889541625977e-01	3.706890344619750977e-01	9.604750871658325195e-01	4.626842141151428223e-01	8.766418695449829102e-01	3.476715981960296631e-01	9.608380794525146484e-01	6.064096689224243164e-01	5.558139681816101074e-01	4.092108309268951416e-01	9.267929792404174805e-01	9.307938814163208008e-01	8.797571659088134766e-01	3.937484323978424072e-01	9.633219242095947266e-01	9.276325702667236328e-01	7.964326739311218262e-01	4.557903707027435303e-01	9.629176259040832520e-01	9.187149405479431152e-01
8.201446533203125000e-01	3.710371255874633789e-01	8.734778165817260742e-01	3.480306565761566162e-01	9.243902564048767090e-01	4.506092369556427002e-01	7.754030227661132812e-01	3.748545944690704346e-01	6.284586191177368164e-01	6.165674924850463867e-01	8.219422698020935059e-01	3.571131229400634766e-01	9.410154223442077637e-01	7.986056804656982422e-01	8.031166791915893555e-01	3.949043750762939453e-01	9.400249719619750977e-01	7.858055233955383301e-01	5.700370669364929199e-01	5.186233520507812500e-01	8.769962787628173828e-01	7.608543634414672852e-01	8.406465053558349609e-01	3.840956687927246094e-01	9.446921348571777344e-01	7.242879867553710938e-01	7.346856594085693359e-01	3.511684238910675049e-01	9.049586653709411621e-01	7.816744446754455566e-01	8.493533134460449219e-01	3.197804093360900879e-01	9.129379987716674805e-01	4.297321438789367676e-01	8.499373197555541992e-01	3.455951809883117676e-01	8.990275263786315918e-01	5.544403195381164551e-01	5.809031128883361816e-01	3.686923086643218994e-01	9.270398020744323730e-01	9.187616109848022461e-01	8.355457782745361328e-01	3.852131962776184082e-01	9.527673721313476562e-01	8.950756788253784180e-01	7.447175979614257812e-01	4.290483295917510986e-01	9.469817280769348145e-01	8.893108367919921875e-01
7.870583534240722656e-01	3.223903775215148926e-01	8.734778165817260742e-01	3.191177845001220703e-01	8.965559005737304688e-01	4.130719006061553955e-01	7.520378232002258301e-01	3.486305773258209229e-01	5.691617131233215332e-01	6.165674924850463867e-01	8.340804576873779297e-01	2.864350378513336182e-01	9.042834043502807617e-01	7.894096970558166504e-01	7.976049184799194336e-01	3.634741008281707764e-01	8.979475498199462891e-01	7.808529734611511230e-01	5.351771712303161621e-01	3.854659795761108398e-01	8.247883915901184082e-01	7.237439155578613281e-01	8.359909653663635254e-01	3.317156732082366943e-01	9.046269655227661133e-01	7.265109419822692871e-01	7.407687902450561523e-01	3.557040989398956299e-01	8.564165830612182617e-01	7.883266210556030273e-01	8.137595653533935547e-01	2.797616422176361084e-01	8.886767625808715820e-01	4.341815114021301270e-01	8.459067940711975098e-01	3.348937928676605225e-01	8.467629551887512207e-01	4.436414837837219238e-01	5.082472562789916992e-01	3.600344955921173096e-01	9.270398020744323730e-01	8.917975425720214844e-01	8.355457782745361328e-01	2.780248522758483887e-01	9.246158003807067871e-01	8.950756788253784180e-01	6.834716796875000000e-01	4.290483295917510986e-01	9.469817280769348145e-01	8.893108367919921875e-01
7.798617482185363770e-01	2.903030514717102051e-01	8.550186753273010254e-01	2.789817154407501221e-01	8.856993317604064941e-01	3.271743059158325195e-01	7.484862804412841797e-01	2.648064196109771729e-01	5.433907508850097656e-01	5.665193200111389160e-01	7.786462306976318359e-01	6.981441378593444824e-02	8.589898943901062012e-01	7.356760501861572266e-01	7.463569641113281250e-01	2.818279862403869629e-01	8.543150424957275391e-01	7.450256943702697754e-01	3.864105939865112305e-01	2.987128496170043945e-01	7.891682386398315430e-01	6.312088966369628906e-01	8.107841014862060547e-01	2.267621457576751709e-01	8.654041290283203125e-01	7.265109419822692871e-01	7.407687902450561523e-01	2.985893785953521729e-01	8.103775382041931152e-01	7.544219493865966797e-01	7.932133674621582031e-01	2.563422918319702148e-01	8.688881397247314453e-01	4.136031866073608398e-01	8.323767781257629395e-01	2.841092050075531006e-01	7.949755191802978516e-01	4.434745311737060547e-01	3.870205283164978027e-01	2.717694342136383057e-01	8.346176147460937500e-01	8.620572686195373535e-01	8.223855495452880859e-01	1.695581078529357910e-01	8.839334249496459961e-01	8.780924081802368164e-01	6.669330000877380371e-01	3.320282697677612305e-01	8.825987577438354492e-01	8.910992741584777832e-01
7.881228923797607422e-01	2.903030514717102051e-01	8.550186753273010254e-01	1.857036352157592773e-01	8.856993317604064941e-01	3.271743059158325195e-01	7.645908594131469727e-01	1.698406934738159180e-01	5.433907508850097656e-01	5.313429832458496094e-01	7.786462306976318359e-01	6.981441378593444824e-02	8.331094384193420410e-01	6.421110630035400391e-01	7.463569641113281250e-01	2.032028883695602417e-01	8.150668740272521973e-01	7.450256943702697754e-01	3.864105939865112305e-01	3.612972795963287354e-01	8.068740963935852051e-01	4.961949884891510010e-01	7.703166007995605469e-01	1.191100850701332092e-01	8.467754721641540527e-01	6.277549266815185547e-01	6.360454559326171875e-01	2.811140418052673340e-01	7.582402229309082031e-01	7.030433416366577148e-01	7.353553771972656250e-01	2.490862160921096802e-01	8.129525184631347656e-01	3.099360764026641846e-01	7.989124655723571777e-01	1.737749129533767700e-01	6.938543915748596191e-01	4.298294186592102051e-01	3.490279316902160645e-01	2.387342453002929688e-01	7.952817678451538086e-01	8.187335729598999023e-01	8.098400235176086426e-01	1.092398688197135925e-01	8.463910222053527832e-01	8.457328081130981445e-01	6.292417049407958984e-01	3.425415456295013428e-01	8.348191380500793457e-01	8.554632663726806641e-01
7.390111088752746582e-01	1.897234767675399780e-01	8.124912977218627930e-01	1.217442527413368225e-01	8.015162348747253418e-01	3.390135765075683594e-01	7.234098911285400391e-01	1.100918799638748169e-01	4.498474001884460449e-01	5.130940675735473633e-01	7.826616168022155762e-01	1.004176661372184753e-01	8.245592713356018066e-01	5.931025743484497070e-01	7.145204544067382812e-01	1.102290898561477661e-01	8.216543793678283691e-01	6.887817382812500000e-01	3.287762403488159180e-01	3.413861095905303955e-01	7.881610393524169922e-01	4.554175138473510742e-01	7.739560008049011230e-01	8.155558258295059204e-02	8.420621156692504883e-01	5.749043822288513184e-01	6.122825741767883301e-01	2.074746936559677124e-01	7.317802906036376953e-01	6.688658595085144043e-01	7.053358554840087891e-01	2.490862160921096802e-01	8.129525184631347656e-01	2.308011353015899658e-01	7.989124655723571777e-01	4.027485102415084839e-02	6.938543915748596191e-01	4.143060445785522461e-01	4.016206562519073486e-01	1.674136370420455933e-01	7.879992723464965820e-01	7.826899886131286621e-01	8.151631951332092285e-01	1.443223059177398682e-01	8.487595319747924805e-01	8.122278451919555664e-01	6.388484239578247070e-01	3.338700830936431885e-01	8.265623450279235840e-01	8.484774231910705566e-01
6.401689052581787109e-01	2.363982796669006348e-01	7.862209081649780273e-01	9.438700228929519653e-02	7.406188249588012695e-01	3.758164942264556885e-01	6.227840781211853027e-01	1.893208920955657959e-02	4.250958561897277832e-01	5.360194444656372070e-01	8.399551510810852051e-01	1.616092771291732788e-01	8.142443895339965820e-01	6.237890720367431641e-01	7.219767570495605469e-01	7.301898300647735596e-02	8.276091814041137695e-01	7.639532685279846191e-01	2.729334831237792969e-01	2.509649693965911865e-01	7.529725432395935059e-01	5.190005302429199219e-01	7.960449457168579102e-01	1.326530873775482178e-01	8.205199837684631348e-01	6.691162586212158203e-01	5.193449854850769043e-01	8.242277801036834717e-02	7.425029277801513672e-01	7.342630028724670410e-01	7.303081154823303223e-01	2.576405405998229980e-01	7.417589426040649414e-01	3.165755867958068848e-01	7.721124887466430664e-01	1.598281227052211761e-02	6.890037655830383301e-01	4.746843576431274414e-01	3.878448307514190674e-01	1.131915673613548279e-01	7.761981487274169922e-01	7.847855091094970703e-01	8.209955692291259766e-01	1.837079226970672607e-01	8.508496284484863281e-01	8.214302659034729004e-01	6.429665088653564453e-01	3.161056339740753174e-01	8.303170204162597656e-01	8.756467700004577637e-01
6.318334341049194336e-01	2.391238361597061157e-01	7.702056169509887695e-01	6.396559625864028931e-02	7.495277523994445801e-01	3.020333349704742432e-01	5.321009159088134766e-01	6.798623502254486084e-02	4.079539179801940918e-01	4.961089789867401123e-01	8.334037661552429199e-01	1.843819767236709595e-01	8.146312832832336426e-01	5.790585875511169434e-01	6.643780469894409180e-01	1.539385318756103516e-01	7.902775406837463379e-01	7.466220259666442871e-01	3.056517243385314941e-01	2.158638834953308105e-01	6.975324749946594238e-01	5.063111186027526855e-01	7.806758880615234375e-01	1.326530873775482178e-01	8.205199837684631348e-01	5.802424550056457520e-01	5.025869011878967285e-01	3.125799074769020081e-02	7.050292491912841797e-01	7.365735769271850586e-01	7.303081154823303223e-01	1.868881434202194214e-01	7.417589426040649414e-01	2.654460370540618896e-01	7.371649742126464844e-01	7.633838057518005371e-02	7.120961546897888184e-01	4.504105448722839355e-01	3.562930822372436523e-01	1.986376941204071045e-01	7.103145718574523926e-01	7.390135526657104492e-01	8.034907579421997070e-01	1.684314459562301636e-01	8.110444545745849609e-01	7.970851659774780273e-01	6.125233769416809082e-01	2.422749251127243042e-01	8.039271831512451172e-01	8.544650077819824219e-01
6.338794231414794922e-01	2.174311578273773193e-01	7.879115343093872070e-01	5.098651349544525146e-02	7.744500637054443359e-01	3.020333349704742432e-01	5.099979043006896973e-01	1.217379644513130188e-01	2.792466878890991211e-01	4.961089789867401123e-01	7.699303627014160156e-01	1.574255377054214478e-01	8.091799616813659668e-01	4.384398162364959717e-01	6.800019741058349609e-01	1.539385318756103516e-01	7.158077359199523926e-01	5.298197269439697266e-01	3.016323745250701904e-01	1.844644844532012939e-01	6.494591832160949707e-01	4.547508060932159424e-01	7.737781405448913574e-01	1.896627843379974365e-01	8.115768432617187500e-01	3.950963020324707031e-01	5.433412790298461914e-01	7.641499489545822144e-02	6.078590154647827148e-01	6.077175140380859375e-01	7.626286149024963379e-01	1.446861028671264648e-01	7.823290228843688965e-01	2.070191353559494019e-01	7.385309934616088867e-01	9.946413338184356689e-02	6.761747002601623535e-01	3.218595683574676514e-01	2.934795618057250977e-01	1.792189329862594604e-01	6.235590577125549316e-01	6.316705346107482910e-01	7.553831934928894043e-01	2.130909711122512817e-01	7.446402907371520996e-01	6.675356626510620117e-01	6.118944287300109863e-01	1.599902957677841187e-01	7.043554782867431641e-01	7.508928179740905762e-01
6.517106890678405762e-01	2.290124893188476562e-01	7.910932302474975586e-01	6.896618008613586426e-02	7.826772928237915039e-01	2.810353040695190430e-01	4.844318330287933350e-01	1.222390383481979370e-01	2.198596000671386719e-01	5.051562190055847168e-01	7.414101362228393555e-01	1.176621094346046448e-01	8.047226667404174805e-01	4.569653570652008057e-01	6.938391923904418945e-01	1.353986859321594238e-01	6.444441676139831543e-01	4.788349270820617676e-01	2.810956835746765137e-01	1.444367170333862305e-01	6.718704700469970703e-01	4.408204853534698486e-01	7.514509558677673340e-01	1.326577812433242798e-01	7.200044393539428711e-01	4.287242293357849121e-01	5.418258905410766602e-01	9.040050208568572998e-02	4.910206198692321777e-01	5.452123880386352539e-01	7.459975481033325195e-01	1.271862089633941650e-01	7.886815667152404785e-01	3.046582043170928955e-01	7.547905445098876953e-01	1.085816025733947754e-01	5.633152127265930176e-01	3.873531222343444824e-01	1.446314007043838501e-01	7.957396656274795532e-02	6.102339029312133789e-01	5.813618898391723633e-01	7.151625752449035645e-01	2.010841965675354004e-01	6.860541105270385742e-01	5.906642675399780273e-01	5.867024064064025879e-01	1.705144345760345459e-01	5.616653561592102051e-01	6.839228272438049316e-01
6.517106890678405762e-01	2.290124893188476562e-01	7.760294079780578613e-01	6.928981095552444458e-02	7.557634711265563965e-01	3.379739522933959961e-01	4.288099706172943115e-01	1.222390383481979370e-01	1.054525971412658691e-01	4.364125728607177734e-01	7.466997504234313965e-01	7.862628251314163208e-02	7.490869164466857910e-01	4.634703099727630615e-01	6.500217318534851074e-01	1.018862426280975342e-01	5.700246095657348633e-01	5.280427336692810059e-01	2.118239700794219971e-01	1.121703833341598511e-01	6.221079826354980469e-01	4.237725734710693359e-01	7.334863543510437012e-01	7.009818404912948608e-02	7.240791320800781250e-01	4.801416695117950439e-01	4.009779989719390869e-01	-3.016827162355184555e-03	3.557819426059722900e-01	5.641248822212219238e-01	7.252861857414245605e-01	1.443186551332473755e-01	7.381991147994995117e-01	3.046582043170928955e-01	7.194241881370544434e-01	3.062707185745239258e-02	5.633152127265930176e-01	3.992311060428619385e-01	1.446314007043838501e-01	6.851767748594284058e-02	5.737305283546447754e-01	5.316388010978698730e-01	7.152722477912902832e-01	1.447845399379730225e-01	6.429793238639831543e-01	5.505419373512268066e-01	5.756973624229431152e-01	1.692214012145996094e-01	5.692806839942932129e-01	7.009949684143066406e-01
5.242806077003479004e-01	2.010467201471328735e-01	7.570272684097290039e-01	3.686327859759330750e-02	6.954308748245239258e-01	2.765634357929229736e-01	3.838137686252593994e-01	-3.393243625760078430e-02	1.278583705425262451e-01	4.380317330360412598e-01	7.330152392387390137e-01	3.092348016798496246e-02	7.057633399963378906e-01	4.438900053501129150e-01	5.865669846534729004e-01	6.193565204739570618e-02	5.532411932945251465e-01	5.389624834060668945e-01	1.992942988872528076e-01	6.572874635457992554e-02	5.935392379760742188e-01	3.487867712974548340e-01	7.112268209457397461e-01	-1.520121935755014420e-02	6.850779652595520020e-01	4.801416695117950439e-01	3.078731596469879150e-01	-3.016827162355184555e-03	3.557819426059722900e-01	5.641378164291381836e-01	7.186796665191650391e-01	1.240098625421524048e-01	6.248947381973266602e-01	2.540661692619323730e-01	6.480861306190490723e-01	-2.385053597390651703e-02	5.147579908370971680e-01	3.829657733440399170e-01	1.775804311037063599e-01	3.032714873552322388e-02	5.632758736610412598e-01	5.316388010978698730e-01	7.304710745811462402e-01	1.447845399379730225e-01	6.378220915794372559e-01	5.505419373512268066e-01	5.318906307220458984e-01	1.692214012145996094e-01	5.692806839942932129e-01	7.009949684143066406e-01
4.362595379352569580e-01	1.674799025058746338e-01	6.989133954048156738e-01	-2.567082457244396210e-02	6.954308748245239258e-01	2.632740736007690430e-01	3.474310040473937988e-01	-2.884677797555923462e-02	1.900938600301742554e-01	4.274452924728393555e-01	5.607260465621948242e-01	8.243118971586227417e-02	6.782929897308349609e-01	3.350700139999389648e-01	4.486771523952484131e-01	5.465576052665710449e-02	6.244443058967590332e-01	5.067502856254577637e-01	1.523157358169555664e-01	6.532300263643264771e-02	5.740647315979003906e-01	2.746163606643676758e-01	6.355333328247070312e-01	3.221236914396286011e-02	6.922924518585205078e-01	4.073536396026611328e-01	3.180080354213714600e-01	-2.672443725168704987e-02	4.046632945537567139e-01	5.380276441574096680e-01	6.690369248390197754e-01	9.158696979284286499e-02	6.248947381973266602e-01	2.248196750879287720e-01	5.949421525001525879e-01	-2.385053597390651703e-02	5.380640029907226562e-01	3.483563959598541260e-01	1.759165525436401367e-01	1.596325746504589915e-04	5.686321258544921875e-01	4.326272308826446533e-01	6.592682003974914551e-01	1.321202814579010010e-01	6.416749954223632812e-01	4.672199785709381104e-01	4.839484393596649170e-01	9.421311318874359131e-02	5.736027956008911133e-01	6.192763447761535645e-01
4.182136356830596924e-01	1.587664335966110229e-01	6.134278774261474609e-01	-5.685563385486602783e-02	6.125571727752685547e-01	2.244346588850021362e-01	3.225894272327423096e-01	-2.839123643934726715e-02	1.965758204460144043e-01	3.270862698554992676e-01	5.607260465621948242e-01	1.060807108879089355e-01	6.516152024269104004e-01	2.347062826156616211e-01	4.486771523952484131e-01	5.465576052665710449e-02	6.244443058967590332e-01	4.331240952014923096e-01	1.523157358169555664e-01	4.360666498541831970e-02	5.662466287612915039e-01	2.503234744071960449e-01	5.360639095306396484e-01	6.852728128433227539e-02	6.570384502410888672e-01	3.426299691200256348e-01	3.200035095214843750e-01	1.195394061505794525e-02	4.215417802333831787e-01	4.906800091266632080e-01	5.603972673416137695e-01	8.430925011634826660e-02	5.900825262069702148e-01	1.567088365554809570e-01	4.744411706924438477e-01	-5.476037785410881042e-02	5.099167823791503906e-01	3.123666644096374512e-01	1.730520576238632202e-01	1.215402316302061081e-02	5.768833756446838379e-01	3.878253996372222900e-01	5.732327103614807129e-01	1.512681245803833008e-01	6.112810969352722168e-01	3.792093694210052490e-01	4.277739524841308594e-01	1.353445947170257568e-01	5.492137670516967773e-01	5.193637609481811523e-01
3.946423530578613281e-01	1.727116256952285767e-01	5.535056591033935547e-01	-1.771261729300022125e-02	6.098218560218811035e-01	1.544578671455383301e-01	2.335757464170455933e-01	-4.663119092583656311e-02	2.285753786563873291e-01	3.261449635028839111e-01	5.298582911491394043e-01	1.379139870405197144e-01	6.464357972145080566e-01	2.069358825683593750e-01	4.108945429325103760e-01	4.783456400036811829e-02	6.382370591163635254e-01	4.009346663951873779e-01	1.523349732160568237e-01	9.715455025434494019e-02	5.420460700988769531e-01	2.454246580600738525e-01	5.256934762001037598e-01	7.123333215713500977e-02	6.283518671989440918e-01	3.168168067932128906e-01	2.775034904479980469e-01	5.251159146428108215e-02	4.413551986217498779e-01	4.749750792980194092e-01	4.922670423984527588e-01	9.740485250949859619e-02	5.950611233711242676e-01	7.948246598243713379e-02	3.682410717010498047e-01	-5.459102243185043335e-02	5.352441072463989258e-01	3.123666644096374512e-01	1.713019460439682007e-01	1.797721534967422485e-02	5.726000070571899414e-01	3.806917071342468262e-01	5.428357720375061035e-01	1.672275215387344360e-01	6.112490296363830566e-01	3.555893599987030029e-01	3.862018883228302002e-01	1.681456416845321655e-01	5.590963363647460938e-01	5.091176033020019531e-01
3.689207434654235840e-01	1.727116256952285767e-01	5.303407311439514160e-01	3.021661750972270966e-02	5.984978079795837402e-01	9.098781645298004150e-02	1.260449439287185669e-01	4.503101576119661331e-03	1.946359723806381226e-01	2.895324230194091797e-01	5.357125997543334961e-01	1.461238712072372437e-01	6.285181045532226562e-01	1.966597288846969604e-01	4.138693809509277344e-01	7.039582729339599609e-02	6.049813628196716309e-01	3.193047940731048584e-01	1.665186882019042969e-01	1.634232699871063232e-01	5.141791701316833496e-01	1.696628481149673462e-01	5.448392033576965332e-01	7.153525948524475098e-02	6.283518671989440918e-01	1.985440850257873535e-01	2.775034904479980469e-01	9.697965532541275024e-02	4.413551986217498779e-01	4.055684804916381836e-01	4.764286577701568604e-01	8.544995635747909546e-02	5.902791023254394531e-01	4.471503943204879761e-02	3.973126709461212158e-01	-1.638326421380043030e-02	5.032679438591003418e-01	1.787950843572616577e-01	8.490987122058868408e-02	9.632818400859832764e-02	6.020374298095703125e-01	3.486665785312652588e-01	5.406374931335449219e-01	1.819107979536056519e-01	6.260635852813720703e-01	3.125703334808349609e-01	4.045615196228027344e-01	2.521349489688873291e-01	5.518476963043212891e-01	5.056477785110473633e-01
2.680956423282623291e-01	1.478342711925506592e-01	5.095990896224975586e-01	3.057869151234626770e-02	5.723884105682373047e-01	9.719012677669525146e-02	9.377997368574142456e-02	3.588219359517097473e-02	1.754954457283020020e-01	2.614894807338714600e-01	5.308942198753356934e-01	1.535096168518066406e-01	5.667397975921630859e-01	1.750011444091796875e-01	4.363396763801574707e-01	8.700306713581085205e-02	4.998485147953033447e-01	2.253663241863250732e-01	1.530642062425613403e-01	1.526551097631454468e-01	4.483952224254608154e-01	1.428855210542678833e-01	5.425815582275390625e-01	8.424010872840881348e-02	5.390437245368957520e-01	1.358724385499954224e-01	2.912987470626831055e-01	8.095493167638778687e-02	3.425280153751373291e-01	3.477301299571990967e-01	4.734457433223724365e-01	3.238499537110328674e-02	5.228546857833862305e-01	5.226276442408561707e-02	3.987031280994415283e-01	9.991518408060073853e-02	4.351757764816284180e-01	1.173514425754547119e-01	2.126006036996841431e-02	1.131572350859642029e-01	6.009299159049987793e-01	3.178949058055877686e-01	5.502343177795410156e-01	1.826447695493698120e-01	5.852159857749938965e-01	3.238173723220825195e-01	4.302619695663452148e-01	2.238821089267730713e-01	5.398148298263549805e-01	4.808339476585388184e-01
2.194140553474426270e-01	1.116275861859321594e-01	4.866350889205932617e-01	6.280361860990524292e-02	5.173741579055786133e-01	7.621829956769943237e-02	1.719308048486709595e-01	9.918448328971862793e-02	1.754954457283020020e-01	2.284776419401168823e-01	5.385945439338684082e-01	1.393178254365921021e-01	4.841000437736511230e-01	1.750011444091796875e-01	4.517348110675811768e-01	1.187642067670822144e-01	4.455434679985046387e-01	2.319325655698776245e-01	1.445856839418411255e-01	1.526551097631454468e-01	3.478438556194305420e-01	1.361954808235168457e-01	5.425187945365905762e-01	1.182523444294929504e-01	4.741374552249908447e-01	1.786308437585830688e-01	3.672392666339874268e-01	6.642904877662658691e-02	3.468879461288452148e-01	3.244271874427795410e-01	4.596904814243316650e-01	1.393679436296224594e-02	4.492096602916717529e-01	8.421319723129272461e-02	4.216650128364562988e-01	9.991518408060073853e-02	3.477305173873901367e-01	1.055435687303543091e-01	3.908655792474746704e-02	4.819338768720626831e-02	5.240981578826904297e-01	3.840074539184570312e-01	4.988467097282409668e-01	1.634584516286849976e-01	5.605728030204772949e-01	3.193511664867401123e-01	3.892602026462554932e-01	1.463309675455093384e-01	5.230401158332824707e-01	4.209262132644653320e-01
1.989938616752624512e-01	2.722317352890968323e-02	5.140742063522338867e-01	1.048981472849845886e-01	4.740308225154876709e-01	9.296624362468719482e-02	2.859256863594055176e-01	1.318549960851669312e-01	1.745885461568832397e-01	2.664155066013336182e-01	5.414018034934997559e-01	1.776686012744903564e-01	4.273633360862731934e-01	1.703178584575653076e-01	4.719311892986297607e-01	1.348157972097396851e-01	4.586804807186126709e-01	2.245634049177169800e-01	1.688786149024963379e-01	-8.801778778433799744e-03	3.478438556194305420e-01	1.361954808235168457e-01	5.425187945365905762e-01	1.182523444294929504e-01	4.517169594764709473e-01	1.753283590078353882e-01	3.672392666339874268e-01	5.460943281650543213e-02	3.468879461288452148e-01	3.097085654735565186e-01	4.817754924297332764e-01	4.532361030578613281e-02	4.277665019035339355e-01	4.305338487029075623e-02	4.745267331600189209e-01	1.259344369173049927e-01	2.808440923690795898e-01	1.300828605890274048e-01	1.137215197086334229e-01	6.518808007240295410e-02	3.537131249904632568e-01	3.140960335731506348e-01	4.373455941677093506e-01	1.339643150568008423e-01	5.192009806632995605e-01	2.517314553260803223e-01	3.939484953880310059e-01	8.528070151805877686e-02	4.946730136871337891e-01	3.675104379653930664e-01
2.241019755601882935e-01	-1.294479612261056900e-02	5.377045869827270508e-01	1.048981472849845886e-01	4.670639634132385254e-01	9.397990256547927856e-02	3.016107678413391113e-01	1.384702920913696289e-01	1.835186630487442017e-01	2.821319699287414551e-01	5.258615612983703613e-01	2.041388154029846191e-01	4.298701286315917969e-01	1.621724665164947510e-01	4.511642456054687500e-01	1.449590921401977539e-01	4.347868263721466064e-01	2.391422837972640991e-01	1.689356714487075806e-01	7.611799519509077072e-03	2.752836346626281738e-01	1.217459887266159058e-01	5.366709828376770020e-01	1.704474389553070068e-01	4.597652256488800049e-01	1.795746386051177979e-01	3.153106868267059326e-01	1.024592593312263489e-01	3.398013412952423096e-01	3.153997659683227539e-01	4.995847940444946289e-01	8.821713179349899292e-02	4.337702691555023193e-01	4.305338487029075623e-02	4.745267331600189209e-01	1.400966495275497437e-01	3.178109228610992432e-01	1.695050448179244995e-01	1.442812532186508179e-01	1.378807574510574341e-01	3.537131249904632568e-01	3.140960335731506348e-01	4.669364690780639648e-01	1.339643150568008423e-01	5.192009806632995605e-01	2.262666970491409302e-01	3.968693912029266357e-01	8.528070151805877686e-02	4.946730136871337891e-01	3.620567321777343750e-01
2.332258373498916626e-01	-1.005974598228931427e-02	5.372780561447143555e-01	1.013042256236076355e-01	5.120691061019897461e-01	1.504533644765615463e-02	2.271078079938888550e-01	9.136877954006195068e-02	1.738043725490570068e-01	1.804520785808563232e-01	5.127722024917602539e-01	1.295451372861862183e-01	4.444916546344757080e-01	1.425546705722808838e-01	4.914623200893402100e-01	1.219251155853271484e-01	4.326586723327636719e-01	2.073631584644317627e-01	1.248896270990371704e-01	1.169647369533777237e-02	2.484321296215057373e-01	1.186250075697898865e-01	5.225650072097778320e-01	1.091683655977249146e-01	4.844720661640167236e-01	1.640979498624801636e-01	2.863378524780273438e-01	9.268824756145477295e-02	2.675146162509918213e-01	2.644164860248565674e-01	5.142170786857604980e-01	7.739219814538955688e-02	4.542602002620697021e-01	-6.114444695413112640e-03	4.443514943122863770e-01	8.623629063367843628e-02	4.127549231052398682e-01	8.423641324043273926e-02	8.241691440343856812e-02	5.174987763166427612e-02	3.613587021827697754e-01	3.232530653476715088e-01	4.827319085597991943e-01	1.309237927198410034e-01	4.597869217395782471e-01	2.361890971660614014e-01	3.290976881980895996e-01	1.104963123798370361e-01	3.947307169437408447e-01	3.653578460216522217e-01
1.789888590574264526e-01	-1.005974598228931427e-02	4.982862174510955811e-01	4.719963669776916504e-02	5.038431882858276367e-01	7.639671210199594498e-03	1.999315917491912842e-01	7.727070152759552002e-02	1.702055037021636963e-01	1.524453312158584595e-01	5.127722024917602539e-01	3.740091994404792786e-02	4.444916546344757080e-01	1.067611873149871826e-01	4.938106536865234375e-01	1.308635920286178589e-01	4.189625382423400879e-01	2.352556288242340088e-01	1.248896270990371704e-01	3.441854938864707947e-02	1.714237630367279053e-01	9.678176790475845337e-02	4.927397370338439941e-01	9.127881377935409546e-02	4.778513610363006592e-01	1.425870358943939209e-01	3.231707811355590820e-01	1.014539822936058044e-01	2.574884891510009766e-01	2.784869968891143799e-01	4.901035726070404053e-01	7.739219814538955688e-02	4.553617537021636963e-01	3.886041790246963501e-02	4.166430830955505371e-01	5.411595106124877930e-02	4.327863454818725586e-01	5.032768473029136658e-02	8.241691440343856812e-02	6.037415470927953720e-03	3.731087148189544678e-01	2.265883088111877441e-01	4.777396917343139648e-01	6.315118074417114258e-02	4.590235650539398193e-01	2.527794539928436279e-01	2.473699897527694702e-01	1.462522596120834351e-01	3.868059515953063965e-01	3.976750373840332031e-01
2.853255569934844971e-01	4.902517795562744141e-02	4.259290695190429688e-01	3.206437081098556519e-02	4.763052165508270264e-01	8.995455503463745117e-02	1.600776165723800659e-01	8.597031980752944946e-02	1.828171461820602417e-01	1.823895126581192017e-01	4.621931314468383789e-01	5.975520238280296326e-02	4.250143468379974365e-01	1.313116550445556641e-01	4.179179370403289795e-01	1.732928007841110229e-01	4.179469645023345947e-01	2.955241501331329346e-01	6.754191219806671143e-02	1.030369251966476440e-01	2.324899584054946899e-01	8.778817951679229736e-02	4.927397370338439941e-01	1.318373233079910278e-01	4.774968922138214111e-01	1.425870358943939209e-01	2.392745167016983032e-01	1.584481894969940186e-01	2.525140941143035889e-01	2.784869968891143799e-01	4.230352044105529785e-01	4.304028674960136414e-02	4.682170450687408447e-01	6.282538175582885742e-02	3.872978389263153076e-01	7.466325908899307251e-02	3.521702885627746582e-01	8.816942572593688965e-02	7.321119308471679688e-02	3.479699417948722839e-02	3.793728351593017578e-01	2.353385239839553833e-01	4.589850902557373047e-01	1.191585659980773926e-01	4.756294786930084229e-01	2.905686199665069580e-01	2.639764845371246338e-01	1.871194243431091309e-01	4.358222186565399170e-01	4.509929418563842773e-01
2.853255569934844971e-01	3.584960103034973145e-02	4.259290695190429688e-01	3.206437081098556519e-02	4.506517350673675537e-01	1.042439714074134827e-01	1.430673748254776001e-01	7.016470283269882202e-02	1.828171461820602417e-01	1.843804270029067993e-01	4.368289113044738770e-01	3.102002292871475220e-02	4.064258038997650146e-01	1.688134521245956421e-01	3.519147634506225586e-01	1.227590069174766541e-01	4.055752754211425781e-01	2.570700347423553467e-01	1.731420122087001801e-02	1.614884138107299805e-01	2.596652507781982422e-01	1.316894888877868652e-01	3.972545862197875977e-01	9.733667969703674316e-02	4.466171264648437500e-01	2.121023982763290405e-01	1.117284893989562988e-01	1.958119124174118042e-01	2.507449388504028320e-01	3.199059367179870605e-01	4.306157529354095459e-01	-1.950513105839490891e-03	4.486081600189208984e-01	9.081178158521652222e-02	3.835296928882598877e-01	7.268291711807250977e-02	3.185245096683502197e-01	8.766088634729385376e-02	5.156985949724912643e-03	7.310064882040023804e-02	3.614196479320526123e-01	2.748219668865203857e-01	4.178094863891601562e-01	1.384870707988739014e-01	4.261712431907653809e-01	3.418707847595214844e-01	2.423617988824844360e-01	2.038491517305374146e-01	4.366595149040222168e-01	4.212955534458160400e-01
3.214606046676635742e-01	1.515225856564939022e-03	4.434247016906738281e-01	-1.062160916626453400e-02	4.048386514186859131e-01	9.218314290046691895e-02	2.190226912498474121e-01	9.188901633024215698e-03	1.960669457912445068e-01	1.659308820962905884e-01	3.992373049259185791e-01	-2.425357000902295113e-03	4.420873224735260010e-01	1.657266765832901001e-01	3.323612511157989502e-01	7.124006748199462891e-02	3.782036900520324707e-01	1.867280006408691406e-01	4.150223918259143829e-03	1.258119493722915649e-01	3.044341504573822021e-01	1.615346223115921021e-01	3.845438957214355469e-01	4.472703859210014343e-02	4.289388060569763184e-01	1.884367465972900391e-01	1.302241683006286621e-01	1.409468650817871094e-01	2.758730947971343994e-01	3.083744049072265625e-01	4.161620736122131348e-01	-1.950513105839490891e-03	4.106270372867584229e-01	5.830511823296546936e-02	3.669239580631256104e-01	3.867907822132110596e-02	2.877287864685058594e-01	9.134428948163986206e-02	3.239851072430610657e-02	2.259659580886363983e-02	3.664850890636444092e-01	3.284096717834472656e-01	3.429590463638305664e-01	1.195269823074340820e-01	4.030077159404754639e-01	3.186207711696624756e-01	1.824048757553100586e-01	2.173843681812286377e-01	4.119101762771606445e-01	3.313381373882293701e-01
2.626873552799224854e-01	-3.605102375149726868e-02	4.434247016906738281e-01	-5.899337120354175568e-03	3.983126580715179443e-01	1.016629636287689209e-01	2.011826634407043457e-01	-2.208526059985160828e-02	2.079200595617294312e-01	1.889545917510986328e-01	3.773978948593139648e-01	5.037097726017236710e-04	4.420873224735260010e-01	7.727444171905517578e-02	3.322242498397827148e-01	7.124006748199462891e-02	4.344596862792968750e-01	1.560908257961273193e-01	4.773761145770549774e-03	1.258119493722915649e-01	3.404065370559692383e-01	1.067931354045867920e-01	3.649416267871856689e-01	1.953943446278572083e-02	4.613255262374877930e-01	1.206590160727500916e-01	1.609954684972763062e-01	5.369418114423751831e-02	3.305519819259643555e-01	2.939461469650268555e-01	4.125203490257263184e-01	1.216472405940294266e-02	4.001275897026062012e-01	2.507943660020828247e-02	3.196704387664794922e-01	1.296083629131317139e-02	2.953162789344787598e-01	9.125485271215438843e-02	3.448043391108512878e-02	-2.214600518345832825e-02	3.709669411182403564e-01	2.936766147613525391e-01	2.893248498439788818e-01	4.463332891464233398e-02	4.369973838329315186e-01	2.851279079914093018e-01	1.175514534115791321e-01	1.123720556497573853e-01	4.452445209026336670e-01	2.422150224447250366e-01
1.999872922897338867e-01	6.296670064330101013e-03	3.548102378845214844e-01	1.340703386813402176e-02	3.695115149021148682e-01	8.976684510707855225e-02	1.755259484052658081e-01	-1.084528677165508270e-02	2.408917844295501709e-01	2.321936935186386108e-01	2.943405807018280029e-01	4.690047726035118103e-02	4.386742115020751953e-01	8.860695362091064453e-02	2.980709671974182129e-01	2.968000434339046478e-02	4.291270673274993896e-01	1.453966647386550903e-01	6.770364940166473389e-02	5.920117348432540894e-02	2.641539871692657471e-01	8.234119415283203125e-02	3.086982667446136475e-01	2.672013267874717712e-02	4.717272222042083740e-01	1.115828827023506165e-01	1.715953052043914795e-01	5.369418114423751831e-02	3.634555339813232422e-01	2.504532635211944580e-01	3.631959557533264160e-01	1.216472405940294266e-02	3.876391351222991943e-01	3.358229249715805054e-02	3.196704387664794922e-01	-5.861767567694187164e-03	3.062611222267150879e-01	1.028871163725852966e-01	3.448043391108512878e-02	-2.111540362238883972e-02	3.223025500774383545e-01	2.278449237346649170e-01	2.537730932235717773e-01	4.119420796632766724e-02	4.175789654254913330e-01	2.422995418310165405e-01	1.229628771543502808e-01	4.654589667916297913e-02	4.587454199790954590e-01	1.802269965410232544e-01
1.765621900558471680e-01	2.508023055270314217e-03	3.381968736648559570e-01	2.704887464642524719e-02	3.601722121238708496e-01	2.768754959106445312e-02	1.441819369792938232e-01	-8.456663228571414948e-03	1.464695781469345093e-01	1.477224975824356079e-01	2.069831490516662598e-01	6.897873431444168091e-02	3.754535913467407227e-01	1.155466586351394653e-01	2.292955666780471802e-01	7.746599614620208740e-02	4.066160917282104492e-01	1.481036245822906494e-01	7.886814326047897339e-02	2.105991914868354797e-02	2.002431601285934448e-01	9.724508970975875854e-02	2.479493618011474609e-01	5.144707858562469482e-02	4.176249206066131592e-01	1.352296471595764160e-01	1.409579217433929443e-01	4.667669907212257385e-02	3.067905008792877197e-01	1.401847600936889648e-01	2.773845195770263672e-01	2.764700725674629211e-02	3.423292636871337891e-01	3.443956747651100159e-02	3.056898415088653564e-01	-3.169136121869087219e-02	2.745155394077301025e-01	4.442928358912467957e-02	-7.206469308584928513e-03	-1.226778514683246613e-02	2.855977714061737061e-01	2.223079353570938110e-01	1.859262883663177490e-01	7.022944837808609009e-02	3.755983114242553711e-01	2.369927316904067993e-01	1.383299678564071655e-01	6.497223675251007080e-02	4.179944992065429688e-01	2.157472223043441772e-01
2.047196030616760254e-01	-8.923853747546672821e-03	3.793768584728240967e-01	5.979913473129272461e-02	3.023303747177124023e-01	1.989293657243251801e-02	1.158826872706413269e-01	-7.040130905807018280e-03	3.053041547536849976e-02	1.170373037457466125e-01	2.400181144475936890e-01	1.210425794124603271e-01	3.101265728473663330e-01	1.553062051534652710e-01	2.351181954145431519e-01	1.561099886894226074e-01	3.185161352157592773e-01	1.641385108232498169e-01	7.380364090204238892e-02	2.544052340090274811e-02	1.988136917352676392e-01	1.001674011349678040e-01	2.801556885242462158e-01	1.209121420979499817e-01	3.326739072799682617e-01	1.568623185157775879e-01	1.259249001741409302e-01	5.702844634652137756e-02	2.394375205039978027e-01	1.037481650710105896e-01	3.105156123638153076e-01	3.263211995363235474e-02	3.163311481475830078e-01	5.278636142611503601e-02	3.350097239017486572e-01	4.873818531632423401e-02	1.381349414587020874e-01	5.413564294576644897e-02	-2.534903958439826965e-02	2.564921602606773376e-02	2.529157996177673340e-01	2.536540329456329346e-01	1.771416664123535156e-01	1.481391340494155884e-01	3.422041237354278564e-01	2.369927316904067993e-01	1.731014847755432129e-01	6.497223675251007080e-02	4.179944992065429688e-01	2.157472223043441772e-01
1.725615262985229492e-01	1.419698540121316910e-02	3.485924601554870605e-01	1.097464710474014282e-01	2.295069694519042969e-01	-2.881103195250034332e-02	6.048933044075965881e-02	3.165137022733688354e-03	1.117966249585151672e-01	6.569081544876098633e-02	2.458468526601791382e-01	1.716742217540740967e-01	1.981709003448486328e-01	1.066171675920486450e-01	2.027359753847122192e-01	1.011521741747856140e-01	2.273603081703186035e-01	1.796379238367080688e-01	6.746526807546615601e-02	1.241511385887861252e-02	1.484629809856414795e-01	1.029541268944740295e-01	2.614228725433349609e-01	1.920221298933029175e-01	2.444190531969070435e-01	1.565261781215667725e-01	7.653441280126571655e-02	6.901375204324722290e-02	1.773410290479660034e-01	1.306059211492538452e-01	3.105156123638153076e-01	1.158548295497894287e-01	2.681047022342681885e-01	5.021678283810615540e-02	2.982885837554931641e-01	4.873818531632423401e-02	1.381349414587020874e-01	5.513285100460052490e-02	1.140035036951303482e-02	3.418160229921340942e-02	1.668696254491806030e-01	2.732258439064025879e-01	1.726602315902709961e-01	1.327199339866638184e-01	3.378119766712188721e-01	2.404587715864181519e-01	1.136031448841094971e-01	8.800229430198669434e-02	3.053705096244812012e-01	2.626639902591705322e-01
1.725615262985229492e-01	1.419698540121316910e-02	3.405628800392150879e-01	1.029851958155632019e-01	1.788038462400436401e-01	-1.879432797431945801e-02	3.939416259527206421e-02	1.626881584525108337e-02	1.117966249585151672e-01	5.731610581278800964e-02	2.458468526601791382e-01	1.315607130527496338e-01	1.835590153932571411e-01	1.066171675920486450e-01	2.027359753847122192e-01	1.011521741747856140e-01	2.267460972070693970e-01	1.832534223794937134e-01	3.640848025679588318e-02	1.278486335650086403e-03	1.484629809856414795e-01	4.124070331454277039e-02	2.115832418203353882e-01	1.439039111137390137e-01	2.371536493301391602e-01	1.565261781215667725e-01	5.878992006182670593e-02	3.960667550563812256e-02	1.773410290479660034e-01	1.492473781108856201e-01	3.235569298267364502e-01	1.474956423044204712e-01	2.062786817550659180e-01	4.309592023491859436e-02	2.651291191577911377e-01	5.617975443601608276e-02	1.433114111423492432e-01	8.143621683120727539e-02	2.822254784405231476e-02	1.146034710109233856e-02	1.081740632653236389e-01	2.448594272136688232e-01	1.824021190404891968e-01	1.129444018006324768e-01	1.505798697471618652e-01	2.547107636928558350e-01	3.584738448262214661e-02	5.493432283401489258e-03	2.331442534923553467e-01	2.729435861110687256e-01
1.515982002019882202e-01	1.605758257210254669e-02	3.148153722286224365e-01	5.577053874731063843e-02	2.045617401599884033e-01	2.513118321076035500e-03	6.520517915487289429e-02	1.427012868225574493e-02	1.690800637006759644e-01	1.021528840065002441e-01	2.310785800218582153e-01	6.726077944040298462e-02	1.616294682025909424e-01	9.127848595380783081e-02	2.026135325431823730e-01	5.347842723131179810e-02	2.666934430599212646e-01	1.866354495286941528e-01	2.304221503436565399e-02	-1.021490804851055145e-02	6.330462545156478882e-02	1.645040139555931091e-02	2.027732282876968384e-01	9.062790870666503906e-02	2.485049813985824585e-01	1.294614970684051514e-01	7.570735365152359009e-02	2.596104051917791367e-03	2.217427939176559448e-01	1.775432378053665161e-01	2.910323739051818848e-01	1.195342242717742920e-01	1.892117112874984741e-01	4.309592023491859436e-02	2.400856912136077881e-01	4.414498433470726013e-02	1.862392127513885498e-01	1.020394414663314819e-01	5.216849595308303833e-02	1.758838072419166565e-02	1.201526448130607605e-01	2.140715569257736206e-01	1.874517798423767090e-01	9.691013395786285400e-02	1.726180613040924072e-01	2.229163348674774170e-01	5.180621892213821411e-02	2.856521867215633392e-02	2.507601380348205566e-01	2.415555715560913086e-01
1.393944621086120605e-01	1.605758257210254669e-02	2.640188038349151611e-01	5.151696503162384033e-03	2.045617401599884033e-01	2.513118321076035500e-03	5.939827114343643188e-02	3.871649131178855896e-02	1.791208088397979736e-01	1.021528840065002441e-01	2.362165302038192749e-01	3.997895494103431702e-02	1.667110472917556763e-01	1.293023079633712769e-01	1.923294663429260254e-01	2.767973579466342926e-02	2.616163194179534912e-01	1.642735302448272705e-01	4.881269484758377075e-02	1.970296539366245270e-02	9.359247237443923950e-02	7.553933560848236084e-02	2.321108430624008179e-01	6.688383221626281738e-02	2.300079762935638428e-01	1.308583766222000122e-01	1.256126463413238525e-01	1.544987037777900696e-02	2.141377180814743042e-01	1.542498767375946045e-01	2.615683674812316895e-01	4.154790937900543213e-02	1.846070885658264160e-01	4.305309802293777466e-02	2.132703214883804321e-01	3.251362964510917664e-02	2.188888490200042725e-01	6.432014703750610352e-02	1.407906319946050644e-02	5.578456446528434753e-02	1.358910948038101196e-01	1.986150890588760376e-01	2.031747102737426758e-01	9.157478809356689453e-02	1.966077238321304321e-01	1.721166074275970459e-01	1.484840065240859985e-01	2.533730305731296539e-02	2.487847805023193359e-01	1.771477162837982178e-01
1.352428495883941650e-01	-3.356501460075378418e-02	2.812511622905731201e-01	-2.209696173667907715e-02	2.040354460477828979e-01	2.580887172371149063e-03	7.478972524404525757e-02	4.958108067512512207e-02	1.233040466904640198e-01	3.097682446241378784e-02	2.410124391317367554e-01	2.706648968160152435e-02	1.400281488895416260e-01	1.031066477298736572e-01	1.397485285997390747e-01	2.213846147060394287e-02	2.338567227125167847e-01	1.077772751450538635e-01	4.160417243838310242e-02	-8.137276745401322842e-04	1.153394952416419983e-01	6.156935915350914001e-02	2.209973186254501343e-01	8.060044050216674805e-02	1.805401891469955444e-01	9.297226369380950928e-02	9.783924371004104614e-02	1.445393264293670654e-02	1.850504279136657715e-01	1.036478579044342041e-01	2.570963799953460693e-01	-4.594437312334775925e-03	1.663851439952850342e-01	7.734661456197500229e-03	1.949767023324966431e-01	5.152469873428344727e-02	1.779165714979171753e-01	-1.814177259802818298e-02	-6.319902092218399048e-02	5.578456446528434753e-02	7.100395113229751587e-02	2.069377154111862183e-01	1.981922388076782227e-01	5.993900448083877563e-02	1.762082129716873169e-01	1.304643452167510986e-01	1.722933650016784668e-01	-4.797149449586868286e-02	2.217101156711578369e-01	1.242318227887153625e-01
1.352428495883941650e-01	-6.517881155014038086e-02	2.949609160423278809e-01	-3.489005938172340393e-02	1.882289946079254150e-01	1.454996876418590546e-03	8.839940279722213745e-02	4.958108067512512207e-02	7.963649183511734009e-02	2.702025230973958969e-03	2.122211456298828125e-01	1.421166490763425827e-02	1.533260047435760498e-01	1.031066477298736572e-01	1.397485285997390747e-01	1.761255227029323578e-02	2.338567227125167847e-01	1.077772751450538635e-01	-1.581519842147827148e-02	-8.137276745401322842e-04	1.153394952416419983e-01	1.925972057506442070e-03	1.950461566448211670e-01	5.748838931322097778e-02	1.805401891469955444e-01	6.026489287614822388e-02	5.988307297229766846e-02	7.217550184577703476e-03	1.798691749572753906e-01	1.036478579044342041e-01	2.547266483306884766e-01	-1.158857531845569611e-02	1.897470504045486450e-01	-1.107987009163480252e-05	1.936468929052352905e-01	3.920422494411468506e-02	1.603438556194305420e-01	-5.944533273577690125e-02	-7.106518000364303589e-02	1.032370850443840027e-01	7.278590649366378784e-02	1.896246820688247681e-01	1.519673615694046021e-01	3.181243687868118286e-02	1.989605128765106201e-01	1.310419887304306030e-01	1.160300448536872864e-01	-6.261526048183441162e-02	2.294849753379821777e-01	9.358920902013778687e-02
0.000000000000000000e+00	0.000000000000000000e+00	0.000000000000000000e+00	0.000000000000000000e+00	0.000000000000000000e+00	0.000000000000000000e+00	0.000000000000000000e+00	0.000000000000000000e+00	0.000000000000000000e+00	0.000000000000000000e+00	0.000000000000000000e+00	0.000000000000000000e+00	0.000000000000000000e+00	0.000000000000000000e+00	0.000000000000000000e+00	0.000000000000000000e+00	0.000000000000000000e+00	0.000000000000000000e+00	0.000000000000000000e+00	0.000000000000000000e+00	0.000000000000000000e+00	0.000000000000000000e+00	0.000000000000000000e+00	0.000000000000000000e+00	0.000000000000000000e+00	0.000000000000000000e+00	0.000000000000000000e+00	0.000000000000000000e+00	0.000000000000000000e+00	0.000000000000000000e+00	0.000000000000000000e+00	0.000000000000000000e+00	0.000000000000000000e+00	0.000000000000000000e+00	0.000000000000000000e+00	0.000000000000000000e+00	0.000000000000000000e+00	0.000000000000000000e+00	0.000000000000000000e+00	0.000000000000000000e+00	0.000000000000000000e+00	0.000000000000000000e+00	0.000000000000000000e+00	0.000000000000000000e+00	0.000000000000000000e+00	0.000000000000000000e+00	0.000000000000000000e+00	0.000000000000000000e+00	0.000000000000000000e+00	0.000000000000000000e+00
0.000000000000000000e+00	0.000000000000000000e+00	0.000000000000000000e+00	0.000000000000000000e+00	0.000000000000000000e+00	0.000000000000000000e+00	0.000000000000000000e+00	0.000000000000000000e+00	0.000000000000000000e+00	0.000000000000000000e+00	0.000000000000000000e+00	0.000000000000000000e+00	0.000000000000000000e+00	0.000000000000000000e+00	0.000000000000000000e+00	0.000000000000000000e+00	0.000000000000000000e+00	0.000000000000000000e+00	0.000000000000000000e+00	0.000000000000000000e+00	0.000000000000000000e+00	0.000000000000000000e+00	0.000000000000000000e+00	0.000000000000000000e+00	0.000000000000000000e+00	0.000000000000000000e+00	0.000000000000000000e+00	0.000000000000000000e+00	0.000000000000000000e+00	0.000000000000000000e+00	0.000000000000000000e+00	0.000000000000000000e+00	0.000000000000000000e+00	0.000000000000000000e+00	0.000000000000000000e+00	0.000000000000000000e+00	0.000000000000000000e+00	0.000000000000000000e+00	0.000000000000000000e+00	0.000000000000000000e+00	0.000000000000000000e+00	0.000000000000000000e+00	0.000000000000000000e+00	0.000000000000000000e+00	0.000000000000000000e+00	0.000000000000000000e+00	0.000000000000000000e+00	0.000000000000000000e+00	0.000000000000000000e+00	0.000000000000000000e+00
0.000000000000000000e+00	0.000000000000000000e+00	0.000000000000000000e+00	0.000000000000000000e+00	0.000000000000000000e+00	0.000000000000000000e+00	0.000000000000000000e+00	0.000000000000000000e+00	0.000000000000000000e+00	0.000000000000000000e+00	0.000000000000000000e+00	0.000000000000000000e+00	0.000000000000000000e+00	0.000000000000000000e+00	0.000000000000000000e+00	0.000000000000000000e+00	0.000000000000000000e+00	0.000000000000000000e+00	0.000000000000000000e+00	0.000000000000000000e+00	0.000000000000000000e+00	0.000000000000000000e+00	0.000000000000000000e+00	0.000000000000000000e+00	0.000000000000000000e+00	0.000000000000000000e+00	0.000000000000000000e+00	0.000000000000000000e+00	0.000000000000000000e+00	0.000000000000000000e+00	0.000000000000000000e+00	0.000000000000000000e+00	0.000000000000000000e+00	0.000000000000000000e+00	0.000000000000000000e+00	0.000000000000000000e+00	0.000000000000000000e+00	0.000000000000000000e+00	0.000000000000000000e+00	0.000000000000000000e+00	0.000000000000000000e+00	0.000000000000000000e+00	0.000000000000000000e+00	0.000000000000000000e+00	0.000000000000000000e+00	0.000000000000000000e+00	0.000000000000000000e+00	0.000000000000000000e+00	0.000000000000000000e+00	0.000000000000000000e+00
0.000000000000000000e+00	0.000000000000000000e+00	0.000000000000000000e+00	0.000000000000000000e+00	0.000000000000000000e+00	0.000000000000000000e+00	0.000000000000000000e+00	0.000000000000000000e+00	0.000000000000000000e+00	0.000000000000000000e+00	0.000000000000000000e+00	0.000000000000000000e+00	0.000000000000000000e+00	0.000000000000000000e+00	0.000000000000000000e+00	0.000000000000000000e+00	0.000000000000000000e+00	0.000000000000000000e+00	0.000000000000000000e+00	0.000000000000000000e+00	0.000000000000000000e+00	0.000000000000000000e+00	0.000000000000000000e+00	0.000000000000000000e+00	0.000000000000000000e+00	0.000000000000000000e+00	0.000000000000000000e+00	0.000000000000000000e+00	0.000000000000000000e+00	0.000000000000000000e+00	0.000000000000000000e+00	0.000000000000000000e+00	0.000000000000000000e+00	0.000000000000000000e+00	0.000000000000000000e+00	0.000000000000000000e+00	0.000000000000000000e+00	0.000000000000000000e+00	0.000000000000000000e+00	0.000000000000000000e+00	0.000000000000000000e+00	0.000000000000000000e+00	0.000000000000000000e+00	0.000000000000000000e+00	0.000000000000000000e+00	0.000000000000000000e+00	0.000000000000000000e+00	0.000000000000000000e+00	0.000000000000000000e+00	0.000000000000000000e+00
0.000000000000000000e+00	0.000000000000000000e+00	0.000000000000000000e+00	0.000000000000000000e+00	0.000000000000000000e+00	0.000000000000000000e+00	0.000000000000000000e+00	0.000000000000000000e+00	0.000000000000000000e+00	0.000000000000000000e+00	0.000000000000000000e+00	0.000000000000000000e+00	0.000000000000000000e+00	0.000000000000000000e+00	0.000000000000000000e+00	0.000000000000000000e+00	0.000000000000000000e+00	0.000000000000000000e+00	0.000000000000000000e+00	0.000000000000000000e+00	0.000000000000000000e+00	0.000000000000000000e+00	0.000000000000000000e+00	0.000000000000000000e+00	0.000000000000000000e+00	0.000000000000000000e+00	0.000000000000000000e+00	0.000000000000000000e+00	0.000000000000000000e+00	0.000000000000000000e+00	0.000000000000000000e+00	0.000000000000000000e+00	0.000000000000000000e+00	0.000000000000000000e+00	0.000000000000000000e+00	0.000000000000000000e+00	0.000000000000000000e+00	0.000000000000000000e+00	0.000000000000000000e+00	0.000000000000000000e+00	0.000000000000000000e+00	0.000000000000000000e+00	0.000000000000000000e+00	0.000000000000000000e+00	0.000000000000000000e+00	0.000000000000000000e+00	0.000000000000000000e+00	0.000000000000000000e+00	0.000000000000000000e+00	0.000000000000000000e+00
0.000000000000000000e+00	0.000000000000000000e+00	0.000000000000000000e+00	0.000000000000000000e+00	0.000000000000000000e+00	0.000000000000000000e+00	0.000000000000000000e+00	0.000000000000000000e+00	0.000000000000000000e+00	0.000000000000000000e+00	0.000000000000000000e+00	0.000000000000000000e+00	0.000000000000000000e+00	0.000000000000000000e+00	0.000000000000000000e+00	0.000000000000000000e+00	0.000000000000000000e+00	0.000000000000000000e+00	0.000000000000000000e+00	0.000000000000000000e+00	0.000000000000000000e+00	0.000000000000000000e+00	0.000000000000000000e+00	0.000000000000000000e+00	0.000000000000000000e+00	0.000000000000000000e+00	0.000000000000000000e+00	0.000000000000000000e+00	0.000000000000000000e+00	0.000000000000000000e+00	0.000000000000000000e+00	0.000000000000000000e+00	0.000000000000000000e+00	0.000000000000000000e+00	0.000000000000000000e+00	0.000000000000000000e+00	0.000000000000000000e+00	0.000000000000000000e+00	0.000000000000000000e+00	0.000000000000000000e+00	0.000000000000000000e+00	0.000000000000000000e+00	0.000000000000000000e+00	0.000000000000000000e+00	0.000000000000000000e+00	0.000000000000000000e+00	0.000000000000000000e+00	0.000000000000000000e+00	0.000000000000000000e+00	0.000000000000000000e+00
0.000000000000000000e+00	0.000000000000000000e+00	0.000000000000000000e+00	0.000000000000000000e+00	0.000000000000000000e+00	0.000000000000000000e+00	0.000000000000000000e+00	0.000000000000000000e+00	0.000000000000000000e+00	0.000000000000000000e+00	0.000000000000000000e+00	0.000000000000000000e+00	0.000000000000000000e+00	0.000000000000000000e+00	0.000000000000000000e+00	0.000000000000000000e+00	0.000000000000000000e+00	0.000000000000000000e+00	0.000000000000000000e+00	0.000000000000000000e+00	0.000000000000000000e+00	0.000000000000000000e+00	0.000000000000000000e+00	0.000000000000000000e+00	0.000000000000000000e+00	0.000000000000000000e+00	0.000000000000000000e+00	0.000000000000000000e+00	0.000000000000000000e+00	0.000000000000000000e+00	0.000000000000000000e+00	0.000000000000000000e+00	0.000000000000000000e+00	0.000000000000000000e+00	0.000000000000000000e+00	0.000000000000000000e+00	0.000000000000000000e+00	0.000000000000000000e+00	0.000000000000000000e+00	0.000000000000000000e+00	0.000000000000000000e+00	0.000000000000000000e+00	0.000000000000000000e+00	0.000000000000000000e+00	0.000000000000000000e+00	0.000000000000000000e+00	0.000000000000000000e+00	0.000000000000000000e+00	0.000000000000000000e+00	0.000000000000000000e+00
0.000000000000000000e+00	0.000000000000000000e+00	0.000000000000000000e+00	0.000000000000000000e+00	0.000000000000000000e+00	0.000000000000000000e+00	0.000000000000000000e+00	0.000000000000000000e+00	0.000000000000000000e+00	0.000000000000000000e+00	0.000000000000000000e+00	0.000000000000000000e+00	0.000000000000000000e+00	0.000000000000000000e+00	0.000000000000000000e+00	0.000000000000000000e+00	0.000000000000000000e+00	0.000000000000000000e+00	0.000000000000000000e+00	0.000000000000000000e+00	0.000000000000000000e+00	0.000000000000000000e+00	0.000000000000000000e+00	0.000000000000000000e+00	0.000000000000000000e+00	0.000000000000000000e+00	0.000000000000000000e+00	0.000000000000000000e+00	0.000000000000000000e+00	0.000000000000000000e+00	0.000000000000000000e+00	0.000000000000000000e+00	0.000000000000000000e+00	0.000000000000000000e+00	0.000000000000000000e+00	0.000000000000000000e+00	0.000000000000000000e+00	0.000000000000000000e+00	0.000000000000000000e+00	0.000000000000000000e+00	0.000000000000000000e+00	0.000000000000000000e+00	0.000000000000000000e+00	0.000000000000000000e+00	0.000000000000000000e+00	0.000000000000000000e+00	0.000000000000000000e+00	0.000000000000000000e+00	0.000000000000000000e+00	0.000000000000000000e+00
0.000000000000000000e+00	0.000000000000000000e+00	0.000000000000000000e+00	0.000000000000000000e+00	0.000000000000000000e+00	0.000000000000000000e+00	0.000000000000000000e+00	0.000000000000000000e+00	0.000000000000000000e+00	0.000000000000000000e+00	0.000000000000000000e+00	0.000000000000000000e+00	0.000000000000000000e+00	0.000000000000000000e+00	0.000000000000000000e+00	0.000000000000000000e+00	0.000000000000000000e+00	0.000000000000000000e+00	0.000000000000000000e+00	0.000000000000000000e+00	0.000000000000000000e+00	0.000000000000000000e+00	0.000000000000000000e+00	0.000000000000000000e+00	0.000000000000000000e+00	0.000000000000000000e+00	0.000000000000000000e+00	0.000000000000000000e+00	0.000000000000000000e+00	0.000000000000000000e+00	0.000000000000000000e+00	0.000000000000000000e+00	0.000000000000000000e+00	0.000000000000000000e+00	0.000000000000000000e+00	0.000000000000000000e+00	0.000000000000000000e+00	0.000000000000000000e+00	0.000000000000000000e+00	0.000000000000000000e+00	0.000000000000000000e+00	0.000000000000000000e+00	0.000000000000000000e+00	0.000000000000000000e+00	0.000000000000000000e+00	0.000000000000000000e+00	0.000000000000000000e+00	0.000000000000000000e+00	0.000000000000000000e+00	0.000000000000000000e+00
0.000000000000000000e+00	0.000000000000000000e+00	0.000000000000000000e+00	0.000000000000000000e+00	0.000000000000000000e+00	0.000000000000000000e+00	0.000000000000000000e+00	0.000000000000000000e+00	0.000000000000000000e+00	0.000000000000000000e+00	0.000000000000000000e+00	0.000000000000000000e+00	0.000000000000000000e+00	0.000000000000000000e+00	0.000000000000000000e+00	0.000000000000000000e+00	0.000000000000000000e+00	0.000000000000000000e+00	0.000000000000000000e+00	0.000000000000000000e+00	0.000000000000000000e+00	0.000000000000000000e+00	0.000000000000000000e+00	0.000000000000000000e+00	0.000000000000000000e+00	0.000000000000000000e+00	0.000000000000000000e+00	0.000000000000000000e+00	0.000000000000000000e+00	0.000000000000000000e+00	0.000000000000000000e+00	0.000000000000000000e+00	0.000000000000000000e+00	0.000000000000000000e+00	0.000000000000000000e+00	0.000000000000000000e+00	0.000000000000000000e+00	0.000000000000000000e+00	0.000000000000000000e+00	0.000000000000000000e+00	0.000000000000000000e+00	0.000000000000000000e+00	0.000000000000000000e+00	0.000000000000000000e+00	0.000000000000000000e+00	0.000000000000000000e+00	0.000000000000000000e+00	0.000000000000000000e+00	0.000000000000000000e+00	0.000000000000000000e+00
0.000000000000000000e+00	0.000000000000000000e+00	0.000000000000000000e+00	0.000000000000000000e+00	0.000000000000000000e+00	0.000000000000000000e+00	0.000000000000000000e+00	0.000000000000000000e+00	0.000000000000000000e+00	0.000000000000000000e+00	0.000000000000000000e+00	0.000000000000000000e+00	0.000000000000000000e+00	0.000000000000000000e+00	0.000000000000000000e+00	0.000000000000000000e+00	0.000000000000000000e+00	0.000000000000000000e+00	0.000000000000000000e+00	0.000000000000000000e+00	0.000000000000000000e+00	0.000000000000000000e+00	0.000000000000000000e+00	0.000000000000000000e+00	0.000000000000000000e+00	0.000000000000000000e+00	0.000000000000000000e+00	0.000000000000000000e+00	0.000000000000000000e+00	0.000000000000000000e+00	0.000000000000000000e+00	0.000000000000000000e+00	0.000000000000000000e+00	0.000000000000000000e+00	0.000000000000000000e+00	0.000000000000000000e+00	0.000000000000000000e+00	0.000000000000000000e+00	0.000000000000000000e+00	0.000000000000000000e+00	0.000000000000000000e+00	0.000000000000000000e+00	0.000000000000000000e+00	0.000000000000000000e+00	0.000000000000000000e+00	0.000000000000000000e+00	0.000000000000000000e+00	0.000000000000000000e+00	0.000000000000000000e+00	0.000000000000000000e+00
0.000000000000000000e+00	0.000000000000000000e+00	0.000000000000000000e+00	0.000000000000000000e+00	0.000000000000000000e+00	0.000000000000000000e+00	0.000000000000000000e+00	0.000000000000000000e+00	0.000000000000000000e+00	0.000000000000000000e+00	0.000000000000000000e+00	0.000000000000000000e+00	0.000000000000000000e+00	0.000000000000000000e+00	0.000000000000000000e+00	0.000000000000000000e+00	0.000000000000000000e+00	0.000000000000000000e+00	0.000000000000000000e+00	0.000000000000000000e+00	0.000000000000000000e+00	0.000000000000000000e+00	0.000000000000000000e+00	0.000000000000000000e+00	0.000000000000000000e+00	0.000000000000000000e+00	0.000000000000000000e+00	0.000000000000000000e+00	0.000000000000000000e+00	0.000000000000000000e+00	0.000000000000000000e+00	0.000000000000000000e+00	0.000000000000000000e+00	0.000000000000000000e+00	0.000000000000000000e+00	0.000000000000000000e+00	0.000000000000000000e+00	0.000000000000000000e+00	0.000000000000000000e+00	0.000000000000000000e+00	0.000000000000000000e+00	0.000000000000000000e+00	0.000000000000000000e+00	0.000000000000000000e+00	0.000000000000000000e+00	0.000000000000000000e+00	0.000000000000000000e+00	0.000000000000000000e+00	0.000000000000000000e+00	0.000000000000000000e+00
0.000000000000000000e+00	0.000000000000000000e+00	0.000000000000000000e+00	0.000000000000000000e+00	0.000000000000000000e+00	0.000000000000000000e+00	0.000000000000000000e+00	0.000000000000000000e+00	0.000000000000000000e+00	0.000000000000000000e+00	0.000000000000000000e+00	0.000000000000000000e+00	0.000000000000000000e+00	0.000000000000000000e+00	0.000000000000000000e+00	0.000000000000000000e+00	0.000000000000000000e+00	0.000000000000000000e+00	0.000000000000000000e+00	0.000000000000000000e+00	0.000000000000000000e+00	0.000000000000000000e+00	0.000000000000000000e+00	0.000000000000000000e+00	0.000000000000000000e+00	0.000000000000000000e+00	0.000000000000000000e+00	0.000000000000000000e+00	0.000000000000000000e+00	0.000000000000000000e+00	0.000000000000000000e+00	0.000000000000000000e+00	0.000000000000000000e+00	0.000000000000000000e+00	0.000000000000000000e+00	0.000000000000000000e+00	0.000000000000000000e+00	0.000000000000000000e+00	0.000000000000000000e+00	0.000000000000000000e+00	0.000000000000000000e+00	0.000000000000000000e+00	0.000000000000000000e+00	0.000000000000000000e+00	0.000000000000000000e+00	0.000000000000000000e+00	0.000000000000000000e+00	0.000000000000000000e+00	0.000000000000000000e+00	0.000000000000000000e+00
0.000000000000000000e+00	0.000000000000000000e+00	0.000000000000000000e+00	0.000000000000000000e+00	0.000000000000000000e+00	0.000000000000000000e+00	0.000000000000000000e+00	0.000000000000000000e+00	0.000000000000000000e+00	0.000000000000000000e+00	0.000000000000000000e+00	0.000000000000000000e+00	0.000000000000000000e+00	0.000000000000000000e+00	0.000000000000000000e+00	0.000000000000000000e+00	0.000000000000000000e+00	0.000000000000000000e+00	0.000000000000000000e+00	0.000000000000000000e+00	0.000000000000000000e+00	0.000000000000000000e+00	0.000000000000000000e+00	0.000000000000000000e+00	0.000000000000000000e+00	0.000000000000000000e+00	0.000000000000000000e+00	0.000000000000000000e+00	0.000000000000000000e+00	0.000000000000000000e+00	0.000000000000000000e+00	0.000000000000000000e+00	0.000000000000000000e+00	0.000000000000000000e+00	0.000000000000000000e+00	0.000000000000000000e+00	0.000000000000000000e+00	0.000000000000000000e+00	0.000000000000000000e+00	0.000000000000000000e+00	0.000000000000000000e+00	0.000000000000000000e+00	0.000000000000000000e+00	0.000000000000000000e+00	0.000000000000000000e+00	0.000000000000000000e+00	0.000000000000000000e+00	0.000000000000000000e+00	0.000000000000000000e+00	0.000000000000000000e+00
0.000000000000000000e+00	0.000000000000000000e+00	0.000000000000000000e+00	0.000000000000000000e+00	0.000000000000000000e+00	0.000000000000000000e+00	0.000000000000000000e+00	0.000000000000000000e+00	0.000000000000000000e+00	0.000000000000000000e+00	0.000000000000000000e+00	0.000000000000000000e+00	0.000000000000000000e+00	0.000000000000000000e+00	0.000000000000000000e+00	0.000000000000000000e+00	0.000000000000000000e+00	0.000000000000000000e+00	0.000000000000000000e+00	0.000000000000000000e+00	0.000000000000000000e+00	0.000000000000000000e+00	0.000000000000000000e+00	0.000000000000000000e+00	0.000000000000000000e+00	0.000000000000000000e+00	0.000000000000000000e+00	0.000000000000000000e+00	0.000000000000000000e+00	0.000000000000000000e+00	0.000000000000000000e+00	0.000000000000000000e+00	0.000000000000000000e+00	0.000000000000000000e+00	0.000000000000000000e+00	0.000000000000000000e+00	0.000000000000000000e+00	0.000000000000000000e+00	0.000000000000000000e+00	0.000000000000000000e+00	0.000000000000000000e+00	0.000000000000000000e+00	0.000000000000000000e+00	0.000000000000000000e+00	0.000000000000000000e+00	0.000000000000000000e+00	0.000000000000000000e+00	0.000000000000000000e+00	0.000000000000000000e+00	0.000000000000000000e+00
0.000000000000000000e+00	0.000000000000000000e+00	0.000000000000000000e+00	0.000000000000000000e+00	0.000000000000000000e+00	0.000000000000000000e+00	0.000000000000000000e+00	0.000000000000000000e+00	0.000000000000000000e+00	0.000000000000000000e+00	0.000000000000000000e+00	0.000000000000000000e+00	0.000000000000000000e+00	0.000000000000000000e+00	0.000000000000000000e+00	0.000000000000000000e+00	0.000000000000000000e+00	0.000000000000000000e+00	0.000000000000000000e+00	0.000000000000000000e+00	0.000000000000000000e+00	0.000000000000000000e+00	0.000000000000000000e+00	0.000000000000000000e+00	0.000000000000000000e+00	0.000000000000000000e+00	0.000000000000000000e+00	0.000000000000000000e+00	0.000000000000000000e+00	0.000000000000000000e+00	0.000000000000000000e+00	0.000000000000000000e+00	0.000000000000000000e+00	0.000000000000000000e+00	0.000000000000000000e+00	0.000000000000000000e+00	0.000000000000000000e+00	0.000000000000000000e+00	0.000000000000000000e+00	0.000000000000000000e+00	0.000000000000000000e+00	0.000000000000000000e+00	0.000000000000000000e+00	0.000000000000000000e+00	0.000000000000000000e+00	0.000000000000000000e+00	0.000000000000000000e+00	0.000000000000000000e+00	0.000000000000000000e+00	0.000000000000000000e+00
0.000000000000000000e+00	0.000000000000000000e+00	0.000000000000000000e+00	0.000000000000000000e+00	0.000000000000000000e+00	0.000000000000000000e+00	0.000000000000000000e+00	0.000000000000000000e+00	0.000000000000000000e+00	0.000000000000000000e+00	0.000000000000000000e+00	0.000000000000000000e+00	0.000000000000000000e+00	0.000000000000000000e+00	0.000000000000000000e+00	0.000000000000000000e+00	0.000000000000000000e+00	0.000000000000000000e+00	0.000000000000000000e+00	0.000000000000000000e+00	0.000000000000000000e+00	0.000000000000000000e+00	0.000000000000000000e+00	0.000000000000000000e+00	0.000000000000000000e+00	0.000000000000000000e+00	0.000000000000000000e+00	0.000000000000000000e+00	0.000000000000000000e+00	0.000000000000000000e+00	0.000000000000000000e+00	0.000000000000000000e+00	0.000000000000000000e+00	0.000000000000000000e+00	0.000000000000000000e+00	0.000000000000000000e+00	0.000000000000000000e+00	0.000000000000000000e+00	0.000000000000000000e+00	0.000000000000000000e+00	0.000000000000000000e+00	0.000000000000000000e+00	0.000000000000000000e+00	0.000000000000000000e+00	0.000000000000000000e+00	0.000000000000000000e+00	0.000000000000000000e+00	0.000000000000000000e+00	0.000000000000000000e+00	0.000000000000000000e+00
0.000000000000000000e+00	0.000000000000000000e+00	0.000000000000000000e+00	0.000000000000000000e+00	0.000000000000000000e+00	0.000000000000000000e+00	0.000000000000000000e+00	0.000000000000000000e+00	0.000000000000000000e+00	0.000000000000000000e+00	0.000000000000000000e+00	0.000000000000000000e+00	0.000000000000000000e+00	0.000000000000000000e+00	0.000000000000000000e+00	0.000000000000000000e+00	0.000000000000000000e+00	0.000000000000000000e+00	0.000000000000000000e+00	0.000000000000000000e+00	0.000000000000000000e+00	0.000000000000000000e+00	0.000000000000000000e+00	0.000000000000000000e+00	0.000000000000000000e+00	0.000000000000000000e+00	0.000000000000000000e+00	0.000000000000000000e+00	0.000000000000000000e+00	0.000000000000000000e+00	0.000000000000000000e+00	0.000000000000000000e+00	0.000000000000000000e+00	0.000000000000000000e+00	0.000000000000000000e+00	0.000000000000000000e+00	0.000000000000000000e+00	0.000000000000000000e+00	0.000000000000000000e+00	0.000000000000000000e+00	0.000000000000000000e+00	0.000000000000000000e+00	0.000000000000000000e+00	0.000000000000000000e+00	0.000000000000000000e+00	0.000000000000000000e+00	0.000000000000000000e+00	0.000000000000000000e+00	0.000000000000000000e+00	0.000000000000000000e+00
0.000000000000000000e+00	0.000000000000000000e+00	0.000000000000000000e+00	0.000000000000000000e+00	0.000000000000000000e+00	0.000000000000000000e+00	0.000000000000000000e+00	0.000000000000000000e+00	0.000000000000000000e+00	0.000000000000000000e+00	0.000000000000000000e+00	0.000000000000000000e+00	0.000000000000000000e+00	0.000000000000000000e+00	0.000000000000000000e+00	0.000000000000000000e+00	0.000000000000000000e+00	0.000000000000000000e+00	0.000000000000000000e+00	0.000000000000000000e+00	0.000000000000000000e+00	0.000000000000000000e+00	0.000000000000000000e+00	0.000000000000000000e+00	0.000000000000000000e+00	0.000000000000000000e+00	0.000000000000000000e+00	0.000000000000000000e+00	0.000000000000000000e+00	0.000000000000000000e+00	0.000000000000000000e+00	0.000000000000000000e+00	0.000000000000000000e+00	0.000000000000000000e+00	0.000000000000000000e+00	0.000000000000000000e+00	0.000000000000000000e+00	0.000000000000000000e+00	0.000000000000000000e+00	0.000000000000000000e+00	0.000000000000000000e+00	0.000000000000000000e+00	0.000000000000000000e+00	0.000000000000000000e+00	0.000000000000000000e+00	0.000000000000000000e+00	0.000000000000000000e+00	0.000000000000000000e+00	0.000000000000000000e+00	0.000000000000000000e+00
0.000000000000000000e+00	0.000000000000000000e+00	0.000000000000000000e+00	0.000000000000000000e+00	0.000000000000000000e+00	0.000000000000000000e+00	0.000000000000000000e+00	0.000000000000000000e+00	0.000000000000000000e+00	0.000000000000000000e+00	0.000000000000000000e+00	0.000000000000000000e+00	0.000000000000000000e+00	0.000000000000000000e+00	0.000000000000000000e+00	0.000000000000000000e+00	0.000000000000000000e+00	0.000000000000000000e+00	0.000000000000000000e+00	0.000000000000000000e+00	0.000000000000000000e+00	0.000000000000000000e+00	0.000000000000000000e+00	0.000000000000000000e+00	0.000000000000000000e+00	0.000000000000000000e+00	0.000000000000000000e+00	0.000000000000000000e+00	0.000000000000000000e+00	0.000000000000000000e+00	0.000000000000000000e+00	0.000000000000000000e+00	0.000000000000000000e+00	0.000000000000000000e+00	0.000000000000000000e+00	0.000000000000000000e+00	0.000000000000000000e+00	0.000000000000000000e+00	0.000000000000000000e+00	0.000000000000000000e+00	0.000000000000000000e+00	0.000000000000000000e+00	0.000000000000000000e+00	0.000000000000000000e+00	0.000000000000000000e+00	0.000000000000000000e+00	0.000000000000000000e+00	0.000000000000000000e+00	0.000000000000000000e+00	0.000000000000000000e+00
0.000000000000000000e+00	0.000000000000000000e+00	0.000000000000000000e+00	0.000000000000000000e+00	0.000000000000000000e+00	0.000000000000000000e+00	0.000000000000000000e+00	0.000000000000000000e+00	0.000000000000000000e+00	0.000000000000000000e+00	0.000000000000000000e+00	0.000000000000000000e+00	0.000000000000000000e+00	0.000000000000000000e+00	0.000000000000000000e+00	0.000000000000000000e+00	0.000000000000000000e+00	0.000000000000000000e+00	0.000000000000000000e+00	0.000000000000000000e+00	0.000000000000000000e+00	0.000000000000000000e+00	0.000000000000000000e+00	0.000000000000000000e+00	0.000000000000000000e+00	0.000000000000000000e+00	0.000000000000000000e+00	0.000000000000000000e+00	0.000000000000000000e+00	0.000000000000000000e+00	0.000000000000000000e+00	0.000000000000000000e+00	0.000000000000000000e+00	0.000000000000000000e+00	0.000000000000000000e+00	0.000000000000000000e+00	0.000000000000000000e+00	0.000000000000000000e+00	0.000000000000000000e+00	0.000000000000000000e+00	0.000000000000000000e+00	0.000000000000000000e+00	0.000000000000000000e+00	0.000000000000000000e+00	0.000000000000000000e+00	0.000000000000000000e+00	0.000000000000000000e+00	0.000000000000000000e+00	0.000000000000000000e+00	0.000000000000000000e+00
0.000000000000000000e+00	0.000000000000000000e+00	0.000000000000000000e+00	0.000000000000000000e+00	0.000000000000000000e+00	0.000000000000000000e+00	0.000000000000000000e+00	0.000000000000000000e+00	0.000000000000000000e+00	0.000000000000000000e+00	0.000000000000000000e+00	0.000000000000000000e+00	0.000000000000000000e+00	0.000000000000000000e+00	0.000000000000000000e+00	0.000000000000000000e+00	0.000000000000000000e+00	0.000000000000000000e+00	0.000000000000000000e+00	0.000000000000000000e+00	0.000000000000000000e+00	0.000000000000000000e+00	0.000000000000000000e+00	0.000000000000000000e+00	0.000000000000000000e+00	0.000000000000000000e+00	0.000000000000000000e+00	0.000000000000000000e+00	0.000000000000000000e+00	0.000000000000000000e+00	0.000000000000000000e+00	0.000000000000000000e+00	0.000000000000000000e+00	0.000000000000000000e+00	0.000000000000000000e+00	0.000000000000000000e+00	0.000000000000000000e+00	0.000000000000000000e+00	0.000000000000000000e+00	0.000000000000000000e+00	0.000000000000000000e+00	0.000000000000000000e+00	0.000000000000000000e+00	0.000000000000000000e+00	0.000000000000000000e+00	0.000000000000000000e+00	0.000000000000000000e+00	0.000000000000000000e+00	0.000000000000000000e+00	0.000000000000000000e+00
0.000000000000000000e+00	0.000000000000000000e+00	0.000000000000000000e+00	0.000000000000000000e+00	0.000000000000000000e+00	0.000000000000000000e+00	0.000000000000000000e+00	0.000000000000000000e+00	0.000000000000000000e+00	0.000000000000000000e+00	0.000000000000000000e+00	0.000000000000000000e+00	0.000000000000000000e+00	0.000000000000000000e+00	0.000000000000000000e+00	0.000000000000000000e+00	0.000000000000000000e+00	0.000000000000000000e+00	0.000000000000000000e+00	0.000000000000000000e+00	0.000000000000000000e+00	0.000000000000000000e+00	0.000000000000000000e+00	0.000000000000000000e+00	0.000000000000000000e+00	0.000000000000000000e+00	0.000000000000000000e+00	0.000000000000000000e+00	0.000000000000000000e+00	0.000000000000000000e+00	0.000000000000000000e+00	0.000000000000000000e+00	0.000000000000000000e+00	0.000000000000000000e+00	0.000000000000000000e+00	0.000000000000000000e+00	0.000000000000000000e+00	0.000000000000000000e+00	0.000000000000000000e+00	0.000000000000000000e+00	0.000000000000000000e+00	0.000000000000000000e+00	0.000000000000000000e+00	0.000000000000000000e+00	0.000000000000000000e+00	0.000000000000000000e+00	0.000000000000000000e+00	0.000000000000000000e+00	0.000000000000000000e+00	0.000000000000000000e+00
0.000000000000000000e+00	0.000000000000000000e+00	0.000000000000000000e+00	0.000000000000000000e+00	0.000000000000000000e+00	0.000000000000000000e+00	0.000000000000000000e+00	0.000000000000000000e+00	0.000000000000000000e+00	0.000000000000000000e+00	0.000000000000000000e+00	0.000000000000000000e+00	0.000000000000000000e+00	0.000000000000000000e+00	0.000000000000000000e+00	0.000000000000000000e+00	0.000000000000000000e+00	0.000000000000000000e+00	0.000000000000000000e+00	0.000000000000000000e+00	0.000000000000000000e+00	0.000000000000000000e+00	0.000000000000000000e+00	0.000000000000000000e+00	0.000000000000000000e+00	0.000000000000000000e+00	0.000000000000000000e+00	0.000000000000000000e+00	0.000000000000000000e+00	0.000000000000000000e+00	0.000000000000000000e+00	0.000000000000000000e+00	0.000000000000000000e+00	0.000000000000000000e+00	0.000000000000000000e+00	0.000000000000000000e+00	0.000000000000000000e+00	0.000000000000000000e+00	0.000000000000000000e+00	0.000000000000000000e+00	0.000000000000000000e+00	0.000000000000000000e+00	0.000000000000000000e+00	0.000000000000000000e+00	0.000000000000000000e+00	0.000000000000000000e+00	0.000000000000000000e+00	0.000000000000000000e+00	0.000000000000000000e+00	0.000000000000000000e+00
0.000000000000000000e+00	0.000000000000000000e+00	0.000000000000000000e+00	0.000000000000000000e+00	0.000000000000000000e+00	0.000000000000000000e+00	0.000000000000000000e+00	0.000000000000000000e+00	0.000000000000000000e+00	0.000000000000000000e+00	0.000000000000000000e+00	0.000000000000000000e+00	0.000000000000000000e+00	0.000000000000000000e+00	0.000000000000000000e+00	0.000000000000000000e+00	0.000000000000000000e+00	0.000000000000000000e+00	0.000000000000000000e+00	0.000000000000000000e+00	0.000000000000000000e+00	0.000000000000000000e+00	0.000000000000000000e+00	0.000000000000000000e+00	0.000000000000000000e+00	0.000000000000000000e+00	0.000000000000000000e+00	0.000000000000000000e+00	0.000000000000000000e+00	0.000000000000000000e+00	0.000000000000000000e+00	0.000000000000000000e+00	0.000000000000000000e+00	0.000000000000000000e+00	0.000000000000000000e+00	0.000000000000000000e+00	0.000000000000000000e+00	0.000000000000000000e+00	0.000000000000000000e+00	0.000000000000000000e+00	0.000000000000000000e+00	0.000000000000000000e+00	0.000000000000000000e+00	0.000000000000000000e+00	0.000000000000000000e+00	0.000000000000000000e+00	0.000000000000000000e+00	0.000000000000000000e+00	0.000000000000000000e+00	0.000000000000000000e+00
0.000000000000000000e+00	0.000000000000000000e+00	0.000000000000000000e+00	0.000000000000000000e+00	0.000000000000000000e+00	0.000000000000000000e+00	0.000000000000000000e+00	0.000000000000000000e+00	0.000000000000000000e+00	0.000000000000000000e+00	0.000000000000000000e+00	0.000000000000000000e+00	0.000000000000000000e+00	0.000000000000000000e+00	0.000000000000000000e+00	0.000000000000000000e+00	0.000000000000000000e+00	0.000000000000000000e+00	0.000000000000000000e+00	0.000000000000000000e+00	0.000000000000000000e+00	0.000000000000000000e+00	0.000000000000000000e+00	0.000000000000000000e+00	0.000000000000000000e+00	0.000000000000000000e+00	0.000000000000000000e+00	0.000000000000000000e+00	0.000000000000000000e+00	0.000000000000000000e+00	0.000000000000000000e+00	0.000000000000000000e+00	0.000000000000000000e+00	0.000000000000000000e+00	0.000000000000000000e+00	0.000000000000000000e+00	0.000000000000000000e+00	0.000000000000000000e+00	0.000000000000000000e+00	0.000000000000000000e+00	0.000000000000000000e+00	0.000000000000000000e+00	0.000000000000000000e+00	0.000000000000000000e+00	0.000000000000000000e+00	0.000000000000000000e+00	0.000000000000000000e+00	0.000000000000000000e+00	0.000000000000000000e+00	0.000000000000000000e+00
0.000000000000000000e+00	0.000000000000000000e+00	0.000000000000000000e+00	0.000000000000000000e+00	0.000000000000000000e+00	0.000000000000000000e+00	0.000000000000000000e+00	0.000000000000000000e+00	0.000000000000000000e+00	0.000000000000000000e+00	0.000000000000000000e+00	0.000000000000000000e+00	0.000000000000000000e+00	0.000000000000000000e+00	0.000000000000000000e+00	0.000000000000000000e+00	0.000000000000000000e+00	0.000000000000000000e+00	0.000000000000000000e+00	0.000000000000000000e+00	0.000000000000000000e+00	0.000000000000000000e+00	0.000000000000000000e+00	0.000000000000000000e+00	0.000000000000000000e+00	0.000000000000000000e+00	0.000000000000000000e+00	0.000000000000000000e+00	0.000000000000000000e+00	0.000000000000000000e+00	0.000000000000000000e+00	0.000000000000000000e+00	0.000000000000000000e+00	0.000000000000000000e+00	0.000000000000000000e+00	0.000000000000000000e+00	0.000000000000000000e+00	0.000000000000000000e+00	0.000000000000000000e+00	0.000000000000000000e+00	0.000000000000000000e+00	0.000000000000000000e+00	0.000000000000000000e+00	0.000000000000000000e+00	0.000000000000000000e+00	0.000000000000000000e+00	0.000000000000000000e+00	0.000000000000000000e+00	0.000000000000000000e+00	0.000000000000000000e+00
0.000000000000000000e+00	0.000000000000000000e+00	0.000000000000000000e+00	0.000000000000000000e+00	0.000000000000000000e+00	0.000000000000000000e+00	0.000000000000000000e+00	0.000000000000000000e+00	0.000000000000000000e+00	0.000000000000000000e+00	0.000000000000000000e+00	0.000000000000000000e+00	0.000000000000000000e+00	0.000000000000000000e+00	0.000000000000000000e+00	0.000000000000000000e+00	0.000000000000000000e+00	0.000000000000000000e+00	0.000000000000000000e+00	0.000000000000000000e+00	0.000000000000000000e+00	0.000000000000000000e+00	0.000000000000000000e+00	0.000000000000000000e+00	0.000000000000000000e+00	0.000000000000000000e+00	0.000000000000000000e+00	0.000000000000000000e+00	0.000000000000000000e+00	0.000000000000000000e+00	0.000000000000000000e+00	0.000000000000000000e+00	0.000000000000000000e+00	0.000000000000000000e+00	0.000000000000000000e+00	0.000000000000000000e+00	0.000000000000000000e+00	0.000000000000000000e+00	0.000000000000000000e+00	0.000000000000000000e+00	0.000000000000000000e+00	0.000000000000000000e+00	0.000000000000000000e+00	0.000000000000000000e+00	0.000000000000000000e+00	0.000000000000000000e+00	0.000000000000000000e+00	0.000000000000000000e+00	0.000000000000000000e+00	0.000000000000000000e+00
0.000000000000000000e+00	0.000000000000000000e+00	0.000000000000000000e+00	0.000000000000000000e+00	0.000000000000000000e+00	0.000000000000000000e+00	0.000000000000000000e+00	0.000000000000000000e+00	0.000000000000000000e+00	0.000000000000000000e+00	0.000000000000000000e+00	0.000000000000000000e+00	0.000000000000000000e+00	0.000000000000000000e+00	0.000000000000000000e+00	0.000000000000000000e+00	0.000000000000000000e+00	0.000000000000000000e+00	0.000000000000000000e+00	0.000000000000000000e+00	0.000000000000000000e+00	0.000000000000000000e+00	0.000000000000000000e+00	0.000000000000000000e+00	0.000000000000000000e+00	0.000000000000000000e+00	0.000000000000000000e+00	0.000000000000000000e+00	0.000000000000000000e+00	0.000000000000000000e+00	0.000000000000000000e+00	0.000000000000000000e+00	0.000000000000000000e+00	0.000000000000000000e+00	0.000000000000000000e+00	0.000000000000000000e+00	0.000000000000000000e+00	0.000000000000000000e+00	0.000000000000000000e+00	0.000000000000000000e+00	0.000000000000000000e+00	0.000000000000000000e+00	0.000000000000000000e+00	0.000000000000000000e+00	0.000000000000000000e+00	0.000000000000000000e+00	0.000000000000000000e+00	0.000000000000000000e+00	0.000000000000000000e+00	0.000000000000000000e+00
0.000000000000000000e+00	0.000000000000000000e+00	0.000000000000000000e+00	0.000000000000000000e+00	0.000000000000000000e+00	0.000000000000000000e+00	0.000000000000000000e+00	0.000000000000000000e+00	0.000000000000000000e+00	0.000000000000000000e+00	0.000000000000000000e+00	0.000000000000000000e+00	0.000000000000000000e+00	0.000000000000000000e+00	0.000000000000000000e+00	0.000000000000000000e+00	0.000000000000000000e+00	0.000000000000000000e+00	0.000000000000000000e+00	0.000000000000000000e+00	0.000000000000000000e+00	0.000000000000000000e+00	0.000000000000000000e+00	0.000000000000000000e+00	0.000000000000000000e+00	0.000000000000000000e+00	0.000000000000000000e+00	0.000000000000000000e+00	0.000000000000000000e+00	0.000000000000000000e+00	0.000000000000000000e+00	0.000000000000000000e+00	0.000000000000000000e+00	0.000000000000000000e+00	0.000000000000000000e+00	0.000000000000000000e+00	0.000000000000000000e+00	0.000000000000000000e+00	0.000000000000000000e+00	0.000000000000000000e+00	0.000000000000000000e+00	0.000000000000000000e+00	0.000000000000000000e+00	0.000000000000000000e+00	0.000000000000000000e+00	0.000000000000000000e+00	0.000000000000000000e+00	0.000000000000000000e+00	0.000000000000000000e+00	0.000000000000000000e+00
0.000000000000000000e+00	0.000000000000000000e+00	0.000000000000000000e+00	0.000000000000000000e+00	0.000000000000000000e+00	0.000000000000000000e+00	0.000000000000000000e+00	0.000000000000000000e+00	0.000000000000000000e+00	0.000000000000000000e+00	0.000000000000000000e+00	0.000000000000000000e+00	0.000000000000000000e+00	0.000000000000000000e+00	0.000000000000000000e+00	0.000000000000000000e+00	0.000000000000000000e+00	0.000000000000000000e+00	0.000000000000000000e+00	0.000000000000000000e+00	0.000000000000000000e+00	0.000000000000000000e+00	0.000000000000000000e+00	0.000000000000000000e+00	0.000000000000000000e+00	0.000000000000000000e+00	0.000000000000000000e+00	0.000000000000000000e+00	0.000000000000000000e+00	0.000000000000000000e+00	0.000000000000000000e+00	0.000000000000000000e+00	0.000000000000000000e+00	0.000000000000000000e+00	0.000000000000000000e+00	0.000000000000000000e+00	0.000000000000000000e+00	0.000000000000000000e+00	0.000000000000000000e+00	0.000000000000000000e+00	0.000000000000000000e+00	0.000000000000000000e+00	0.000000000000000000e+00	0.000000000000000000e+00	0.000000000000000000e+00	0.000000000000000000e+00	0.000000000000000000e+00	0.000000000000000000e+00	0.000000000000000000e+00	0.000000000000000000e+00
0.000000000000000000e+00	0.000000000000000000e+00	0.000000000000000000e+00	0.000000000000000000e+00	0.000000000000000000e+00	0.000000000000000000e+00	0.000000000000000000e+00	0.000000000000000000e+00	0.000000000000000000e+00	0.000000000000000000e+00	0.000000000000000000e+00	0.000000000000000000e+00	0.000000000000000000e+00	0.000000000000000000e+00	0.000000000000000000e+00	0.000000000000000000e+00	0.000000000000000000e+00	0.000000000000000000e+00	0.000000000000000000e+00	0.000000000000000000e+00	0.000000000000000000e+00	0.000000000000000000e+00	0.000000000000000000e+00	0.000000000000000000e+00	0.000000000000000000e+00	0.000000000000000000e+00	0.000000000000000000e+00	0.000000000000000000e+00	0.000000000000000000e+00	0.000000000000000000e+00	0.000000000000000000e+00	0.000000000000000000e+00	0.000000000000000000e+00	0.000000000000000000e+00	0.000000000000000000e+00	0.000000000000000000e+00	0.000000000000000000e+00	0.000000000000000000e+00	0.000000000000000000e+00	0.000000000000000000e+00	0.000000000000000000e+00	0.000000000000000000e+00	0.000000000000000000e+00	0.000000000000000000e+00	0.000000000000000000e+00	0.000000000000000000e+00	0.000000000000000000e+00	0.000000000000000000e+00	0.000000000000000000e+00	0.000000000000000000e+00
0.000000000000000000e+00	0.000000000000000000e+00	0.000000000000000000e+00	0.000000000000000000e+00	0.000000000000000000e+00	0.000000000000000000e+00	0.000000000000000000e+00	0.000000000000000000e+00	0.000000000000000000e+00	0.000000000000000000e+00	0.000000000000000000e+00	0.000000000000000000e+00	0.000000000000000000e+00	0.000000000000000000e+00	0.000000000000000000e+00	0.000000000000000000e+00	0.000000000000000000e+00	0.000000000000000000e+00	0.000000000000000000e+00	0.000000000000000000e+00	0.000000000000000000e+00	0.000000000000000000e+00	0.000000000000000000e+00	0.000000000000000000e+00	0.000000000000000000e+00	0.000000000000000000e+00	0.000000000000000000e+00	0.000000000000000000e+00	0.000000000000000000e+00	0.000000000000000000e+00	0.000000000000000000e+00	0.000000000000000000e+00	0.000000000000000000e+00	0.000000000000000000e+00	0.000000000000000000e+00	0.000000000000000000e+00	0.000000000000000000e+00	0.000000000000000000e+00	0.000000000000000000e+00	0.000000000000000000e+00	0.000000000000000000e+00	0.000000000000000000e+00	0.000000000000000000e+00	0.000000000000000000e+00	0.000000000000000000e+00	0.000000000000000000e+00	0.000000000000000000e+00	0.000000000000000000e+00	0.000000000000000000e+00	0.000000000000000000e+00
0.000000000000000000e+00	0.000000000000000000e+00	0.000000000000000000e+00	0.000000000000000000e+00	0.000000000000000000e+00	0.000000000000000000e+00	0.000000000000000000e+00	0.000000000000000000e+00	0.000000000000000000e+00	0.000000000000000000e+00	0.000000000000000000e+00	0.000000000000000000e+00	0.000000000000000000e+00	0.000000000000000000e+00	0.000000000000000000e+00	0.000000000000000000e+00	0.000000000000000000e+00	0.000000000000000000e+00	0.000000000000000000e+00	0.000000000000000000e+00	0.000000000000000000e+00	0.000000000000000000e+00	0.000000000000000000e+00	0.000000000000000000e+00	0.000000000000000000e+00	0.000000000000000000e+00	0.000000000000000000e+00	0.000000000000000000e+00	0.000000000000000000e+00	0.000000000000000000e+00	0.000000000000000000e+00	0.000000000000000000e+00	0.000000000000000000e+00	0.000000000000000000e+00	0.000000000000000000e+00	0.000000000000000000e+00	0.000000000000000000e+00	0.000000000000000000e+00	0.000000000000000000e+00	0.000000000000000000e+00	0.000000000000000000e+00	0.000000000000000000e+00	0.000000000000000000e+00	0.000000000000000000e+00	0.000000000000000000e+00	0.000000000000000000e+00	0.000000000000000000e+00	0.000000000000000000e+00	0.000000000000000000e+00	0.000000000000000000e+00
0.000000000000000000e+00	0.000000000000000000e+00	0.000000000000000000e+00	0.000000000000000000e+00	0.000000000000000000e+00	0.000000000000000000e+00	0.000000000000000000e+00	0.000000000000000000e+00	0.000000000000000000e+00	0.000000000000000000e+00	0.000000000000000000e+00	0.000000000000000000e+00	0.000000000000000000e+00	0.000000000000000000e+00	0.000000000000000000e+00	0.000000000000000000e+00	0.000000000000000000e+00	0.000000000000000000e+00	0.000000000000000000e+00	0.000000000000000000e+00	0.000000000000000000e+00	0.000000000000000000e+00	0.000000000000000000e+00	0.000000000000000000e+00	0.000000000000000000e+00	0.000000000000000000e+00	0.000000000000000000e+00	0.000000000000000000e+00	0.000000000000000000e+00	0.000000000000000000e+00	0.000000000000000000e+00	0.000000000000000000e+00	0.000000000000000000e+00	0.000000000000000000e+00	0.000000000000000000e+00	0.000000000000000000e+00	0.000000000000000000e+00	0.000000000000000000e+00	0.000000000000000000e+00	0.000000000000000000e+00	0.000000000000000000e+00	0.000000000000000000e+00	0.000000000000000000e+00	0.000000000000000000e+00	0.000000000000000000e+00	0.000000000000000000e+00	0.000000000000000000e+00	0.000000000000000000e+00	0.000000000000000000e+00	0.000000000000000000e+00
0.000000000000000000e+00	0.000000000000000000e+00	0.000000000000000000e+00	0.000000000000000000e+00	0.000000000000000000e+00	0.000000000000000000e+00	0.000000000000000000e+00	0.000000000000000000e+00	0.000000000000000000e+00	0.000000000000000000e+00	0.000000000000000000e+00	0.000000000000000000e+00	0.000000000000000000e+00	0.000000000000000000e+00	0.000000000000000000e+00	0.000000000000000000e+00	0.000000000000000000e+00	0.000000000000000000e+00	0.000000000000000000e+00	0.000000000000000000e+00	0.000000000000000000e+00	0.000000000000000000e+00	0.000000000000000000e+00	0.000000000000000000e+00	0.000000000000000000e+00	0.000000000000000000e+00	0.000000000000000000e+00	0.000000000000000000e+00	0.000000000000000000e+00	0.000000000000000000e+00	0.000000000000000000e+00	0.000000000000000000e+00	0.000000000000000000e+00	0.000000000000000000e+00	0.000000000000000000e+00	0.000000000000000000e+00	0.000000000000000000e+00	0.000000000000000000e+00	0.000000000000000000e+00	0.000000000000000000e+00	0.000000000000000000e+00	0.000000000000000000e+00	0.000000000000000000e+00	0.000000000000000000e+00	0.000000000000000000e+00	0.000000000000000000e+00	0.000000000000000000e+00	0.000000000000000000e+00	0.000000000000000000e+00	0.000000000000000000e+00
0.000000000000000000e+00	0.000000000000000000e+00	0.000000000000000000e+00	0.000000000000000000e+00	0.000000000000000000e+00	0.000000000000000000e+00	0.000000000000000000e+00	0.000000000000000000e+00	0.000000000000000000e+00	0.000000000000000000e+00	0.000000000000000000e+00	0.000000000000000000e+00	0.000000000000000000e+00	0.000000000000000000e+00	0.000000000000000000e+00	0.000000000000000000e+00	0.000000000000000000e+00	0.000000000000000000e+00	0.000000000000000000e+00	0.000000000000000000e+00	0.000000000000000000e+00	0.000000000000000000e+00	0.000000000000000000e+00	0.000000000000000000e+00	0.000000000000000000e+00	0.000000000000000000e+00	0.000000000000000000e+00	0.000000000000000000e+00	0.000000000000000000e+00	0.000000000000000000e+00	0.000000000000000000e+00	0.000000000000000000e+00	0.000000000000000000e+00	0.000000000000000000e+00	0.000000000000000000e+00	0.000000000000000000e+00	0.000000000000000000e+00	0.000000000000000000e+00	0.000000000000000000e+00	0.000000000000000000e+00	0.000000000000000000e+00	0.000000000000000000e+00	0.000000000000000000e+00	0.000000000000000000e+00	0.000000000000000000e+00	0.000000000000000000e+00	0.000000000000000000e+00	0.000000000000000000e+00	0.000000000000000000e+00	0.000000000000000000e+00
0.000000000000000000e+00	0.000000000000000000e+00	0.000000000000000000e+00	0.000000000000000000e+00	0.000000000000000000e+00	0.000000000000000000e+00	0.000000000000000000e+00	0.000000000000000000e+00	0.000000000000000000e+00	0.000000000000000000e+00	0.000000000000000000e+00	0.000000000000000000e+00	0.000000000000000000e+00	0.000000000000000000e+00	0.000000000000000000e+00	0.000000000000000000e+00	0.000000000000000000e+00	0.000000000000000000e+00	0.000000000000000000e+00	0.000000000000000000e+00	0.000000000000000000e+00	0.000000000000000000e+00	0.000000000000000000e+00	0.000000000000000000e+00	0.000000000000000000e+00	0.000000000000000000e+00	0.000000000000000000e+00	0.000000000000000000e+00	0.000000000000000000e+00	0.000000000000000000e+00	0.000000000000000000e+00	0.000000000000000000e+00	0.000000000000000000e+00	0.000000000000000000e+00	0.000000000000000000e+00	0.000000000000000000e+00	0.000000000000000000e+00	0.000000000000000000e+00	0.000000000000000000e+00	0.000000000000000000e+00	0.000000000000000000e+00	0.000000000000000000e+00	0.000000000000000000e+00	0.000000000000000000e+00	0.000000000000000000e+00	0.000000000000000000e+00	0.000000000000000000e+00	0.000000000000000000e+00	0.000000000000000000e+00	0.000000000000000000e+00
0.000000000000000000e+00	0.000000000000000000e+00	0.000000000000000000e+00	0.000000000000000000e+00	0.000000000000000000e+00	0.000000000000000000e+00	0.000000000000000000e+00	0.000000000000000000e+00	0.000000000000000000e+00	0.000000000000000000e+00	0.000000000000000000e+00	0.000000000000000000e+00	0.000000000000000000e+00	0.000000000000000000e+00	0.000000000000000000e+00	0.000000000000000000e+00	0.000000000000000000e+00	0.000000000000000000e+00	0.000000000000000000e+00	0.000000000000000000e+00	0.000000000000000000e+00	0.000000000000000000e+00	0.000000000000000000e+00	0.000000000000000000e+00	0.000000000000000000e+00	0.000000000000000000e+00	0.000000000000000000e+00	0.000000000000000000e+00	0.000000000000000000e+00	0.000000000000000000e+00	0.000000000000000000e+00	0.000000000000000000e+00	0.000000000000000000e+00	0.000000000000000000e+00	0.000000000000000000e+00	0.000000000000000000e+00	0.000000000000000000e+00	0.000000000000000000e+00	0.000000000000000000e+00	0.000000000000000000e+00	0.000000000000000000e+00	0.000000000000000000e+00	0.000000000000000000e+00	0.000000000000000000e+00	0.000000000000000000e+00	0.000000000000000000e+00	0.000000000000000000e+00	0.000000000000000000e+00	0.000000000000000000e+00	0.000000000000000000e+00
0.000000000000000000e+00	0.000000000000000000e+00	0.000000000000000000e+00	0.000000000000000000e+00	0.000000000000000000e+00	0.000000000000000000e+00	0.000000000000000000e+00	0.000000000000000000e+00	0.000000000000000000e+00	0.000000000000000000e+00	0.000000000000000000e+00	0.000000000000000000e+00	0.000000000000000000e+00	0.000000000000000000e+00	0.000000000000000000e+00	0.000000000000000000e+00	0.000000000000000000e+00	0.000000000000000000e+00	0.000000000000000000e+00	0.000000000000000000e+00	0.000000000000000000e+00	0.000000000000000000e+00	0.000000000000000000e+00	0.000000000000000000e+00	0.000000000000000000e+00	0.000000000000000000e+00	0.000000000000000000e+00	0.000000000000000000e+00	0.000000000000000000e+00	0.000000000000000000e+00	0.000000000000000000e+00	0.000000000000000000e+00	0.000000000000000000e+00	0.000000000000000000e+00	0.000000000000000000e+00	0.000000000000000000e+00	0.000000000000000000e+00	0.000000000000000000e+00	0.000000000000000000e+00	0.000000000000000000e+00	0.000000000000000000e+00	0.000000000000000000e+00	0.000000000000000000e+00	0.000000000000000000e+00	0.000000000000000000e+00	0.000000000000000000e+00	0.000000000000000000e+00	0.000000000000000000e+00	0.000000000000000000e+00	0.000000000000000000e+00
0.000000000000000000e+00	0.000000000000000000e+00	0.000000000000000000e+00	0.000000000000000000e+00	0.000000000000000000e+00	0.000000000000000000e+00	0.000000000000000000e+00	0.000000000000000000e+00	0.000000000000000000e+00	0.000000000000000000e+00	0.000000000000000000e+00	0.000000000000000000e+00	0.000000000000000000e+00	0.000000000000000000e+00	0.000000000000000000e+00	0.000000000000000000e+00	0.000000000000000000e+00	0.000000000000000000e+00	0.000000000000000000e+00	0.000000000000000000e+00	0.000000000000000000e+00	0.000000000000000000e+00	0.000000000000000000e+00	0.000000000000000000e+00	0.000000000000000000e+00	0.000000000000000000e+00	0.000000000000000000e+00	0.000000000000000000e+00	0.000000000000000000e+00	0.000000000000000000e+00	0.000000000000000000e+00	0.000000000000000000e+00	0.000000000000000000e+00	0.000000000000000000e+00	0.000000000000000000e+00	0.000000000000000000e+00	0.000000000000000000e+00	0.000000000000000000e+00	0.000000000000000000e+00	0.000000000000000000e+00	0.000000000000000000e+00	0.000000000000000000e+00	0.000000000000000000e+00	0.000000000000000000e+00	0.000000000000000000e+00	0.000000000000000000e+00	0.000000000000000000e+00	0.000000000000000000e+00	0.000000000000000000e+00	0.000000000000000000e+00
0.000000000000000000e+00	0.000000000000000000e+00	0.000000000000000000e+00	0.000000000000000000e+00	0.000000000000000000e+00	0.000000000000000000e+00	0.000000000000000000e+00	0.000000000000000000e+00	0.000000000000000000e+00	0.000000000000000000e+00	0.000000000000000000e+00	0.000000000000000000e+00	0.000000000000000000e+00	0.000000000000000000e+00	0.000000000000000000e+00	0.000000000000000000e+00	0.000000000000000000e+00	0.000000000000000000e+00	0.000000000000000000e+00	0.000000000000000000e+00	0.000000000000000000e+00	0.000000000000000000e+00	0.000000000000000000e+00	0.000000000000000000e+00	0.000000000000000000e+00	0.000000000000000000e+00	0.000000000000000000e+00	0.000000000000000000e+00	0.000000000000000000e+00	0.000000000000000000e+00	0.000000000000000000e+00	0.000000000000000000e+00	0.000000000000000000e+00	0.000000000000000000e+00	0.000000000000000000e+00	0.000000000000000000e+00	0.000000000000000000e+00	0.000000000000000000e+00	0.000000000000000000e+00	0.000000000000000000e+00	0.000000000000000000e+00	0.000000000000000000e+00	0.000000000000000000e+00	0.000000000000000000e+00	0.000000000000000000e+00	0.000000000000000000e+00	0.000000000000000000e+00	0.000000000000000000e+00	0.000000000000000000e+00	0.000000000000000000e+00
0.000000000000000000e+00	0.000000000000000000e+00	0.000000000000000000e+00	0.000000000000000000e+00	0.000000000000000000e+00	0.000000000000000000e+00	0.000000000000000000e+00	0.000000000000000000e+00	0.000000000000000000e+00	0.000000000000000000e+00	0.000000000000000000e+00	0.000000000000000000e+00	0.000000000000000000e+00	0.000000000000000000e+00	0.000000000000000000e+00	0.000000000000000000e+00	0.000000000000000000e+00	0.000000000000000000e+00	0.000000000000000000e+00	0.000000000000000000e+00	0.000000000000000000e+00	0.000000000000000000e+00	0.000000000000000000e+00	0.000000000000000000e+00	0.000000000000000000e+00	0.000000000000000000e+00	0.000000000000000000e+00	0.000000000000000000e+00	0.000000000000000000e+00	0.000000000000000000e+00	0.000000000000000000e+00	0.000000000000000000e+00	0.000000000000000000e+00	0.000000000000000000e+00	0.000000000000000000e+00	0.000000000000000000e+00	0.000000000000000000e+00	0.000000000000000000e+00	0.000000000000000000e+00	0.000000000000000000e+00	0.000000000000000000e+00	0.000000000000000000e+00	0.000000000000000000e+00	0.000000000000000000e+00	0.000000000000000000e+00	0.000000000000000000e+00	0.000000000000000000e+00	0.000000000000000000e+00	0.000000000000000000e+00	0.000000000000000000e+00
0.000000000000000000e+00	0.000000000000000000e+00	0.000000000000000000e+00	0.000000000000000000e+00	0.000000000000000000e+00	0.000000000000000000e+00	0.000000000000000000e+00	0.000000000000000000e+00	0.000000000000000000e+00	0.000000000000000000e+00	0.000000000000000000e+00	0.000000000000000000e+00	0.000000000000000000e+00	0.000000000000000000e+00	0.000000000000000000e+00	0.000000000000000000e+00	0.000000000000000000e+00	0.000000000000000000e+00	0.000000000000000000e+00	0.000000000000000000e+00	0.000000000000000000e+00	0.000000000000000000e+00	0.000000000000000000e+00	0.000000000000000000e+00	0.000000000000000000e+00	0.000000000000000000e+00	0.000000000000000000e+00	0.000000000000000000e+00	0.000000000000000000e+00	0.000000000000000000e+00	0.000000000000000000e+00	0.000000000000000000e+00	0.000000000000000000e+00	0.000000000000000000e+00	0.000000000000000000e+00	0.000000000000000000e+00	0.000000000000000000e+00	0.000000000000000000e+00	0.000000000000000000e+00	0.000000000000000000e+00	0.000000000000000000e+00	0.000000000000000000e+00	0.000000000000000000e+00	0.000000000000000000e+00	0.000000000000000000e+00	0.000000000000000000e+00	0.000000000000000000e+00	0.000000000000000000e+00	0.000000000000000000e+00	0.000000000000000000e+00
0.000000000000000000e+00	0.000000000000000000e+00	0.000000000000000000e+00	0.000000000000000000e+00	0.000000000000000000e+00	0.000000000000000000e+00	0.000000000000000000e+00	0.000000000000000000e+00	0.000000000000000000e+00	0.000000000000000000e+00	0.000000000000000000e+00	0.000000000000000000e+00	0.000000000000000000e+00	0.000000000000000000e+00	0.000000000000000000e+00	0.000000000000000000e+00	0.000000000000000000e+00	0.000000000000000000e+00	0.000000000000000000e+00	0.000000000000000000e+00	0.000000000000000000e+00	0.000000000000000000e+00	0.000000000000000000e+00	0.000000000000000000e+00	0.000000000000000000e+00	0.000000000000000000e+00	0.000000000000000000e+00	0.000000000000000000e+00	0.000000000000000000e+00	0.000000000000000000e+00	0.000000000000000000e+00	0.000000000000000000e+00	0.000000000000000000e+00	0.000000000000000000e+00	0.000000000000000000e+00	0.000000000000000000e+00	0.000000000000000000e+00	0.000000000000000000e+00	0.000000000000000000e+00	0.000000000000000000e+00	0.000000000000000000e+00	0.000000000000000000e+00	0.000000000000000000e+00	0.000000000000000000e+00	0.000000000000000000e+00	0.000000000000000000e+00	0.000000000000000000e+00	0.000000000000000000e+00	0.000000000000000000e+00	0.000000000000000000e+00
0.000000000000000000e+00	0.000000000000000000e+00	0.000000000000000000e+00	0.000000000000000000e+00	0.000000000000000000e+00	0.000000000000000000e+00	0.000000000000000000e+00	0.000000000000000000e+00	0.000000000000000000e+00	0.000000000000000000e+00	0.000000000000000000e+00	0.000000000000000000e+00	0.000000000000000000e+00	0.000000000000000000e+00	0.000000000000000000e+00	0.000000000000000000e+00	0.000000000000000000e+00	0.000000000000000000e+00	0.000000000000000000e+00	0.000000000000000000e+00	0.000000000000000000e+00	0.000000000000000000e+00	0.000000000000000000e+00	0.000000000000000000e+00	0.000000000000000000e+00	0.000000000000000000e+00	0.000000000000000000e+00	0.000000000000000000e+00	0.000000000000000000e+00	0.000000000000000000e+00	0.000000000000000000e+00	0.000000000000000000e+00	0.000000000000000000e+00	0.000000000000000000e+00	0.000000000000000000e+00	0.000000000000000000e+00	0.000000000000000000e+00	0.000000000000000000e+00	0.000000000000000000e+00	0.000000000000000000e+00	0.000000000000000000e+00	0.000000000000000000e+00	0.000000000000000000e+00	0.000000000000000000e+00	0.000000000000000000e+00	0.000000000000000000e+00	0.000000000000000000e+00	0.000000000000000000e+00	0.000000000000000000e+00	0.000000000000000000e+00
0.000000000000000000e+00	0.000000000000000000e+00	0.000000000000000000e+00	0.000000000000000000e+00	0.000000000000000000e+00	0.000000000000000000e+00	0.000000000000000000e+00	0.000000000000000000e+00	0.000000000000000000e+00	0.000000000000000000e+00	0.000000000000000000e+00	0.000000000000000000e+00	0.000000000000000000e+00	0.000000000000000000e+00	0.000000000000000000e+00	0.000000000000000000e+00	0.000000000000000000e+00	0.000000000000000000e+00	0.000000000000000000e+00	0.000000000000000000e+00	0.000000000000000000e+00	0.000000000000000000e+00	0.000000000000000000e+00	0.000000000000000000e+00	0.000000000000000000e+00	0.000000000000000000e+00	0.000000000000000000e+00	0.000000000000000000e+00	0.000000000000000000e+00	0.000000000000000000e+00	0.000000000000000000e+00	0.000000000000000000e+00	0.000000000000000000e+00	0.000000000000000000e+00	0.000000000000000000e+00	0.000000000000000000e+00	0.000000000000000000e+00	0.000000000000000000e+00	0.000000000000000000e+00	0.000000000000000000e+00	0.000000000000000000e+00	0.000000000000000000e+00	0.000000000000000000e+00	0.000000000000000000e+00	0.000000000000000000e+00	0.000000000000000000e+00	0.000000000000000000e+00	0.000000000000000000e+00	0.000000000000000000e+00	0.000000000000000000e+00
0.000000000000000000e+00	0.000000000000000000e+00	0.000000000000000000e+00	0.000000000000000000e+00	0.000000000000000000e+00	0.000000000000000000e+00	0.000000000000000000e+00	0.000000000000000000e+00	0.000000000000000000e+00	0.000000000000000000e+00	0.000000000000000000e+00	0.000000000000000000e+00	0.000000000000000000e+00	0.000000000000000000e+00	0.000000000000000000e+00	0.000000000000000000e+00	0.000000000000000000e+00	0.000000000000000000e+00	0.000000000000000000e+00	0.000000000000000000e+00	0.000000000000000000e+00	0.000000000000000000e+00	0.000000000000000000e+00	0.000000000000000000e+00	0.000000000000000000e+00	0.000000000000000000e+00	0.000000000000000000e+00	0.000000000000000000e+00	0.000000000000000000e+00	0.000000000000000000e+00	0.000000000000000000e+00	0.000000000000000000e+00	0.000000000000000000e+00	0.000000000000000000e+00	0.000000000000000000e+00	0.000000000000000000e+00	0.000000000000000000e+00	0.000000000000000000e+00	0.000000000000000000e+00	0.000000000000000000e+00	0.000000000000000000e+00	0.000000000000000000e+00	0.000000000000000000e+00	0.000000000000000000e+00	0.000000000000000000e+00	0.000000000000000000e+00	0.000000000000000000e+00	0.000000000000000000e+00	0.000000000000000000e+00	0.000000000000000000e+00
0.000000000000000000e+00	0.000000000000000000e+00	0.000000000000000000e+00	0.000000000000000000e+00	0.000000000000000000e+00	0.000000000000000000e+00	0.000000000000000000e+00	0.000000000000000000e+00	0.000000000000000000e+00	0.000000000000000000e+00	0.000000000000000000e+00	0.000000000000000000e+00	0.000000000000000000e+00	0.000000000000000000e+00	0.000000000000000000e+00	0.000000000000000000e+00	0.000000000000000000e+00	0.000000000000000000e+00	0.000000000000000000e+00	0.000000000000000000e+00	0.000000000000000000e+00	0.000000000000000000e+00	0.000000000000000000e+00	0.000000000000000000e+00	0.000000000000000000e+00	0.000000000000000000e+00	0.000000000000000000e+00	0.000000000000000000e+00	0.000000000000000000e+00	0.000000000000000000e+00	0.000000000000000000e+00	0.000000000000000000e+00	0.000000000000000000e+00	0.000000000000000000e+00	0.000000000000000000e+00	0.000000000000000000e+00	0.000000000000000000e+00	0.000000000000000000e+00	0.000000000000000000e+00	0.000000000000000000e+00	0.000000000000000000e+00	0.000000000000000000e+00	0.000000000000000000e+00	0.000000000000000000e+00	0.000000000000000000e+00	0.000000000000000000e+00	0.000000000000000000e+00	0.000000000000000000e+00	0.000000000000000000e+00	0.000000000000000000e+00
0.000000000000000000e+00	0.000000000000000000e+00	0.000000000000000000e+00	0.000000000000000000e+00	0.000000000000000000e+00	0.000000000000000000e+00	0.000000000000000000e+00	0.000000000000000000e+00	0.000000000000000000e+00	0.000000000000000000e+00	0.000000000000000000e+00	0.000000000000000000e+00	0.000000000000000000e+00	0.000000000000000000e+00	0.000000000000000000e+00	0.000000000000000000e+00	0.000000000000000000e+00	0.000000000000000000e+00	0.000000000000000000e+00	0.000000000000000000e+00	0.000000000000000000e+00	0.000000000000000000e+00	0.000000000000000000e+00	0.000000000000000000e+00	0.000000000000000000e+00	0.000000000000000000e+00	0.000000000000000000e+00	0.000000000000000000e+00	0.000000000000000000e+00	0.000000000000000000e+00	0.000000000000000000e+00	0.000000000000000000e+00	0.000000000000000000e+00	0.000000000000000000e+00	0.000000000000000000e+00	0.000000000000000000e+00	0.000000000000000000e+00	0.000000000000000000e+00	0.000000000000000000e+00	0.000000000000000000e+00	0.000000000000000000e+00	0.000000000000000000e+00	0.000000000000000000e+00	0.000000000000000000e+00	0.000000000000000000e+00	0.000000000000000000e+00	0.000000000000000000e+00	0.000000000000000000e+00	0.000000000000000000e+00	0.000000000000000000e+00
0.000000000000000000e+00	0.000000000000000000e+00	0.000000000000000000e+00	0.000000000000000000e+00	0.000000000000000000e+00	0.000000000000000000e+00	0.000000000000000000e+00	0.000000000000000000e+00	0.000000000000000000e+00	0.000000000000000000e+00	0.000000000000000000e+00	0.000000000000000000e+00	0.000000000000000000e+00	0.000000000000000000e+00	0.000000000000000000e+00	0.000000000000000000e+00	0.000000000000000000e+00	0.000000000000000000e+00	0.000000000000000000e+00	0.000000000000000000e+00	0.000000000000000000e+00	0.000000000000000000e+00	0.000000000000000000e+00	0.000000000000000000e+00	0.000000000000000000e+00	0.000000000000000000e+00	0.000000000000000000e+00	0.000000000000000000e+00	0.000000000000000000e+00	0.000000000000000000e+00	0.000000000000000000e+00	0.000000000000000000e+00	0.000000000000000000e+00	0.000000000000000000e+00	0.000000000000000000e+00	0.000000000000000000e+00	0.000000000000000000e+00	0.000000000000000000e+00	0.000000000000000000e+00	0.000000000000000000e+00	0.000000000000000000e+00	0.000000000000000000e+00	0.000000000000000000e+00	0.000000000000000000e+00	0.000000000000000000e+00	0.000000000000000000e+00	0.000000000000000000e+00	0.000000000000000000e+00	0.000000000000000000e+00	0.000000000000000000e+00
0.000000000000000000e+00	0.000000000000000000e+00	0.000000000000000000e+00	0.000000000000000000e+00	0.000000000000000000e+00	0.000000000000000000e+00	0.000000000000000000e+00	0.000000000000000000e+00	0.000000000000000000e+00	0.000000000000000000e+00	0.000000000000000000e+00	0.000000000000000000e+00	0.000000000000000000e+00	0.000000000000000000e+00	0.000000000000000000e+00	0.000000000000000000e+00	0.000000000000000000e+00	0.000000000000000000e+00	0.000000000000000000e+00	0.000000000000000000e+00	0.000000000000000000e+00	0.000000000000000000e+00	0.000000000000000000e+00	0.000000000000000000e+00	0.000000000000000000e+00	0.000000000000000000e+00	0.000000000000000000e+00	0.000000000000000000e+00	0.000000000000000000e+00	0.000000000000000000e+00	0.000000000000000000e+00	0.000000000000000000e+00	0.000000000000000000e+00	0.000000000000000000e+00	0.000000000000000000e+00	0.000000000000000000e+00	0.000000000000000000e+00	0.000000000000000000e+00	0.000000000000000000e+00	0.000000000000000000e+00	0.000000000000000000e+00	0.000000000000000000e+00	0.000000000000000000e+00	0.000000000000000000e+00	0.000000000000000000e+00	0.000000000000000000e+00	0.000000000000000000e+00	0.000000000000000000e+00	0.000000000000000000e+00	0.000000000000000000e+00
0.000000000000000000e+00	0.000000000000000000e+00	0.000000000000000000e+00	0.000000000000000000e+00	0.000000000000000000e+00	0.000000000000000000e+00	0.000000000000000000e+00	0.000000000000000000e+00	0.000000000000000000e+00	0.000000000000000000e+00	0.000000000000000000e+00	0.000000000000000000e+00	0.000000000000000000e+00	0.000000000000000000e+00	0.000000000000000000e+00	0.000000000000000000e+00	0.000000000000000000e+00	0.000000000000000000e+00	0.000000000000000000e+00	0.000000000000000000e+00	0.000000000000000000e+00	0.000000000000000000e+00	0.000000000000000000e+00	0.000000000000000000e+00	0.000000000000000000e+00	0.000000000000000000e+00	0.000000000000000000e+00	0.000000000000000000e+00	0.000000000000000000e+00	0.000000000000000000e+00	0.000000000000000000e+00	0.000000000000000000e+00	0.000000000000000000e+00	0.000000000000000000e+00	0.000000000000000000e+00	0.000000000000000000e+00	0.000000000000000000e+00	0.000000000000000000e+00	0.000000000000000000e+00	0.000000000000000000e+00	0.000000000000000000e+00	0.000000000000000000e+00	0.000000000000000000e+00	0.000000000000000000e+00	0.000000000000000000e+00	0.000000000000000000e+00	0.000000000000000000e+00	0.000000000000000000e+00	0.000000000000000000e+00	0.000000000000000000e+00
0.000000000000000000e+00	0.000000000000000000e+00	0.000000000000000000e+00	0.000000000000000000e+00	0.000000000000000000e+00	0.000000000000000000e+00	0.000000000000000000e+00	0.000000000000000000e+00	0.000000000000000000e+00	0.000000000000000000e+00	0.000000000000000000e+00	0.000000000000000000e+00	0.000000000000000000e+00	0.000000000000000000e+00	0.000000000000000000e+00	0.000000000000000000e+00	0.000000000000000000e+00	0.000000000000000000e+00	0.000000000000000000e+00	0.000000000000000000e+00	0.000000000000000000e+00	0.000000000000000000e+00	0.000000000000000000e+00	0.000000000000000000e+00	0.000000000000000000e+00	0.000000000000000000e+00	0.000000000000000000e+00	0.000000000000000000e+00	0.000000000000000000e+00	0.000000000000000000e+00	0.000000000000000000e+00	0.000000000000000000e+00	0.000000000000000000e+00	0.000000000000000000e+00	0.000000000000000000e+00	0.000000000000000000e+00	0.000000000000000000e+00	0.000000000000000000e+00	0.000000000000000000e+00	0.000000000000000000e+00	0.000000000000000000e+00	0.000000000000000000e+00	0.000000000000000000e+00	0.000000000000000000e+00	0.000000000000000000e+00	0.000000000000000000e+00	0.000000000000000000e+00	0.000000000000000000e+00	0.000000000000000000e+00	0.000000000000000000e+00
0.000000000000000000e+00	0.000000000000000000e+00	0.000000000000000000e+00	0.000000000000000000e+00	0.000000000000000000e+00	0.000000000000000000e+00	0.000000000000000000e+00	0.000000000000000000e+00	0.000000000000000000e+00	0.000000000000000000e+00	0.000000000000000000e+00	0.000000000000000000e+00	0.000000000000000000e+00	0.000000000000000000e+00	0.000000000000000000e+00	0.000000000000000000e+00	0.000000000000000000e+00	0.000000000000000000e+00	0.000000000000000000e+00	0.000000000000000000e+00	0.000000000000000000e+00	0.000000000000000000e+00	0.000000000000000000e+00	0.000000000000000000e+00	0.000000000000000000e+00	0.000000000000000000e+00	0.000000000000000000e+00	0.000000000000000000e+00	0.000000000000000000e+00	0.000000000000000000e+00	0.000000000000000000e+00	0.000000000000000000e+00	0.000000000000000000e+00	0.000000000000000000e+00	0.000000000000000000e+00	0.000000000000000000e+00	0.000000000000000000e+00	0.000000000000000000e+00	0.000000000000000000e+00	0.000000000000000000e+00	0.000000000000000000e+00	0.000000000000000000e+00	0.000000000000000000e+00	0.000000000000000000e+00	0.000000000000000000e+00	0.000000000000000000e+00	0.000000000000000000e+00	0.000000000000000000e+00	0.000000000000000000e+00	0.000000000000000000e+00
0.000000000000000000e+00	0.000000000000000000e+00	0.000000000000000000e+00	0.000000000000000000e+00	0.000000000000000000e+00	0.000000000000000000e+00	0.000000000000000000e+00	0.000000000000000000e+00	0.000000000000000000e+00	0.000000000000000000e+00	0.000000000000000000e+00	0.000000000000000000e+00	0.000000000000000000e+00	0.000000000000000000e+00	0.000000000000000000e+00	0.000000000000000000e+00	0.000000000000000000e+00	0.000000000000000000e+00	0.000000000000000000e+00	0.000000000000000000e+00	0.000000000000000000e+00	0.000000000000000000e+00	0.000000000000000000e+00	0.000000000000000000e+00	0.000000000000000000e+00	0.000000000000000000e+00	0.000000000000000000e+00	0.000000000000000000e+00	0.000000000000000000e+00	0.000000000000000000e+00	0.000000000000000000e+00	0.000000000000000000e+00	0.000000000000000000e+00	0.000000000000000000e+00	0.000000000000000000e+00	0.000000000000000000e+00	0.000000000000000000e+00	0.000000000000000000e+00	0.000000000000000000e+00	0.000000000000000000e+00	0.000000000000000000e+00	0.000000000000000000e+00	0.000000000000000000e+00	0.000000000000000000e+00	0.000000000000000000e+00	0.000000000000000000e+00	0.000000000000000000e+00	0.000000000000000000e+00	0.000000000000000000e+00	0.000000000000000000e+00
0.000000000000000000e+00	0.000000000000000000e+00	0.000000000000000000e+00	0.000000000000000000e+00	0.000000000000000000e+00	0.000000000000000000e+00	0.000000000000000000e+00	0.000000000000000000e+00	0.000000000000000000e+00	0.000000000000000000e+00	0.000000000000000000e+00	0.000000000000000000e+00	0.000000000000000000e+00	0.000000000000000000e+00	0.000000000000000000e+00	0.000000000000000000e+00	0.000000000000000000e+00	0.000000000000000000e+00	0.000000000000000000e+00	0.000000000000000000e+00	0.000000000000000000e+00	0.000000000000000000e+00	0.000000000000000000e+00	0.000000000000000000e+00	0.000000000000000000e+00	0.000000000000000000e+00	0.000000000000000000e+00	0.000000000000000000e+00	0.000000000000000000e+00	0.000000000000000000e+00	0.000000000000000000e+00	0.000000000000000000e+00	0.000000000000000000e+00	0.000000000000000000e+00	0.000000000000000000e+00	0.000000000000000000e+00	0.000000000000000000e+00	0.000000000000000000e+00	0.000000000000000000e+00	0.000000000000000000e+00	0.000000000000000000e+00	0.000000000000000000e+00	0.000000000000000000e+00	0.000000000000000000e+00	0.000000000000000000e+00	0.000000000000000000e+00	0.000000000000000000e+00	0.000000000000000000e+00	0.000000000000000000e+00	0.000000000000000000e+00
0.000000000000000000e+00	0.000000000000000000e+00	0.000000000000000000e+00	0.000000000000000000e+00	0.000000000000000000e+00	0.000000000000000000e+00	0.000000000000000000e+00	0.000000000000000000e+00	0.000000000000000000e+00	0.000000000000000000e+00	0.000000000000000000e+00	0.000000000000000000e+00	0.000000000000000000e+00	0.000000000000000000e+00	0.000000000000000000e+00	0.000000000000000000e+00	0.000000000000000000e+00	0.000000000000000000e+00	0.000000000000000000e+00	0.000000000000000000e+00	0.000000000000000000e+00	0.000000000000000000e+00	0.000000000000000000e+00	0.000000000000000000e+00	0.000000000000000000e+00	0.000000000000000000e+00	0.000000000000000000e+00	0.000000000000000000e+00	0.000000000000000000e+00	0.000000000000000000e+00	0.000000000000000000e+00	0.000000000000000000e+00	0.000000000000000000e+00	0.000000000000000000e+00	0.000000000000000000e+00	0.000000000000000000e+00	0.000000000000000000e+00	0.000000000000000000e+00	0.000000000000000000e+00	0.000000000000000000e+00	0.000000000000000000e+00	0.000000000000000000e+00	0.000000000000000000e+00	0.000000000000000000e+00	0.000000000000000000e+00	0.000000000000000000e+00	0.000000000000000000e+00	0.000000000000000000e+00	0.000000000000000000e+00	0.000000000000000000e+00
0.000000000000000000e+00	0.000000000000000000e+00	0.000000000000000000e+00	0.000000000000000000e+00	0.000000000000000000e+00	0.000000000000000000e+00	0.000000000000000000e+00	0.000000000000000000e+00	0.000000000000000000e+00	0.000000000000000000e+00	0.000000000000000000e+00	0.000000000000000000e+00	0.000000000000000000e+00	0.000000000000000000e+00	0.000000000000000000e+00	0.000000000000000000e+00	0.000000000000000000e+00	0.000000000000000000e+00	0.000000000000000000e+00	0.000000000000000000e+00	0.000000000000000000e+00	0.000000000000000000e+00	0.000000000000000000e+00	0.000000000000000000e+00	0.000000000000000000e+00	0.000000000000000000e+00	0.000000000000000000e+00	0.000000000000000000e+00	0.000000000000000000e+00	0.000000000000000000e+00	0.000000000000000000e+00	0.000000000000000000e+00	0.000000000000000000e+00	0.000000000000000000e+00	0.000000000000000000e+00	0.000000000000000000e+00	0.000000000000000000e+00	0.000000000000000000e+00	0.000000000000000000e+00	0.000000000000000000e+00	0.000000000000000000e+00	0.000000000000000000e+00	0.000000000000000000e+00	0.000000000000000000e+00	0.000000000000000000e+00	0.000000000000000000e+00	0.000000000000000000e+00	0.000000000000000000e+00	0.000000000000000000e+00	0.000000000000000000e+00
0.000000000000000000e+00	0.000000000000000000e+00	0.000000000000000000e+00	0.000000000000000000e+00	0.000000000000000000e+00	0.000000000000000000e+00	0.000000000000000000e+00	0.000000000000000000e+00	0.000000000000000000e+00	0.000000000000000000e+00	0.000000000000000000e+00	0.000000000000000000e+00	0.000000000000000000e+00	0.000000000000000000e+00	0.000000000000000000e+00	0.000000000000000000e+00	0.000000000000000000e+00	0.000000000000000000e+00	0.000000000000000000e+00	0.000000000000000000e+00	0.000000000000000000e+00	0.000000000000000000e+00	0.000000000000000000e+00	0.000000000000000000e+00	0.000000000000000000e+00	0.000000000000000000e+00	0.000000000000000000e+00	0.000000000000000000e+00	0.000000000000000000e+00	0.000000000000000000e+00	0.000000000000000000e+00	0.000000000000000000e+00	0.000000000000000000e+00	0.000000000000000000e+00	0.000000000000000000e+00	0.000000000000000000e+00	0.000000000000000000e+00	0.000000000000000000e+00	0.000000000000000000e+00	0.000000000000000000e+00	0.000000000000000000e+00	0.000000000000000000e+00	0.000000000000000000e+00	0.000000000000000000e+00	0.000000000000000000e+00	0.000000000000000000e+00	0.000000000000000000e+00	0.000000000000000000e+00	0.000000000000000000e+00	0.000000000000000000e+00
0.000000000000000000e+00	0.000000000000000000e+00	0.000000000000000000e+00	0.000000000000000000e+00	0.000000000000000000e+00	0.000000000000000000e+00	0.000000000000000000e+00	0.000000000000000000e+00	0.000000000000000000e+00	0.000000000000000000e+00	0.000000000000000000e+00	0.000000000000000000e+00	0.000000000000000000e+00	0.000000000000000000e+00	0.000000000000000000e+00	0.000000000000000000e+00	0.000000000000000000e+00	0.000000000000000000e+00	0.000000000000000000e+00	0.000000000000000000e+00	0.000000000000000000e+00	0.000000000000000000e+00	0.000000000000000000e+00	0.000000000000000000e+00	0.000000000000000000e+00	0.000000000000000000e+00	0.000000000000000000e+00	0.000000000000000000e+00	0.000000000000000000e+00	0.000000000000000000e+00	0.000000000000000000e+00	0.000000000000000000e+00	0.000000000000000000e+00	0.000000000000000000e+00	0.000000000000000000e+00	0.000000000000000000e+00	0.000000000000000000e+00	0.000000000000000000e+00	0.000000000000000000e+00	0.000000000000000000e+00	0.000000000000000000e+00	0.000000000000000000e+00	0.000000000000000000e+00	0.000000000000000000e+00	0.000000000000000000e+00	0.000000000000000000e+00	0.000000000000000000e+00	0.000000000000000000e+00	0.000000000000000000e+00	0.000000000000000000e+00
0.000000000000000000e+00	0.000000000000000000e+00	0.000000000000000000e+00	0.000000000000000000e+00	0.000000000000000000e+00	0.000000000000000000e+00	0.000000000000000000e+00	0.000000000000000000e+00	0.000000000000000000e+00	0.000000000000000000e+00	0.000000000000000000e+00	0.000000000000000000e+00	0.000000000000000000e+00	0.000000000000000000e+00	0.000000000000000000e+00	0.000000000000000000e+00	0.000000000000000000e+00	0.000000000000000000e+00	0.000000000000000000e+00	0.000000000000000000e+00	0.000000000000000000e+00	0.000000000000000000e+00	0.000000000000000000e+00	0.000000000000000000e+00	0.000000000000000000e+00	0.000000000000000000e+00	0.000000000000000000e+00	0.000000000000000000e+00	0.000000000000000000e+00	0.000000000000000000e+00	0.000000000000000000e+00	0.000000000000000000e+00	0.000000000000000000e+00	0.000000000000000000e+00	0.000000000000000000e+00	0.000000000000000000e+00	0.000000000000000000e+00	0.000000000000000000e+00	0.000000000000000000e+00	0.000000000000000000e+00	0.000000000000000000e+00	0.000000000000000000e+00	0.000000000000000000e+00	0.000000000000000000e+00	0.000000000000000000e+00	0.000000000000000000e+00	0.000000000000000000e+00	0.000000000000000000e+00	0.000000000000000000e+00	0.000000000000000000e+00
0.000000000000000000e+00	0.000000000000000000e+00	0.000000000000000000e+00	0.000000000000000000e+00	0.000000000000000000e+00	0.000000000000000000e+00	0.000000000000000000e+00	0.000000000000000000e+00	0.000000000000000000e+00	0.000000000000000000e+00	0.000000000000000000e+00	0.000000000000000000e+00	0.000000000000000000e+00	0.000000000000000000e+00	0.000000000000000000e+00	0.000000000000000000e+00	0.000000000000000000e+00	0.000000000000000000e+00	0.000000000000000000e+00	0.000000000000000000e+00	0.000000000000000000e+00	0.000000000000000000e+00	0.000000000000000000e+00	0.000000000000000000e+00	0.000000000000000000e+00	0.000000000000000000e+00	0.000000000000000000e+00	0.000000000000000000e+00	0.000000000000000000e+00	0.000000000000000000e+00	0.000000000000000000e+00	0.000000000000000000e+00	0.000000000000000000e+00	0.000000000000000000e+00	0.000000000000000000e+00	0.000000000000000000e+00	0.000000000000000000e+00	0.000000000000000000e+00	0.000000000000000000e+00	0.000000000000000000e+00	0.000000000000000000e+00	0.000000000000000000e+00	0.000000000000000000e+00	0.000000000000000000e+00	0.000000000000000000e+00	0.000000000000000000e+00	0.000000000000000000e+00	0.000000000000000000e+00	0.000000000000000000e+00	0.000000000000000000e+00
0.000000000000000000e+00	0.000000000000000000e+00	0.000000000000000000e+00	0.000000000000000000e+00	0.000000000000000000e+00	0.000000000000000000e+00	0.000000000000000000e+00	0.000000000000000000e+00	0.000000000000000000e+00	0.000000000000000000e+00	0.000000000000000000e+00	0.000000000000000000e+00	0.000000000000000000e+00	0.000000000000000000e+00	0.000000000000000000e+00	0.000000000000000000e+00	0.000000000000000000e+00	0.000000000000000000e+00	0.000000000000000000e+00	0.000000000000000000e+00	0.000000000000000000e+00	0.000000000000000000e+00	0.000000000000000000e+00	0.000000000000000000e+00	0.000000000000000000e+00	0.000000000000000000e+00	0.000000000000000000e+00	0.000000000000000000e+00	0.000000000000000000e+00	0.000000000000000000e+00	0.000000000000000000e+00	0.000000000000000000e+00	0.000000000000000000e+00	0.000000000000000000e+00	0.000000000000000000e+00	0.000000000000000000e+00	0.000000000000000000e+00	0.000000000000000000e+00	0.000000000000000000e+00	0.000000000000000000e+00	0.000000000000000000e+00	0.000000000000000000e+00	0.000000000000000000e+00	0.000000000000000000e+00	0.000000000000000000e+00	0.000000000000000000e+00	0.000000000000000000e+00	0.000000000000000000e+00	0.000000000000000000e+00	0.000000000000000000e+00
0.000000000000000000e+00	0.000000000000000000e+00	0.000000000000000000e+00	0.000000000000000000e+00	0.000000000000000000e+00	0.000000000000000000e+00	0.000000000000000000e+00	0.000000000000000000e+00	0.000000000000000000e+00	0.000000000000000000e+00	0.000000000000000000e+00	0.000000000000000000e+00	0.000000000000000000e+00	0.000000000000000000e+00	0.000000000000000000e+00	0.000000000000000000e+00	0.000000000000000000e+00	0.000000000000000000e+00	0.000000000000000000e+00	0.000000000000000000e+00	0.000000000000000000e+00	0.000000000000000000e+00	0.000000000000000000e+00	0.000000000000000000e+00	0.000000000000000000e+00	0.000000000000000000e+00	0.000000000000000000e+00	0.000000000000000000e+00	0.000000000000000000e+00	0.000000000000000000e+00	0.000000000000000000e+00	0.000000000000000000e+00	0.000000000000000000e+00	0.000000000000000000e+00	0.000000000000000000e+00	0.000000000000000000e+00	0.000000000000000000e+00	0.000000000000000000e+00	0.000000000000000000e+00	0.000000000000000000e+00	0.000000000000000000e+00	0.000000000000000000e+00	0.000000000000000000e+00	0.000000000000000000e+00	0.000000000000000000e+00	0.000000000000000000e+00	0.000000000000000000e+00	0.000000000000000000e+00	0.000000000000000000e+00	0.000000000000000000e+00
0.000000000000000000e+00	0.000000000000000000e+00	0.000000000000000000e+00	0.000000000000000000e+00	0.000000000000000000e+00	0.000000000000000000e+00	0.000000000000000000e+00	0.000000000000000000e+00	0.000000000000000000e+00	0.000000000000000000e+00	0.000000000000000000e+00	0.000000000000000000e+00	0.000000000000000000e+00	0.000000000000000000e+00	0.000000000000000000e+00	0.000000000000000000e+00	0.000000000000000000e+00	0.000000000000000000e+00	0.000000000000000000e+00	0.000000000000000000e+00	0.000000000000000000e+00	0.000000000000000000e+00	0.000000000000000000e+00	0.000000000000000000e+00	0.000000000000000000e+00	0.000000000000000000e+00	0.000000000000000000e+00	0.000000000000000000e+00	0.000000000000000000e+00	0.000000000000000000e+00	0.000000000000000000e+00	0.000000000000000000e+00	0.000000000000000000e+00	0.000000000000000000e+00	0.000000000000000000e+00	0.000000000000000000e+00	0.000000000000000000e+00	0.000000000000000000e+00	0.000000000000000000e+00	0.000000000000000000e+00	0.000000000000000000e+00	0.000000000000000000e+00	0.000000000000000000e+00	0.000000000000000000e+00	0.000000000000000000e+00	0.000000000000000000e+00	0.000000000000000000e+00	0.000000000000000000e+00	0.000000000000000000e+00	0.000000000000000000e+00
0.000000000000000000e+00	0.000000000000000000e+00	0.000000000000000000e+00	0.000000000000000000e+00	0.000000000000000000e+00	0.000000000000000000e+00	0.000000000000000000e+00	0.000000000000000000e+00	0.000000000000000000e+00	0.000000000000000000e+00	0.000000000000000000e+00	0.000000000000000000e+00	0.000000000000000000e+00	0.000000000000000000e+00	0.000000000000000000e+00	0.000000000000000000e+00	0.000000000000000000e+00	0.000000000000000000e+00	0.000000000000000000e+00	0.000000000000000000e+00	0.000000000000000000e+00	0.000000000000000000e+00	0.000000000000000000e+00	0.000000000000000000e+00	0.000000000000000000e+00	0.000000000000000000e+00	0.000000000000000000e+00	0.000000000000000000e+00	0.000000000000000000e+00	0.000000000000000000e+00	0.000000000000000000e+00	0.000000000000000000e+00	0.000000000000000000e+00	0.000000000000000000e+00	0.000000000000000000e+00	0.000000000000000000e+00	0.000000000000000000e+00	0.000000000000000000e+00	0.000000000000000000e+00	0.000000000000000000e+00	0.000000000000000000e+00	0.000000000000000000e+00	0.000000000000000000e+00	0.000000000000000000e+00	0.000000000000000000e+00	0.000000000000000000e+00	0.000000000000000000e+00	0.000000000000000000e+00	0.000000000000000000e+00	0.000000000000000000e+00
0.000000000000000000e+00	0.000000000000000000e+00	0.000000000000000000e+00	0.000000000000000000e+00	0.000000000000000000e+00	0.000000000000000000e+00	0.000000000000000000e+00	0.000000000000000000e+00	0.000000000000000000e+00	0.000000000000000000e+00	0.000000000000000000e+00	0.000000000000000000e+00	0.000000000000000000e+00	0.000000000000000000e+00	0.000000000000000000e+00	0.000000000000000000e+00	0.000000000000000000e+00	0.000000000000000000e+00	0.000000000000000000e+00	0.000000000000000000e+00	0.000000000000000000e+00	0.000000000000000000e+00	0.000000000000000000e+00	0.000000000000000000e+00	0.000000000000000000e+00	0.000000000000000000e+00	0.000000000000000000e+00	0.000000000000000000e+00	0.000000000000000000e+00	0.000000000000000000e+00	0.000000000000000000e+00	0.000000000000000000e+00	0.000000000000000000e+00	0.000000000000000000e+00	0.000000000000000000e+00	0.000000000000000000e+00	0.000000000000000000e+00	0.000000000000000000e+00	0.000000000000000000e+00	0.000000000000000000e+00	0.000000000000000000e+00	0.000000000000000000e+00	0.000000000000000000e+00	0.000000000000000000e+00	0.000000000000000000e+00	0.000000000000000000e+00	0.000000000000000000e+00	0.000000000000000000e+00	0.000000000000000000e+00	0.000000000000000000e+00
0.000000000000000000e+00	0.000000000000000000e+00	0.000000000000000000e+00	0.000000000000000000e+00	0.000000000000000000e+00	0.000000000000000000e+00	0.000000000000000000e+00	0.000000000000000000e+00	0.000000000000000000e+00	0.000000000000000000e+00	0.000000000000000000e+00	0.000000000000000000e+00	0.000000000000000000e+00	0.000000000000000000e+00	0.000000000000000000e+00	0.000000000000000000e+00	0.000000000000000000e+00	0.000000000000000000e+00	0.000000000000000000e+00	0.000000000000000000e+00	0.000000000000000000e+00	0.000000000000000000e+00	0.000000000000000000e+00	0.000000000000000000e+00	0.000000000000000000e+00	0.000000000000000000e+00	0.000000000000000000e+00	0.000000000000000000e+00	0.000000000000000000e+00	0.000000000000000000e+00	0.000000000000000000e+00	0.000000000000000000e+00	0.000000000000000000e+00	0.000000000000000000e+00	0.000000000000000000e+00	0.000000000000000000e+00	0.000000000000000000e+00	0.000000000000000000e+00	0.000000000000000000e+00	0.000000000000000000e+00	0.000000000000000000e+00	0.000000000000000000e+00	0.000000000000000000e+00	0.000000000000000000e+00	0.000000000000000000e+00	0.000000000000000000e+00	0.000000000000000000e+00	0.000000000000000000e+00	0.000000000000000000e+00	0.000000000000000000e+00
0.000000000000000000e+00	0.000000000000000000e+00	0.000000000000000000e+00	0.000000000000000000e+00	0.000000000000000000e+00	0.000000000000000000e+00	0.000000000000000000e+00	0.000000000000000000e+00	0.000000000000000000e+00	0.000000000000000000e+00	0.000000000000000000e+00	0.000000000000000000e+00	0.000000000000000000e+00	0.000000000000000000e+00	0.000000000000000000e+00	0.000000000000000000e+00	0.000000000000000000e+00	0.000000000000000000e+00	0.000000000000000000e+00	0.000000000000000000e+00	0.000000000000000000e+00	0.000000000000000000e+00	0.000000000000000000e+00	0.000000000000000000e+00	0.000000000000000000e+00	0.000000000000000000e+00	0.000000000000000000e+00	0.000000000000000000e+00	0.000000000000000000e+00	0.000000000000000000e+00	0.000000000000000000e+00	0.000000000000000000e+00	0.000000000000000000e+00	0.000000000000000000e+00	0.000000000000000000e+00	0.000000000000000000e+00	0.000000000000000000e+00	0.000000000000000000e+00	0.000000000000000000e+00	0.000000000000000000e+00	0.000000000000000000e+00	0.000000000000000000e+00	0.000000000000000000e+00	0.000000000000000000e+00	0.000000000000000000e+00	0.000000000000000000e+00	0.000000000000000000e+00	0.000000000000000000e+00	0.000000000000000000e+00	0.000000000000000000e+00
0.000000000000000000e+00	0.000000000000000000e+00	0.000000000000000000e+00	0.000000000000000000e+00	0.000000000000000000e+00	0.000000000000000000e+00	0.000000000000000000e+00	0.000000000000000000e+00	0.000000000000000000e+00	0.000000000000000000e+00	0.000000000000000000e+00	0.000000000000000000e+00	0.000000000000000000e+00	0.000000000000000000e+00	0.000000000000000000e+00	0.000000000000000000e+00	0.000000000000000000e+00	0.000000000000000000e+00	0.000000000000000000e+00	0.000000000000000000e+00	0.000000000000000000e+00	0.000000000000000000e+00	0.000000000000000000e+00	0.000000000000000000e+00	0.000000000000000000e+00	0.000000000000000000e+00	0.000000000000000000e+00	0.000000000000000000e+00	0.000000000000000000e+00	0.000000000000000000e+00	0.000000000000000000e+00	0.000000000000000000e+00	0.000000000000000000e+00	0.000000000000000000e+00	0.000000000000000000e+00	0.000000000000000000e+00	0.000000000000000000e+00	0.000000000000000000e+00	0.000000000000000000e+00	0.000000000000000000e+00	0.000000000000000000e+00	0.000000000000000000e+00	0.000000000000000000e+00	0.000000000000000000e+00	0.000000000000000000e+00	0.000000000000000000e+00	0.000000000000000000e+00	0.000000000000000000e+00	0.000000000000000000e+00	0.000000000000000000e+00
0.000000000000000000e+00	0.000000000000000000e+00	0.000000000000000000e+00	0.000000000000000000e+00	0.000000000000000000e+00	0.000000000000000000e+00	0.000000000000000000e+00	0.000000000000000000e+00	0.000000000000000000e+00	0.000000000000000000e+00	0.000000000000000000e+00	0.000000000000000000e+00	0.000000000000000000e+00	0.000000000000000000e+00	0.000000000000000000e+00	0.000000000000000000e+00	0.000000000000000000e+00	0.000000000000000000e+00	0.000000000000000000e+00	0.000000000000000000e+00	0.000000000000000000e+00	0.000000000000000000e+00	0.000000000000000000e+00	0.000000000000000000e+00	0.000000000000000000e+00	0.000000000000000000e+00	0.000000000000000000e+00	0.000000000000000000e+00	0.000000000000000000e+00	0.000000000000000000e+00	0.000000000000000000e+00	0.000000000000000000e+00	0.000000000000000000e+00	0.000000000000000000e+00	0.000000000000000000e+00	0.000000000000000000e+00	0.000000000000000000e+00	0.000000000000000000e+00	0.000000000000000000e+00	0.000000000000000000e+00	0.000000000000000000e+00	0.000000000000000000e+00	0.000000000000000000e+00	0.000000000000000000e+00	0.000000000000000000e+00	0.000000000000000000e+00	0.000000000000000000e+00	0.000000000000000000e+00	0.000000000000000000e+00	0.000000000000000000e+00
0.000000000000000000e+00	0.000000000000000000e+00	0.000000000000000000e+00	0.000000000000000000e+00	0.000000000000000000e+00	0.000000000000000000e+00	0.000000000000000000e+00	0.000000000000000000e+00	0.000000000000000000e+00	0.000000000000000000e+00	0.000000000000000000e+00	0.000000000000000000e+00	0.000000000000000000e+00	0.000000000000000000e+00	0.000000000000000000e+00	0.000000000000000000e+00	0.000000000000000000e+00	0.000000000000000000e+00	0.000000000000000000e+00	0.000000000000000000e+00	0.000000000000000000e+00	0.000000000000000000e+00	0.000000000000000000e+00	0.000000000000000000e+00	0.000000000000000000e+00	0.000000000000000000e+00	0.000000000000000000e+00	0.000000000000000000e+00	0.000000000000000000e+00	0.000000000000000000e+00	0.000000000000000000e+00	0.000000000000000000e+00	0.000000000000000000e+00	0.000000000000000000e+00	0.000000000000000000e+00	0.000000000000000000e+00	0.000000000000000000e+00	0.000000000000000000e+00	0.000000000000000000e+00	0.000000000000000000e+00	0.000000000000000000e+00	0.000000000000000000e+00	0.000000000000000000e+00	0.000000000000000000e+00	0.000000000000000000e+00	0.000000000000000000e+00	0.000000000000000000e+00	0.000000000000000000e+00	0.000000000000000000e+00	0.000000000000000000e+00
0.000000000000000000e+00	0.000000000000000000e+00	0.000000000000000000e+00	0.000000000000000000e+00	0.000000000000000000e+00	0.000000000000000000e+00	0.000000000000000000e+00	0.000000000000000000e+00	0.000000000000000000e+00	0.000000000000000000e+00	0.000000000000000000e+00	0.000000000000000000e+00	0.000000000000000000e+00	0.000000000000000000e+00	0.000000000000000000e+00	0.000000000000000000e+00	0.000000000000000000e+00	0.000000000000000000e+00	0.000000000000000000e+00	0.000000000000000000e+00	0.000000000000000000e+00	0.000000000000000000e+00	0.000000000000000000e+00	0.000000000000000000e+00	0.000000000000000000e+00	0.000000000000000000e+00	0.000000000000000000e+00	0.000000000000000000e+00	0.000000000000000000e+00	0.000000000000000000e+00	0.000000000000000000e+00	0.000000000000000000e+00	0.000000000000000000e+00	0.000000000000000000e+00	0.000000000000000000e+00	0.000000000000000000e+00	0.000000000000000000e+00	0.000000000000000000e+00	0.000000000000000000e+00	0.000000000000000000e+00	0.000000000000000000e+00	0.000000000000000000e+00	0.000000000000000000e+00	0.000000000000000000e+00	0.000000000000000000e+00	0.000000000000000000e+00	0.000000000000000000e+00	0.000000000000000000e+00	0.000000000000000000e+00	0.000000000000000000e+00
0.000000000000000000e+00	0.000000000000000000e+00	0.000000000000000000e+00	0.000000000000000000e+00	0.000000000000000000e+00	0.000000000000000000e+00	0.000000000000000000e+00	0.000000000000000000e+00	0.000000000000000000e+00	0.000000000000000000e+00	0.000000000000000000e+00	0.000000000000000000e+00	0.000000000000000000e+00	0.000000000000000000e+00	0.000000000000000000e+00	0.000000000000000000e+00	0.000000000000000000e+00	0.000000000000000000e+00	0.000000000000000000e+00	0.000000000000000000e+00	0.000000000000000000e+00	0.000000000000000000e+00	0.000000000000000000e+00	0.000000000000000000e+00	0.000000000000000000e+00	0.000000000000000000e+00	0.000000000000000000e+00	0.000000000000000000e+00	0.000000000000000000e+00	0.000000000000000000e+00	0.000000000000000000e+00	0.000000000000000000e+00	0.000000000000000000e+00	0.000000000000000000e+00	0.000000000000000000e+00	0.000000000000000000e+00	0.000000000000000000e+00	0.000000000000000000e+00	0.000000000000000000e+00	0.000000000000000000e+00	0.000000000000000000e+00	0.000000000000000000e+00	0.000000000000000000e+00	0.000000000000000000e+00	0.000000000000000000e+00	0.000000000000000000e+00	0.000000000000000000e+00	0.000000000000000000e+00	0.000000000000000000e+00	0.000000000000000000e+00
0.000000000000000000e+00	0.000000000000000000e+00	0.000000000000000000e+00	0.000000000000000000e+00	0.000000000000000000e+00	0.000000000000000000e+00	0.000000000000000000e+00	0.000000000000000000e+00	0.000000000000000000e+00	0.000000000000000000e+00	0.000000000000000000e+00	0.000000000000000000e+00	0.000000000000000000e+00	0.000000000000000000e+00	0.000000000000000000e+00	0.000000000000000000e+00	0.000000000000000000e+00	0.000000000000000000e+00	0.000000000000000000e+00	0.000000000000000000e+00	0.000000000000000000e+00	0.000000000000000000e+00	0.000000000000000000e+00	0.000000000000000000e+00	0.000000000000000000e+00	0.000000000000000000e+00	0.000000000000000000e+00	0.000000000000000000e+00	0.000000000000000000e+00	0.000000000000000000e+00	0.000000000000000000e+00	0.000000000000000000e+00	0.000000000000000000e+00	0.000000000000000000e+00	0.000000000000000000e+00	0.000000000000000000e+00	0.000000000000000000e+00	0.000000000000000000e+00	0.000000000000000000e+00	0.000000000000000000e+00	0.000000000000000000e+00	0.000000000000000000e+00	0.000000000000000000e+00	0.000000000000000000e+00	0.000000000000000000e+00	0.000000000000000000e+00	0.000000000000000000e+00	0.000000000000000000e+00	0.000000000000000000e+00	0.000000000000000000e+00
0.000000000000000000e+00	0.000000000000000000e+00	0.000000000000000000e+00	0.000000000000000000e+00	0.000000000000000000e+00	0.000000000000000000e+00	0.000000000000000000e+00	0.000000000000000000e+00	0.000000000000000000e+00	0.000000000000000000e+00	0.000000000000000000e+00	0.000000000000000000e+00	0.000000000000000000e+00	0.000000000000000000e+00	0.000000000000000000e+00	0.000000000000000000e+00	0.000000000000000000e+00	0.000000000000000000e+00	0.000000000000000000e+00	0.000000000000000000e+00	0.000000000000000000e+00	0.000000000000000000e+00	0.000000000000000000e+00	0.000000000000000000e+00	0.000000000000000000e+00	0.000000000000000000e+00	0.000000000000000000e+00	0.000000000000000000e+00	0.000000000000000000e+00	0.000000000000000000e+00	0.000000000000000000e+00	0.000000000000000000e+00	0.000000000000000000e+00	0.000000000000000000e+00	0.000000000000000000e+00	0.000000000000000000e+00	0.000000000000000000e+00	0.000000000000000000e+00	0.000000000000000000e+00	0.000000000000000000e+00	0.000000000000000000e+00	0.000000000000000000e+00	0.000000000000000000e+00	0.000000000000000000e+00	0.000000000000000000e+00	0.000000000000000000e+00	0.000000000000000000e+00	0.000000000000000000e+00	0.000000000000000000e+00	0.000000000000000000e+00
0.000000000000000000e+00	0.000000000000000000e+00	0.000000000000000000e+00	0.000000000000000000e+00	0.000000000000000000e+00	0.000000000000000000e+00	0.000000000000000000e+00	0.000000000000000000e+00	0.000000000000000000e+00	0.000000000000000000e+00	0.000000000000000000e+00	0.000000000000000000e+00	0.000000000000000000e+00	0.000000000000000000e+00	0.000000000000000000e+00	0.000000000000000000e+00	0.000000000000000000e+00	0.000000000000000000e+00	0.000000000000000000e+00	0.000000000000000000e+00	0.000000000000000000e+00	0.000000000000000000e+00	0.000000000000000000e+00	0.000000000000000000e+00	0.000000000000000000e+00	0.000000000000000000e+00	0.000000000000000000e+00	0.000000000000000000e+00	0.000000000000000000e+00	0.000000000000000000e+00	0.000000000000000000e+00	0.000000000000000000e+00	0.000000000000000000e+00	0.000000000000000000e+00	0.000000000000000000e+00	0.000000000000000000e+00	0.000000000000000000e+00	0.000000000000000000e+00	0.000000000000000000e+00	0.000000000000000000e+00	0.000000000000000000e+00	0.000000000000000000e+00	0.000000000000000000e+00	0.000000000000000000e+00	0.000000000000000000e+00	0.000000000000000000e+00	0.000000000000000000e+00	0.000000000000000000e+00	0.000000000000000000e+00	0.000000000000000000e+00
0.000000000000000000e+00	0.000000000000000000e+00	0.000000000000000000e+00	0.000000000000000000e+00	0.000000000000000000e+00	0.000000000000000000e+00	0.000000000000000000e+00	0.000000000000000000e+00	0.000000000000000000e+00	0.000000000000000000e+00	0.000000000000000000e+00	0.000000000000000000e+00	0.000000000000000000e+00	0.000000000000000000e+00	0.000000000000000000e+00	0.000000000000000000e+00	0.000000000000000000e+00	0.000000000000000000e+00	0.000000000000000000e+00	0.000000000000000000e+00	0.000000000000000000e+00	0.000000000000000000e+00	0.000000000000000000e+00	0.000000000000000000e+00	0.000000000000000000e+00	0.000000000000000000e+00	0.000000000000000000e+00	0.000000000000000000e+00	0.000000000000000000e+00	0.000000000000000000e+00	0.000000000000000000e+00	0.000000000000000000e+00	0.000000000000000000e+00	0.000000000000000000e+00	0.000000000000000000e+00	0.000000000000000000e+00	0.000000000000000000e+00	0.000000000000000000e+00	0.000000000000000000e+00	0.000000000000000000e+00	0.000000000000000000e+00	0.000000000000000000e+00	0.000000000000000000e+00	0.000000000000000000e+00	0.000000000000000000e+00	0.000000000000000000e+00	0.000000000000000000e+00	0.000000000000000000e+00	0.000000000000000000e+00	0.000000000000000000e+00
0.000000000000000000e+00	0.000000000000000000e+00	0.000000000000000000e+00	0.000000000000000000e+00	0.000000000000000000e+00	0.000000000000000000e+00	0.000000000000000000e+00	0.000000000000000000e+00	0.000000000000000000e+00	0.000000000000000000e+00	0.000000000000000000e+00	0.000000000000000000e+00	0.000000000000000000e+00	0.000000000000000000e+00	0.000000000000000000e+00	0.000000000000000000e+00	0.000000000000000000e+00	0.000000000000000000e+00	0.000000000000000000e+00	0.000000000000000000e+00	0.000000000000000000e+00	0.000000000000000000e+00	0.000000000000000000e+00	0.000000000000000000e+00	0.000000000000000000e+00	0.000000000000000000e+00	0.000000000000000000e+00	0.000000000000000000e+00	0.000000000000000000e+00	0.000000000000000000e+00	0.000000000000000000e+00	0.000000000000000000e+00	0.000000000000000000e+00	0.000000000000000000e+00	0.000000000000000000e+00	0.000000000000000000e+00	0.000000000000000000e+00	0.000000000000000000e+00	0.000000000000000000e+00	0.000000000000000000e+00	0.000000000000000000e+00	0.000000000000000000e+00	0.000000000000000000e+00	0.000000000000000000e+00	0.000000000000000000e+00	0.000000000000000000e+00	0.000000000000000000e+00	0.000000000000000000e+00	0.000000000000000000e+00	0.000000000000000000e+00
0.000000000000000000e+00	0.000000000000000000e+00	0.000000000000000000e+00	0.000000000000000000e+00	0.000000000000000000e+00	0.000000000000000000e+00	0.000000000000000000e+00	0.000000000000000000e+00	0.000000000000000000e+00	0.000000000000000000e+00	0.000000000000000000e+00	0.000000000000000000e+00	0.000000000000000000e+00	0.000000000000000000e+00	0.000000000000000000e+00	0.000000000000000000e+00	0.000000000000000000e+00	0.000000000000000000e+00	0.000000000000000000e+00	0.000000000000000000e+00	0.000000000000000000e+00	0.000000000000000000e+00	0.000000000000000000e+00	0.000000000000000000e+00	0.000000000000000000e+00	0.000000000000000000e+00	0.000000000000000000e+00	0.000000000000000000e+00	0.000000000000000000e+00	0.000000000000000000e+00	0.000000000000000000e+00	0.000000000000000000e+00	0.000000000000000000e+00	0.000000000000000000e+00	0.000000000000000000e+00	0.000000000000000000e+00	0.000000000000000000e+00	0.000000000000000000e+00	0.000000000000000000e+00	0.000000000000000000e+00	0.000000000000000000e+00	0.000000000000000000e+00	0.000000000000000000e+00	0.000000000000000000e+00	0.000000000000000000e+00	0.000000000000000000e+00	0.000000000000000000e+00	0.000000000000000000e+00	0.000000000000000000e+00	0.000000000000000000e+00
0.000000000000000000e+00	0.000000000000000000e+00	0.000000000000000000e+00	0.000000000000000000e+00	0.000000000000000000e+00	0.000000000000000000e+00	0.000000000000000000e+00	0.000000000000000000e+00	0.000000000000000000e+00	0.000000000000000000e+00	0.000000000000000000e+00	0.000000000000000000e+00	0.000000000000000000e+00	0.000000000000000000e+00	0.000000000000000000e+00	0.000000000000000000e+00	0.000000000000000000e+00	0.000000000000000000e+00	0.000000000000000000e+00	0.000000000000000000e+00	0.000000000000000000e+00	0.000000000000000000e+00	0.000000000000000000e+00	0.000000000000000000e+00	0.000000000000000000e+00	0.000000000000000000e+00	0.000000000000000000e+00	0.000000000000000000e+00	0.000000000000000000e+00	0.000000000000000000e+00	0.000000000000000000e+00	0.000000000000000000e+00	0.000000000000000000e+00	0.000000000000000000e+00	0.000000000000000000e+00	0.000000000000000000e+00	0.000000000000000000e+00	0.000000000000000000e+00	0.000000000000000000e+00	0.000000000000000000e+00	0.000000000000000000e+00	0.000000000000000000e+00	0.000000000000000000e+00	0.000000000000000000e+00	0.000000000000000000e+00	0.000000000000000000e+00	0.000000000000000000e+00	0.000000000000000000e+00	0.000000000000000000e+00	0.000000000000000000e+00
0.000000000000000000e+00	0.000000000000000000e+00	0.000000000000000000e+00	0.000000000000000000e+00	0.000000000000000000e+00	0.000000000000000000e+00	0.000000000000000000e+00	0.000000000000000000e+00	0.000000000000000000e+00	0.000000000000000000e+00	0.000000000000000000e+00	0.000000000000000000e+00	0.000000000000000000e+00	0.000000000000000000e+00	0.000000000000000000e+00	0.000000000000000000e+00	0.000000000000000000e+00	0.000000000000000000e+00	0.000000000000000000e+00	0.000000000000000000e+00	0.000000000000000000e+00	0.000000000000000000e+00	0.000000000000000000e+00	0.000000000000000000e+00	0.000000000000000000e+00	0.000000000000000000e+00	0.000000000000000000e+00	0.000000000000000000e+00	0.000000000000000000e+00	0.000000000000000000e+00	0.000000000000000000e+00	0.000000000000000000e+00	0.000000000000000000e+00	0.000000000000000000e+00	0.000000000000000000e+00	0.000000000000000000e+00	0.000000000000000000e+00	0.000000000000000000e+00	0.000000000000000000e+00	0.000000000000000000e+00	0.000000000000000000e+00	0.000000000000000000e+00	0.000000000000000000e+00	0.000000000000000000e+00	0.000000000000000000e+00	0.000000000000000000e+00	0.000000000000000000e+00	0.000000000000000000e+00	0.000000000000000000e+00	0.000000000000000000e+00
0.000000000000000000e+00	0.000000000000000000e+00	0.000000000000000000e+00	0.000000000000000000e+00	0.000000000000000000e+00	0.000000000000000000e+00	0.000000000000000000e+00	0.000000000000000000e+00	0.000000000000000000e+00	0.000000000000000000e+00	0.000000000000000000e+00	0.000000000000000000e+00	0.000000000000000000e+00	0.000000000000000000e+00	0.000000000000000000e+00	0.000000000000000000e+00	0.000000000000000000e+00	0.000000000000000000e+00	0.000000000000000000e+00	0.000000000000000000e+00	0.000000000000000000e+00	0.000000000000000000e+00	0.000000000000000000e+00	0.000000000000000000e+00	0.000000000000000000e+00	0.000000000000000000e+00	0.000000000000000000e+00	0.000000000000000000e+00	0.000000000000000000e+00	0.000000000000000000e+00	0.000000000000000000e+00	0.000000000000000000e+00	0.000000000000000000e+00	0.000000000000000000e+00	0.000000000000000000e+00	0.000000000000000000e+00	0.000000000000000000e+00	0.000000000000000000e+00	0.000000000000000000e+00	0.000000000000000000e+00	0.000000000000000000e+00	0.000000000000000000e+00	0.000000000000000000e+00	0.000000000000000000e+00	0.000000000000000000e+00	0.000000000000000000e+00	0.000000000000000000e+00	0.000000000000000000e+00	0.000000000000000000e+00	0.000000000000000000e+00
0.000000000000000000e+00	0.000000000000000000e+00	0.000000000000000000e+00	0.000000000000000000e+00	0.000000000000000000e+00	0.000000000000000000e+00	0.000000000000000000e+00	0.000000000000000000e+00	0.000000000000000000e+00	0.000000000000000000e+00	0.000000000000000000e+00	0.000000000000000000e+00	0.000000000000000000e+00	0.000000000000000000e+00	0.000000000000000000e+00	0.000000000000000000e+00	0.000000000000000000e+00	0.000000000000000000e+00	0.000000000000000000e+00	0.000000000000000000e+00	0.000000000000000000e+00	0.000000000000000000e+00	0.000000000000000000e+00	0.000000000000000000e+00	0.000000000000000000e+00	0.000000000000000000e+00	0.000000000000000000e+00	0.000000000000000000e+00	0.000000000000000000e+00	0.000000000000000000e+00	0.000000000000000000e+00	0.000000000000000000e+00	0.000000000000000000e+00	0.000000000000000000e+00	0.000000000000000000e+00	0.000000000000000000e+00	0.000000000000000000e+00	0.000000000000000000e+00	0.000000000000000000e+00	0.000000000000000000e+00	0.000000000000000000e+00	0.000000000000000000e+00	0.000000000000000000e+00	0.000000000000000000e+00	0.000000000000000000e+00	0.000000000000000000e+00	0.000000000000000000e+00	0.000000000000000000e+00	0.000000000000000000e+00	0.000000000000000000e+00
0.000000000000000000e+00	0.000000000000000000e+00	0.000000000000000000e+00	0.000000000000000000e+00	0.000000000000000000e+00	0.000000000000000000e+00	0.000000000000000000e+00	0.000000000000000000e+00	0.000000000000000000e+00	0.000000000000000000e+00	0.000000000000000000e+00	0.000000000000000000e+00	0.000000000000000000e+00	0.000000000000000000e+00	0.000000000000000000e+00	0.000000000000000000e+00	0.000000000000000000e+00	0.000000000000000000e+00	0.000000000000000000e+00	0.000000000000000000e+00	0.000000000000000000e+00	0.000000000000000000e+00	0.000000000000000000e+00	0.000000000000000000e+00	0.000000000000000000e+00	0.000000000000000000e+00	0.000000000000000000e+00	0.000000000000000000e+00	0.000000000000000000e+00	0.000000000000000000e+00	0.000000000000000000e+00	0.000000000000000000e+00	0.000000000000000000e+00	0.000000000000000000e+00	0.000000000000000000e+00	0.000000000000000000e+00	0.000000000000000000e+00	0.000000000000000000e+00	0.000000000000000000e+00	0.000000000000000000e+00	0.000000000000000000e+00	0.000000000000000000e+00	0.000000000000000000e+00	0.000000000000000000e+00	0.000000000000000000e+00	0.000000000000000000e+00	0.000000000000000000e+00	0.000000000000000000e+00	0.000000000000000000e+00	0.000000000000000000e+00
0.000000000000000000e+00	0.000000000000000000e+00	0.000000000000000000e+00	0.000000000000000000e+00	0.000000000000000000e+00	0.000000000000000000e+00	0.000000000000000000e+00	0.000000000000000000e+00	0.000000000000000000e+00	0.000000000000000000e+00	0.000000000000000000e+00	0.000000000000000000e+00	0.000000000000000000e+00	0.000000000000000000e+00	0.000000000000000000e+00	0.000000000000000000e+00	0.000000000000000000e+00	0.000000000000000000e+00	0.000000000000000000e+00	0.000000000000000000e+00	0.000000000000000000e+00	0.000000000000000000e+00	0.000000000000000000e+00	0.000000000000000000e+00	0.000000000000000000e+00	0.000000000000000000e+00	0.000000000000000000e+00	0.000000000000000000e+00	0.000000000000000000e+00	0.000000000000000000e+00	0.000000000000000000e+00	0.000000000000000000e+00	0.000000000000000000e+00	0.000000000000000000e+00	0.000000000000000000e+00	0.000000000000000000e+00	0.000000000000000000e+00	0.000000000000000000e+00	0.000000000000000000e+00	0.000000000000000000e+00	0.000000000000000000e+00	0.000000000000000000e+00	0.000000000000000000e+00	0.000000000000000000e+00	0.000000000000000000e+00	0.000000000000000000e+00	0.000000000000000000e+00	0.000000000000000000e+00	0.000000000000000000e+00	0.000000000000000000e+00
0.000000000000000000e+00	0.000000000000000000e+00	0.000000000000000000e+00	0.000000000000000000e+00	0.000000000000000000e+00	0.000000000000000000e+00	0.000000000000000000e+00	0.000000000000000000e+00	0.000000000000000000e+00	0.000000000000000000e+00	0.000000000000000000e+00	0.000000000000000000e+00	0.000000000000000000e+00	0.000000000000000000e+00	0.000000000000000000e+00	0.000000000000000000e+00	0.000000000000000000e+00	0.000000000000000000e+00	0.000000000000000000e+00	0.000000000000000000e+00	0.000000000000000000e+00	0.000000000000000000e+00	0.000000000000000000e+00	0.000000000000000000e+00	0.000000000000000000e+00	0.000000000000000000e+00	0.000000000000000000e+00	0.000000000000000000e+00	0.000000000000000000e+00	0.000000000000000000e+00	0.000000000000000000e+00	0.000000000000000000e+00	0.000000000000000000e+00	0.000000000000000000e+00	0.000000000000000000e+00	0.000000000000000000e+00	0.000000000000000000e+00	0.000000000000000000e+00	0.000000000000000000e+00	0.000000000000000000e+00	0.000000000000000000e+00	0.000000000000000000e+00	0.000000000000000000e+00	0.000000000000000000e+00	0.000000000000000000e+00	0.000000000000000000e+00	0.000000000000000000e+00	0.000000000000000000e+00	0.000000000000000000e+00	0.000000000000000000e+00
0.000000000000000000e+00	0.000000000000000000e+00	0.000000000000000000e+00	0.000000000000000000e+00	0.000000000000000000e+00	0.000000000000000000e+00	0.000000000000000000e+00	0.000000000000000000e+00	0.000000000000000000e+00	0.000000000000000000e+00	0.000000000000000000e+00	0.000000000000000000e+00	0.000000000000000000e+00	0.000000000000000000e+00	0.000000000000000000e+00	0.000000000000000000e+00	0.000000000000000000e+00	0.000000000000000000e+00	0.000000000000000000e+00	0.000000000000000000e+00	0.000000000000000000e+00	0.000000000000000000e+00	0.000000000000000000e+00	0.000000000000000000e+00	0.000000000000000000e+00	0.000000000000000000e+00	0.000000000000000000e+00	0.000000000000000000e+00	0.000000000000000000e+00	0.000000000000000000e+00	0.000000000000000000e+00	0.000000000000000000e+00	0.000000000000000000e+00	0.000000000000000000e+00	0.000000000000000000e+00	0.000000000000000000e+00	0.000000000000000000e+00	0.000000000000000000e+00	0.000000000000000000e+00	0.000000000000000000e+00	0.000000000000000000e+00	0.000000000000000000e+00	0.000000000000000000e+00	0.000000000000000000e+00	0.000000000000000000e+00	0.000000000000000000e+00	0.000000000000000000e+00	0.000000000000000000e+00	0.000000000000000000e+00	0.000000000000000000e+00
0.000000000000000000e+00	0.000000000000000000e+00	0.000000000000000000e+00	0.000000000000000000e+00	0.000000000000000000e+00	0.000000000000000000e+00	0.000000000000000000e+00	0.000000000000000000e+00	0.000000000000000000e+00	0.000000000000000000e+00	0.000000000000000000e+00	0.000000000000000000e+00	0.000000000000000000e+00	0.000000000000000000e+00	0.000000000000000000e+00	0.000000000000000000e+00	0.000000000000000000e+00	0.000000000000000000e+00	0.000000000000000000e+00	0.000000000000000000e+00	0.000000000000000000e+00	0.000000000000000000e+00	0.000000000000000000e+00	0.000000000000000000e+00	0.000000000000000000e+00	0.000000000000000000e+00	0.000000000000000000e+00	0.000000000000000000e+00	0.000000000000000000e+00	0.000000000000000000e+00	0.000000000000000000e+00	0.000000000000000000e+00	0.000000000000000000e+00	0.000000000000000000e+00	0.000000000000000000e+00	0.000000000000000000e+00	0.000000000000000000e+00	0.000000000000000000e+00	0.000000000000000000e+00	0.000000000000000000e+00	0.000000000000000000e+00	0.000000000000000000e+00	0.000000000000000000e+00	0.000000000000000000e+00	0.000000000000000000e+00	0.000000000000000000e+00	0.000000000000000000e+00	0.000000000000000000e+00	0.000000000000000000e+00	0.000000000000000000e+00
0.000000000000000000e+00	0.000000000000000000e+00	0.000000000000000000e+00	0.000000000000000000e+00	0.000000000000000000e+00	0.000000000000000000e+00	0.000000000000000000e+00	0.000000000000000000e+00	0.000000000000000000e+00	0.000000000000000000e+00	0.000000000000000000e+00	0.000000000000000000e+00	0.000000000000000000e+00	0.000000000000000000e+00	0.000000000000000000e+00	0.000000000000000000e+00	0.000000000000000000e+00	0.000000000000000000e+00	0.000000000000000000e+00	0.000000000000000000e+00	0.000000000000000000e+00	0.000000000000000000e+00	0.000000000000000000e+00	0.000000000000000000e+00	0.000000000000000000e+00	0.000000000000000000e+00	0.000000000000000000e+00	0.000000000000000000e+00	0.000000000000000000e+00	0.000000000000000000e+00	0.000000000000000000e+00	0.000000000000000000e+00	0.000000000000000000e+00	0.000000000000000000e+00	0.000000000000000000e+00	0.000000000000000000e+00	0.000000000000000000e+00	0.000000000000000000e+00	0.000000000000000000e+00	0.000000000000000000e+00	0.000000000000000000e+00	0.000000000000000000e+00	0.000000000000000000e+00	0.000000000000000000e+00	0.000000000000000000e+00	0.000000000000000000e+00	0.000000000000000000e+00	0.000000000000000000e+00	0.000000000000000000e+00	0.000000000000000000e+00
0.000000000000000000e+00	0.000000000000000000e+00	0.000000000000000000e+00	0.000000000000000000e+00	0.000000000000000000e+00	0.000000000000000000e+00	0.000000000000000000e+00	0.000000000000000000e+00	0.000000000000000000e+00	0.000000000000000000e+00	0.000000000000000000e+00	0.000000000000000000e+00	0.000000000000000000e+00	0.000000000000000000e+00	0.000000000000000000e+00	0.000000000000000000e+00	0.000000000000000000e+00	0.000000000000000000e+00	0.000000000000000000e+00	0.000000000000000000e+00	0.000000000000000000e+00	0.000000000000000000e+00	0.000000000000000000e+00	0.000000000000000000e+00	0.000000000000000000e+00	0.000000000000000000e+00	0.000000000000000000e+00	0.000000000000000000e+00	0.000000000000000000e+00	0.000000000000000000e+00	0.000000000000000000e+00	0.000000000000000000e+00	0.000000000000000000e+00	0.000000000000000000e+00	0.000000000000000000e+00	0.000000000000000000e+00	0.000000000000000000e+00	0.000000000000000000e+00	0.000000000000000000e+00	0.000000000000000000e+00	0.000000000000000000e+00	0.000000000000000000e+00	0.000000000000000000e+00	0.000000000000000000e+00	0.000000000000000000e+00	0.000000000000000000e+00	0.000000000000000000e+00	0.000000000000000000e+00	0.000000000000000000e+00	0.000000000000000000e+00
0.000000000000000000e+00	0.000000000000000000e+00	0.000000000000000000e+00	0.000000000000000000e+00	0.000000000000000000e+00	0.000000000000000000e+00	0.000000000000000000e+00	0.000000000000000000e+00	0.000000000000000000e+00	0.000000000000000000e+00	0.000000000000000000e+00	0.000000000000000000e+00	0.000000000000000000e+00	0.000000000000000000e+00	0.000000000000000000e+00	0.000000000000000000e+00	0.000000000000000000e+00	0.000000000000000000e+00	0.000000000000000000e+00	0.000000000000000000e+00	0.000000000000000000e+00	0.000000000000000000e+00	0.000000000000000000e+00	0.000000000000000000e+00	0.000000000000000000e+00	0.000000000000000000e+00	0.000000000000000000e+00	0.000000000000000000e+00	0.000000000000000000e+00	0.000000000000000000e+00	0.000000000000000000e+00	0.000000000000000000e+00	0.000000000000000000e+00	0.000000000000000000e+00	0.000000000000000000e+00	0.000000000000000000e+00	0.000000000000000000e+00	0.000000000000000000e+00	0.000000000000000000e+00	0.000000000000000000e+00	0.000000000000000000e+00	0.000000000000000000e+00	0.000000000000000000e+00	0.000000000000000000e+00	0.000000000000000000e+00	0.000000000000000000e+00	0.000000000000000000e+00	0.000000000000000000e+00	0.000000000000000000e+00	0.000000000000000000e+00
0.000000000000000000e+00	0.000000000000000000e+00	0.000000000000000000e+00	0.000000000000000000e+00	0.000000000000000000e+00	0.000000000000000000e+00	0.000000000000000000e+00	0.000000000000000000e+00	0.000000000000000000e+00	0.000000000000000000e+00	0.000000000000000000e+00	0.000000000000000000e+00	0.000000000000000000e+00	0.000000000000000000e+00	0.000000000000000000e+00	0.000000000000000000e+00	0.000000000000000000e+00	0.000000000000000000e+00	0.000000000000000000e+00	0.000000000000000000e+00	0.000000000000000000e+00	0.000000000000000000e+00	0.000000000000000000e+00	0.000000000000000000e+00	0.000000000000000000e+00	0.000000000000000000e+00	0.000000000000000000e+00	0.000000000000000000e+00	0.000000000000000000e+00	0.000000000000000000e+00	0.000000000000000000e+00	0.000000000000000000e+00	0.000000000000000000e+00	0.000000000000000000e+00	0.000000000000000000e+00	0.000000000000000000e+00	0.000000000000000000e+00	0.000000000000000000e+00	0.000000000000000000e+00	0.000000000000000000e+00	0.000000000000000000e+00	0.000000000000000000e+00	0.000000000000000000e+00	0.000000000000000000e+00	0.000000000000000000e+00	0.000000000000000000e+00	0.000000000000000000e+00	0.000000000000000000e+00	0.000000000000000000e+00	0.000000000000000000e+00
0.000000000000000000e+00	0.000000000000000000e+00	0.000000000000000000e+00	0.000000000000000000e+00	0.000000000000000000e+00	0.000000000000000000e+00	0.000000000000000000e+00	0.000000000000000000e+00	0.000000000000000000e+00	0.000000000000000000e+00	0.000000000000000000e+00	0.000000000000000000e+00	0.000000000000000000e+00	0.000000000000000000e+00	0.000000000000000000e+00	0.000000000000000000e+00	0.000000000000000000e+00	0.000000000000000000e+00	0.000000000000000000e+00	0.000000000000000000e+00	0.000000000000000000e+00	0.000000000000000000e+00	0.000000000000000000e+00	0.000000000000000000e+00	0.000000000000000000e+00	0.000000000000000000e+00	0.000000000000000000e+00	0.000000000000000000e+00	0.000000000000000000e+00	0.000000000000000000e+00	0.000000000000000000e+00	0.000000000000000000e+00	0.000000000000000000e+00	0.000000000000000000e+00	0.000000000000000000e+00	0.000000000000000000e+00	0.000000000000000000e+00	0.000000000000000000e+00	0.000000000000000000e+00	0.000000000000000000e+00	0.000000000000000000e+00	0.000000000000000000e+00	0.000000000000000000e+00	0.000000000000000000e+00	0.000000000000000000e+00	0.000000000000000000e+00	0.000000000000000000e+00	0.000000000000000000e+00	0.000000000000000000e+00	0.000000000000000000e+00
0.000000000000000000e+00	0.000000000000000000e+00	0.000000000000000000e+00	0.000000000000000000e+00	0.000000000000000000e+00	0.000000000000000000e+00	0.000000000000000000e+00	0.000000000000000000e+00	0.000000000000000000e+00	0.000000000000000000e+00	0.000000000000000000e+00	0.000000000000000000e+00	0.000000000000000000e+00	0.000000000000000000e+00	0.000000000000000000e+00	0.000000000000000000e+00	0.000000000000000000e+00	0.000000000000000000e+00	0.000000000000000000e+00	0.000000000000000000e+00	0.000000000000000000e+00	0.000000000000000000e+00	0.000000000000000000e+00	0.000000000000000000e+00	0.000000000000000000e+00	0.000000000000000000e+00	0.000000000000000000e+00	0.000000000000000000e+00	0.000000000000000000e+00	0.000000000000000000e+00	0.000000000000000000e+00	0.000000000000000000e+00	0.000000000000000000e+00	0.000000000000000000e+00	0.000000000000000000e+00	0.000000000000000000e+00	0.000000000000000000e+00	0.000000000000000000e+00	0.000000000000000000e+00	0.000000000000000000e+00	0.000000000000000000e+00	0.000000000000000000e+00	0.000000000000000000e+00	0.000000000000000000e+00	0.000000000000000000e+00	0.000000000000000000e+00	0.000000000000000000e+00	0.000000000000000000e+00	0.000000000000000000e+00	0.000000000000000000e+00
0.000000000000000000e+00	0.000000000000000000e+00	0.000000000000000000e+00	0.000000000000000000e+00	0.000000000000000000e+00	0.000000000000000000e+00	0.000000000000000000e+00	0.000000000000000000e+00	0.000000000000000000e+00	0.000000000000000000e+00	0.000000000000000000e+00	0.000000000000000000e+00	0.000000000000000000e+00	0.000000000000000000e+00	0.000000000000000000e+00	0.000000000000000000e+00	0.000000000000000000e+00	0.000000000000000000e+00	0.000000000000000000e+00	0.000000000000000000e+00	0.000000000000000000e+00	0.000000000000000000e+00	0.000000000000000000e+00	0.000000000000000000e+00	0.000000000000000000e+00	0.000000000000000000e+00	0.000000000000000000e+00	0.000000000000000000e+00	0.000000000000000000e+00	0.000000000000000000e+00	0.000000000000000000e+00	0.000000000000000000e+00	0.000000000000000000e+00	0.000000000000000000e+00	0.000000000000000000e+00	0.000000000000000000e+00	0.000000000000000000e+00	0.000000000000000000e+00	0.000000000000000000e+00	0.000000000000000000e+00	0.000000000000000000e+00	0.000000000000000000e+00	0.000000000000000000e+00	0.000000000000000000e+00	0.000000000000000000e+00	0.000000000000000000e+00	0.000000000000000000e+00	0.000000000000000000e+00	0.000000000000000000e+00	0.000000000000000000e+00
0.000000000000000000e+00	0.000000000000000000e+00	0.000000000000000000e+00	0.000000000000000000e+00	0.000000000000000000e+00	0.000000000000000000e+00	0.000000000000000000e+00	0.000000000000000000e+00	0.000000000000000000e+00	0.000000000000000000e+00	0.000000000000000000e+00	0.000000000000000000e+00	0.000000000000000000e+00	0.000000000000000000e+00	0.000000000000000000e+00	0.000000000000000000e+00	0.000000000000000000e+00	0.000000000000000000e+00	0.000000000000000000e+00	0.000000000000000000e+00	0.000000000000000000e+00	0.000000000000000000e+00	0.000000000000000000e+00	0.000000000000000000e+00	0.000000000000000000e+00	0.000000000000000000e+00	0.000000000000000000e+00	0.000000000000000000e+00	0.000000000000000000e+00	0.000000000000000000e+00	0.000000000000000000e+00	0.000000000000000000e+00	0.000000000000000000e+00	0.000000000000000000e+00	0.000000000000000000e+00	0.000000000000000000e+00	0.000000000000000000e+00	0.000000000000000000e+00	0.000000000000000000e+00	0.000000000000000000e+00	0.000000000000000000e+00	0.000000000000000000e+00	0.000000000000000000e+00	0.000000000000000000e+00	0.000000000000000000e+00	0.000000000000000000e+00	0.000000000000000000e+00	0.000000000000000000e+00	0.000000000000000000e+00	0.000000000000000000e+00
0.000000000000000000e+00	0.000000000000000000e+00	0.000000000000000000e+00	0.000000000000000000e+00	0.000000000000000000e+00	0.000000000000000000e+00	0.000000000000000000e+00	0.000000000000000000e+00	0.000000000000000000e+00	0.000000000000000000e+00	0.000000000000000000e+00	0.000000000000000000e+00	0.000000000000000000e+00	0.000000000000000000e+00	0.000000000000000000e+00	0.000000000000000000e+00	0.000000000000000000e+00	0.000000000000000000e+00	0.000000000000000000e+00	0.000000000000000000e+00	0.000000000000000000e+00	0.000000000000000000e+00	0.000000000000000000e+00	0.000000000000000000e+00	0.000000000000000000e+00	0.000000000000000000e+00	0.000000000000000000e+00	0.000000000000000000e+00	0.000000000000000000e+00	0.000000000000000000e+00	0.000000000000000000e+00	0.000000000000000000e+00	0.000000000000000000e+00	0.000000000000000000e+00	0.000000000000000000e+00	0.000000000000000000e+00	0.000000000000000000e+00	0.000000000000000000e+00	0.000000000000000000e+00	0.000000000000000000e+00	0.000000000000000000e+00	0.000000000000000000e+00	0.000000000000000000e+00	0.000000000000000000e+00	0.000000000000000000e+00	0.000000000000000000e+00	0.000000000000000000e+00	0.000000000000000000e+00	0.000000000000000000e+00	0.000000000000000000e+00
0.000000000000000000e+00	0.000000000000000000e+00	0.000000000000000000e+00	0.000000000000000000e+00	0.000000000000000000e+00	0.000000000000000000e+00	0.000000000000000000e+00	0.000000000000000000e+00	0.000000000000000000e+00	0.000000000000000000e+00	0.000000000000000000e+00	0.000000000000000000e+00	0.000000000000000000e+00	0.000000000000000000e+00	0.000000000000000000e+00	0.000000000000000000e+00	0.000000000000000000e+00	0.000000000000000000e+00	0.000000000000000000e+00	0.000000000000000000e+00	0.000000000000000000e+00	0.000000000000000000e+00	0.000000000000000000e+00	0.000000000000000000e+00	0.000000000000000000e+00	0.000000000000000000e+00	0.000000000000000000e+00	0.000000000000000000e+00	0.000000000000000000e+00	0.000000000000000000e+00	0.000000000000000000e+00	0.000000000000000000e+00	0.000000000000000000e+00	0.000000000000000000e+00	0.000000000000000000e+00	0.000000000000000000e+00	0.000000000000000000e+00	0.000000000000000000e+00	0.000000000000000000e+00	0.000000000000000000e+00	0.000000000000000000e+00	0.000000000000000000e+00	0.000000000000000000e+00	0.000000000000000000e+00	0.000000000000000000e+00	0.000000000000000000e+00	0.000000000000000000e+00	0.000000000000000000e+00	0.000000000000000000e+00	0.000000000000000000e+00
0.000000000000000000e+00	0.000000000000000000e+00	0.000000000000000000e+00	0.000000000000000000e+00	0.000000000000000000e+00	0.000000000000000000e+00	0.000000000000000000e+00	0.000000000000000000e+00	0.000000000000000000e+00	0.000000000000000000e+00	0.000000000000000000e+00	0.000000000000000000e+00	0.000000000000000000e+00	0.000000000000000000e+00	0.000000000000000000e+00	0.000000000000000000e+00	0.000000000000000000e+00	0.000000000000000000e+00	0.000000000000000000e+00	0.000000000000000000e+00	0.000000000000000000e+00	0.000000000000000000e+00	0.000000000000000000e+00	0.000000000000000000e+00	0.000000000000000000e+00	0.000000000000000000e+00	0.000000000000000000e+00	0.000000000000000000e+00	0.000000000000000000e+00	0.000000000000000000e+00	0.000000000000000000e+00	0.000000000000000000e+00	0.000000000000000000e+00	0.000000000000000000e+00	0.000000000000000000e+00	0.000000000000000000e+00	0.000000000000000000e+00	0.000000000000000000e+00	0.000000000000000000e+00	0.000000000000000000e+00	0.000000000000000000e+00	0.000000000000000000e+00	0.000000000000000000e+00	0.000000000000000000e+00	0.000000000000000000e+00	0.000000000000000000e+00	0.000000000000000000e+00	0.000000000000000000e+00	0.000000000000000000e+00	0.000000000000000000e+00
0.000000000000000000e+00	0.000000000000000000e+00	0.000000000000000000e+00	0.000000000000000000e+00	0.000000000000000000e+00	0.000000000000000000e+00	0.000000000000000000e+00	0.000000000000000000e+00	0.000000000000000000e+00	0.000000000000000000e+00	0.000000000000000000e+00	0.000000000000000000e+00	0.000000000000000000e+00	0.000000000000000000e+00	0.000000000000000000e+00	0.000000000000000000e+00	0.000000000000000000e+00	0.000000000000000000e+00	0.000000000000000000e+00	0.000000000000000000e+00	0.000000000000000000e+00	0.000000000000000000e+00	0.000000000000000000e+00	0.000000000000000000e+00	0.000000000000000000e+00	0.000000000000000000e+00	0.000000000000000000e+00	0.000000000000000000e+00	0.000000000000000000e+00	0.000000000000000000e+00	0.000000000000000000e+00	0.000000000000000000e+00	0.000000000000000000e+00	0.000000000000000000e+00	0.000000000000000000e+00	0.000000000000000000e+00	0.000000000000000000e+00	0.000000000000000000e+00	0.000000000000000000e+00	0.000000000000000000e+00	0.000000000000000000e+00	0.000000000000000000e+00	0.000000000000000000e+00	0.000000000000000000e+00	0.000000000000000000e+00	0.000000000000000000e+00	0.000000000000000000e+00	0.000000000000000000e+00	0.000000000000000000e+00	0.000000000000000000e+00
0.000000000000000000e+00	0.000000000000000000e+00	0.000000000000000000e+00	0.000000000000000000e+00	0.000000000000000000e+00	0.000000000000000000e+00	0.000000000000000000e+00	0.000000000000000000e+00	0.000000000000000000e+00	0.000000000000000000e+00	0.000000000000000000e+00	0.000000000000000000e+00	0.000000000000000000e+00	0.000000000000000000e+00	0.000000000000000000e+00	0.000000000000000000e+00	0.000000000000000000e+00	0.000000000000000000e+00	0.000000000000000000e+00	0.000000000000000000e+00	0.000000000000000000e+00	0.000000000000000000e+00	0.000000000000000000e+00	0.000000000000000000e+00	0.000000000000000000e+00	0.000000000000000000e+00	0.000000000000000000e+00	0.000000000000000000e+00	0.000000000000000000e+00	0.000000000000000000e+00	0.000000000000000000e+00	0.000000000000000000e+00	0.000000000000000000e+00	0.000000000000000000e+00	0.000000000000000000e+00	0.000000000000000000e+00	0.000000000000000000e+00	0.000000000000000000e+00	0.000000000000000000e+00	0.000000000000000000e+00	0.000000000000000000e+00	0.000000000000000000e+00	0.000000000000000000e+00	0.000000000000000000e+00	0.000000000000000000e+00	0.000000000000000000e+00	0.000000000000000000e+00	0.000000000000000000e+00	0.000000000000000000e+00	0.000000000000000000e+00
0.000000000000000000e+00	0.000000000000000000e+00	0.000000000000000000e+00	0.000000000000000000e+00	0.000000000000000000e+00	0.000000000000000000e+00	0.000000000000000000e+00	0.000000000000000000e+00	0.000000000000000000e+00	0.000000000000000000e+00	0.000000000000000000e+00	0.000000000000000000e+00	0.000000000000000000e+00	0.000000000000000000e+00	0.000000000000000000e+00	0.000000000000000000e+00	0.000000000000000000e+00	0.000000000000000000e+00	0.000000000000000000e+00	0.000000000000000000e+00	0.000000000000000000e+00	0.000000000000000000e+00	0.000000000000000000e+00	0.000000000000000000e+00	0.000000000000000000e+00	0.000000000000000000e+00	0.000000000000000000e+00	0.000000000000000000e+00	0.000000000000000000e+00	0.000000000000000000e+00	0.000000000000000000e+00	0.000000000000000000e+00	0.000000000000000000e+00	0.000000000000000000e+00	0.000000000000000000e+00	0.000000000000000000e+00	0.000000000000000000e+00	0.000000000000000000e+00	0.000000000000000000e+00	0.000000000000000000e+00	0.000000000000000000e+00	0.000000000000000000e+00	0.000000000000000000e+00	0.000000000000000000e+00	0.000000000000000000e+00	0.000000000000000000e+00	0.000000000000000000e+00	0.000000000000000000e+00	0.000000000000000000e+00	0.000000000000000000e+00
0.000000000000000000e+00	0.000000000000000000e+00	0.000000000000000000e+00	0.000000000000000000e+00	0.000000000000000000e+00	0.000000000000000000e+00	0.000000000000000000e+00	0.000000000000000000e+00	0.000000000000000000e+00	0.000000000000000000e+00	0.000000000000000000e+00	0.000000000000000000e+00	0.000000000000000000e+00	0.000000000000000000e+00	0.000000000000000000e+00	0.000000000000000000e+00	0.000000000000000000e+00	0.000000000000000000e+00	0.000000000000000000e+00	0.000000000000000000e+00	0.000000000000000000e+00	0.000000000000000000e+00	0.000000000000000000e+00	0.000000000000000000e+00	0.000000000000000000e+00	0.000000000000000000e+00	0.000000000000000000e+00	0.000000000000000000e+00	0.000000000000000000e+00	0.000000000000000000e+00	0.000000000000000000e+00	0.000000000000000000e+00	0.000000000000000000e+00	0.000000000000000000e+00	0.000000000000000000e+00	0.000000000000000000e+00	0.000000000000000000e+00	0.000000000000000000e+00	0.000000000000000000e+00	0.000000000000000000e+00	0.000000000000000000e+00	0.000000000000000000e+00	0.000000000000000000e+00	0.000000000000000000e+00	0.000000000000000000e+00	0.000000000000000000e+00	0.000000000000000000e+00	0.000000000000000000e+00	0.000000000000000000e+00	0.000000000000000000e+00
0.000000000000000000e+00	0.000000000000000000e+00	0.000000000000000000e+00	0.000000000000000000e+00	0.000000000000000000e+00	0.000000000000000000e+00	0.000000000000000000e+00	0.000000000000000000e+00	0.000000000000000000e+00	0.000000000000000000e+00	0.000000000000000000e+00	0.000000000000000000e+00	0.000000000000000000e+00	0.000000000000000000e+00	0.000000000000000000e+00	0.000000000000000000e+00	0.000000000000000000e+00	0.000000000000000000e+00	0.000000000000000000e+00	0.000000000000000000e+00	0.000000000000000000e+00	0.000000000000000000e+00	0.000000000000000000e+00	0.000000000000000000e+00	0.000000000000000000e+00	0.000000000000000000e+00	0.000000000000000000e+00	0.000000000000000000e+00	0.000000000000000000e+00	0.000000000000000000e+00	0.000000000000000000e+00	0.000000000000000000e+00	0.000000000000000000e+00	0.000000000000000000e+00	0.000000000000000000e+00	0.000000000000000000e+00	0.000000000000000000e+00	0.000000000000000000e+00	0.000000000000000000e+00	0.000000000000000000e+00	0.000000000000000000e+00	0.000000000000000000e+00	0.000000000000000000e+00	0.000000000000000000e+00	0.000000000000000000e+00	0.000000000000000000e+00	0.000000000000000000e+00	0.000000000000000000e+00	0.000000000000000000e+00	0.000000000000000000e+00
0.000000000000000000e+00	0.000000000000000000e+00	0.000000000000000000e+00	0.000000000000000000e+00	0.000000000000000000e+00	0.000000000000000000e+00	0.000000000000000000e+00	0.000000000000000000e+00	0.000000000000000000e+00	0.000000000000000000e+00	0.000000000000000000e+00	0.000000000000000000e+00	0.000000000000000000e+00	0.000000000000000000e+00	0.000000000000000000e+00	0.000000000000000000e+00	0.000000000000000000e+00	0.000000000000000000e+00	0.000000000000000000e+00	0.000000000000000000e+00	0.000000000000000000e+00	0.000000000000000000e+00	0.000000000000000000e+00	0.000000000000000000e+00	0.000000000000000000e+00	0.000000000000000000e+00	0.000000000000000000e+00	0.000000000000000000e+00	0.000000000000000000e+00	0.000000000000000000e+00	0.000000000000000000e+00	0.000000000000000000e+00	0.000000000000000000e+00	0.000000000000000000e+00	0.000000000000000000e+00	0.000000000000000000e+00	0.000000000000000000e+00	0.000000000000000000e+00	0.000000000000000000e+00	0.000000000000000000e+00	0.000000000000000000e+00	0.000000000000000000e+00	0.000000000000000000e+00	0.000000000000000000e+00	0.000000000000000000e+00	0.000000000000000000e+00	0.000000000000000000e+00	0.000000000000000000e+00	0.000000000000000000e+00	0.000000000000000000e+00
0.000000000000000000e+00	0.000000000000000000e+00	0.000000000000000000e+00	0.000000000000000000e+00	0.000000000000000000e+00	0.000000000000000000e+00	0.000000000000000000e+00	0.000000000000000000e+00	0.000000000000000000e+00	0.000000000000000000e+00	0.000000000000000000e+00	0.000000000000000000e+00	0.000000000000000000e+00	0.000000000000000000e+00	0.000000000000000000e+00	0.000000000000000000e+00	0.000000000000000000e+00	0.000000000000000000e+00	0.000000000000000000e+00	0.000000000000000000e+00	0.000000000000000000e+00	0.000000000000000000e+00	0.000000000000000000e+00	0.000000000000000000e+00	0.000000000000000000e+00	0.000000000000000000e+00	0.000000000000000000e+00	0.000000000000000000e+00	0.000000000000000000e+00	0.000000000000000000e+00	0.000000000000000000e+00	0.000000000000000000e+00	0.000000000000000000e+00	0.000000000000000000e+00	0.000000000000000000e+00	0.000000000000000000e+00	0.000000000000000000e+00	0.000000000000000000e+00	0.000000000000000000e+00	0.000000000000000000e+00	0.000000000000000000e+00	0.000000000000000000e+00	0.000000000000000000e+00	0.000000000000000000e+00	0.000000000000000000e+00	0.000000000000000000e+00	0.000000000000000000e+00	0.000000000000000000e+00	0.000000000000000000e+00	0.000000000000000000e+00
0.000000000000000000e+00	0.000000000000000000e+00	0.000000000000000000e+00	0.000000000000000000e+00	0.000000000000000000e+00	0.000000000000000000e+00	0.000000000000000000e+00	0.000000000000000000e+00	0.000000000000000000e+00	0.000000000000000000e+00	0.000000000000000000e+00	0.000000000000000000e+00	0.000000000000000000e+00	0.000000000000000000e+00	0.000000000000000000e+00	0.000000000000000000e+00	0.000000000000000000e+00	0.000000000000000000e+00	0.000000000000000000e+00	0.000000000000000000e+00	0.000000000000000000e+00	0.000000000000000000e+00	0.000000000000000000e+00	0.000000000000000000e+00	0.000000000000000000e+00	0.000000000000000000e+00	0.000000000000000000e+00	0.000000000000000000e+00	0.000000000000000000e+00	0.000000000000000000e+00	0.000000000000000000e+00	0.000000000000000000e+00	0.000000000000000000e+00	0.000000000000000000e+00	0.000000000000000000e+00	0.000000000000000000e+00	0.000000000000000000e+00	0.000000000000000000e+00	0.000000000000000000e+00	0.000000000000000000e+00	0.000000000000000000e+00	0.000000000000000000e+00	0.000000000000000000e+00	0.000000000000000000e+00	0.000000000000000000e+00	0.000000000000000000e+00	0.000000000000000000e+00	0.000000000000000000e+00	0.000000000000000000e+00	0.000000000000000000e+00
0.000000000000000000e+00	0.000000000000000000e+00	0.000000000000000000e+00	0.000000000000000000e+00	0.000000000000000000e+00	0.000000000000000000e+00	0.000000000000000000e+00	0.000000000000000000e+00	0.000000000000000000e+00	0.000000000000000000e+00	0.000000000000000000e+00	0.000000000000000000e+00	0.000000000000000000e+00	0.000000000000000000e+00	0.000000000000000000e+00	0.000000000000000000e+00	0.000000000000000000e+00	0.000000000000000000e+00	0.000000000000000000e+00	0.000000000000000000e+00	0.000000000000000000e+00	0.000000000000000000e+00	0.000000000000000000e+00	0.000000000000000000e+00	0.000000000000000000e+00	0.000000000000000000e+00	0.000000000000000000e+00	0.000000000000000000e+00	0.000000000000000000e+00	0.000000000000000000e+00	0.000000000000000000e+00	0.000000000000000000e+00	0.000000000000000000e+00	0.000000000000000000e+00	0.000000000000000000e+00	0.000000000000000000e+00	0.000000000000000000e+00	0.000000000000000000e+00	0.000000000000000000e+00	0.000000000000000000e+00	0.000000000000000000e+00	0.000000000000000000e+00	0.000000000000000000e+00	0.000000000000000000e+00	0.000000000000000000e+00	0.000000000000000000e+00	0.000000000000000000e+00	0.000000000000000000e+00	0.000000000000000000e+00	0.000000000000000000e+00
0.000000000000000000e+00	0.000000000000000000e+00	0.000000000000000000e+00	0.000000000000000000e+00	0.000000000000000000e+00	0.000000000000000000e+00	0.000000000000000000e+00	0.000000000000000000e+00	0.000000000000000000e+00	0.000000000000000000e+00	0.000000000000000000e+00	0.000000000000000000e+00	0.000000000000000000e+00	0.000000000000000000e+00	0.000000000000000000e+00	0.000000000000000000e+00	0.000000000000000000e+00	0.000000000000000000e+00	0.000000000000000000e+00	0.000000000000000000e+00	0.000000000000000000e+00	0.000000000000000000e+00	0.000000000000000000e+00	0.000000000000000000e+00	0.000000000000000000e+00	0.000000000000000000e+00	0.000000000000000000e+00	0.000000000000000000e+00	0.000000000000000000e+00	0.000000000000000000e+00	0.000000000000000000e+00	0.000000000000000000e+00	0.000000000000000000e+00	0.000000000000000000e+00	0.000000000000000000e+00	0.000000000000000000e+00	0.000000000000000000e+00	0.000000000000000000e+00	0.000000000000000000e+00	0.000000000000000000e+00	0.000000000000000000e+00	0.000000000000000000e+00	0.000000000000000000e+00	0.000000000000000000e+00	0.000000000000000000e+00	0.000000000000000000e+00	0.000000000000000000e+00	0.000000000000000000e+00	0.000000000000000000e+00	0.000000000000000000e+00
0.000000000000000000e+00	0.000000000000000000e+00	0.000000000000000000e+00	0.000000000000000000e+00	0.000000000000000000e+00	0.000000000000000000e+00	0.000000000000000000e+00	0.000000000000000000e+00	0.000000000000000000e+00	0.000000000000000000e+00	0.000000000000000000e+00	0.000000000000000000e+00	0.000000000000000000e+00	0.000000000000000000e+00	0.000000000000000000e+00	0.000000000000000000e+00	0.000000000000000000e+00	0.000000000000000000e+00	0.000000000000000000e+00	0.000000000000000000e+00	0.000000000000000000e+00	0.000000000000000000e+00	0.000000000000000000e+00	0.000000000000000000e+00	0.000000000000000000e+00	0.000000000000000000e+00	0.000000000000000000e+00	0.000000000000000000e+00	0.000000000000000000e+00	0.000000000000000000e+00	0.000000000000000000e+00	0.000000000000000000e+00	0.000000000000000000e+00	0.000000000000000000e+00	0.000000000000000000e+00	0.000000000000000000e+00	0.000000000000000000e+00	0.000000000000000000e+00	0.000000000000000000e+00	0.000000000000000000e+00	0.000000000000000000e+00	0.000000000000000000e+00	0.000000000000000000e+00	0.000000000000000000e+00	0.000000000000000000e+00	0.000000000000000000e+00	0.000000000000000000e+00	0.000000000000000000e+00	0.000000000000000000e+00	0.000000000000000000e+00
0.000000000000000000e+00	0.000000000000000000e+00	0.000000000000000000e+00	0.000000000000000000e+00	0.000000000000000000e+00	0.000000000000000000e+00	0.000000000000000000e+00	0.000000000000000000e+00	0.000000000000000000e+00	0.000000000000000000e+00	0.000000000000000000e+00	0.000000000000000000e+00	0.000000000000000000e+00	0.000000000000000000e+00	0.000000000000000000e+00	0.000000000000000000e+00	0.000000000000000000e+00	0.000000000000000000e+00	0.000000000000000000e+00	0.000000000000000000e+00	0.000000000000000000e+00	0.000000000000000000e+00	0.000000000000000000e+00	0.000000000000000000e+00	0.000000000000000000e+00	0.000000000000000000e+00	0.000000000000000000e+00	0.000000000000000000e+00	0.000000000000000000e+00	0.000000000000000000e+00	0.000000000000000000e+00	0.000000000000000000e+00	0.000000000000000000e+00	0.000000000000000000e+00	0.000000000000000000e+00	0.000000000000000000e+00	0.000000000000000000e+00	0.000000000000000000e+00	0.000000000000000000e+00	0.000000000000000000e+00	0.000000000000000000e+00	0.000000000000000000e+00	0.000000000000000000e+00	0.000000000000000000e+00	0.000000000000000000e+00	0.000000000000000000e+00	0.000000000000000000e+00	0.000000000000000000e+00	0.000000000000000000e+00	0.000000000000000000e+00
0.000000000000000000e+00	0.000000000000000000e+00	0.000000000000000000e+00	0.000000000000000000e+00	0.000000000000000000e+00	0.000000000000000000e+00	0.000000000000000000e+00	0.000000000000000000e+00	0.000000000000000000e+00	0.000000000000000000e+00	0.000000000000000000e+00	0.000000000000000000e+00	0.000000000000000000e+00	0.000000000000000000e+00	0.000000000000000000e+00	0.000000000000000000e+00	0.000000000000000000e+00	0.000000000000000000e+00	0.000000000000000000e+00	0.000000000000000000e+00	0.000000000000000000e+00	0.000000000000000000e+00	0.000000000000000000e+00	0.000000000000000000e+00	0.000000000000000000e+00	0.000000000000000000e+00	0.000000000000000000e+00	0.000000000000000000e+00	0.000000000000000000e+00	0.000000000000000000e+00	0.000000000000000000e+00	0.000000000000000000e+00	0.000000000000000000e+00	0.000000000000000000e+00	0.000000000000000000e+00	0.000000000000000000e+00	0.000000000000000000e+00	0.000000000000000000e+00	0.000000000000000000e+00	0.000000000000000000e+00	0.000000000000000000e+00	0.000000000000000000e+00	0.000000000000000000e+00	0.000000000000000000e+00	0.000000000000000000e+00	0.000000000000000000e+00	0.000000000000000000e+00	0.000000000000000000e+00	0.000000000000000000e+00	0.000000000000000000e+00
0.000000000000000000e+00	0.000000000000000000e+00	0.000000000000000000e+00	0.000000000000000000e+00	0.000000000000000000e+00	0.000000000000000000e+00	0.000000000000000000e+00	0.000000000000000000e+00	0.000000000000000000e+00	0.000000000000000000e+00	0.000000000000000000e+00	0.000000000000000000e+00	0.000000000000000000e+00	0.000000000000000000e+00	0.000000000000000000e+00	0.000000000000000000e+00	0.000000000000000000e+00	0.000000000000000000e+00	0.000000000000000000e+00	0.000000000000000000e+00	0.000000000000000000e+00	0.000000000000000000e+00	0.000000000000000000e+00	0.000000000000000000e+00	0.000000000000000000e+00	0.000000000000000000e+00	0.000000000000000000e+00	0.000000000000000000e+00	0.000000000000000000e+00	0.000000000000000000e+00	0.000000000000000000e+00	0.000000000000000000e+00	0.000000000000000000e+00	0.000000000000000000e+00	0.000000000000000000e+00	0.000000000000000000e+00	0.000000000000000000e+00	0.000000000000000000e+00	0.000000000000000000e+00	0.000000000000000000e+00	0.000000000000000000e+00	0.000000000000000000e+00	0.000000000000000000e+00	0.000000000000000000e+00	0.000000000000000000e+00	0.000000000000000000e+00	0.000000000000000000e+00	0.000000000000000000e+00	0.000000000000000000e+00	0.000000000000000000e+00
0.000000000000000000e+00	0.000000000000000000e+00	0.000000000000000000e+00	0.000000000000000000e+00	0.000000000000000000e+00	0.000000000000000000e+00	0.000000000000000000e+00	0.000000000000000000e+00	0.000000000000000000e+00	0.000000000000000000e+00	0.000000000000000000e+00	0.000000000000000000e+00	0.000000000000000000e+00	0.000000000000000000e+00	0.000000000000000000e+00	0.000000000000000000e+00	0.000000000000000000e+00	0.000000000000000000e+00	0.000000000000000000e+00	0.000000000000000000e+00	0.000000000000000000e+00	0.000000000000000000e+00	0.000000000000000000e+00	0.000000000000000000e+00	0.000000000000000000e+00	0.000000000000000000e+00	0.000000000000000000e+00	0.000000000000000000e+00	0.000000000000000000e+00	0.000000000000000000e+00	0.000000000000000000e+00	0.000000000000000000e+00	0.000000000000000000e+00	0.000000000000000000e+00	0.000000000000000000e+00	0.000000000000000000e+00	0.000000000000000000e+00	0.000000000000000000e+00	0.000000000000000000e+00	0.000000000000000000e+00	0.000000000000000000e+00	0.000000000000000000e+00	0.000000000000000000e+00	0.000000000000000000e+00	0.000000000000000000e+00	0.000000000000000000e+00	0.000000000000000000e+00	0.000000000000000000e+00	0.000000000000000000e+00	0.000000000000000000e+00
0.000000000000000000e+00	0.000000000000000000e+00	0.000000000000000000e+00	0.000000000000000000e+00	0.000000000000000000e+00	0.000000000000000000e+00	0.000000000000000000e+00	0.000000000000000000e+00	0.000000000000000000e+00	0.000000000000000000e+00	0.000000000000000000e+00	0.000000000000000000e+00	0.000000000000000000e+00	0.000000000000000000e+00	0.000000000000000000e+00	0.000000000000000000e+00	0.000000000000000000e+00	0.000000000000000000e+00	0.000000000000000000e+00	0.000000000000000000e+00	0.000000000000000000e+00	0.000000000000000000e+00	0.000000000000000000e+00	0.000000000000000000e+00	0.000000000000000000e+00	0.000000000000000000e+00	0.000000000000000000e+00	0.000000000000000000e+00	0.000000000000000000e+00	0.000000000000000000e+00	0.000000000000000000e+00	0.000000000000000000e+00	0.000000000000000000e+00	0.000000000000000000e+00	0.000000000000000000e+00	0.000000000000000000e+00	0.000000000000000000e+00	0.000000000000000000e+00	0.000000000000000000e+00	0.000000000000000000e+00	0.000000000000000000e+00	0.000000000000000000e+00	0.000000000000000000e+00	0.000000000000000000e+00	0.000000000000000000e+00	0.000000000000000000e+00	0.000000000000000000e+00	0.000000000000000000e+00	0.000000000000000000e+00	0.000000000000000000e+00
0.000000000000000000e+00	0.000000000000000000e+00	0.000000000000000000e+00	0.000000000000000000e+00	0.000000000000000000e+00	0.000000000000000000e+00	0.000000000000000000e+00	0.000000000000000000e+00	0.000000000000000000e+00	0.000000000000000000e+00	0.000000000000000000e+00	0.000000000000000000e+00	0.000000000000000000e+00	0.000000000000000000e+00	0.000000000000000000e+00	0.000000000000000000e+00	0.000000000000000000e+00	0.000000000000000000e+00	0.000000000000000000e+00	0.000000000000000000e+00	0.000000000000000000e+00	0.000000000000000000e+00	0.000000000000000000e+00	0.000000000000000000e+00	0.000000000000000000e+00	0.000000000000000000e+00	0.000000000000000000e+00	0.000000000000000000e+00	0.000000000000000000e+00	0.000000000000000000e+00	0.000000000000000000e+00	0.000000000000000000e+00	0.000000000000000000e+00	0.000000000000000000e+00	0.000000000000000000e+00	0.000000000000000000e+00	0.000000000000000000e+00	0.000000000000000000e+00	0.000000000000000000e+00	0.000000000000000000e+00	0.000000000000000000e+00	0.000000000000000000e+00	0.000000000000000000e+00	0.000000000000000000e+00	0.000000000000000000e+00	0.000000000000000000e+00	0.000000000000000000e+00	0.000000000000000000e+00	0.000000000000000000e+00	0.000000000000000000e+00
0.000000000000000000e+00	0.000000000000000000e+00	0.000000000000000000e+00	0.000000000000000000e+00	0.000000000000000000e+00	0.000000000000000000e+00	0.000000000000000000e+00	0.000000000000000000e+00	0.000000000000000000e+00	0.000000000000000000e+00	0.000000000000000000e+00	0.000000000000000000e+00	0.000000000000000000e+00	0.000000000000000000e+00	0.000000000000000000e+00	0.000000000000000000e+00	0.000000000000000000e+00	0.000000000000000000e+00	0.000000000000000000e+00	0.000000000000000000e+00	0.000000000000000000e+00	0.000000000000000000e+00	0.000000000000000000e+00	0.000000000000000000e+00	0.000000000000000000e+00	0.000000000000000000e+00	0.000000000000000000e+00	0.000000000000000000e+00	0.000000000000000000e+00	0.000000000000000000e+00	0.000000000000000000e+00	0.000000000000000000e+00	0.000000000000000000e+00	0.000000000000000000e+00	0.000000000000000000e+00	0.000000000000000000e+00	0.000000000000000000e+00	0.000000000000000000e+00	0.000000000000000000e+00	0.000000000000000000e+00	0.000000000000000000e+00	0.000000000000000000e+00	0.000000000000000000e+00	0.000000000000000000e+00	0.000000000000000000e+00	0.000000000000000000e+00	0.000000000000000000e+00	0.000000000000000000e+00	0.000000000000000000e+00	0.000000000000000000e+00
0.000000000000000000e+00	0.000000000000000000e+00	0.000000000000000000e+00	0.000000000000000000e+00	0.000000000000000000e+00	0.000000000000000000e+00	0.000000000000000000e+00	0.000000000000000000e+00	0.000000000000000000e+00	0.000000000000000000e+00	0.000000000000000000e+00	0.000000000000000000e+00	0.000000000000000000e+00	0.000000000000000000e+00	0.000000000000000000e+00	0.000000000000000000e+00	0.000000000000000000e+00	0.000000000000000000e+00	0.000000000000000000e+00	0.000000000000000000e+00	0.000000000000000000e+00	0.000000000000000000e+00	0.000000000000000000e+00	0.000000000000000000e+00	0.000000000000000000e+00	0.000000000000000000e+00	0.000000000000000000e+00	0.000000000000000000e+00	0.000000000000000000e+00	0.000000000000000000e+00	0.000000000000000000e+00	0.000000000000000000e+00	0.000000000000000000e+00	0.000000000000000000e+00	0.000000000000000000e+00	0.000000000000000000e+00	0.000000000000000000e+00	0.000000000000000000e+00	0.000000000000000000e+00	0.000000000000000000e+00	0.000000000000000000e+00	0.000000000000000000e+00	0.000000000000000000e+00	0.000000000000000000e+00	0.000000000000000000e+00	0.000000000000000000e+00	0.000000000000000000e+00	0.000000000000000000e+00	0.000000000000000000e+00	0.000000000000000000e+00
[truncated: 50 more columns]
