# Supplementary material for: Visualization of two architectures in class-II CAP-dependent transcription activation
Source: PLoS Biol. 2020 Apr 20;18(4):e3000706. doi: 10.1371/journal.pbio.3000706 (PMC7192510; doi:10.1371/journal.pbio.3000706)
Supplement: S4 Data — (ZIP) [file pbio.3000706.s018.zip › S4A_Half-map_PlotsCAPTAC9.csv]

1.00E+00	1.00E+00	1.00E+00	1.00E+00	1.00E+00
1.00E+00	1.00E+00	1.00E+00	1.00E+00	1.00E+00
1.00E+00	1.00E+00	1.00E+00	1.00E+00	1.00E+00
1.00E+00	1.00E+00	1.00E+00	1.00E+00	1.00E+00
1.00E+00	1.00E+00	9.99E-01	9.99E-01	1.00E+00
9.99E-01	1.00E+00	9.99E-01	9.99E-01	1.00E+00
1.00E+00	9.98E-01	9.99E-01	9.97E-01	9.99E-01
9.99E-01	9.99E-01	9.99E-01	9.98E-01	9.99E-01
9.99E-01	9.98E-01	1.00E+00	9.96E-01	9.99E-01
9.99E-01	9.98E-01	1.00E+00	9.97E-01	9.99E-01
9.99E-01	9.98E-01	9.99E-01	9.96E-01	9.98E-01
9.99E-01	9.98E-01	9.99E-01	9.93E-01	9.98E-01
1.00E+00	9.97E-01	9.99E-01	9.95E-01	9.98E-01
9.99E-01	9.96E-01	9.99E-01	9.89E-01	9.98E-01
9.98E-01	9.95E-01	9.98E-01	9.90E-01	9.97E-01
9.97E-01	9.93E-01	9.97E-01	9.87E-01	9.97E-01
9.97E-01	9.93E-01	9.96E-01	9.83E-01	9.96E-01
9.95E-01	9.93E-01	9.95E-01	9.81E-01	9.95E-01
9.96E-01	9.89E-01	9.91E-01	9.79E-01	9.94E-01
9.95E-01	9.87E-01	9.86E-01	9.65E-01	9.92E-01
9.93E-01	9.77E-01	9.87E-01	9.63E-01	9.89E-01
9.91E-01	9.62E-01	9.87E-01	9.53E-01	9.87E-01
9.93E-01	9.55E-01	9.84E-01	9.46E-01	9.86E-01
9.91E-01	9.46E-01	9.81E-01	9.49E-01	9.86E-01
9.88E-01	9.39E-01	9.77E-01	9.37E-01	9.86E-01
9.91E-01	9.38E-01	9.69E-01	9.40E-01	9.85E-01
9.92E-01	9.28E-01	9.51E-01	9.31E-01	9.82E-01
9.90E-01	9.00E-01	9.29E-01	9.00E-01	9.77E-01
9.88E-01	8.72E-01	8.98E-01	8.68E-01	9.70E-01
9.86E-01	7.83E-01	8.46E-01	8.23E-01	9.61E-01
9.88E-01	6.87E-01	7.83E-01	7.58E-01	9.50E-01
9.87E-01	5.95E-01	7.36E-01	6.98E-01	9.39E-01
9.81E-01	5.61E-01	7.08E-01	6.52E-01	9.28E-01
9.70E-01	5.51E-01	6.37E-01	6.10E-01	9.08E-01
9.48E-01	5.12E-01	5.47E-01	5.77E-01	8.87E-01
9.20E-01	3.81E-01	5.54E-01	5.54E-01	8.72E-01
8.99E-01	3.15E-01	5.07E-01	5.26E-01	8.62E-01
9.05E-01	3.42E-01	3.89E-01	5.09E-01	8.41E-01
9.10E-01	2.66E-01	3.91E-01	4.75E-01	8.05E-01
9.13E-01	1.84E-01	4.55E-01	4.50E-01	7.73E-01
9.03E-01	1.60E-01	4.53E-01	4.13E-01	7.37E-01
8.95E-01	1.12E-01	3.82E-01	3.83E-01	7.02E-01
8.70E-01	1.43E-01	3.23E-01	3.56E-01	6.57E-01
8.39E-01	1.66E-01	2.57E-01	3.42E-01	6.20E-01
8.06E-01	1.26E-01	2.68E-01	3.30E-01	5.93E-01
7.56E-01	7.09E-02	2.84E-01	3.13E-01	5.56E-01
7.03E-01	1.37E-01	2.14E-01	2.97E-01	5.29E-01
6.56E-01	1.61E-01	1.50E-01	2.60E-01	4.94E-01
6.51E-01	1.39E-01	7.95E-02	2.36E-01	4.57E-01
6.17E-01	8.67E-02	7.48E-02	2.22E-01	4.15E-01
5.37E-01	5.26E-02	9.61E-02	2.05E-01	3.80E-01
4.69E-01	4.78E-02	1.26E-01	1.97E-01	3.61E-01
5.13E-01	1.37E-02	1.33E-01	2.00E-01	3.49E-01
5.77E-01	7.17E-03	7.56E-02	1.81E-01	3.25E-01
5.31E-01	6.70E-03	5.77E-02	1.63E-01	2.95E-01
4.49E-01	-2.61E-02	8.65E-02	1.49E-01	2.71E-01
4.31E-01	-2.58E-02	1.28E-01	1.53E-01	2.62E-01
4.01E-01	4.92E-02	1.39E-01	1.44E-01	2.64E-01
3.54E-01	3.50E-02	9.40E-02	1.43E-01	2.54E-01
3.73E-01	-1.33E-02	5.35E-02	1.38E-01	2.53E-01
4.28E-01	-7.18E-02	3.92E-02	1.37E-01	2.41E-01
3.63E-01	-1.05E-01	2.15E-02	1.26E-01	2.21E-01
2.67E-01	-4.03E-02	2.70E-02	1.20E-01	2.09E-01
2.28E-01	4.37E-02	5.53E-02	1.12E-01	1.93E-01
2.45E-01	5.92E-02	8.45E-02	9.70E-02	1.75E-01
2.54E-01	-2.53E-03	1.06E-01	9.54E-02	1.66E-01
2.21E-01	-6.75E-02	1.13E-01	8.94E-02	1.46E-01
2.24E-01	-5.57E-02	6.78E-02	7.86E-02	1.32E-01
2.64E-01	1.04E-02	1.09E-02	6.50E-02	1.21E-01
2.15E-01	5.57E-02	-3.15E-02	6.43E-02	1.16E-01
1.51E-01	2.20E-02	-6.51E-02	4.74E-02	1.02E-01
1.61E-01	1.15E-02	-3.68E-02	3.79E-02	9.44E-02
0.00E+00	0.00E+00	0.00E+00	4.71E-02	1.07E-01
0.00E+00	0.00E+00	0.00E+00	6.45E-02	1.19E-01
0.00E+00	0.00E+00	0.00E+00	6.21E-02	1.02E-01
0.00E+00	0.00E+00	0.00E+00	5.32E-02	8.33E-02
0.00E+00	0.00E+00	0.00E+00	5.35E-02	7.63E-02
0.00E+00	0.00E+00	0.00E+00	4.14E-02	6.03E-02
0.00E+00	0.00E+00	0.00E+00	2.99E-02	4.87E-02
0.00E+00	0.00E+00	0.00E+00	2.59E-02	4.07E-02
0.00E+00	0.00E+00	0.00E+00	2.35E-02	3.53E-02
0.00E+00	0.00E+00	0.00E+00	2.71E-02	3.22E-02
0.00E+00	0.00E+00	0.00E+00	2.93E-02	3.71E-02
0.00E+00	0.00E+00	0.00E+00	2.13E-02	2.65E-02
0.00E+00	0.00E+00	0.00E+00	9.01E-03	1.54E-02
0.00E+00	0.00E+00	0.00E+00	1.05E-02	1.23E-02
0.00E+00	0.00E+00	0.00E+00	1.63E-03	3.72E-03
0.00E+00	0.00E+00	0.00E+00	-3.88E-03	-2.36E-04
0.00E+00	0.00E+00	0.00E+00	8.25E-03	1.11E-02
0.00E+00	0.00E+00	0.00E+00	6.57E-03	1.58E-02
0.00E+00	0.00E+00	0.00E+00	1.66E-02	2.37E-02
0.00E+00	0.00E+00	0.00E+00	1.95E-02	2.86E-02
0.00E+00	0.00E+00	0.00E+00	1.79E-02	1.90E-02
0.00E+00	0.00E+00	0.00E+00	1.47E-02	1.60E-02
0.00E+00	0.00E+00	0.00E+00	2.62E-03	9.70E-03
0.00E+00	0.00E+00	0.00E+00	-7.34E-03	-1.45E-03
0.00E+00	0.00E+00	0.00E+00	-2.80E-03	2.35E-03
0.00E+00	0.00E+00	0.00E+00	6.13E-03	1.54E-02
0.00E+00	0.00E+00	0.00E+00	1.27E-02	1.65E-02
0.00E+00	0.00E+00	0.00E+00	6.27E-03	7.58E-03
0.00E+00	0.00E+00	0.00E+00	4.33E-03	3.74E-03
0.00E+00	0.00E+00	0.00E+00	1.23E-02	1.35E-02
0.00E+00	0.00E+00	0.00E+00	2.19E-02	2.25E-02
0.00E+00	0.00E+00	0.00E+00	2.04E-02	2.20E-02
0.00E+00	0.00E+00	0.00E+00	1.33E-02	1.80E-02
0.00E+00	0.00E+00	0.00E+00	1.26E-02	1.69E-02
0.00E+00	0.00E+00	0.00E+00	7.82E-03	4.45E-03
0.00E+00	0.00E+00	0.00E+00	-5.29E-03	-1.19E-02
0.00E+00	0.00E+00	0.00E+00	-7.45E-03	-5.47E-03
0.00E+00	0.00E+00	0.00E+00	1.91E-04	5.27E-03
0.00E+00	0.00E+00	0.00E+00	1.63E-03	5.13E-03
0.00E+00	0.00E+00	0.00E+00	1.23E-03	2.97E-03
0.00E+00	0.00E+00	0.00E+00	2.19E-03	6.31E-03
0.00E+00	0.00E+00	0.00E+00	3.09E-03	7.44E-03
0.00E+00	0.00E+00	0.00E+00	-1.07E-04	5.70E-04
0.00E+00	0.00E+00	0.00E+00	-1.55E-02	-1.41E-02
0.00E+00	0.00E+00	0.00E+00	-6.78E-03	-3.45E-03
0.00E+00	0.00E+00	0.00E+00	5.50E-03	4.22E-03
0.00E+00	0.00E+00	0.00E+00	6.61E-03	7.77E-03
0.00E+00	0.00E+00	0.00E+00	1.09E-02	8.15E-03
0.00E+00	0.00E+00	0.00E+00	1.86E-02	1.03E-02
0.00E+00	0.00E+00	0.00E+00	1.86E-02	1.28E-02
0.00E+00	0.00E+00	0.00E+00	1.13E-02	9.02E-03
0.00E+00	0.00E+00	0.00E+00	8.97E-03	8.63E-03
0.00E+00	0.00E+00	0.00E+00	6.42E-03	6.44E-03
0.00E+00	0.00E+00	0.00E+00	8.68E-05	3.82E-04
0.00E+00	0.00E+00	0.00E+00	-4.79E-03	-4.05E-03
0.00E+00	0.00E+00	0.00E+00	-9.78E-03	-6.35E-03
0.00E+00	0.00E+00	0.00E+00	-3.39E-03	-2.96E-03
0.00E+00	0.00E+00	0.00E+00	2.07E-04	-3.29E-03
0.00E+00	0.00E+00	0.00E+00	-1.51E-03	-7.43E-03
0.00E+00	0.00E+00	0.00E+00	1.57E-04	-4.98E-03
0.00E+00	0.00E+00	0.00E+00	5.89E-04	-1.34E-03
0.00E+00	0.00E+00	0.00E+00	4.78E-03	6.66E-03
0.00E+00	0.00E+00	0.00E+00	1.76E-02	2.30E-02
0.00E+00	0.00E+00	0.00E+00	1.95E-02	3.03E-02
0.00E+00	0.00E+00	0.00E+00	9.29E-03	1.57E-02
0.00E+00	0.00E+00	0.00E+00	-6.58E-03	-7.49E-03
0.00E+00	0.00E+00	0.00E+00	-6.99E-03	-1.02E-02
0.00E+00	0.00E+00	0.00E+00	-1.91E-03	-5.21E-03
0.00E+00	0.00E+00	0.00E+00	-2.02E-04	-2.83E-03
0.00E+00	0.00E+00	0.00E+00	-2.97E-03	-1.24E-04
0.00E+00	0.00E+00	0.00E+00	-2.93E-03	3.53E-05
0.00E+00	0.00E+00	0.00E+00	-4.73E-03	-1.91E-03
0.00E+00	0.00E+00	0.00E+00	-1.18E-03	2.15E-03
0.00E+00	0.00E+00	0.00E+00	2.99E-03	3.76E-03
0.00E+00	0.00E+00	0.00E+00	8.74E-03	9.21E-03
0.00E+00	0.00E+00	0.00E+00	7.35E-03	5.38E-03
0.00E+00	0.00E+00	0.00E+00	6.71E-03	7.97E-03
0.00E+00	0.00E+00	0.00E+00	-3.25E-03	3.81E-03
0.00E+00	0.00E+00	0.00E+00	-1.19E-03	1.56E-03
0.00E+00	0.00E+00	0.00E+00	1.03E-03	-5.96E-05
0.00E+00	0.00E+00	0.00E+00	-3.53E-03	-4.70E-03
0.00E+00	0.00E+00	0.00E+00	4.44E-03	3.42E-03
0.00E+00	0.00E+00	0.00E+00	1.04E-02	9.94E-03
0.00E+00	0.00E+00	0.00E+00	1.03E-02	9.56E-03
0.00E+00	0.00E+00	0.00E+00	5.08E-03	2.71E-03
0.00E+00	0.00E+00	0.00E+00	-1.09E-03	-1.90E-03
0.00E+00	0.00E+00	0.00E+00	-1.08E-03	-2.99E-04
0.00E+00	0.00E+00	0.00E+00	-3.01E-03	-3.93E-03
0.00E+00	0.00E+00	0.00E+00	7.02E-04	-4.93E-03
0.00E+00	0.00E+00	0.00E+00	2.60E-03	-2.02E-03
0.00E+00	0.00E+00	0.00E+00	9.26E-03	5.03E-03
0.00E+00	0.00E+00	0.00E+00	4.84E-03	5.01E-03
0.00E+00	0.00E+00	0.00E+00	-1.92E-03	1.96E-03
0.00E+00	0.00E+00	0.00E+00	1.83E-03	3.42E-03
0.00E+00	0.00E+00	0.00E+00	5.85E-03	1.01E-02
0.00E+00	0.00E+00	0.00E+00	7.06E-03	1.61E-02
0.00E+00	0.00E+00	0.00E+00	7.82E-03	1.41E-02
0.00E+00	0.00E+00	0.00E+00	9.89E-03	1.45E-02
0.00E+00	0.00E+00	0.00E+00	1.20E-02	1.63E-02
0.00E+00	0.00E+00	0.00E+00	6.06E-03	8.18E-03
0.00E+00	0.00E+00	0.00E+00	3.58E-03	4.15E-03
0.00E+00	0.00E+00	0.00E+00	7.47E-03	9.32E-03
0.00E+00	0.00E+00	0.00E+00	6.78E-03	6.61E-03
0.00E+00	0.00E+00	0.00E+00	4.79E-05	1.49E-03
0.00E+00	0.00E+00	0.00E+00	-5.63E-03	-2.91E-03
0.00E+00	0.00E+00	0.00E+00	-4.84E-03	-3.98E-03
0.00E+00	0.00E+00	0.00E+00	-2.81E-03	-9.17E-04
0.00E+00	0.00E+00	0.00E+00	6.33E-04	-4.98E-03
0.00E+00	0.00E+00	0.00E+00	-4.83E-04	-6.39E-03
0.00E+00	0.00E+00	0.00E+00	-1.97E-03	-1.69E-03
0.00E+00	0.00E+00	0.00E+00	-9.95E-04	3.50E-03
0.00E+00	0.00E+00	0.00E+00	-2.05E-04	5.08E-03
0.00E+00	0.00E+00	0.00E+00	-1.63E-03	7.68E-04
0.00E+00	0.00E+00	0.00E+00	-3.84E-03	2.69E-03
0.00E+00	0.00E+00	0.00E+00	1.02E-03	9.54E-03
0.00E+00	0.00E+00	0.00E+00	1.84E-03	1.05E-02
0.00E+00	0.00E+00	0.00E+00	1.33E-03	7.93E-03
0.00E+00	0.00E+00	0.00E+00	1.60E-03	8.17E-03
0.00E+00	0.00E+00	0.00E+00	4.20E-03	1.47E-02
0.00E+00	0.00E+00	0.00E+00	8.09E-03	2.04E-02
