# Supplementary material for: Visualization of two architectures in class-II CAP-dependent transcription activation
Source: PLoS Biol. 2020 Apr 20;18(4):e3000706. doi: 10.1371/journal.pbio.3000706 (PMC7192510; doi:10.1371/journal.pbio.3000706)
Supplement: S4 Data — (ZIP) [file pbio.3000706.s018.zip › S4A_Half-map_ResEMCAPTAC9OutglobalFSC.csv]

0.0	0.0	1.0
0.0026041666666666665	0.0028935185185185184	0.999997292623017
0.005208333333333333	0.005787037037037037	0.9999843099482975
0.0078125	0.008680555555555556	0.9998794790226567
0.010416666666666666	0.011574074074074073	0.9996759001678687
0.013020833333333334	0.014467592592592593	0.9995462749702534
0.015625	0.017361111111111112	0.9993156189301398
0.018229166666666668	0.02025462962962963	0.9990677187344389
0.020833333333333332	0.023148148148148147	0.9989359556238135
0.0234375	0.026041666666666664	0.9986297236521924
0.026041666666666668	0.028935185185185185	0.9983407983537762
0.028645833333333332	0.0318287037037037	0.9980996609011368
0.03125	0.034722222222222224	0.9980598523457765
0.033854166666666664	0.037615740740740734	0.9978942365238499
0.036458333333333336	0.04050925925925926	0.9973084138264359
0.0390625	0.043402777777777776	0.9965150840095643
0.041666666666666664	0.046296296296296294	0.9959458299018474
0.044270833333333336	0.04918981481481482	0.9950613601864842
0.046875	0.05208333333333333	0.9935708655573329
0.049479166666666664	0.054976851851851846	0.9916663908764488
0.052083333333333336	0.05787037037037037	0.9892613880005755
0.0546875	0.06076388888888889	0.9873760397819348
0.057291666666666664	0.0636574074074074	0.9859127474149633
0.059895833333333336	0.06655092592592593	0.9859965626884819
0.0625	0.06944444444444445	0.9857390442088053
0.06510416666666667	0.07233796296296297	0.9846711454150523
0.06770833333333333	0.07523148148148147	0.9821080060434435
0.0703125	0.078125	0.9766369051834795
0.07291666666666667	0.08101851851851852	0.9701204270707645
0.07552083333333333	0.08391203703703703	0.9612686262264477
0.078125	0.08680555555555555	0.9501670333766697
0.08072916666666667	0.08969907407407408	0.939330385603566
0.08333333333333333	0.09259259259259259	0.9282561884347118
0.0859375	0.0954861111111111	0.9075784642692991
0.08854166666666667	0.09837962962962964	0.8872168400949502
0.09114583333333333	0.10127314814814814	0.8718868189261397
0.09375	0.10416666666666666	0.8615856287277127
0.09635416666666667	0.10706018518518519	0.8406509368844527
0.09895833333333333	0.10995370370370369	0.8054083815406569
0.1015625	0.11284722222222222	0.772823427711572
0.10416666666666667	0.11574074074074074	0.7372290528897277
0.10677083333333333	0.11863425925925924	0.7024988207911894
0.109375	0.12152777777777778	0.6565921328082128
0.11197916666666667	0.1244212962962963	0.619685960233269
0.11458333333333333	0.1273148148148148	0.5933448775687143
0.1171875	0.13020833333333334	0.5558442623179505
0.11979166666666667	0.13310185185185186	0.5292377670499699
0.12239583333333333	0.13599537037037035	0.4935522405980714
0.125	0.1388888888888889	0.4572466725000216
0.12760416666666666	0.14178240740740738	0.4147635316890274
0.13020833333333334	0.14467592592592593	0.3797633344004084
0.1328125	0.14756944444444445	0.3614613059559113
0.13541666666666666	0.15046296296296294	0.34938199966027744
0.13802083333333334	0.15335648148148148	0.32483389200702606
0.140625	0.15625	0.29468482662816076
0.14322916666666666	0.15914351851851852	0.27071856049711535
0.14583333333333334	0.16203703703703703	0.2617609684973639
0.1484375	0.16493055555555555	0.26423040699430494
0.15104166666666666	0.16782407407407407	0.25385609554610894
0.15364583333333334	0.1707175925925926	0.25336038647676445
0.15625	0.1736111111111111	0.24107322495236133
0.15885416666666666	0.17650462962962962	0.22104660867343376
0.16145833333333334	0.17939814814814817	0.20888013550527046
0.1640625	0.18229166666666666	0.19250950450982107
0.16666666666666666	0.18518518518518517	0.1745931553600655
0.16927083333333334	0.18807870370370372	0.16587940149922878
0.171875	0.1909722222222222	0.14622288005027687
0.17447916666666666	0.19386574074074073	0.13188014926680988
0.17708333333333334	0.19675925925925927	0.1208695980662508
0.1796875	0.19965277777777776	0.11578127667706112
0.18229166666666666	0.20254629629629628	0.10189009200201407
0.18489583333333334	0.20543981481481483	0.09437268645160293
0.1875	0.20833333333333331	0.10691761678481215
0.19010416666666666	0.21122685185185183	0.11882210971625207
0.19270833333333334	0.21412037037037038	0.10224878652941896
0.1953125	0.2170138888888889	0.08332102677529758
0.19791666666666666	0.21990740740740738	0.07629222171979011
0.20052083333333334	0.22280092592592593	0.06028507118418073
0.203125	0.22569444444444445	0.04869120649283796
0.20572916666666666	0.22858796296296294	0.0407121381888121
0.20833333333333334	0.23148148148148148	0.035311122645810905
0.2109375	0.234375	0.032231821303669986
0.21354166666666666	0.2372685185185185	0.0371164755489375
0.21614583333333334	0.24016203703703703	0.026507497869141868
0.21875	0.24305555555555555	0.015400353093539368
0.22135416666666666	0.24594907407407407	0.012345280915124731
0.22395833333333334	0.2488425925925926	0.0037163962923738515
0.2265625	0.2517361111111111	-0.00023593376411980448
0.22916666666666666	0.2546296296296296	0.011135821263078638
0.23177083333333334	0.25752314814814814	0.015819980865880507
0.234375	0.2604166666666667	0.023731251594448912
0.23697916666666666	0.2633101851851852	0.028621385968345806
0.23958333333333334	0.2662037037037037	0.01901941810864204
0.2421875	0.2690972222222222	0.015993534322805623
0.24479166666666666	0.2719907407407407	0.00970220143498721
0.24739583333333334	0.27488425925925924	-0.001447643179766163
0.25	0.2777777777777778	0.0023502927670146128
0.2526041666666667	0.28067129629629634	0.015420377690769444
0.2552083333333333	0.28356481481481477	0.016450540127830513
0.2578125	0.2864583333333333	0.0075787409234476496
0.2604166666666667	0.28935185185185186	0.0037432369787612422
0.2630208333333333	0.29224537037037035	0.01353469771853736
0.265625	0.2951388888888889	0.02245197598276164
0.2682291666666667	0.29803240740740744	0.021997080740448892
0.2708333333333333	0.3009259259259259	0.01802212775014327
0.2734375	0.3038194444444444	0.016853153133274647
0.2760416666666667	0.30671296296296297	0.0044519643877601245
0.2786458333333333	0.30960648148148145	-0.011852287196529787
0.28125	0.3125	-0.005473639723926718
0.2838541666666667	0.31539351851851855	0.005273442368265567
0.2864583333333333	0.31828703703703703	0.00513034017697182
0.2890625	0.3211805555555555	0.0029719802722309686
0.2916666666666667	0.32407407407407407	0.006305296370453866
0.2942708333333333	0.32696759259259256	0.007435406909077485
0.296875	0.3298611111111111	0.0005698739777378819
0.2994791666666667	0.33275462962962965	-0.014079084770891143
0.3020833333333333	0.33564814814814814	-0.0034496523210123292
0.3046875	0.3385416666666667	0.004219386774345701
0.3072916666666667	0.3414351851851852	0.007772883964016802
0.3098958333333333	0.34432870370370366	0.008145767360385407
0.3125	0.3472222222222222	0.010344835080648838
0.3151041666666667	0.35011574074074076	0.012835989600494618
0.3177083333333333	0.35300925925925924	0.009020744405539302
0.3203125	0.3559027777777778	0.00862767269312198
0.3229166666666667	0.35879629629629634	0.006443244079421235
0.3255208333333333	0.36168981481481477	0.0003815941108875653
0.328125	0.3645833333333333	-0.004047878136450425
0.3307291666666667	0.36747685185185186	-0.0063501645280117204
0.3333333333333333	0.37037037037037035	-0.002960913171879358
0.3359375	0.3732638888888889	-0.0032878008506180456
0.3385416666666667	0.37615740740740744	-0.00743240498151493
0.3411458333333333	0.3790509259259259	-0.0049763857837397014
0.34375	0.3819444444444444	-0.0013417179152792674
0.3463541666666667	0.38483796296296297	0.006655814426659947
0.3489583333333333	0.38773148148148145	0.02300222629535431
0.3515625	0.390625	0.030345699525934473
0.3541666666666667	0.39351851851851855	0.01567188093751906
0.3567708333333333	0.396412037037037	-0.007487108039827406
0.359375	0.3993055555555555	-0.010166634722778855
0.3619791666666667	0.40219907407407407	-0.005210942850843627
0.3645833333333333	0.40509259259259256	-0.0028275133631555436
0.3671875	0.4079861111111111	-0.0001235884124940556
0.3697916666666667	0.41087962962962965	3.525186135244109e-05
0.3723958333333333	0.41377314814814814	-0.0019052708970791834
0.375	0.41666666666666663	0.0021495764760387044
0.3776041666666667	0.4195601851851852	0.0037616652595745636
0.3802083333333333	0.42245370370370366	0.009214916472751565
0.3828125	0.4253472222222222	0.005375523122015027
0.3854166666666667	0.42824074074074076	0.007972327168620771
0.3880208333333333	0.43113425925925924	0.0038109185551857216
0.390625	0.4340277777777778	0.001562310711229816
0.3932291666666667	0.4369212962962963	-5.955039356406392e-05
0.3958333333333333	0.43981481481481477	-0.00470017572089101
0.3984375	0.4427083333333333	0.003420903035043969
0.4010416666666667	0.44560185185185186	0.009943304239988082
0.4036458333333333	0.44849537037037035	0.009564454884809882
0.40625	0.4513888888888889	0.002710833589863159
0.4088541666666667	0.45428240740740744	-0.001896155625842828
0.4114583333333333	0.4571759259259259	-0.0002988389820976372
0.4140625	0.4600694444444444	-0.0039275453936782065
0.4166666666666667	0.46296296296296297	-0.0049283579506686544
0.4192708333333333	0.46585648148148145	-0.002024765703959188
0.421875	0.46875	0.005027693466324628
0.4244791666666667	0.47164351851851855	0.005005598196353535
0.4270833333333333	0.474537037037037	0.001960119545881389
0.4296875	0.4774305555555555	0.003415555420679457
0.4322916666666667	0.48032407407407407	0.010060056523381896
0.4348958333333333	0.48321759259259256	0.016117285584607798
0.4375	0.4861111111111111	0.014080806773757745
0.4401041666666667	0.48900462962962965	0.014468097207643901
0.4427083333333333	0.49189814814814814	0.016298183258649814
0.4453125	0.49479166666666663	0.008182243200144225
0.4479166666666667	0.4976851851851852	0.0041543926431358985
0.4505208333333333	0.5005787037037037	0.009324400219176283
0.453125	0.5034722222222222	0.006607484638287637
0.4557291666666667	0.5063657407407407	0.0014898297223576253
0.4583333333333333	0.5092592592592592	-0.0029135287852097807
0.4609375	0.5121527777777778	-0.003981285423656917
0.4635416666666667	0.5150462962962963	-0.0009172950492361788
0.4661458333333333	0.5179398148148148	-0.0049799557219579
0.46875	0.5208333333333334	-0.006390402837912577
0.4713541666666667	0.5237268518518519	-0.0016879573311217833
0.4739583333333333	0.5266203703703703	0.0034968196691468638
0.4765625	0.5295138888888888	0.00508396770108212
0.4791666666666667	0.5324074074074074	0.00076845467079116
0.4817708333333333	0.5353009259259259	0.002685966402369155
0.484375	0.5381944444444444	0.00953714387504688
0.4869791666666667	0.541087962962963	0.010506394866468805
0.4895833333333333	0.5439814814814814	0.007928883913813616
0.4921875	0.546875	0.008165535744263343
0.4947916666666667	0.5497685185185185	0.014670417012724915
0.4973958333333333	0.552662037037037	0.02042083218405343
0.5	0.5555555555555556	0.0120044768889964
