# Supplementary material for: Visualization of two architectures in class-II CAP-dependent transcription activation
Source: PLoS Biol. 2020 Apr 20;18(4):e3000706. doi: 10.1371/journal.pbio.3000706 (PMC7192510; doi:10.1371/journal.pbio.3000706)
Supplement: S4 Data — (ZIP) [file pbio.3000706.s018.zip › S4B_Model-to-map_histogram_raw.csv]

1.000000000000000000e+00	1.000000000000000000e+00	1.000000000000000000e+00	1.000000000000000000e+00	1.000000000000000000e+00	1.000000000000000000e+00	1.000000000000000000e+00	1.000000000000000000e+00	1.000000000000000000e+00	1.000000000000000000e+00	1.000000000000000000e+00	1.000000000000000000e+00	1.000000000000000000e+00	1.000000000000000000e+00	1.000000000000000000e+00	1.000000000000000000e+00	1.000000000000000000e+00	1.000000000000000000e+00	1.000000000000000000e+00	1.000000000000000000e+00	1.000000000000000000e+00	1.000000000000000000e+00	1.000000000000000000e+00	1.000000000000000000e+00	1.000000000000000000e+00	1.000000000000000000e+00	1.000000000000000000e+00	1.000000000000000000e+00	1.000000000000000000e+00	1.000000000000000000e+00	1.000000000000000000e+00	1.000000000000000000e+00	1.000000000000000000e+00	1.000000000000000000e+00	1.000000000000000000e+00	1.000000000000000000e+00	1.000000000000000000e+00	1.000000000000000000e+00	1.000000000000000000e+00	1.000000000000000000e+00	1.000000000000000000e+00	1.000000000000000000e+00	1.000000000000000000e+00	1.000000000000000000e+00	1.000000000000000000e+00	1.000000000000000000e+00	1.000000000000000000e+00	1.000000000000000000e+00	1.000000000000000000e+00	1.000000000000000000e+00
1.000000000000000000e+00	1.000000000000000000e+00	1.000000000000000000e+00	1.000000000000000000e+00	1.000000000000000000e+00	1.000000000000000000e+00	1.000000000000000000e+00	1.000000000000000000e+00	1.000000000000000000e+00	1.000000000000000000e+00	1.000000000000000000e+00	1.000000000000000000e+00	1.000000000000000000e+00	1.000000000000000000e+00	1.000000000000000000e+00	1.000000000000000000e+00	1.000000000000000000e+00	1.000000000000000000e+00	1.000000000000000000e+00	1.000000000000000000e+00	1.000000000000000000e+00	1.000000000000000000e+00	1.000000000000000000e+00	1.000000000000000000e+00	1.000000000000000000e+00	1.000000000000000000e+00	1.000000000000000000e+00	1.000000000000000000e+00	1.000000000000000000e+00	1.000000000000000000e+00	1.000000000000000000e+00	1.000000000000000000e+00	1.000000000000000000e+00	1.000000000000000000e+00	1.000000000000000000e+00	1.000000000000000000e+00	1.000000000000000000e+00	1.000000000000000000e+00	1.000000000000000000e+00	1.000000000000000000e+00	1.000000000000000000e+00	1.000000000000000000e+00	1.000000000000000000e+00	1.000000000000000000e+00	1.000000000000000000e+00	1.000000000000000000e+00	1.000000000000000000e+00	1.000000000000000000e+00	1.000000000000000000e+00	1.000000000000000000e+00
9.999940991401672363e-01	9.999608993530273438e-01	9.999884963035583496e-01	9.999830722808837891e-01	9.999940991401672363e-01	9.999831318855285645e-01	9.999896883964538574e-01	9.999994635581970215e-01	9.999904036521911621e-01	9.999982118606567383e-01	9.999889135360717773e-01	9.999852180480957031e-01	9.999966025352478027e-01	9.999521374702453613e-01	9.999889135360717773e-01	9.999870061874389648e-01	9.999552965164184570e-01	9.999192953109741211e-01	9.999999403953552246e-01	9.999870061874389648e-01	9.999940991401672363e-01	9.999608993530273438e-01	9.999884963035583496e-01	9.999830722808837891e-01	9.999940991401672363e-01	9.999871253967285156e-01	9.999988675117492676e-01	9.999970793724060059e-01	9.999893307685852051e-01	9.999871253967285156e-01	9.999884963035583496e-01	9.999830722808837891e-01	9.999940991401672363e-01	9.999608993530273438e-01	9.999884963035583496e-01	9.999993443489074707e-01	9.999904036521911621e-01	9.999982118606567383e-01	9.999896883964538574e-01	9.999994635581970215e-01	9.999966025352478027e-01	9.999521374702453613e-01	9.999889135360717773e-01	9.999852180480957031e-01	9.999552965164184570e-01	9.999192953109741211e-01	9.999999403953552246e-01	9.999870061874389648e-01	9.999552965164184570e-01	9.999192953109741211e-01
9.998655915260314941e-01	9.994353652000427246e-01	9.999026060104370117e-01	9.998882412910461426e-01	9.996399879455566406e-01	9.976661205291748047e-01	9.996296167373657227e-01	9.995660781860351562e-01	9.982215762138366699e-01	9.997618794441223145e-01	9.999587535858154297e-01	9.999852180480957031e-01	9.999966025352478027e-01	9.976661205291748047e-01	9.996296167373657227e-01	9.998882412910461426e-01	9.997577071189880371e-01	9.997618794441223145e-01	9.995082020759582520e-01	9.999582171440124512e-01	9.998655915260314941e-01	9.995301961898803711e-01	9.999889135360717773e-01	9.998882412910461426e-01	9.996399879455566406e-01	9.976661205291748047e-01	9.995082020759582520e-01	9.999582171440124512e-01	9.997577071189880371e-01	9.997618794441223145e-01	9.999587535858154297e-01	9.998085498809814453e-01	9.997294545173645020e-01	9.976661205291748047e-01	9.996296167373657227e-01	9.998882412910461426e-01	9.996399879455566406e-01	9.997618794441223145e-01	9.995082020759582520e-01	9.999582171440124512e-01	9.992164373397827148e-01	9.998435378074645996e-01	9.998669624328613281e-01	9.964653253555297852e-01	9.992164373397827148e-01	9.998793005943298340e-01	9.994531869888305664e-01	9.977694749832153320e-01	9.996598958969116211e-01	9.998793005943298340e-01
9.983333349227905273e-01	9.995155930519104004e-01	9.999026060104370117e-01	9.995176792144775391e-01	9.977293014526367188e-01	9.996376037597656250e-01	9.995546936988830566e-01	9.995660781860351562e-01	9.982215762138366699e-01	9.999186396598815918e-01	9.999815821647644043e-01	9.990250468254089355e-01	9.973518252372741699e-01	9.998056292533874512e-01	9.999336004257202148e-01	9.991166591644287109e-01	9.972797632217407227e-01	9.999085068702697754e-01	9.996023774147033691e-01	9.990792870521545410e-01	9.976991415023803711e-01	9.993419647216796875e-01	9.999769926071166992e-01	9.990250468254089355e-01	9.977779388427734375e-01	9.997417926788330078e-01	9.998709559440612793e-01	9.990792870521545410e-01	9.986092448234558105e-01	9.999085068702697754e-01	9.999529719352722168e-01	9.983525872230529785e-01	9.997294545173645020e-01	9.993632435798645020e-01	9.999004006385803223e-01	9.997962713241577148e-01	9.946303963661193848e-01	9.998341202735900879e-01	9.992662072181701660e-01	9.991328716278076172e-01	9.981012344360351562e-01	9.993958473205566406e-01	9.999440312385559082e-01	9.983794689178466797e-01	9.991142749786376953e-01	9.998416900634765625e-01	9.997721314430236816e-01	9.981429576873779297e-01	9.984518885612487793e-01	9.999520778656005859e-01
9.982856512069702148e-01	9.994769692420959473e-01	9.999197721481323242e-01	9.995909929275512695e-01	9.957293272018432617e-01	9.993476271629333496e-01	9.996891021728515625e-01	9.988364577293395996e-01	9.985016584396362305e-01	9.998819828033447266e-01	9.999623298645019531e-01	9.992287158966064453e-01	9.979712963104248047e-01	9.996991753578186035e-01	9.999305009841918945e-01	9.986653923988342285e-01	9.985953569412231445e-01	9.998535513877868652e-01	9.998236298561096191e-01	9.978811144828796387e-01	9.974821209907531738e-01	9.995456933975219727e-01	9.999577999114990234e-01	9.991484284400939941e-01	9.975240826606750488e-01	9.997542500495910645e-01	9.999094605445861816e-01	9.978811144828796387e-01	9.994434118270874023e-01	9.999327659606933594e-01	9.999558925628662109e-01	9.996184110641479492e-01	9.970810413360595703e-01	9.994229674339294434e-01	9.997687339782714844e-01	9.993000030517578125e-01	9.967108368873596191e-01	9.995929598808288574e-01	9.995076656341552734e-01	9.987211227416992188e-01	9.981012344360351562e-01	9.997358918190002441e-01	9.999577999114990234e-01	9.983794689178466797e-01	9.991142749786376953e-01	9.998416900634765625e-01	9.999364018440246582e-01	9.981429576873779297e-01	9.984518885612487793e-01	9.999520778656005859e-01
9.986557960510253906e-01	9.987552165985107422e-01	9.998892545700073242e-01	9.991062283515930176e-01	9.957293272018432617e-01	9.979363083839416504e-01	9.994063973426818848e-01	9.981657862663269043e-01	9.975672960281372070e-01	9.990538358688354492e-01	9.997198581695556641e-01	9.989300966262817383e-01	9.990926980972290039e-01	9.996842145919799805e-01	9.997634291648864746e-01	9.975081682205200195e-01	9.992373585700988770e-01	9.990859031677246094e-01	9.996086955070495605e-01	9.984650015830993652e-01	9.974821209907531738e-01	9.993421435356140137e-01	9.998794198036193848e-01	9.991484284400939941e-01	9.986261725425720215e-01	9.990445375442504883e-01	9.996579885482788086e-01	9.982601404190063477e-01	9.987813830375671387e-01	9.991049766540527344e-01	9.997504353523254395e-01	9.995070695877075195e-01	9.989329576492309570e-01	9.982110857963562012e-01	9.997687339782714844e-01	9.981101155281066895e-01	9.974479675292968750e-01	9.987024068832397461e-01	9.991712570190429688e-01	9.983168840408325195e-01	9.993684291839599609e-01	9.997037649154663086e-01	9.997540116310119629e-01	9.974185824394226074e-01	9.991142749786376953e-01	9.997232556343078613e-01	9.996337890625000000e-01	9.969743490219116211e-01	9.996177554130554199e-01	9.997434616088867188e-01
9.981733560562133789e-01	9.957275390625000000e-01	9.996296167373657227e-01	9.942647814750671387e-01	9.995875358581542969e-01	9.974756836891174316e-01	9.994959831237792969e-01	9.927310943603515625e-01	9.977453947067260742e-01	9.990014433860778809e-01	9.994805455207824707e-01	9.963583350181579590e-01	9.990926980972290039e-01	9.982568025588989258e-01	9.996789097785949707e-01	9.923709034919738770e-01	9.992373585700988770e-01	9.990859031677246094e-01	9.992824792861938477e-01	9.984650015830993652e-01	9.981040358543395996e-01	9.971352219581604004e-01	9.996208548545837402e-01	9.949464201927185059e-01	9.996393322944641113e-01	9.989156723022460938e-01	9.995229840278625488e-01	9.908830523490905762e-01	9.987976551055908203e-01	9.992651343345642090e-01	9.994010329246520996e-01	9.964875578880310059e-01	9.992124438285827637e-01	9.971826672554016113e-01	9.996831417083740234e-01	9.934228658676147461e-01	9.985595345497131348e-01	9.982702732086181641e-01	9.991822838783264160e-01	9.928120374679565430e-01	9.986214637756347656e-01	9.992837309837341309e-01	9.995760321617126465e-01	9.951754212379455566e-01	9.996159672737121582e-01	9.996076822280883789e-01	9.992780089378356934e-01	9.974688887596130371e-01	9.996241927146911621e-01	9.997467398643493652e-01
9.991381764411926270e-01	9.957275390625000000e-01	9.995848536491394043e-01	9.943666458129882812e-01	9.995245337486267090e-01	9.974756836891174316e-01	9.993823170661926270e-01	9.839360713958740234e-01	9.977903962135314941e-01	9.981939792633056641e-01	9.993134140968322754e-01	9.983987808227539062e-01	9.990544915199279785e-01	9.981839060783386230e-01	9.991133213043212891e-01	9.935237765312194824e-01	9.993004798889160156e-01	9.982770085334777832e-01	9.991409182548522949e-01	9.878760576248168945e-01	9.970253705978393555e-01	9.971131682395935059e-01	9.993140697479248047e-01	9.975969195365905762e-01	9.991781711578369141e-01	9.982001185417175293e-01	9.989577531814575195e-01	9.907855987548828125e-01	9.990908503532409668e-01	9.994600415229797363e-01	9.995185732841491699e-01	9.955110549926757812e-01	9.993857145309448242e-01	9.965902566909790039e-01	9.993305206298828125e-01	9.892189502716064453e-01	9.985673427581787109e-01	9.992061853408813477e-01	9.986712932586669922e-01	9.816492199897766113e-01	9.976089000701904297e-01	9.987382888793945312e-01	9.991676807403564453e-01	9.984409809112548828e-01	9.991676807403564453e-01	9.990147352218627930e-01	9.985786676406860352e-01	9.954516291618347168e-01	9.989972114562988281e-01	9.994975328445434570e-01
9.971182346343994141e-01	9.958870410919189453e-01	9.991056323051452637e-01	9.966010451316833496e-01	9.992164373397827148e-01	9.985809326171875000e-01	9.988037347793579102e-01	9.925215840339660645e-01	9.972062706947326660e-01	9.994102716445922852e-01	9.994912147521972656e-01	9.989338517189025879e-01	9.974728822708129883e-01	9.986974000930786133e-01	9.988660812377929688e-01	9.968671798706054688e-01	9.989814162254333496e-01	9.993643164634704590e-01	9.988212585449218750e-01	9.910782575607299805e-01	9.935980439186096191e-01	9.969907402992248535e-01	9.989491105079650879e-01	9.985104799270629883e-01	9.989719390869140625e-01	9.990171194076538086e-01	9.987529516220092773e-01	9.939292073249816895e-01	9.988157153129577637e-01	9.996427297592163086e-01	9.992656707763671875e-01	9.971343278884887695e-01	9.986282587051391602e-01	9.977897405624389648e-01	9.993305206298828125e-01	9.941645860671997070e-01	9.985335469245910645e-01	9.992061853408813477e-01	9.986712932586669922e-01	9.897182583808898926e-01	9.941104650497436523e-01	9.985252022743225098e-01	9.990656375885009766e-01	9.982652664184570312e-01	9.988287687301635742e-01	9.994299411773681641e-01	9.986465573310852051e-01	9.952340722084045410e-01	9.989936947822570801e-01	9.996533989906311035e-01
9.986891150474548340e-01	9.958870410919189453e-01	9.990239739418029785e-01	9.955286383628845215e-01	9.992164373397827148e-01	9.977892637252807617e-01	9.980294704437255859e-01	9.925215840339660645e-01	9.972062706947326660e-01	9.992112517356872559e-01	9.997203946113586426e-01	9.974045753479003906e-01	9.989966154098510742e-01	9.984889030456542969e-01	9.987700581550598145e-01	9.968407750129699707e-01	9.989954829216003418e-01	9.994642734527587891e-01	9.982422590255737305e-01	9.964414238929748535e-01	9.978975653648376465e-01	9.969907402992248535e-01	9.993875622749328613e-01	9.975233674049377441e-01	9.988838434219360352e-01	9.990171194076538086e-01	9.983204007148742676e-01	9.965698122978210449e-01	9.977681040763854980e-01	9.995321631431579590e-01	9.994980096817016602e-01	9.970021843910217285e-01	9.987573623657226562e-01	9.976066350936889648e-01	9.987533688545227051e-01	9.964241385459899902e-01	9.973661303520202637e-01	9.990647435188293457e-01	9.974598288536071777e-01	9.972449541091918945e-01	9.982481598854064941e-01	9.989035129547119141e-01	9.996890425682067871e-01	9.966374039649963379e-01	9.984474182128906250e-01	9.992246031761169434e-01	9.986792206764221191e-01	9.960011839866638184e-01	9.987078309059143066e-01	9.997872114181518555e-01
9.982586503028869629e-01	9.958108663558959961e-01	9.987047314643859863e-01	9.934665560722351074e-01	9.981686472892761230e-01	9.976257085800170898e-01	9.968060851097106934e-01	9.956910014152526855e-01	9.962948560714721680e-01	9.987642168998718262e-01	9.994256496429443359e-01	9.959871172904968262e-01	9.988738298416137695e-01	9.971286654472351074e-01	9.987700581550598145e-01	9.958128929138183594e-01	9.987887144088745117e-01	9.988859295845031738e-01	9.962655305862426758e-01	9.964882135391235352e-01	9.985019564628601074e-01	9.969093799591064453e-01	9.990463256835937500e-01	9.962847232818603516e-01	9.988163113594055176e-01	9.981802701950073242e-01	9.972246885299682617e-01	9.957585334777832031e-01	9.981863498687744141e-01	9.989922642707824707e-01	9.992019534111022949e-01	9.951585531234741211e-01	9.987782239913940430e-01	9.976066350936889648e-01	9.979003667831420898e-01	9.964241385459899902e-01	9.973066449165344238e-01	9.983028769493103027e-01	9.958310127258300781e-01	9.962878227233886719e-01	9.988927841186523438e-01	9.982435703277587891e-01	9.990078806877136230e-01	9.956446290016174316e-01	9.989035129547119141e-01	9.984638690948486328e-01	9.972137808799743652e-01	9.959632158279418945e-01	9.989274740219116211e-01	9.994302392005920410e-01
9.982586503028869629e-01	9.966380596160888672e-01	9.988304376602172852e-01	9.952370524406433105e-01	9.990451931953430176e-01	9.963383078575134277e-01	9.952088594436645508e-01	9.939140081405639648e-01	9.976606965065002441e-01	9.984816908836364746e-01	9.986875057220458984e-01	9.973676800727844238e-01	9.993955492973327637e-01	9.953451752662658691e-01	9.975075125694274902e-01	9.965196251869201660e-01	9.991240501403808594e-01	9.968229532241821289e-01	9.947754144668579102e-01	9.951358437538146973e-01	9.983426332473754883e-01	9.968335032463073730e-01	9.983540773391723633e-01	9.970704913139343262e-01	9.993992447853088379e-01	9.958743453025817871e-01	9.961282014846801758e-01	9.946761727333068848e-01	9.988992214202880859e-01	9.977598190307617188e-01	9.989865422248840332e-01	9.971494078636169434e-01	9.988979101181030273e-01	9.958679676055908203e-01	9.973604083061218262e-01	9.937898516654968262e-01	9.986013770103454590e-01	9.972142577171325684e-01	9.940392374992370605e-01	9.935864210128784180e-01	9.989596009254455566e-01	9.973259568214416504e-01	9.983451366424560547e-01	9.968004822731018066e-01	9.994184374809265137e-01	9.968487024307250977e-01	9.979156851768493652e-01	9.932810664176940918e-01	9.991796016693115234e-01	9.975956678390502930e-01
9.968279600143432617e-01	9.973229765892028809e-01	9.988827109336853027e-01	9.956435561180114746e-01	9.991397261619567871e-01	9.951794147491455078e-01	9.971377849578857422e-01	9.912693500518798828e-01	9.977168440818786621e-01	9.973164796829223633e-01	9.983940124511718750e-01	9.967978000640869141e-01	9.989997148513793945e-01	9.966405034065246582e-01	9.983355998992919922e-01	9.944468736648559570e-01	9.992957115173339844e-01	9.968666434288024902e-01	9.960074424743652344e-01	9.931109547615051270e-01	9.983499050140380859e-01	9.965763092041015625e-01	9.985883831977844238e-01	9.971082210540771484e-01	9.993072152137756348e-01	9.966648817062377930e-01	9.963516592979431152e-01	9.901726841926574707e-01	9.990805387496948242e-01	9.973766207695007324e-01	9.985449314117431641e-01	9.972198605537414551e-01	9.991664290428161621e-01	9.966380000114440918e-01	9.982463121414184570e-01	9.940594434738159180e-01	9.987612962722778320e-01	9.956146478652954102e-01	9.955363869667053223e-01	9.901831150054931641e-01	9.989596009254455566e-01	9.985458850860595703e-01	9.983451366424560547e-01	9.953191280364990234e-01	9.994184374809265137e-01	9.965117573738098145e-01	9.973604083061218262e-01	9.932810664176940918e-01	9.991796016693115234e-01	9.975956678390502930e-01
9.940549135208129883e-01	9.961879849433898926e-01	9.986393451690673828e-01	9.949880838394165039e-01	9.983623027801513672e-01	9.939530491828918457e-01	9.980610013008117676e-01	9.900163412094116211e-01	9.948831796646118164e-01	9.950010776519775391e-01	9.979130625724792480e-01	9.950439333915710449e-01	9.978999495506286621e-01	9.959439039230346680e-01	9.979255199432373047e-01	9.919281005859375000e-01	9.986028075218200684e-01	9.960096478462219238e-01	9.944441318511962891e-01	9.890013337135314941e-01	9.954304099082946777e-01	9.965763092041015625e-01	9.985594153404235840e-01	9.948363900184631348e-01	9.993072152137756348e-01	9.959456324577331543e-01	9.963516592979431152e-01	9.901726841926574707e-01	9.990805387496948242e-01	9.973766207695007324e-01	9.975755214691162109e-01	9.961037635803222656e-01	9.976273775100708008e-01	9.961515069007873535e-01	9.986947774887084961e-01	9.940107464790344238e-01	9.971029758453369141e-01	9.956146478652954102e-01	9.955363869667053223e-01	9.876233339309692383e-01	9.968697428703308105e-01	9.980204105377197266e-01	9.983453750610351562e-01	9.928571581840515137e-01	9.988033771514892578e-01	9.959920644760131836e-01	9.977235794067382812e-01	9.905811548233032227e-01	9.988897442817687988e-01	9.978917241096496582e-01
9.954818487167358398e-01	9.949533343315124512e-01	9.976789951324462891e-01	9.949880838394165039e-01	9.964942932128906250e-01	9.893042445182800293e-01	9.971128106117248535e-01	9.912669062614440918e-01	9.905780553817749023e-01	9.950010776519775391e-01	9.979130625724792480e-01	9.950439333915710449e-01	9.968169927597045898e-01	9.902021288871765137e-01	9.981269836425781250e-01	9.935014843940734863e-01	9.986028075218200684e-01	9.951777458190917969e-01	9.931733012199401855e-01	9.901146888732910156e-01	9.948026537895202637e-01	9.932314157485961914e-01	9.983798265457153320e-01	9.953413009643554688e-01	9.972234964370727539e-01	9.912673830986022949e-01	9.959946870803833008e-01	9.916907548904418945e-01	9.978498220443725586e-01	9.972535967826843262e-01	9.977219104766845703e-01	9.947659373283386230e-01	9.962978959083557129e-01	9.909554719924926758e-01	9.980930089950561523e-01	9.936755299568176270e-01	9.963359236717224121e-01	9.946295619010925293e-01	9.938108325004577637e-01	9.916964173316955566e-01	9.949747323989868164e-01	9.961492419242858887e-01	9.991303086280822754e-01	9.929394721984863281e-01	9.973253011703491211e-01	9.965360164642333984e-01	9.970939159393310547e-01	9.929937124252319336e-01	9.979270696640014648e-01	9.979157447814941406e-01
9.959933757781982422e-01	9.899216890335083008e-01	9.979138374328613281e-01	9.948638677597045898e-01	9.975163340568542480e-01	9.895060062408447266e-01	9.956304430961608887e-01	9.930821657180786133e-01	9.932814240455627441e-01	9.949677586555480957e-01	9.988291263580322266e-01	9.937880039215087891e-01	9.976952075958251953e-01	9.863262176513671875e-01	9.981417655944824219e-01	9.949572682380676270e-01	9.979333877563476562e-01	9.948564767837524414e-01	9.951624274253845215e-01	9.941939115524291992e-01	9.966752529144287109e-01	9.891786575317382812e-01	9.986840486526489258e-01	9.951018691062927246e-01	9.979164600372314453e-01	9.889312982559204102e-01	9.969078302383422852e-01	9.937455058097839355e-01	9.971497058868408203e-01	9.971497058868408203e-01	9.979571700096130371e-01	9.911205768585205078e-01	9.968526959419250488e-01	9.903393387794494629e-01	9.967929124832153320e-01	9.949588179588317871e-01	9.957216978073120117e-01	9.916223287582397461e-01	9.939037561416625977e-01	9.940171837806701660e-01	9.961556792259216309e-01	9.943239092826843262e-01	9.990521669387817383e-01	9.932811856269836426e-01	9.970126152038574219e-01	9.948571324348449707e-01	9.975588917732238770e-01	9.946557879447937012e-01	9.973638653755187988e-01	9.976429343223571777e-01
9.940522313117980957e-01	9.907130002975463867e-01	9.976512789726257324e-01	9.941895604133605957e-01	9.965503811836242676e-01	9.895060062408447266e-01	9.913914203643798828e-01	9.897739291191101074e-01	9.928430318832397461e-01	9.916124939918518066e-01	9.978681206703186035e-01	9.908681511878967285e-01	9.961180090904235840e-01	9.916236400604248047e-01	9.965574741363525391e-01	9.926945567131042480e-01	9.976823925971984863e-01	9.937098622322082520e-01	9.926611185073852539e-01	9.911926984786987305e-01	9.942625164985656738e-01	9.924560785293579102e-01	9.977634549140930176e-01	9.919979572296142578e-01	9.975594878196716309e-01	9.916463494300842285e-01	9.959812760353088379e-01	9.901943802833557129e-01	9.944449067115783691e-01	9.961612820625305176e-01	9.940653443336486816e-01	9.895070791244506836e-01	9.965734481811523438e-01	9.901607036590576172e-01	9.959834814071655273e-01	9.930237531661987305e-01	9.947205781936645508e-01	9.907306432723999023e-01	9.894673824310302734e-01	9.888474941253662109e-01	9.950937628746032715e-01	9.952407479286193848e-01	9.975437521934509277e-01	9.900679588317871094e-01	9.972251653671264648e-01	9.943627119064331055e-01	9.959269165992736816e-01	9.910709857940673828e-01	9.979578852653503418e-01	9.965801835060119629e-01
9.911331534385681152e-01	9.801879525184631348e-01	9.942578673362731934e-01	9.878901243209838867e-01	9.961952567100524902e-01	9.892688393592834473e-01	9.854730963706970215e-01	9.876964092254638672e-01	9.914821982383728027e-01	9.843513965606689453e-01	9.960941672325134277e-01	9.721078872680664062e-01	9.952476024627685547e-01	9.933523535728454590e-01	9.942610263824462891e-01	9.798702597618103027e-01	9.973243474960327148e-01	9.945694208145141602e-01	9.876868128776550293e-01	9.829636812210083008e-01	9.923042058944702148e-01	9.917515516281127930e-01	9.961035251617431641e-01	9.798322916030883789e-01	9.971327781677246094e-01	9.916463494300842285e-01	9.918811321258544922e-01	9.780285358428955078e-01	9.944449067115783691e-01	9.929020404815673828e-01	9.940653443336486816e-01	9.895070791244506836e-01	9.961705803871154785e-01	9.889256954193115234e-01	9.913371205329895020e-01	9.890424013137817383e-01	9.947205781936645508e-01	9.858850836753845215e-01	9.848114848136901855e-01	9.810873270034790039e-01	9.943339228630065918e-01	9.962984323501586914e-01	9.964156150817871094e-01	9.744287133216857910e-01	9.977121353149414062e-01	9.955713748931884766e-01	9.923090338706970215e-01	9.791287183761596680e-01	9.980674386024475098e-01	9.962874650955200195e-01
9.924108386039733887e-01	9.801879525184631348e-01	9.940004944801330566e-01	9.801763892173767090e-01	9.942526221275329590e-01	9.791252613067626953e-01	9.794933199882507324e-01	9.838336110115051270e-01	9.849610328674316406e-01	9.805446863174438477e-01	9.962695240974426270e-01	9.555826187133789062e-01	9.952833056449890137e-01	9.898058772087097168e-01	9.952324032783508301e-01	9.635130763053894043e-01	9.951634407043457031e-01	9.926849603652954102e-01	9.859613776206970215e-01	9.724376797676086426e-01	9.914259314537048340e-01	9.863911867141723633e-01	9.964465498924255371e-01	9.643077254295349121e-01	9.970993995666503906e-01	9.881671667098999023e-01	9.906436204910278320e-01	9.678364992141723633e-01	9.906404614448547363e-01	9.921897053718566895e-01	9.941611886024475098e-01	9.707471132278442383e-01	9.950589537620544434e-01	9.829064011573791504e-01	9.911341071128845215e-01	9.818515777587890625e-01	9.933106303215026855e-01	9.823300242424011230e-01	9.792457818984985352e-01	9.761433005332946777e-01	9.925330877304077148e-01	9.924868941307067871e-01	9.962000846862792969e-01	9.594456553459167480e-01	9.967154860496520996e-01	9.935510754585266113e-01	9.884406924247741699e-01	9.694637060165405273e-01	9.956652522087097168e-01	9.943652153015136719e-01
9.920298457145690918e-01	9.724842309951782227e-01	9.958034157752990723e-01	9.734359383583068848e-01	9.931865334510803223e-01	9.677480459213256836e-01	9.852231740951538086e-01	9.766465425491333008e-01	9.771974086761474609e-01	9.803363084793090820e-01	9.955764412879943848e-01	9.566659331321716309e-01	9.947376847267150879e-01	9.767212867736816406e-01	9.952324032783508301e-01	9.640315771102905273e-01	9.924102425575256348e-01	9.850815534591674805e-01	9.857065081596374512e-01	9.712281227111816406e-01	9.922965168952941895e-01	9.772852659225463867e-01	9.960833787918090820e-01	9.637448787689208984e-01	9.964043498039245605e-01	9.740954041481018066e-01	9.919363260269165039e-01	9.670398235321044922e-01	9.852650165557861328e-01	9.897600412368774414e-01	9.931836128234863281e-01	9.715299010276794434e-01	9.955006837844848633e-01	9.702929854393005371e-01	9.943329095840454102e-01	9.747139811515808105e-01	9.897705912590026855e-01	9.653908610343933105e-01	9.791538119316101074e-01	9.719156026840209961e-01	9.909846186637878418e-01	9.855544567108154297e-01	9.952057600021362305e-01	9.655672907829284668e-01	9.952577352523803711e-01	9.854834675788879395e-01	9.900915622711181641e-01	9.755153059959411621e-01	9.927587509155273438e-01	9.908034205436706543e-01
9.896774888038635254e-01	9.674314260482788086e-01	9.945477843284606934e-01	9.734359383583068848e-01	9.914258718490600586e-01	9.679325222969055176e-01	9.797505140304565430e-01	9.610934853553771973e-01	9.758939743041992188e-01	9.803363084793090820e-01	9.934048652648925781e-01	9.637883901596069336e-01	9.928480982780456543e-01	9.734190702438354492e-01	9.919313192367553711e-01	9.597271680831909180e-01	9.911872148513793945e-01	9.834428429603576660e-01	9.805755019187927246e-01	9.701023697853088379e-01	9.906917810440063477e-01	9.720917344093322754e-01	9.949080348014831543e-01	9.646624326705932617e-01	9.944148659706115723e-01	9.740954041481018066e-01	9.845633506774902344e-01	9.622304439544677734e-01	9.852650165557861328e-01	9.868292808532714844e-01	9.931836128234863281e-01	9.715299010276794434e-01	9.946910738945007324e-01	9.627611041069030762e-01	9.927637577056884766e-01	9.620228409767150879e-01	9.840463995933532715e-01	9.642049670219421387e-01	9.704667329788208008e-01	9.625282287597656250e-01	9.875086545944213867e-01	9.850892424583435059e-01	9.901797175407409668e-01	9.692152738571166992e-01	9.921737909317016602e-01	9.853946566581726074e-01	9.844530224800109863e-01	9.688814878463745117e-01	9.883805513381958008e-01	9.889384508132934570e-01
9.893895983695983887e-01	9.583547115325927734e-01	9.935318231582641602e-01	9.659036993980407715e-01	9.941828846931457520e-01	9.598153233528137207e-01	9.737185239791870117e-01	9.574944972991943359e-01	9.776692986488342285e-01	9.842824935913085938e-01	9.918966293334960938e-01	9.520617127418518066e-01	9.903627038002014160e-01	9.684500694274902344e-01	9.863575696945190430e-01	9.541581273078918457e-01	9.930352568626403809e-01	9.828927516937255859e-01	9.712468385696411133e-01	9.655860066413879395e-01	9.877770543098449707e-01	9.644786715507507324e-01	9.929129481315612793e-01	9.587716460227966309e-01	9.946440458297729492e-01	9.713897109031677246e-01	9.861198663711547852e-01	9.601411223411560059e-01	9.887164235115051270e-01	9.864444732666015625e-01	9.917715787887573242e-01	9.520590305328369141e-01	9.943156242370605469e-01	9.514718651771545410e-01	9.881131052970886230e-01	9.645040035247802734e-01	9.870279431343078613e-01	9.604179859161376953e-01	9.541746973991394043e-01	9.664581418037414551e-01	9.872127771377563477e-01	9.854623079299926758e-01	9.884223341941833496e-01	9.692152738571166992e-01	9.921737909317016602e-01	9.854888319969177246e-01	9.844530224800109863e-01	9.688814878463745117e-01	9.883805513381958008e-01	9.889384508132934570e-01
9.893895983695983887e-01	9.567918181419372559e-01	9.935318231582641602e-01	9.607768654823303223e-01	9.932287931442260742e-01	9.614172577857971191e-01	9.695405364036560059e-01	9.581153392791748047e-01	9.755211472511291504e-01	9.794210195541381836e-01	9.922463893890380859e-01	9.409295916557312012e-01	9.907155632972717285e-01	9.678158164024353027e-01	9.866092205047607422e-01	9.458589553833007812e-01	9.951946139335632324e-01	9.742327928543090820e-01	9.711505770683288574e-01	9.423100352287292480e-01	9.853062033653259277e-01	9.656231999397277832e-01	9.927656650543212891e-01	9.497465491294860840e-01	9.949536323547363281e-01	9.629931449890136719e-01	9.789026379585266113e-01	9.507470130920410156e-01	9.926806092262268066e-01	9.844617247581481934e-01	9.934786558151245117e-01	9.520590305328369141e-01	9.916067123413085938e-01	9.581373929977416992e-01	9.886134266853332520e-01	9.622772932052612305e-01	9.893232583999633789e-01	9.531878829002380371e-01	9.552701711654663086e-01	9.678637385368347168e-01	9.880387187004089355e-01	9.833139181137084961e-01	9.903449416160583496e-01	9.565173983573913574e-01	9.947283864021301270e-01	9.832749962806701660e-01	9.847159981727600098e-01	9.603897333145141602e-01	9.948297142982482910e-01	9.881692528724670410e-01
9.813005924224853516e-01	9.558818340301513672e-01	9.952994585037231445e-01	9.484813213348388672e-01	9.913910031318664551e-01	9.652050137519836426e-01	9.793969988822937012e-01	9.431160688400268555e-01	9.764365553855895996e-01	9.741673469543457031e-01	9.937563538551330566e-01	9.328278303146362305e-01	9.907155632972717285e-01	9.682834148406982422e-01	9.878488779067993164e-01	9.458589553833007812e-01	9.947605133056640625e-01	9.742327928543090820e-01	9.711505770683288574e-01	9.423100352287292480e-01	9.803622961044311523e-01	9.751491546630859375e-01	9.935581088066101074e-01	9.363084435462951660e-01	9.938552379608154297e-01	9.645093083381652832e-01	9.779080152511596680e-01	9.361304640769958496e-01	9.926025867462158203e-01	9.843370318412780762e-01	9.946957230567932129e-01	9.431473016738891602e-01	9.885789155960083008e-01	9.660038948059082031e-01	9.899331331253051758e-01	9.480242133140563965e-01	9.900712370872497559e-01	9.593123793601989746e-01	9.616445302963256836e-01	9.521969556808471680e-01	9.873399138450622559e-01	9.855929613113403320e-01	9.920756816864013672e-01	9.530042409896850586e-01	9.946875572204589844e-01	9.823222756385803223e-01	9.861584305763244629e-01	9.613558650016784668e-01	9.944685101509094238e-01	9.889311790466308594e-01
9.722946882247924805e-01	9.543507099151611328e-01	9.940809011459350586e-01	9.345939755439758301e-01	9.854286909103393555e-01	9.634211063385009766e-01	9.825836420059204102e-01	9.382216334342956543e-01	9.671233892440795898e-01	9.775767922401428223e-01	9.935222268104553223e-01	9.201887845993041992e-01	9.895917177200317383e-01	9.739667177200317383e-01	9.904331564903259277e-01	9.351023435592651367e-01	9.931840896606445312e-01	9.807627201080322266e-01	9.661514163017272949e-01	9.404349327087402344e-01	9.803622961044311523e-01	9.735545516014099121e-01	9.935581088066101074e-01	9.357945919036865234e-01	9.920844435691833496e-01	9.738387465476989746e-01	9.779080152511596680e-01	9.358552694320678711e-01	9.890886545181274414e-01	9.824675321578979492e-01	9.913810491561889648e-01	9.359304308891296387e-01	9.860549569129943848e-01	9.649298787117004395e-01	9.922235012054443359e-01	9.442082047462463379e-01	9.882556200027465820e-01	9.593123793601989746e-01	9.616445302963256836e-01	9.358870387077331543e-01	9.846155643463134766e-01	9.866533875465393066e-01	9.919167160987854004e-01	9.406534433364868164e-01	9.933586716651916504e-01	9.880379438400268555e-01	9.893515706062316895e-01	9.490903615951538086e-01	9.932492971420288086e-01	9.907355308532714844e-01
9.744124412536621094e-01	9.344813227653503418e-01	9.911114573478698730e-01	9.106777310371398926e-01	9.854286909103393555e-01	9.530090689659118652e-01	9.809890389442443848e-01	9.197480678558349609e-01	9.496039748191833496e-01	9.696565866470336914e-01	9.906901121139526367e-01	8.977764844894409180e-01	9.870062470436096191e-01	9.771420359611511230e-01	9.869107007980346680e-01	9.245312213897705078e-01	9.887019991874694824e-01	9.833785295486450195e-01	9.660056829452514648e-01	9.393693804740905762e-01	9.791481494903564453e-01	9.741680622100830078e-01	9.904394745826721191e-01	9.208688139915466309e-01	9.881011843681335449e-01	9.759251475334167480e-01	9.845229983329772949e-01	9.269130825996398926e-01	9.793825745582580566e-01	9.820147752761840820e-01	9.889845252037048340e-01	9.155445098876953125e-01	9.861995577812194824e-01	9.505051970481872559e-01	9.882344007492065430e-01	9.213725924491882324e-01	9.780141711235046387e-01	9.612619876861572266e-01	9.521537423133850098e-01	9.199862480163574219e-01	9.840897917747497559e-01	9.890313744544982910e-01	9.895086884498596191e-01	9.235827922821044922e-01	9.910318255424499512e-01	9.899795055389404297e-01	9.831486940383911133e-01	9.464591741561889648e-01	9.926283955574035645e-01	9.902545213699340820e-01
9.698165655136108398e-01	8.953390121459960938e-01	9.898076653480529785e-01	8.940336108207702637e-01	9.791259169578552246e-01	9.189463257789611816e-01	9.742637276649475098e-01	8.204504847526550293e-01	9.373862743377685547e-01	9.717294573783874512e-01	9.872403144836425781e-01	8.638477325439453125e-01	9.805933833122253418e-01	9.709376692771911621e-01	9.799786806106567383e-01	8.911548852920532227e-01	9.807460308074951172e-01	9.837874174118041992e-01	9.493629336357116699e-01	9.207719564437866211e-01	9.763419032096862793e-01	9.457809925079345703e-01	9.856726527214050293e-01	8.905079960823059082e-01	9.819624423980712891e-01	9.682344198226928711e-01	9.745602011680603027e-01	8.905305266380310059e-01	9.673066139221191406e-01	9.832507371902465820e-01	9.857864975929260254e-01	8.843166828155517578e-01	9.804915189743041992e-01	9.160057306289672852e-01	9.847677350044250488e-01	8.255451917648315430e-01	9.682877063751220703e-01	9.521198868751525879e-01	9.234458208084106445e-01	8.660084605216979980e-01	9.794986844062805176e-01	9.864075183868408203e-01	9.849157929420471191e-01	8.869687318801879883e-01	9.869139194488525391e-01	9.866285324096679688e-01	9.690956473350524902e-01	9.323221445083618164e-01	9.884393811225891113e-01	9.888600707054138184e-01
9.550201296806335449e-01	8.001313209533691406e-01	9.814020991325378418e-01	8.384104967117309570e-01	9.635789990425109863e-01	8.534353971481323242e-01	9.529826045036315918e-01	8.204504847526550293e-01	9.328801631927490234e-01	9.569883346557617188e-01	9.834581017494201660e-01	7.971670031547546387e-01	9.805933833122253418e-01	9.497963786125183105e-01	9.634063839912414551e-01	8.228462338447570801e-01	9.782425165176391602e-01	9.717493057250976562e-01	9.127854704856872559e-01	8.654440641403198242e-01	9.594455957412719727e-01	9.187486171722412109e-01	9.773827791213989258e-01	8.141052126884460449e-01	9.783568978309631348e-01	9.117271304130554199e-01	9.468640685081481934e-01	8.127422928810119629e-01	9.727252125740051270e-01	9.764362573623657227e-01	9.857864975929260254e-01	8.149744272232055664e-01	9.737940430641174316e-01	8.507736325263977051e-01	9.760869741439819336e-01	8.255451917648315430e-01	9.607788920402526855e-01	9.124184846878051758e-01	8.805609941482543945e-01	8.079797029495239258e-01	9.727015495300292969e-01	9.842091798782348633e-01	9.790877699851989746e-01	8.135349154472351074e-01	9.851485490798950195e-01	9.821382761001586914e-01	9.527328610420227051e-01	9.004943966865539551e-01	9.874103069305419922e-01	9.851072430610656738e-01
9.425575137138366699e-01	3.956321179866790771e-01	9.658252596855163574e-01	7.071327567100524902e-01	9.628422856330871582e-01	7.075378298759460449e-01	9.333276748657226562e-01	7.014280557632446289e-01	8.744362592697143555e-01	8.966187238693237305e-01	9.707456827163696289e-01	6.952759027481079102e-01	9.765491485595703125e-01	9.242250919342041016e-01	9.549713730812072754e-01	7.195900678634643555e-01	9.745813608169555664e-01	9.485268592834472656e-01	8.791173100471496582e-01	8.407037854194641113e-01	9.568177461624145508e-01	8.636873960494995117e-01	9.773827791213989258e-01	6.950252652168273926e-01	9.783568978309631348e-01	9.117271304130554199e-01	9.132260680198669434e-01	6.951974630355834961e-01	9.498795270919799805e-01	9.764362573623657227e-01	9.675636291503906250e-01	6.473779082298278809e-01	9.725666642189025879e-01	7.014881968498229980e-01	9.645881056785583496e-01	6.895201206207275391e-01	9.549544453620910645e-01	7.904511690139770508e-01	8.040592670440673828e-01	7.058990597724914551e-01	9.729680418968200684e-01	9.751694202423095703e-01	9.778217077255249023e-01	7.161011695861816406e-01	9.819376468658447266e-01	9.744184017181396484e-01	9.521729946136474609e-01	8.591322302818298340e-01	9.685209989547729492e-01	9.798964858055114746e-01
9.488026499748229980e-01	3.956321179866790771e-01	9.574727416038513184e-01	5.256764292716979980e-01	9.716542363166809082e-01	5.127151608467102051e-01	8.886151313781738281e-01	3.449491262435913086e-01	7.581628561019897461e-01	7.800446152687072754e-01	9.507644176483154297e-01	4.737627804279327393e-01	9.743472337722778320e-01	8.733399510383605957e-01	9.496114850044250488e-01	4.659726023674011230e-01	9.653384089469909668e-01	9.284675121307373047e-01	8.035767674446105957e-01	6.943513751029968262e-01	9.509020447731018066e-01	7.757169604301452637e-01	9.540831446647644043e-01	4.922882616519927979e-01	9.764242172241210938e-01	8.626956343650817871e-01	9.150983691215515137e-01	4.010484516620635986e-01	9.262771606445312500e-01	9.264168739318847656e-01	9.449458122253417969e-01	5.061666965484619141e-01	9.714482426643371582e-01	4.773485660552978516e-01	9.556586742401123047e-01	4.794132411479949951e-01	9.468068480491638184e-01	7.904511690139770508e-01	8.040592670440673828e-01	4.172945022583007812e-01	9.626272320747375488e-01	9.402052164077758789e-01	9.714159965515136719e-01	5.579097270965576172e-01	9.767111539840698242e-01	9.663289189338684082e-01	9.306644797325134277e-01	7.605558037757873535e-01	9.688243865966796875e-01	9.701142907142639160e-01
9.439346790313720703e-01	3.138131797313690186e-01	9.563711881637573242e-01	3.372876048088073730e-01	9.710875749588012695e-01	3.455910980701446533e-01	8.630746006965637207e-01	2.195544987916946411e-01	6.992558836936950684e-01	7.610022425651550293e-01	9.440987110137939453e-01	2.936440408229827881e-01	9.631299972534179688e-01	8.001901507377624512e-01	9.457576274871826172e-01	2.606680989265441895e-01	9.647076725959777832e-01	8.495917320251464844e-01	7.330846190452575684e-01	5.200499296188354492e-01	9.446815252304077148e-01	7.541551589965820312e-01	9.481036067008972168e-01	2.663092613220214844e-01	9.753508567810058594e-01	7.478205561637878418e-01	9.095332622528076172e-01	1.948950588703155518e-01	9.061005711555480957e-01	8.804029226303100586e-01	9.471511244773864746e-01	3.719190359115600586e-01	9.753746986389160156e-01	3.833712637424468994e-01	9.416800141334533691e-01	3.067236542701721191e-01	9.321214556694030762e-01	6.235635876655578613e-01	5.324623584747314453e-01	3.021299540996551514e-01	9.626272320747375488e-01	9.402052164077758789e-01	9.606919288635253906e-01	4.286891818046569824e-01	9.700497984886169434e-01	9.318126440048217773e-01	9.306644797325134277e-01	7.605558037757873535e-01	9.688243865966796875e-01	9.701142907142639160e-01
9.353581666946411133e-01	3.233597576618194580e-01	9.540525078773498535e-01	2.313708364963531494e-01	9.683975577354431152e-01	3.059632778167724609e-01	8.468653559684753418e-01	1.230360344052314758e-01	6.722098588943481445e-01	7.130354046821594238e-01	9.440987110137939453e-01	2.644291520118713379e-01	9.631299972534179688e-01	6.663053631782531738e-01	9.495803713798522949e-01	2.606680989265441895e-01	9.596365094184875488e-01	8.495917320251464844e-01	7.189670801162719727e-01	5.200499296188354492e-01	9.350978732109069824e-01	6.554371714591979980e-01	9.408419132232666016e-01	1.274871677160263062e-01	9.705899357795715332e-01	5.949800014495849609e-01	8.974544405937194824e-01	-6.770946085453033447e-02	8.879451155662536621e-01	8.973491787910461426e-01	9.492009878158569336e-01	2.573788464069366455e-01	9.686123132705688477e-01	3.833712637424468994e-01	9.303028583526611328e-01	3.067236542701721191e-01	9.321214556694030762e-01	5.006182789802551270e-01	4.244847595691680908e-01	2.260796576738357544e-01	9.416463971138000488e-01	9.039016366004943848e-01	9.654533863067626953e-01	3.764707446098327637e-01	9.597089886665344238e-01	8.982421159744262695e-01	9.351311922073364258e-01	4.132733941078186035e-01	9.532628059387207031e-01	9.483931064605712891e-01
9.154093861579895020e-01	3.068554699420928955e-01	9.326672554016113281e-01	2.649932205677032471e-01	9.520507454872131348e-01	2.702059447765350342e-01	8.401666283607482910e-01	2.223723940551280975e-02	7.333436012268066406e-01	6.465747952461242676e-01	9.225076436996459961e-01	2.619729340076446533e-01	9.484872221946716309e-01	6.719791889190673828e-01	9.165396094322204590e-01	2.544342540204524994e-02	9.423411488533020020e-01	7.464554309844970703e-01	6.374306082725524902e-01	2.305601537227630615e-01	8.919106125831604004e-01	6.554371714591979980e-01	9.408419132232666016e-01	1.304335296154022217e-01	9.541686177253723145e-01	5.785405635833740234e-01	8.474476337432861328e-01	-6.770946085453033447e-02	8.879451155662536621e-01	8.657051920890808105e-01	9.306278824806213379e-01	2.946971952915191650e-01	9.550141692161560059e-01	3.021735846996307373e-01	9.049556851387023926e-01	7.146995514631271362e-02	9.304683804512023926e-01	3.511388301849365234e-01	4.827114343643188477e-01	1.391304880380630493e-01	9.104427695274353027e-01	8.897557258605957031e-01	9.468854069709777832e-01	2.521601915359497070e-01	9.457445740699768066e-01	8.894456624984741211e-01	9.023067951202392578e-01	1.827496290206909180e-01	9.458490014076232910e-01	9.292665123939514160e-01
9.064585566520690918e-01	2.802015542984008789e-01	9.131098985671997070e-01	2.407360970973968506e-01	9.520507454872131348e-01	1.810287982225418091e-01	8.588293194770812988e-01	2.223723940551280975e-02	6.720741987228393555e-01	6.160596609115600586e-01	9.010825157165527344e-01	2.004014849662780762e-01	9.267869591712951660e-01	6.440395116806030273e-01	9.052839279174804688e-01	9.891990572214126587e-02	9.208981990814208984e-01	7.781772613525390625e-01	5.671197772026062012e-01	2.333121597766876221e-01	8.691865205764770508e-01	5.653489232063293457e-01	9.209913015365600586e-01	1.092843115329742432e-01	9.443468451499938965e-01	6.807240843772888184e-01	8.460927605628967285e-01	-7.627709209918975830e-02	8.706286549568176270e-01	8.523356914520263672e-01	8.957355022430419922e-01	2.460868060588836670e-01	9.515267014503479004e-01	2.499788254499435425e-01	8.927931785583496094e-01	6.673329323530197144e-02	9.253275990486145020e-01	4.873178005218505859e-01	4.968006610870361328e-01	1.253763735294342041e-01	8.814331889152526855e-01	8.889007568359375000e-01	8.937266469001770020e-01	1.628467291593551636e-01	9.307507872581481934e-01	8.620277643203735352e-01	8.245837092399597168e-01	1.656878888607025146e-01	9.293425679206848145e-01	8.979853987693786621e-01
8.953986763954162598e-01	1.394630074501037598e-01	9.122632741928100586e-01	1.808872818946838379e-01	9.539934396743774414e-01	1.781133562326431274e-01	8.427831530570983887e-01	9.282154031097888947e-03	6.200889945030212402e-01	5.980568528175354004e-01	8.837274312973022461e-01	2.041772305965423584e-01	9.391745924949645996e-01	7.031310200691223145e-01	9.053564667701721191e-01	1.851502805948257446e-01	9.292557835578918457e-01	8.010268807411193848e-01	5.536626577377319336e-01	2.808005511760711670e-01	8.777167201042175293e-01	4.848461151123046875e-01	9.215148687362670898e-01	1.548709273338317871e-01	9.470241665840148926e-01	7.181113958358764648e-01	8.597837686538696289e-01	4.104506969451904297e-02	8.671584129333496094e-01	8.313089609146118164e-01	8.655461668968200684e-01	1.999550610780715942e-01	9.472935199737548828e-01	2.499788254499435425e-01	8.927931785583496094e-01	8.837502449750900269e-02	9.325668215751647949e-01	4.873178005218505859e-01	3.995285928249359131e-01	5.912978947162628174e-02	8.636281490325927734e-01	8.619738221168518066e-01	8.737140893936157227e-01	2.594763338565826416e-01	9.326969981193542480e-01	8.687551021575927734e-01	7.875403165817260742e-01	3.446609675884246826e-01	9.246623516082763672e-01	8.842250108718872070e-01
8.953986763954162598e-01	1.394630074501037598e-01	8.539903163909912109e-01	2.101553678512573242e-01	9.558431506156921387e-01	1.398210078477859497e-01	8.427831530570983887e-01	7.653517276048660278e-02	6.400692462921142578e-01	5.773831009864807129e-01	8.760474920272827148e-01	1.946162134408950806e-01	9.409081339836120605e-01	7.077365517616271973e-01	8.446068763732910156e-01	2.356197685003280640e-01	9.320002198219299316e-01	8.213989734649658203e-01	4.522228837013244629e-01	2.667126357555389404e-01	8.202509880065917969e-01	6.298990845680236816e-01	8.718183636665344238e-01	2.856287658214569092e-01	9.421221017837524414e-01	6.760559678077697754e-01	6.083557009696960449e-01	1.496462076902389526e-01	8.892543315887451172e-01	8.107748627662658691e-01	8.266873359680175781e-01	2.400227338075637817e-01	9.439033269882202148e-01	1.306767016649246216e-01	8.273031711578369141e-01	1.564268916845321655e-01	9.411881566047668457e-01	4.761496484279632568e-01	3.290767967700958252e-01	8.731462806463241577e-02	8.709548711776733398e-01	8.432794809341430664e-01	8.941593766212463379e-01	3.323798179626464844e-01	9.380476474761962891e-01	8.768283724784851074e-01	7.870324254035949707e-01	3.508687019348144531e-01	9.259505271911621094e-01	9.029979109764099121e-01
8.212795257568359375e-01	2.023484259843826294e-01	8.114443421363830566e-01	2.432223409414291382e-01	8.885172009468078613e-01	2.086021006107330322e-01	5.610192418098449707e-01	1.680688709020614624e-01	6.246625781059265137e-01	5.390796661376953125e-01	8.108845353126525879e-01	1.946162134408950806e-01	9.341098666191101074e-01	6.826658248901367188e-01	7.508558630943298340e-01	2.356197685003280640e-01	9.320002198219299316e-01	7.451691627502441406e-01	3.512087464332580566e-01	2.191799581050872803e-01	8.487398028373718262e-01	6.298990845680236816e-01	7.898057103157043457e-01	2.856287658214569092e-01	9.419915080070495605e-01	6.760559678077697754e-01	6.083557009696960449e-01	1.250593066215515137e-01	8.906408548355102539e-01	7.224891185760498047e-01	8.266873359680175781e-01	2.400227338075637817e-01	9.439033269882202148e-01	1.953455507755279541e-01	7.580826878547668457e-01	2.037202715873718262e-01	9.411881566047668457e-01	3.728337883949279785e-01	3.593783974647521973e-01	1.344007253646850586e-01	8.671885728836059570e-01	8.511756062507629395e-01	8.385780453681945801e-01	2.809209227561950684e-01	9.331727623939514160e-01	8.534157276153564453e-01	7.270418405532836914e-01	3.215390443801879883e-01	9.200059771537780762e-01	8.701616525650024414e-01
7.375639677047729492e-01	9.988487511873245239e-02	7.816016674041748047e-01	2.197582125663757324e-01	8.900188803672790527e-01	2.011750936508178711e-01	5.989305377006530762e-01	1.690142601728439331e-01	4.612165689468383789e-01	4.845899641513824463e-01	7.415227293968200684e-01	1.020975187420845032e-01	9.032371044158935547e-01	6.258990168571472168e-01	7.067723274230957031e-01	1.693892627954483032e-01	8.934840559959411621e-01	6.318091750144958496e-01	3.914132118225097656e-01	2.652131319046020508e-01	8.356639146804809570e-01	5.658040046691894531e-01	7.328727841377258301e-01	2.251495718955993652e-01	9.055452346801757812e-01	5.948553085327148438e-01	5.947075486183166504e-01	1.189228966832160950e-01	8.134114742279052734e-01	6.568785309791564941e-01	7.279513478279113770e-01	1.450874358415603638e-01	8.891244530677795410e-01	1.343120187520980835e-01	7.212476134300231934e-01	1.938862800598144531e-01	8.622569441795349121e-01	3.878778517246246338e-01	3.653492033481597900e-01	1.560746729373931885e-01	8.673120737075805664e-01	8.114486932754516602e-01	7.674366831779479980e-01	1.791677176952362061e-01	9.112900495529174805e-01	7.849143743515014648e-01	6.382424831390380859e-01	2.587864696979522705e-01	8.936104178428649902e-01	8.039593696594238281e-01
7.158412933349609375e-01	1.055363938212394714e-01	7.816016674041748047e-01	1.748858094215393066e-01	8.142081499099731445e-01	2.036269307136535645e-01	6.269541978836059570e-01	1.515818387269973755e-01	2.393850982189178467e-01	4.845899641513824463e-01	7.318057417869567871e-01	1.205549761652946472e-01	8.514710664749145508e-01	6.106038689613342285e-01	6.829959154129028320e-01	1.456767320632934570e-01	8.160166740417480469e-01	6.175279617309570312e-01	4.074442088603973389e-01	1.756144165992736816e-01	7.812697291374206543e-01	4.681951403617858887e-01	7.295600771903991699e-01	1.599737703800201416e-01	8.373124599456787109e-01	5.844438672065734863e-01	6.002479791641235352e-01	1.705152541399002075e-01	7.092123627662658691e-01	6.540502905845642090e-01	6.606499552726745605e-01	1.424307078123092651e-01	8.415780067443847656e-01	2.316263318061828613e-01	7.241642475128173828e-01	1.718745380640029907e-01	7.445724606513977051e-01	2.700975239276885986e-01	3.575397729873657227e-01	1.480533033609390259e-01	8.673120737075805664e-01	7.684022188186645508e-01	7.674366831779479980e-01	8.129766583442687988e-02	8.609903454780578613e-01	7.849143743515014648e-01	5.405691862106323242e-01	2.587864696979522705e-01	8.936104178428649902e-01	8.039593696594238281e-01
6.720229983329772949e-01	1.467899829149246216e-01	7.344042658805847168e-01	1.739991158246994019e-01	7.867246270179748535e-01	2.305743694305419922e-01	6.189609766006469727e-01	1.346899271011352539e-01	1.982743144035339355e-01	3.794655799865722656e-01	6.057575941085815430e-01	1.163747161626815796e-01	7.663973569869995117e-01	5.891852974891662598e-01	6.028257608413696289e-01	8.815781772136688232e-02	7.276148796081542969e-01	5.926080942153930664e-01	3.257213532924652100e-01	7.290711253881454468e-02	6.832729578018188477e-01	4.465871751308441162e-01	6.947643756866455078e-01	1.216593384742736816e-01	7.632741928100585938e-01	5.844438672065734863e-01	6.002479791641235352e-01	1.573450565338134766e-01	6.288874745368957520e-01	6.225263476371765137e-01	6.021865010261535645e-01	1.490256339311599731e-01	7.960968017578125000e-01	3.085788786411285400e-01	6.952855587005615234e-01	1.340983957052230835e-01	6.295583248138427734e-01	2.497023940086364746e-01	3.006141185760498047e-01	1.087702512741088867e-01	7.157512903213500977e-01	7.631667256355285645e-01	7.014291882514953613e-01	7.282128185033798218e-02	7.842277884483337402e-01	7.658758163452148438e-01	5.373572111129760742e-01	1.537556797266006470e-01	7.871937155723571777e-01	8.034478425979614258e-01
6.712372899055480957e-01	1.467899829149246216e-01	7.344042658805847168e-01	1.404915750026702881e-01	7.867246270179748535e-01	2.305743694305419922e-01	6.059752702713012695e-01	4.921534284949302673e-02	1.982743144035339355e-01	2.947033345699310303e-01	6.057575941085815430e-01	1.163747161626815796e-01	7.007560729980468750e-01	5.301409363746643066e-01	6.028257608413696289e-01	1.906309276819229126e-02	6.637527346611022949e-01	5.926080942153930664e-01	3.257213532924652100e-01	1.524418033659458160e-02	6.312010884284973145e-01	4.036853015422821045e-01	6.303643584251403809e-01	7.139280438423156738e-02	7.448621392250061035e-01	4.862435162067413330e-01	4.610740542411804199e-01	5.313816666603088379e-02	5.979556441307067871e-01	5.474622249603271484e-01	5.604019761085510254e-01	1.723229438066482544e-01	7.202821969985961914e-01	2.142806947231292725e-01	6.261650323867797852e-01	5.036989971995353699e-02	5.109886527061462402e-01	2.387124150991439819e-01	2.939355969429016113e-01	6.434413790702819824e-02	5.854123234748840332e-01	7.170130014419555664e-01	6.571714282035827637e-01	3.379480913281440735e-02	7.248218059539794922e-01	7.220154404640197754e-01	4.638021588325500488e-01	1.100255399942398071e-01	7.384858131408691406e-01	7.432721853256225586e-01
6.093584895133972168e-01	1.224478557705879211e-01	6.650549173355102539e-01	1.219530627131462097e-01	6.898400187492370605e-01	1.122007444500923157e-01	5.139604806900024414e-01	-2.673648856580257416e-02	2.582293152809143066e-01	2.507968842983245850e-01	6.029626131057739258e-01	1.265752911567687988e-01	6.763042211532592773e-01	5.141675472259521484e-01	5.050371885299682617e-01	1.698316261172294617e-02	6.734368801116943359e-01	5.381123423576354980e-01	1.212579533457756042e-01	6.087533757090568542e-02	6.197682023048400879e-01	4.042728245258331299e-01	6.158590912818908691e-01	8.661299943923950195e-02	7.424591183662414551e-01	4.415132403373718262e-01	3.699599504470825195e-01	2.134671621024608612e-02	5.727766752243041992e-01	4.736052155494689941e-01	5.464655160903930664e-01	1.723229438066482544e-01	7.202821969985961914e-01	8.840559422969818115e-02	6.261650323867797852e-01	-3.003281541168689728e-02	5.109886527061462402e-01	1.400919854640960693e-01	2.825747728347778320e-01	3.697305545210838318e-02	6.209453344345092773e-01	6.780598163604736328e-01	6.616484522819519043e-01	1.303915828466415405e-01	7.096294760704040527e-01	6.782726049423217773e-01	4.168890416622161865e-01	1.910203546285629272e-01	6.872422695159912109e-01	7.274582982063293457e-01
5.206380486488342285e-01	1.284449994564056396e-01	6.429404020309448242e-01	1.107045039534568787e-01	6.377525925636291504e-01	1.032158136367797852e-01	4.152103364467620850e-01	-1.877334713935852051e-02	2.722159624099731445e-01	3.173010051250457764e-01	6.784111261367797852e-01	1.804388761520385742e-01	6.986042857170104980e-01	4.869892597198486328e-01	5.462445020675659180e-01	1.109378263354301453e-01	7.130156755447387695e-01	5.668708086013793945e-01	1.088652089238166809e-01	1.356034278869628906e-01	6.249823570251464844e-01	4.443342387676239014e-01	6.536181569099426270e-01	1.422986686229705811e-01	7.301720976829528809e-01	5.014678239822387695e-01	3.393974304199218750e-01	2.699974179267883301e-02	5.686498880386352539e-01	5.377195477485656738e-01	5.934317111968994141e-01	1.647106260061264038e-01	6.243028044700622559e-01	1.065486595034599304e-01	5.995851755142211914e-01	-4.700719937682151794e-02	5.113341212272644043e-01	1.328961104154586792e-01	2.171576768159866333e-01	7.220627367496490479e-02	6.425226330757141113e-01	6.800734996795654297e-01	6.715137958526611328e-01	1.827516257762908936e-01	7.279990911483764648e-01	6.810411810874938965e-01	4.092990756034851074e-01	2.448113560676574707e-01	6.846982836723327637e-01	7.569940090179443359e-01
4.935579895973205566e-01	1.008734405040740967e-01	6.464975476264953613e-01	1.000085845589637756e-01	6.440613865852355957e-01	2.834542281925678253e-02	3.635354638099670410e-01	2.681703492999076843e-02	2.733104526996612549e-01	3.110331296920776367e-01	7.040772438049316406e-01	1.691234558820724487e-01	7.102391123771667480e-01	4.038136899471282959e-01	5.182397961616516113e-01	9.770806133747100830e-02	6.903043389320373535e-01	5.497111678123474121e-01	2.057602703571319580e-01	1.076901629567146301e-01	5.637007951736450195e-01	3.830778300762176514e-01	6.618228554725646973e-01	1.422986686229705811e-01	7.301720976829528809e-01	3.946743607521057129e-01	3.728703856468200684e-01	3.521179081872105598e-03	5.199207663536071777e-01	5.260691046714782715e-01	5.934317111968994141e-01	1.603264361619949341e-01	6.243028044700622559e-01	5.576171353459358215e-02	5.745411515235900879e-01	7.613984867930412292e-03	5.462903976440429688e-01	1.427710354328155518e-01	1.732052266597747803e-01	1.391092091798782349e-01	5.608421564102172852e-01	6.187503933906555176e-01	6.582537889480590820e-01	1.097607836127281189e-01	6.844827532768249512e-01	6.587163209915161133e-01	4.424795508384704590e-01	1.023784652352333069e-01	6.650547385215759277e-01	7.320800423622131348e-01
4.625136554241180420e-01	8.177730441093444824e-02	6.376529932022094727e-01	7.460696250200271606e-02	6.722446084022521973e-01	2.834542281925678253e-02	3.467680811882019043e-01	1.800347492098808289e-02	1.742973178625106812e-01	3.110331296920776367e-01	6.173267364501953125e-01	1.365091502666473389e-01	6.526763439178466797e-01	2.588177323341369629e-01	4.953851699829101562e-01	9.770806133747100830e-02	5.331526994705200195e-01	3.719350099563598633e-01	1.613571345806121826e-01	7.829272747039794922e-02	4.471371173858642578e-01	2.756151854991912842e-01	6.240003108978271484e-01	1.417564302682876587e-01	6.502106785774230957e-01	2.245554924011230469e-01	3.640848696231842041e-01	4.370390623807907104e-02	3.320575058460235596e-01	4.429990053176879883e-01	5.948457717895507812e-01	1.330626606941223145e-01	6.702958345413208008e-01	-3.413292346522212029e-03	5.529904961585998535e-01	6.482508033514022827e-02	5.144409537315368652e-01	8.818110823631286621e-02	1.371555477380752563e-01	9.669025987386703491e-02	4.331281185150146484e-01	4.332804977893829346e-01	5.647387504577636719e-01	1.007595956325531006e-01	5.514301657676696777e-01	4.853992462158203125e-01	4.361155331134796143e-01	1.790928654372692108e-02	4.889376759529113770e-01	5.937079787254333496e-01
4.839794933795928955e-01	8.453100174665451050e-02	6.027009487152099609e-01	4.729799926280975342e-02	6.532371044158935547e-01	6.129014492034912109e-02	2.809740900993347168e-01	2.181827276945114136e-02	9.829067438840866089e-02	2.836221456527709961e-01	5.789745450019836426e-01	7.021292299032211304e-02	6.372958421707153320e-01	2.856347262859344482e-01	4.769271910190582275e-01	9.829289466142654419e-02	4.423052370548248291e-01	3.003476262092590332e-01	1.095254197716712952e-01	1.339319199323654175e-01	4.916135072708129883e-01	2.432594746351242065e-01	5.578517317771911621e-01	7.969992607831954956e-02	5.888109207153320312e-01	2.416985332965850830e-01	3.451969027519226074e-01	1.188887581229209900e-01	2.321548908948898315e-01	3.920201063156127930e-01	5.529690980911254883e-01	8.123119175434112549e-02	6.557470560073852539e-01	1.662687957286834717e-01	5.173903107643127441e-01	3.785873949527740479e-02	4.800410270690917969e-01	1.277569383382797241e-01	1.346365809440612793e-01	6.281553953886032104e-02	5.049400329589843750e-01	4.208151400089263916e-01	5.243167877197265625e-01	1.010201945900917053e-01	5.604434609413146973e-01	4.187231063842773438e-01	3.755559325218200684e-01	1.614271849393844604e-01	5.461124181747436523e-01	5.378307700157165527e-01
4.839794933795928955e-01	8.453100174665451050e-02	6.136010885238647461e-01	-2.207336388528347015e-02	6.032739281654357910e-01	1.841941177845001221e-01	2.774274945259094238e-01	2.181827276945114136e-02	6.452795863151550293e-02	2.913880050182342529e-01	6.112537980079650879e-01	3.410876542329788208e-02	5.871752500534057617e-01	3.470012545585632324e-01	4.671674072742462158e-01	1.906929351389408112e-02	4.259399175643920898e-01	3.644010722637176514e-01	7.746173441410064697e-02	1.530117839574813843e-01	4.701026380062103271e-01	3.032262921333312988e-01	5.876683592796325684e-01	1.465619355440139771e-02	5.881630778312683105e-01	3.183945119380950928e-01	2.923859655857086182e-01	7.465382665395736694e-02	2.127241641283035278e-01	4.258291125297546387e-01	5.554563403129577637e-01	6.206830590963363647e-02	5.812199711799621582e-01	1.662687957286834717e-01	5.177688598632812500e-01	-5.347574129700660706e-02	4.800410270690917969e-01	2.023169249296188354e-01	1.346365809440612793e-01	4.078833013772964478e-02	5.261144042015075684e-01	4.733141958713531494e-01	5.418525338172912598e-01	2.288820035755634308e-02	5.854164958000183105e-01	4.378383457660675049e-01	3.720781505107879639e-01	1.728609502315521240e-01	5.543512701988220215e-01	5.477742552757263184e-01
4.119803309440612793e-01	1.886271983385086060e-01	6.122332215309143066e-01	-2.014537341892719269e-02	5.525897741317749023e-01	2.127581983804702759e-01	2.581830322742462158e-01	-2.849890105426311493e-02	8.193977177143096924e-02	3.191078007221221924e-01	6.019959449768066406e-01	1.797957718372344971e-02	5.802192687988281250e-01	3.372253179550170898e-01	4.468536376953125000e-01	2.553146146237850189e-02	4.162376523017883301e-01	3.868543505668640137e-01	9.448659420013427734e-02	5.028723925352096558e-02	4.850647747516632080e-01	2.475626468658447266e-01	5.886982679367065430e-01	-2.539794333279132843e-02	5.750562548637390137e-01	3.183945119380950928e-01	2.173184156417846680e-01	7.465382665395736694e-02	2.127241641283035278e-01	4.367776513099670410e-01	5.454368591308593750e-01	8.457562327384948730e-02	5.595614314079284668e-01	1.996326446533203125e-01	4.739492535591125488e-01	-7.362441718578338623e-02	3.926227986812591553e-01	2.372948974370956421e-01	1.383478939533233643e-01	5.813897401094436646e-02	5.051432847976684570e-01	4.733141958713531494e-01	5.637432336807250977e-01	2.288820035755634308e-02	5.541148781776428223e-01	4.378383457660675049e-01	3.349978923797607422e-01	1.728609502315521240e-01	5.543512701988220215e-01	5.477742552757263184e-01
3.629432022571563721e-01	1.243870109319686890e-01	5.387158989906311035e-01	-3.618616238236427307e-02	5.525897741317749023e-01	2.061680108308792114e-01	1.990115493535995483e-01	-2.737862989306449890e-02	5.994619801640510559e-02	2.599145174026489258e-01	3.582817018032073975e-01	-3.401971887797117233e-03	6.239238977432250977e-01	2.201796025037765503e-01	2.199920266866683960e-01	-4.851131886243820190e-02	5.043410658836364746e-01	3.000384569168090820e-01	-2.621815947350114584e-04	5.918615683913230896e-02	5.026757717132568359e-01	1.401926577091217041e-01	4.856786131858825684e-01	-2.573852986097335815e-02	6.202334761619567871e-01	2.957541942596435547e-01	1.790215075016021729e-01	-3.467909758910536766e-03	2.374506294727325439e-01	3.705039024353027344e-01	5.005115866661071777e-01	5.851264297962188721e-02	5.595614314079284668e-01	1.807425618171691895e-01	3.908452987670898438e-01	-7.362441718578338623e-02	4.016681611537933350e-01	1.755733788013458252e-01	8.684626966714859009e-02	1.379277091473340988e-02	4.978985488414764404e-01	2.531861960887908936e-01	4.583652019500732422e-01	-1.067833323031663895e-02	5.347886681556701660e-01	2.643982768058776855e-01	2.521942555904388428e-01	-9.649862768128514290e-04	4.062198698520660400e-01	4.105051159858703613e-01
2.883647978305816650e-01	5.245829373598098755e-02	4.539831280708312988e-01	-1.018097400665283203e-01	5.103028416633605957e-01	1.059464067220687866e-01	1.681368798017501831e-01	2.174848690629005432e-02	-4.710274748504161835e-03	1.708864718675613403e-01	3.582817018032073975e-01	-5.037015676498413086e-02	5.792125463485717773e-01	1.260640472173690796e-01	2.199920266866683960e-01	-4.851131886243820190e-02	5.043410658836364746e-01	2.090250402688980103e-01	-2.621815947350114584e-04	-2.012796513736248016e-02	4.657081961631774902e-01	1.335967332124710083e-01	3.485212028026580811e-01	-3.955156076699495316e-03	5.475899577140808105e-01	1.546287536621093750e-01	1.255357712507247925e-01	-4.458473250269889832e-02	2.503993213176727295e-01	3.054656088352203369e-01	4.040791988372802734e-01	-1.157604996114969254e-02	4.806693196296691895e-01	8.448872715234756470e-02	2.446145713329315186e-01	-9.657724946737289429e-02	3.607684671878814697e-01	9.633684158325195312e-02	2.475232444703578949e-02	5.390595272183418274e-02	4.676607549190521240e-01	2.385305613279342651e-01	3.211349844932556152e-01	-6.499637383967638016e-03	4.941501319408416748e-01	1.789800971746444702e-01	1.640509516000747681e-01	3.027420490980148315e-02	3.916400074958801270e-01	2.672635912895202637e-01
2.124766856431961060e-01	5.271687358617782593e-02	4.316280782222747803e-01	-5.513358861207962036e-02	4.239901304244995117e-01	8.796620368957519531e-02	1.553363800048828125e-01	2.212693914771080017e-02	-1.256256736814975739e-02	2.121778726577758789e-01	3.855804800987243652e-01	4.744590446352958679e-02	5.101998448371887207e-01	8.666743338108062744e-02	2.516653239727020264e-01	-4.338800907135009766e-03	4.834294319152832031e-01	2.171550244092941284e-01	6.169727444648742676e-02	1.194814965128898621e-02	3.919412195682525635e-01	1.730243563652038574e-01	3.603107929229736328e-01	6.376602686941623688e-03	4.704637527465820312e-01	1.256645321846008301e-01	1.831367313861846924e-01	-1.740615814924240112e-02	3.187314271926879883e-01	3.286017775535583496e-01	3.769960701465606689e-01	4.993433505296707153e-02	4.224002361297607422e-01	1.153006590902805328e-02	2.441311925649642944e-01	-5.407334491610527039e-02	2.984784841537475586e-01	9.633684158325195312e-02	5.358035489916801453e-02	8.581476658582687378e-02	4.136277139186859131e-01	3.119464516639709473e-01	3.571693599224090576e-01	2.046697214245796204e-02	4.941738545894622803e-01	2.492471635341644287e-01	1.904862672090530396e-01	5.711029097437858582e-02	4.269445240497589111e-01	3.317057192325592041e-01
2.866126894950866699e-01	5.271687358617782593e-02	3.932634592056274414e-01	6.724344566464424133e-03	4.132188260555267334e-01	8.617965131998062134e-02	1.178434193134307861e-01	4.675786197185516357e-02	1.961621642112731934e-02	2.028377205133438110e-01	3.692871928215026855e-01	3.792695701122283936e-02	4.880442321300506592e-01	6.716808676719665527e-02	2.731158435344696045e-01	5.974467843770980835e-02	4.533239305019378662e-01	1.980893462896347046e-01	1.046019271016120911e-01	1.571471393108367920e-01	3.704356253147125244e-01	1.035237759351730347e-01	3.669305741786956787e-01	3.636926040053367615e-02	4.704637527465820312e-01	1.045044288039207458e-01	1.831367313861846924e-01	9.377043694257736206e-02	3.187314271926879883e-01	2.628656625747680664e-01	3.298470079898834229e-01	7.222116738557815552e-02	4.612773954868316650e-01	-1.821514591574668884e-02	2.912482619285583496e-01	-8.688041009008884430e-03	3.134567439556121826e-01	1.015131920576095581e-01	3.347342461347579956e-02	1.573713719844818115e-01	4.676377177238464355e-01	2.887000441551208496e-01	3.483771681785583496e-01	5.509117618203163147e-02	5.184893012046813965e-01	2.614252865314483643e-01	2.256565988063812256e-01	1.495352536439895630e-01	4.341542720794677734e-01	3.483176827430725098e-01
2.606743276119232178e-01	3.227351233363151550e-02	3.328632712364196777e-01	1.100995671004056931e-02	4.275881648063659668e-01	7.281295210123062134e-02	6.833428144454956055e-02	3.774428367614746094e-02	1.340917944908142090e-01	1.287516653537750244e-01	3.576178550720214844e-01	3.503033518791198730e-02	4.576024413108825684e-01	4.233618825674057007e-02	2.523302733898162842e-01	3.558725491166114807e-02	4.016289114952087402e-01	1.322743296623229980e-01	4.025547578930854797e-02	1.275891363620758057e-01	3.415898978710174561e-01	7.084213942289352417e-02	3.500127792358398438e-01	2.838554419577121735e-02	4.279784858226776123e-01	7.719867676496505737e-02	1.513253152370452881e-01	5.161394923925399780e-02	2.929467856884002686e-01	1.944071501493453979e-01	2.717735469341278076e-01	1.822588965296745300e-02	4.253160357475280762e-01	6.501506082713603973e-03	2.567609846591949463e-01	8.554505556821823120e-02	3.218643069267272949e-01	4.328214377164840698e-02	-1.886827126145362854e-02	1.011502668261528015e-01	4.729154109954833984e-01	2.092833071947097778e-01	3.307502567768096924e-01	3.348775207996368408e-02	5.102191567420959473e-01	2.069174796342849731e-01	2.139801681041717529e-01	8.301442116498947144e-02	4.244330525398254395e-01	2.929154038429260254e-01
1.546911299228668213e-01	1.948129199445247650e-02	3.206413984298706055e-01	4.564361646771430969e-02	3.391603827476501465e-01	1.081936527043581009e-02	5.933110415935516357e-02	7.491377741098403931e-02	1.340917944908142090e-01	1.231693699955940247e-01	4.084507226943969727e-01	3.362156450748443604e-02	3.476838767528533936e-01	4.233618825674057007e-02	2.753170430660247803e-01	3.964763879776000977e-02	3.630030751228332520e-01	1.211006939411163330e-01	-1.578950509428977966e-02	1.275891363620758057e-01	2.169665247201919556e-01	4.189929366111755371e-02	3.851007223129272461e-01	3.828597441315650940e-02	3.643531799316406250e-01	9.323845058679580688e-02	1.523027420043945312e-01	7.986379787325859070e-03	2.549879848957061768e-01	2.131218165159225464e-01	3.009968996047973633e-01	-1.630738191306591034e-02	2.909258604049682617e-01	1.682783663272857666e-02	2.566470205783843994e-01	8.554505556821823120e-02	2.532663047313690186e-01	5.864934995770454407e-02	3.928570076823234558e-03	5.193565413355827332e-02	3.669102191925048828e-01	1.906324476003646851e-01	3.049854338169097900e-01	1.764899864792823792e-02	4.474404752254486084e-01	1.732334196567535400e-01	1.857979595661163330e-01	3.546778857707977295e-02	3.828204572200775146e-01	2.742355167865753174e-01
1.189394518733024597e-01	-1.681144721806049347e-02	3.372389972209930420e-01	4.186947271227836609e-02	3.532364368438720703e-01	3.240149840712547302e-02	1.096429079771041870e-01	6.615845859050750732e-02	1.336642503738403320e-01	1.558612734079360962e-01	4.487557113170623779e-01	6.863478571176528931e-02	3.344930410385131836e-01	3.840502724051475525e-02	3.415427803993225098e-01	1.879244484007358551e-02	3.647965788841247559e-01	1.121086403727531433e-01	-1.900647534057497978e-03	1.388917770236730576e-02	2.169665247201919556e-01	4.189929366111755371e-02	3.851007223129272461e-01	3.828597441315650940e-02	3.638424277305603027e-01	5.981191992759704590e-02	1.523027420043945312e-01	-1.970947347581386566e-02	2.549879848957061768e-01	1.786171644926071167e-01	3.388483822345733643e-01	-3.303340869024395943e-03	2.968750000000000000e-01	-6.872201338410377502e-03	3.162109553813934326e-01	8.781605213880538940e-02	2.512504756450653076e-01	8.676530420780181885e-02	4.139720462262630463e-03	8.447591215372085571e-02	2.296041250228881836e-01	1.427326500415802002e-01	2.852345407009124756e-01	3.886980935931205750e-02	4.001719951629638672e-01	1.070792675018310547e-01	2.430787682533264160e-01	6.217449530959129333e-02	3.424024283885955811e-01	2.353227287530899048e-01
1.726482510566711426e-01	-2.863085642457008362e-02	3.542718887329101562e-01	4.186947271227836609e-02	3.754948377609252930e-01	6.770070642232894897e-02	1.266037970781326294e-01	9.542138129472732544e-02	5.700318887829780579e-02	1.447682827711105347e-01	4.141429364681243896e-01	1.184601187705993652e-01	3.087896704673767090e-01	4.475025087594985962e-02	3.305244445800781250e-01	1.288578845560550690e-02	2.771701812744140625e-01	1.427616178989410400e-01	5.020045489072799683e-02	3.491347655653953552e-02	2.532760202884674072e-01	-1.642655814066529274e-03	4.478707015514373779e-01	1.132256612181663513e-01	3.076817691326141357e-01	5.824010446667671204e-02	1.275947093963623047e-01	1.993306353688240051e-02	1.771548688411712646e-01	1.799186468124389648e-01	3.605846166610717773e-01	3.486783429980278015e-02	3.395547866821289062e-01	-6.872201338410377502e-03	3.162109553813934326e-01	9.434103220701217651e-02	2.268596589565277100e-01	1.281395256519317627e-01	1.534282416105270386e-02	1.450162231922149658e-01	2.296041250228881836e-01	1.427326500415802002e-01	2.991813719272613525e-01	3.886980935931205750e-02	4.001719951629638672e-01	7.540719211101531982e-02	2.739357948303222656e-01	6.217449530959129333e-02	3.424024283885955811e-01	2.059326171875000000e-01
1.706784069538116455e-01	-4.578142985701560974e-02	3.825551569461822510e-01	4.626239463686943054e-02	3.585391640663146973e-01	4.869469255208969116e-02	1.561665385961532593e-01	9.649302810430526733e-02	4.829448461532592773e-02	7.623194158077239990e-02	3.537360429763793945e-01	1.137678176164627075e-01	2.325796931982040405e-01	5.877320095896720886e-02	3.423910439014434814e-01	5.764254182577133179e-02	2.243802696466445923e-01	1.036543399095535278e-01	6.155341863632202148e-02	6.034923717379570007e-03	1.611022651195526123e-01	5.316235870122909546e-02	4.048587679862976074e-01	9.928531944751739502e-02	2.794707715511322021e-01	9.395292401313781738e-02	1.184895262122154236e-01	4.643474146723747253e-02	1.097841635346412659e-01	1.253895461559295654e-01	3.767239153385162354e-01	1.658765599131584167e-02	3.003039956092834473e-01	-6.619350519031286240e-03	3.238527774810791016e-01	4.428029432892799377e-02	2.213360965251922607e-01	8.247429877519607544e-02	3.036644309759140015e-02	9.064660221338272095e-02	2.324719727039337158e-01	1.430089920759201050e-01	2.626405954360961914e-01	4.775757715106010437e-02	2.229183018207550049e-01	6.669136136770248413e-02	2.060011029243469238e-01	4.249988868832588196e-02	1.927359998226165771e-01	2.062712013721466064e-01
7.857642322778701782e-02	-4.578142985701560974e-02	2.993843853473663330e-01	4.121229425072669983e-02	3.337981402873992920e-01	1.808783598244190216e-02	1.386968344449996948e-01	6.985887885093688965e-02	3.661419451236724854e-02	1.926614157855510712e-02	3.537360429763793945e-01	8.173358440399169922e-02	2.325796931982040405e-01	8.111428469419479370e-02	3.320592641830444336e-01	1.370333135128021240e-01	2.454548627138137817e-01	1.005916297435760498e-01	6.155341863632202148e-02	6.058720499277114868e-02	8.543046563863754272e-02	8.930447697639465332e-02	3.169078230857849121e-01	9.830156713724136353e-02	3.030107915401458740e-01	6.462720781564712524e-02	1.694882363080978394e-01	1.135940626263618469e-01	1.281399726867675781e-01	1.072886139154434204e-01	3.237299621105194092e-01	1.658765599131584167e-02	2.640793323516845703e-01	-6.681098602712154388e-03	2.718420922756195068e-01	5.519465357065200806e-02	2.479476928710937500e-01	5.774084106087684631e-02	3.036644309759140015e-02	4.291597753763198853e-02	2.123338282108306885e-01	1.544380784034729004e-01	2.520028948783874512e-01	5.646088719367980957e-02	2.609282135963439941e-01	1.014082506299018860e-01	1.605513840913772583e-01	1.165410429239273071e-01	2.299151420593261719e-01	1.990761309862136841e-01
1.240914463996887207e-01	4.121496900916099548e-02	2.708953022956848145e-01	1.192101279912094469e-07	2.828682363033294678e-01	5.730839073657989502e-02	6.332705169916152954e-02	2.637471631169319153e-02	6.225421279668807983e-02	1.292796432971954346e-01	2.914043068885803223e-01	1.199141442775726318e-01	2.565222680568695068e-01	8.419992029666900635e-02	2.378721982240676880e-01	1.951536089181900024e-01	2.866028845310211182e-01	1.822907179594039917e-01	9.175522625446319580e-02	1.113774031400680542e-01	1.412807554006576538e-01	5.781646445393562317e-02	3.169078230857849121e-01	1.265528500080108643e-01	2.923259735107421875e-01	6.462720781564712524e-02	9.983493387699127197e-02	1.751468777656555176e-01	1.781630963087081909e-01	1.072886139154434204e-01	3.032289147377014160e-01	5.119305476546287537e-02	2.663492858409881592e-01	2.413113601505756378e-02	2.034142166376113892e-01	1.058499813079833984e-01	1.906205564737319946e-01	9.793907403945922852e-02	7.538140565156936646e-02	4.159062355756759644e-02	2.615025043487548828e-01	1.670079529285430908e-01	2.602646648883819580e-01	1.174629107117652893e-01	3.164260983467102051e-01	1.396687030792236328e-01	1.510254591703414917e-01	1.704624593257904053e-01	2.948547303676605225e-01	2.786869406700134277e-01
1.240914463996887207e-01	1.557286642491817474e-02	2.708953022956848145e-01	1.192101279912094469e-07	2.701915502548217773e-01	6.602863222360610962e-02	8.121503889560699463e-02	1.058423426002264023e-02	6.225421279668807983e-02	4.655751213431358337e-02	2.423034757375717163e-01	4.859432578086853027e-02	2.573722600936889648e-01	1.140130609273910522e-01	1.824614703655242920e-01	1.375921964645385742e-01	2.866256237030029297e-01	1.255844384431838989e-01	2.913230471312999725e-02	1.497033983469009399e-01	1.444731205701828003e-01	9.619701653718948364e-02	2.352778911590576172e-01	8.108310401439666748e-02	2.611905634403228760e-01	8.338351547718048096e-02	3.817892074584960938e-02	2.033337950706481934e-01	2.096399962902069092e-01	1.840098500251770020e-01	2.780450284481048584e-01	-5.906938016414642334e-02	2.595828473567962646e-01	4.175783321261405945e-02	2.129620462656021118e-01	9.075137227773666382e-02	1.756194829940795898e-01	6.782249361276626587e-02	3.546056523919105530e-02	6.839743256568908691e-02	2.234528213739395142e-01	1.670345366001129150e-01	2.465936392545700073e-01	1.209609284996986389e-01	2.618704438209533691e-01	1.710622012615203857e-01	1.272713989019393921e-01	1.777798682451248169e-01	3.075615167617797852e-01	2.448641657829284668e-01
1.739619374275207520e-01	3.530255705118179321e-02	2.946494817733764648e-01	-7.804500311613082886e-02	2.750122845172882080e-01	7.363106310367584229e-02	1.047250926494598389e-01	4.888819064944982529e-03	1.402360349893569946e-01	-4.354161024093627930e-02	2.131199538707733154e-01	-3.054834343492984772e-02	2.661073803901672363e-01	1.216942667961120605e-01	1.661338061094284058e-01	9.163184463977813721e-02	2.480637282133102417e-01	5.160418525338172913e-02	-1.758280582726001740e-02	1.255622357130050659e-01	1.490994244813919067e-01	1.288821697235107422e-01	2.209629267454147339e-01	2.433411590754985809e-02	2.489602416753768921e-01	5.111984163522720337e-02	4.963984340429306030e-02	1.725537329912185669e-01	2.022668570280075073e-01	1.234408766031265259e-01	2.533622682094573975e-01	-5.906938016414642334e-02	2.318640351295471191e-01	4.085385426878929138e-02	2.191611677408218384e-01	1.357746403664350510e-02	1.941269189119338989e-01	5.991358775645494461e-03	3.914930671453475952e-02	1.649868302047252655e-02	1.985498964786529541e-01	2.041829079389572144e-01	2.051114737987518311e-01	9.275191277265548706e-02	2.252141237258911133e-01	1.872855871915817261e-01	8.584523946046829224e-02	1.817145943641662598e-01	2.806374728679656982e-01	1.552729904651641846e-01
1.269677579402923584e-01	3.290728107094764709e-02	2.946494817733764648e-01	-7.007005065679550171e-02	2.680419981479644775e-01	8.883380144834518433e-02	7.910151779651641846e-02	-2.581747621297836304e-02	1.312202215194702148e-01	4.559108242392539978e-02	2.219778001308441162e-01	-2.365085855126380920e-02	2.661073803901672363e-01	1.008700951933860779e-01	1.787967234849929810e-01	9.163184463977813721e-02	2.462862133979797363e-01	9.876463562250137329e-02	-7.906706072390079498e-03	1.255622357130050659e-01	1.476127803325653076e-01	9.818682819604873657e-02	2.209989726543426514e-01	-2.056590840220451355e-02	2.462741881608963013e-01	4.322323948144912720e-02	7.417342811822891235e-02	5.036311224102973938e-02	1.824536174535751343e-01	1.469569653272628784e-01	2.718309462070465088e-01	-3.760550916194915771e-02	2.072270065546035767e-01	5.254862830042839050e-02	1.795088201761245728e-01	-4.747334867715835571e-02	1.826865971088409424e-01	7.394318934530019760e-03	3.767623333260416985e-03	-3.204417601227760315e-02	1.469664126634597778e-01	1.668288707733154297e-01	1.671096235513687134e-01	3.733175992965698242e-02	2.041805386543273926e-01	1.932287663221359253e-01	5.389036238193511963e-02	6.096448376774787903e-02	2.398638278245925903e-01	1.079128533601760864e-01
9.853076189756393433e-02	3.749907761812210083e-02	1.960547715425491333e-01	-5.374038591980934143e-02	1.837486773729324341e-01	3.749491274356842041e-02	4.000833630561828613e-02	-7.108488678932189941e-02	1.452306509017944336e-01	1.182063147425651550e-01	1.564866304397583008e-01	-1.368864811956882477e-02	2.348262518644332886e-01	9.574478864669799805e-02	1.406843364238739014e-01	-2.908354625105857849e-02	2.450585067272186279e-01	1.379325836896896362e-01	3.056957945227622986e-02	2.403719536960124969e-02	1.099397987127304077e-01	6.426610052585601807e-02	1.615866571664810181e-01	-4.473827406764030457e-02	2.466520369052886963e-01	6.178715825080871582e-02	7.819826155900955200e-02	5.036311224102973938e-02	2.172352224588394165e-01	1.295172423124313354e-01	2.226421982049942017e-01	-3.760550916194915771e-02	2.106876224279403687e-01	4.819285497069358826e-02	1.795088201761245728e-01	-7.375524193048477173e-02	1.683524399995803833e-01	3.250751271843910217e-02	3.767623333260416985e-03	-1.382279675453901291e-02	1.375999897718429565e-01	1.451255530118942261e-01	1.392304301261901855e-01	1.471592113375663757e-02	2.202289402484893799e-01	2.085874527692794800e-01	4.662035778164863586e-02	-2.309800684452056885e-02	2.720254063606262207e-01	1.035249084234237671e-01
9.277048707008361816e-02	4.302748944610357285e-03	1.480862200260162354e-01	-6.665953993797302246e-02	1.950697153806686401e-01	-8.041501976549625397e-03	2.962864004075527191e-02	0.000000000000000000e+00	5.245913192629814148e-02	8.686091005802154541e-02	9.021646529436111450e-02	-5.629711225628852844e-02	2.022112458944320679e-01	1.067410111427307129e-01	1.334654986858367920e-01	2.974319271743297577e-02	2.415947020053863525e-01	1.290405839681625366e-01	4.299465566873550415e-02	4.208702966570854187e-02	1.104724407196044922e-01	5.483987927436828613e-02	9.963281452655792236e-02	-3.286172077059745789e-02	2.224496006965637207e-01	8.030608296394348145e-02	9.064146876335144043e-02	3.098118677735328674e-02	1.547523289918899536e-01	5.886553227901458740e-02	1.157443895936012268e-01	-5.788763612508773804e-02	2.148911952972412109e-01	3.152206167578697205e-02	1.196104288101196289e-01	-8.137211203575134277e-02	1.044447720050811768e-01	4.128905013203620911e-02	-7.365439832210540771e-02	-8.734408766031265259e-03	1.976744681596755981e-01	1.673042476177215576e-01	9.102589637041091919e-02	2.849628031253814697e-02	2.419729530811309814e-01	2.083971798419952393e-01	9.462030977010726929e-02	2.387608028948307037e-02	2.787952721118927002e-01	0.000000000000000000e+00
0.000000000000000000e+00	0.000000000000000000e+00	0.000000000000000000e+00	0.000000000000000000e+00	0.000000000000000000e+00	0.000000000000000000e+00	0.000000000000000000e+00	0.000000000000000000e+00	0.000000000000000000e+00	0.000000000000000000e+00	0.000000000000000000e+00	0.000000000000000000e+00	0.000000000000000000e+00	0.000000000000000000e+00	0.000000000000000000e+00	0.000000000000000000e+00	0.000000000000000000e+00	0.000000000000000000e+00	0.000000000000000000e+00	0.000000000000000000e+00	0.000000000000000000e+00	0.000000000000000000e+00	0.000000000000000000e+00	0.000000000000000000e+00	0.000000000000000000e+00	0.000000000000000000e+00	0.000000000000000000e+00	0.000000000000000000e+00	0.000000000000000000e+00	0.000000000000000000e+00	0.000000000000000000e+00	0.000000000000000000e+00	0.000000000000000000e+00	0.000000000000000000e+00	0.000000000000000000e+00	0.000000000000000000e+00	0.000000000000000000e+00	0.000000000000000000e+00	0.000000000000000000e+00	0.000000000000000000e+00	0.000000000000000000e+00	0.000000000000000000e+00	0.000000000000000000e+00	0.000000000000000000e+00	0.000000000000000000e+00	2.083971798419952393e-01	0.000000000000000000e+00	2.387608028948307037e-02	2.787952721118927002e-01	0.000000000000000000e+00
0.000000000000000000e+00	0.000000000000000000e+00	0.000000000000000000e+00	0.000000000000000000e+00	0.000000000000000000e+00	0.000000000000000000e+00	0.000000000000000000e+00	0.000000000000000000e+00	0.000000000000000000e+00	0.000000000000000000e+00	0.000000000000000000e+00	0.000000000000000000e+00	0.000000000000000000e+00	0.000000000000000000e+00	0.000000000000000000e+00	0.000000000000000000e+00	0.000000000000000000e+00	0.000000000000000000e+00	0.000000000000000000e+00	0.000000000000000000e+00	0.000000000000000000e+00	0.000000000000000000e+00	0.000000000000000000e+00	0.000000000000000000e+00	0.000000000000000000e+00	0.000000000000000000e+00	0.000000000000000000e+00	0.000000000000000000e+00	0.000000000000000000e+00	0.000000000000000000e+00	0.000000000000000000e+00	0.000000000000000000e+00	0.000000000000000000e+00	0.000000000000000000e+00	0.000000000000000000e+00	0.000000000000000000e+00	0.000000000000000000e+00	0.000000000000000000e+00	0.000000000000000000e+00	0.000000000000000000e+00	0.000000000000000000e+00	0.000000000000000000e+00	0.000000000000000000e+00	0.000000000000000000e+00	0.000000000000000000e+00	0.000000000000000000e+00	0.000000000000000000e+00	0.000000000000000000e+00	0.000000000000000000e+00	0.000000000000000000e+00
0.000000000000000000e+00	0.000000000000000000e+00	0.000000000000000000e+00	0.000000000000000000e+00	0.000000000000000000e+00	0.000000000000000000e+00	0.000000000000000000e+00	0.000000000000000000e+00	0.000000000000000000e+00	0.000000000000000000e+00	0.000000000000000000e+00	0.000000000000000000e+00	0.000000000000000000e+00	0.000000000000000000e+00	0.000000000000000000e+00	0.000000000000000000e+00	0.000000000000000000e+00	0.000000000000000000e+00	0.000000000000000000e+00	0.000000000000000000e+00	0.000000000000000000e+00	0.000000000000000000e+00	0.000000000000000000e+00	0.000000000000000000e+00	0.000000000000000000e+00	0.000000000000000000e+00	0.000000000000000000e+00	0.000000000000000000e+00	0.000000000000000000e+00	0.000000000000000000e+00	0.000000000000000000e+00	0.000000000000000000e+00	0.000000000000000000e+00	0.000000000000000000e+00	0.000000000000000000e+00	0.000000000000000000e+00	0.000000000000000000e+00	0.000000000000000000e+00	0.000000000000000000e+00	0.000000000000000000e+00	0.000000000000000000e+00	0.000000000000000000e+00	0.000000000000000000e+00	0.000000000000000000e+00	0.000000000000000000e+00	0.000000000000000000e+00	0.000000000000000000e+00	0.000000000000000000e+00	0.000000000000000000e+00	0.000000000000000000e+00
0.000000000000000000e+00	0.000000000000000000e+00	0.000000000000000000e+00	0.000000000000000000e+00	0.000000000000000000e+00	0.000000000000000000e+00	0.000000000000000000e+00	0.000000000000000000e+00	0.000000000000000000e+00	0.000000000000000000e+00	0.000000000000000000e+00	0.000000000000000000e+00	0.000000000000000000e+00	0.000000000000000000e+00	0.000000000000000000e+00	0.000000000000000000e+00	0.000000000000000000e+00	0.000000000000000000e+00	0.000000000000000000e+00	0.000000000000000000e+00	0.000000000000000000e+00	0.000000000000000000e+00	0.000000000000000000e+00	0.000000000000000000e+00	0.000000000000000000e+00	0.000000000000000000e+00	0.000000000000000000e+00	0.000000000000000000e+00	0.000000000000000000e+00	0.000000000000000000e+00	0.000000000000000000e+00	0.000000000000000000e+00	0.000000000000000000e+00	0.000000000000000000e+00	0.000000000000000000e+00	0.000000000000000000e+00	0.000000000000000000e+00	0.000000000000000000e+00	0.000000000000000000e+00	0.000000000000000000e+00	0.000000000000000000e+00	0.000000000000000000e+00	0.000000000000000000e+00	0.000000000000000000e+00	0.000000000000000000e+00	0.000000000000000000e+00	0.000000000000000000e+00	0.000000000000000000e+00	0.000000000000000000e+00	0.000000000000000000e+00
0.000000000000000000e+00	0.000000000000000000e+00	0.000000000000000000e+00	0.000000000000000000e+00	0.000000000000000000e+00	0.000000000000000000e+00	0.000000000000000000e+00	0.000000000000000000e+00	0.000000000000000000e+00	0.000000000000000000e+00	0.000000000000000000e+00	0.000000000000000000e+00	0.000000000000000000e+00	0.000000000000000000e+00	0.000000000000000000e+00	0.000000000000000000e+00	0.000000000000000000e+00	0.000000000000000000e+00	0.000000000000000000e+00	0.000000000000000000e+00	0.000000000000000000e+00	0.000000000000000000e+00	0.000000000000000000e+00	0.000000000000000000e+00	0.000000000000000000e+00	0.000000000000000000e+00	0.000000000000000000e+00	0.000000000000000000e+00	0.000000000000000000e+00	0.000000000000000000e+00	0.000000000000000000e+00	0.000000000000000000e+00	0.000000000000000000e+00	0.000000000000000000e+00	0.000000000000000000e+00	0.000000000000000000e+00	0.000000000000000000e+00	0.000000000000000000e+00	0.000000000000000000e+00	0.000000000000000000e+00	0.000000000000000000e+00	0.000000000000000000e+00	0.000000000000000000e+00	0.000000000000000000e+00	0.000000000000000000e+00	0.000000000000000000e+00	0.000000000000000000e+00	0.000000000000000000e+00	0.000000000000000000e+00	0.000000000000000000e+00
0.000000000000000000e+00	0.000000000000000000e+00	0.000000000000000000e+00	0.000000000000000000e+00	0.000000000000000000e+00	0.000000000000000000e+00	0.000000000000000000e+00	0.000000000000000000e+00	0.000000000000000000e+00	0.000000000000000000e+00	0.000000000000000000e+00	0.000000000000000000e+00	0.000000000000000000e+00	0.000000000000000000e+00	0.000000000000000000e+00	0.000000000000000000e+00	0.000000000000000000e+00	0.000000000000000000e+00	0.000000000000000000e+00	0.000000000000000000e+00	0.000000000000000000e+00	0.000000000000000000e+00	0.000000000000000000e+00	0.000000000000000000e+00	0.000000000000000000e+00	0.000000000000000000e+00	0.000000000000000000e+00	0.000000000000000000e+00	0.000000000000000000e+00	0.000000000000000000e+00	0.000000000000000000e+00	0.000000000000000000e+00	0.000000000000000000e+00	0.000000000000000000e+00	0.000000000000000000e+00	0.000000000000000000e+00	0.000000000000000000e+00	0.000000000000000000e+00	0.000000000000000000e+00	0.000000000000000000e+00	0.000000000000000000e+00	0.000000000000000000e+00	0.000000000000000000e+00	0.000000000000000000e+00	0.000000000000000000e+00	0.000000000000000000e+00	0.000000000000000000e+00	0.000000000000000000e+00	0.000000000000000000e+00	0.000000000000000000e+00
0.000000000000000000e+00	0.000000000000000000e+00	0.000000000000000000e+00	0.000000000000000000e+00	0.000000000000000000e+00	0.000000000000000000e+00	0.000000000000000000e+00	0.000000000000000000e+00	0.000000000000000000e+00	0.000000000000000000e+00	0.000000000000000000e+00	0.000000000000000000e+00	0.000000000000000000e+00	0.000000000000000000e+00	0.000000000000000000e+00	0.000000000000000000e+00	0.000000000000000000e+00	0.000000000000000000e+00	0.000000000000000000e+00	0.000000000000000000e+00	0.000000000000000000e+00	0.000000000000000000e+00	0.000000000000000000e+00	0.000000000000000000e+00	0.000000000000000000e+00	0.000000000000000000e+00	0.000000000000000000e+00	0.000000000000000000e+00	0.000000000000000000e+00	0.000000000000000000e+00	0.000000000000000000e+00	0.000000000000000000e+00	0.000000000000000000e+00	0.000000000000000000e+00	0.000000000000000000e+00	0.000000000000000000e+00	0.000000000000000000e+00	0.000000000000000000e+00	0.000000000000000000e+00	0.000000000000000000e+00	0.000000000000000000e+00	0.000000000000000000e+00	0.000000000000000000e+00	0.000000000000000000e+00	0.000000000000000000e+00	0.000000000000000000e+00	0.000000000000000000e+00	0.000000000000000000e+00	0.000000000000000000e+00	0.000000000000000000e+00
0.000000000000000000e+00	0.000000000000000000e+00	0.000000000000000000e+00	0.000000000000000000e+00	0.000000000000000000e+00	0.000000000000000000e+00	0.000000000000000000e+00	0.000000000000000000e+00	0.000000000000000000e+00	0.000000000000000000e+00	0.000000000000000000e+00	0.000000000000000000e+00	0.000000000000000000e+00	0.000000000000000000e+00	0.000000000000000000e+00	0.000000000000000000e+00	0.000000000000000000e+00	0.000000000000000000e+00	0.000000000000000000e+00	0.000000000000000000e+00	0.000000000000000000e+00	0.000000000000000000e+00	0.000000000000000000e+00	0.000000000000000000e+00	0.000000000000000000e+00	0.000000000000000000e+00	0.000000000000000000e+00	0.000000000000000000e+00	0.000000000000000000e+00	0.000000000000000000e+00	0.000000000000000000e+00	0.000000000000000000e+00	0.000000000000000000e+00	0.000000000000000000e+00	0.000000000000000000e+00	0.000000000000000000e+00	0.000000000000000000e+00	0.000000000000000000e+00	0.000000000000000000e+00	0.000000000000000000e+00	0.000000000000000000e+00	0.000000000000000000e+00	0.000000000000000000e+00	0.000000000000000000e+00	0.000000000000000000e+00	0.000000000000000000e+00	0.000000000000000000e+00	0.000000000000000000e+00	0.000000000000000000e+00	0.000000000000000000e+00
0.000000000000000000e+00	0.000000000000000000e+00	0.000000000000000000e+00	0.000000000000000000e+00	0.000000000000000000e+00	0.000000000000000000e+00	0.000000000000000000e+00	0.000000000000000000e+00	0.000000000000000000e+00	0.000000000000000000e+00	0.000000000000000000e+00	0.000000000000000000e+00	0.000000000000000000e+00	0.000000000000000000e+00	0.000000000000000000e+00	0.000000000000000000e+00	0.000000000000000000e+00	0.000000000000000000e+00	0.000000000000000000e+00	0.000000000000000000e+00	0.000000000000000000e+00	0.000000000000000000e+00	0.000000000000000000e+00	0.000000000000000000e+00	0.000000000000000000e+00	0.000000000000000000e+00	0.000000000000000000e+00	0.000000000000000000e+00	0.000000000000000000e+00	0.000000000000000000e+00	0.000000000000000000e+00	0.000000000000000000e+00	0.000000000000000000e+00	0.000000000000000000e+00	0.000000000000000000e+00	0.000000000000000000e+00	0.000000000000000000e+00	0.000000000000000000e+00	0.000000000000000000e+00	0.000000000000000000e+00	0.000000000000000000e+00	0.000000000000000000e+00	0.000000000000000000e+00	0.000000000000000000e+00	0.000000000000000000e+00	0.000000000000000000e+00	0.000000000000000000e+00	0.000000000000000000e+00	0.000000000000000000e+00	0.000000000000000000e+00
0.000000000000000000e+00	0.000000000000000000e+00	0.000000000000000000e+00	0.000000000000000000e+00	0.000000000000000000e+00	0.000000000000000000e+00	0.000000000000000000e+00	0.000000000000000000e+00	0.000000000000000000e+00	0.000000000000000000e+00	0.000000000000000000e+00	0.000000000000000000e+00	0.000000000000000000e+00	0.000000000000000000e+00	0.000000000000000000e+00	0.000000000000000000e+00	0.000000000000000000e+00	0.000000000000000000e+00	0.000000000000000000e+00	0.000000000000000000e+00	0.000000000000000000e+00	0.000000000000000000e+00	0.000000000000000000e+00	0.000000000000000000e+00	0.000000000000000000e+00	0.000000000000000000e+00	0.000000000000000000e+00	0.000000000000000000e+00	0.000000000000000000e+00	0.000000000000000000e+00	0.000000000000000000e+00	0.000000000000000000e+00	0.000000000000000000e+00	0.000000000000000000e+00	0.000000000000000000e+00	0.000000000000000000e+00	0.000000000000000000e+00	0.000000000000000000e+00	0.000000000000000000e+00	0.000000000000000000e+00	0.000000000000000000e+00	0.000000000000000000e+00	0.000000000000000000e+00	0.000000000000000000e+00	0.000000000000000000e+00	0.000000000000000000e+00	0.000000000000000000e+00	0.000000000000000000e+00	0.000000000000000000e+00	0.000000000000000000e+00
0.000000000000000000e+00	0.000000000000000000e+00	0.000000000000000000e+00	0.000000000000000000e+00	0.000000000000000000e+00	0.000000000000000000e+00	0.000000000000000000e+00	0.000000000000000000e+00	0.000000000000000000e+00	0.000000000000000000e+00	0.000000000000000000e+00	0.000000000000000000e+00	0.000000000000000000e+00	0.000000000000000000e+00	0.000000000000000000e+00	0.000000000000000000e+00	0.000000000000000000e+00	0.000000000000000000e+00	0.000000000000000000e+00	0.000000000000000000e+00	0.000000000000000000e+00	0.000000000000000000e+00	0.000000000000000000e+00	0.000000000000000000e+00	0.000000000000000000e+00	0.000000000000000000e+00	0.000000000000000000e+00	0.000000000000000000e+00	0.000000000000000000e+00	0.000000000000000000e+00	0.000000000000000000e+00	0.000000000000000000e+00	0.000000000000000000e+00	0.000000000000000000e+00	0.000000000000000000e+00	0.000000000000000000e+00	0.000000000000000000e+00	0.000000000000000000e+00	0.000000000000000000e+00	0.000000000000000000e+00	0.000000000000000000e+00	0.000000000000000000e+00	0.000000000000000000e+00	0.000000000000000000e+00	0.000000000000000000e+00	0.000000000000000000e+00	0.000000000000000000e+00	0.000000000000000000e+00	0.000000000000000000e+00	0.000000000000000000e+00
0.000000000000000000e+00	0.000000000000000000e+00	0.000000000000000000e+00	0.000000000000000000e+00	0.000000000000000000e+00	0.000000000000000000e+00	0.000000000000000000e+00	0.000000000000000000e+00	0.000000000000000000e+00	0.000000000000000000e+00	0.000000000000000000e+00	0.000000000000000000e+00	0.000000000000000000e+00	0.000000000000000000e+00	0.000000000000000000e+00	0.000000000000000000e+00	0.000000000000000000e+00	0.000000000000000000e+00	0.000000000000000000e+00	0.000000000000000000e+00	0.000000000000000000e+00	0.000000000000000000e+00	0.000000000000000000e+00	0.000000000000000000e+00	0.000000000000000000e+00	0.000000000000000000e+00	0.000000000000000000e+00	0.000000000000000000e+00	0.000000000000000000e+00	0.000000000000000000e+00	0.000000000000000000e+00	0.000000000000000000e+00	0.000000000000000000e+00	0.000000000000000000e+00	0.000000000000000000e+00	0.000000000000000000e+00	0.000000000000000000e+00	0.000000000000000000e+00	0.000000000000000000e+00	0.000000000000000000e+00	0.000000000000000000e+00	0.000000000000000000e+00	0.000000000000000000e+00	0.000000000000000000e+00	0.000000000000000000e+00	0.000000000000000000e+00	0.000000000000000000e+00	0.000000000000000000e+00	0.000000000000000000e+00	0.000000000000000000e+00
0.000000000000000000e+00	0.000000000000000000e+00	0.000000000000000000e+00	0.000000000000000000e+00	0.000000000000000000e+00	0.000000000000000000e+00	0.000000000000000000e+00	0.000000000000000000e+00	0.000000000000000000e+00	0.000000000000000000e+00	0.000000000000000000e+00	0.000000000000000000e+00	0.000000000000000000e+00	0.000000000000000000e+00	0.000000000000000000e+00	0.000000000000000000e+00	0.000000000000000000e+00	0.000000000000000000e+00	0.000000000000000000e+00	0.000000000000000000e+00	0.000000000000000000e+00	0.000000000000000000e+00	0.000000000000000000e+00	0.000000000000000000e+00	0.000000000000000000e+00	0.000000000000000000e+00	0.000000000000000000e+00	0.000000000000000000e+00	0.000000000000000000e+00	0.000000000000000000e+00	0.000000000000000000e+00	0.000000000000000000e+00	0.000000000000000000e+00	0.000000000000000000e+00	0.000000000000000000e+00	0.000000000000000000e+00	0.000000000000000000e+00	0.000000000000000000e+00	0.000000000000000000e+00	0.000000000000000000e+00	0.000000000000000000e+00	0.000000000000000000e+00	0.000000000000000000e+00	0.000000000000000000e+00	0.000000000000000000e+00	0.000000000000000000e+00	0.000000000000000000e+00	0.000000000000000000e+00	0.000000000000000000e+00	0.000000000000000000e+00
0.000000000000000000e+00	0.000000000000000000e+00	0.000000000000000000e+00	0.000000000000000000e+00	0.000000000000000000e+00	0.000000000000000000e+00	0.000000000000000000e+00	0.000000000000000000e+00	0.000000000000000000e+00	0.000000000000000000e+00	0.000000000000000000e+00	0.000000000000000000e+00	0.000000000000000000e+00	0.000000000000000000e+00	0.000000000000000000e+00	0.000000000000000000e+00	0.000000000000000000e+00	0.000000000000000000e+00	0.000000000000000000e+00	0.000000000000000000e+00	0.000000000000000000e+00	0.000000000000000000e+00	0.000000000000000000e+00	0.000000000000000000e+00	0.000000000000000000e+00	0.000000000000000000e+00	0.000000000000000000e+00	0.000000000000000000e+00	0.000000000000000000e+00	0.000000000000000000e+00	0.000000000000000000e+00	0.000000000000000000e+00	0.000000000000000000e+00	0.000000000000000000e+00	0.000000000000000000e+00	0.000000000000000000e+00	0.000000000000000000e+00	0.000000000000000000e+00	0.000000000000000000e+00	0.000000000000000000e+00	0.000000000000000000e+00	0.000000000000000000e+00	0.000000000000000000e+00	0.000000000000000000e+00	0.000000000000000000e+00	0.000000000000000000e+00	0.000000000000000000e+00	0.000000000000000000e+00	0.000000000000000000e+00	0.000000000000000000e+00
0.000000000000000000e+00	0.000000000000000000e+00	0.000000000000000000e+00	0.000000000000000000e+00	0.000000000000000000e+00	0.000000000000000000e+00	0.000000000000000000e+00	0.000000000000000000e+00	0.000000000000000000e+00	0.000000000000000000e+00	0.000000000000000000e+00	0.000000000000000000e+00	0.000000000000000000e+00	0.000000000000000000e+00	0.000000000000000000e+00	0.000000000000000000e+00	0.000000000000000000e+00	0.000000000000000000e+00	0.000000000000000000e+00	0.000000000000000000e+00	0.000000000000000000e+00	0.000000000000000000e+00	0.000000000000000000e+00	0.000000000000000000e+00	0.000000000000000000e+00	0.000000000000000000e+00	0.000000000000000000e+00	0.000000000000000000e+00	0.000000000000000000e+00	0.000000000000000000e+00	0.000000000000000000e+00	0.000000000000000000e+00	0.000000000000000000e+00	0.000000000000000000e+00	0.000000000000000000e+00	0.000000000000000000e+00	0.000000000000000000e+00	0.000000000000000000e+00	0.000000000000000000e+00	0.000000000000000000e+00	0.000000000000000000e+00	0.000000000000000000e+00	0.000000000000000000e+00	0.000000000000000000e+00	0.000000000000000000e+00	0.000000000000000000e+00	0.000000000000000000e+00	0.000000000000000000e+00	0.000000000000000000e+00	0.000000000000000000e+00
0.000000000000000000e+00	0.000000000000000000e+00	0.000000000000000000e+00	0.000000000000000000e+00	0.000000000000000000e+00	0.000000000000000000e+00	0.000000000000000000e+00	0.000000000000000000e+00	0.000000000000000000e+00	0.000000000000000000e+00	0.000000000000000000e+00	0.000000000000000000e+00	0.000000000000000000e+00	0.000000000000000000e+00	0.000000000000000000e+00	0.000000000000000000e+00	0.000000000000000000e+00	0.000000000000000000e+00	0.000000000000000000e+00	0.000000000000000000e+00	0.000000000000000000e+00	0.000000000000000000e+00	0.000000000000000000e+00	0.000000000000000000e+00	0.000000000000000000e+00	0.000000000000000000e+00	0.000000000000000000e+00	0.000000000000000000e+00	0.000000000000000000e+00	0.000000000000000000e+00	0.000000000000000000e+00	0.000000000000000000e+00	0.000000000000000000e+00	0.000000000000000000e+00	0.000000000000000000e+00	0.000000000000000000e+00	0.000000000000000000e+00	0.000000000000000000e+00	0.000000000000000000e+00	0.000000000000000000e+00	0.000000000000000000e+00	0.000000000000000000e+00	0.000000000000000000e+00	0.000000000000000000e+00	0.000000000000000000e+00	0.000000000000000000e+00	0.000000000000000000e+00	0.000000000000000000e+00	0.000000000000000000e+00	0.000000000000000000e+00
0.000000000000000000e+00	0.000000000000000000e+00	0.000000000000000000e+00	0.000000000000000000e+00	0.000000000000000000e+00	0.000000000000000000e+00	0.000000000000000000e+00	0.000000000000000000e+00	0.000000000000000000e+00	0.000000000000000000e+00	0.000000000000000000e+00	0.000000000000000000e+00	0.000000000000000000e+00	0.000000000000000000e+00	0.000000000000000000e+00	0.000000000000000000e+00	0.000000000000000000e+00	0.000000000000000000e+00	0.000000000000000000e+00	0.000000000000000000e+00	0.000000000000000000e+00	0.000000000000000000e+00	0.000000000000000000e+00	0.000000000000000000e+00	0.000000000000000000e+00	0.000000000000000000e+00	0.000000000000000000e+00	0.000000000000000000e+00	0.000000000000000000e+00	0.000000000000000000e+00	0.000000000000000000e+00	0.000000000000000000e+00	0.000000000000000000e+00	0.000000000000000000e+00	0.000000000000000000e+00	0.000000000000000000e+00	0.000000000000000000e+00	0.000000000000000000e+00	0.000000000000000000e+00	0.000000000000000000e+00	0.000000000000000000e+00	0.000000000000000000e+00	0.000000000000000000e+00	0.000000000000000000e+00	0.000000000000000000e+00	0.000000000000000000e+00	0.000000000000000000e+00	0.000000000000000000e+00	0.000000000000000000e+00	0.000000000000000000e+00
0.000000000000000000e+00	0.000000000000000000e+00	0.000000000000000000e+00	0.000000000000000000e+00	0.000000000000000000e+00	0.000000000000000000e+00	0.000000000000000000e+00	0.000000000000000000e+00	0.000000000000000000e+00	0.000000000000000000e+00	0.000000000000000000e+00	0.000000000000000000e+00	0.000000000000000000e+00	0.000000000000000000e+00	0.000000000000000000e+00	0.000000000000000000e+00	0.000000000000000000e+00	0.000000000000000000e+00	0.000000000000000000e+00	0.000000000000000000e+00	0.000000000000000000e+00	0.000000000000000000e+00	0.000000000000000000e+00	0.000000000000000000e+00	0.000000000000000000e+00	0.000000000000000000e+00	0.000000000000000000e+00	0.000000000000000000e+00	0.000000000000000000e+00	0.000000000000000000e+00	0.000000000000000000e+00	0.000000000000000000e+00	0.000000000000000000e+00	0.000000000000000000e+00	0.000000000000000000e+00	0.000000000000000000e+00	0.000000000000000000e+00	0.000000000000000000e+00	0.000000000000000000e+00	0.000000000000000000e+00	0.000000000000000000e+00	0.000000000000000000e+00	0.000000000000000000e+00	0.000000000000000000e+00	0.000000000000000000e+00	0.000000000000000000e+00	0.000000000000000000e+00	0.000000000000000000e+00	0.000000000000000000e+00	0.000000000000000000e+00
0.000000000000000000e+00	0.000000000000000000e+00	0.000000000000000000e+00	0.000000000000000000e+00	0.000000000000000000e+00	0.000000000000000000e+00	0.000000000000000000e+00	0.000000000000000000e+00	0.000000000000000000e+00	0.000000000000000000e+00	0.000000000000000000e+00	0.000000000000000000e+00	0.000000000000000000e+00	0.000000000000000000e+00	0.000000000000000000e+00	0.000000000000000000e+00	0.000000000000000000e+00	0.000000000000000000e+00	0.000000000000000000e+00	0.000000000000000000e+00	0.000000000000000000e+00	0.000000000000000000e+00	0.000000000000000000e+00	0.000000000000000000e+00	0.000000000000000000e+00	0.000000000000000000e+00	0.000000000000000000e+00	0.000000000000000000e+00	0.000000000000000000e+00	0.000000000000000000e+00	0.000000000000000000e+00	0.000000000000000000e+00	0.000000000000000000e+00	0.000000000000000000e+00	0.000000000000000000e+00	0.000000000000000000e+00	0.000000000000000000e+00	0.000000000000000000e+00	0.000000000000000000e+00	0.000000000000000000e+00	0.000000000000000000e+00	0.000000000000000000e+00	0.000000000000000000e+00	0.000000000000000000e+00	0.000000000000000000e+00	0.000000000000000000e+00	0.000000000000000000e+00	0.000000000000000000e+00	0.000000000000000000e+00	0.000000000000000000e+00
0.000000000000000000e+00	0.000000000000000000e+00	0.000000000000000000e+00	0.000000000000000000e+00	0.000000000000000000e+00	0.000000000000000000e+00	0.000000000000000000e+00	0.000000000000000000e+00	0.000000000000000000e+00	0.000000000000000000e+00	0.000000000000000000e+00	0.000000000000000000e+00	0.000000000000000000e+00	0.000000000000000000e+00	0.000000000000000000e+00	0.000000000000000000e+00	0.000000000000000000e+00	0.000000000000000000e+00	0.000000000000000000e+00	0.000000000000000000e+00	0.000000000000000000e+00	0.000000000000000000e+00	0.000000000000000000e+00	0.000000000000000000e+00	0.000000000000000000e+00	0.000000000000000000e+00	0.000000000000000000e+00	0.000000000000000000e+00	0.000000000000000000e+00	0.000000000000000000e+00	0.000000000000000000e+00	0.000000000000000000e+00	0.000000000000000000e+00	0.000000000000000000e+00	0.000000000000000000e+00	0.000000000000000000e+00	0.000000000000000000e+00	0.000000000000000000e+00	0.000000000000000000e+00	0.000000000000000000e+00	0.000000000000000000e+00	0.000000000000000000e+00	0.000000000000000000e+00	0.000000000000000000e+00	0.000000000000000000e+00	0.000000000000000000e+00	0.000000000000000000e+00	0.000000000000000000e+00	0.000000000000000000e+00	0.000000000000000000e+00
0.000000000000000000e+00	0.000000000000000000e+00	0.000000000000000000e+00	0.000000000000000000e+00	0.000000000000000000e+00	0.000000000000000000e+00	0.000000000000000000e+00	0.000000000000000000e+00	0.000000000000000000e+00	0.000000000000000000e+00	0.000000000000000000e+00	0.000000000000000000e+00	0.000000000000000000e+00	0.000000000000000000e+00	0.000000000000000000e+00	0.000000000000000000e+00	0.000000000000000000e+00	0.000000000000000000e+00	0.000000000000000000e+00	0.000000000000000000e+00	0.000000000000000000e+00	0.000000000000000000e+00	0.000000000000000000e+00	0.000000000000000000e+00	0.000000000000000000e+00	0.000000000000000000e+00	0.000000000000000000e+00	0.000000000000000000e+00	0.000000000000000000e+00	0.000000000000000000e+00	0.000000000000000000e+00	0.000000000000000000e+00	0.000000000000000000e+00	0.000000000000000000e+00	0.000000000000000000e+00	0.000000000000000000e+00	0.000000000000000000e+00	0.000000000000000000e+00	0.000000000000000000e+00	0.000000000000000000e+00	0.000000000000000000e+00	0.000000000000000000e+00	0.000000000000000000e+00	0.000000000000000000e+00	0.000000000000000000e+00	0.000000000000000000e+00	0.000000000000000000e+00	0.000000000000000000e+00	0.000000000000000000e+00	0.000000000000000000e+00
0.000000000000000000e+00	0.000000000000000000e+00	0.000000000000000000e+00	0.000000000000000000e+00	0.000000000000000000e+00	0.000000000000000000e+00	0.000000000000000000e+00	0.000000000000000000e+00	0.000000000000000000e+00	0.000000000000000000e+00	0.000000000000000000e+00	0.000000000000000000e+00	0.000000000000000000e+00	0.000000000000000000e+00	0.000000000000000000e+00	0.000000000000000000e+00	0.000000000000000000e+00	0.000000000000000000e+00	0.000000000000000000e+00	0.000000000000000000e+00	0.000000000000000000e+00	0.000000000000000000e+00	0.000000000000000000e+00	0.000000000000000000e+00	0.000000000000000000e+00	0.000000000000000000e+00	0.000000000000000000e+00	0.000000000000000000e+00	0.000000000000000000e+00	0.000000000000000000e+00	0.000000000000000000e+00	0.000000000000000000e+00	0.000000000000000000e+00	0.000000000000000000e+00	0.000000000000000000e+00	0.000000000000000000e+00	0.000000000000000000e+00	0.000000000000000000e+00	0.000000000000000000e+00	0.000000000000000000e+00	0.000000000000000000e+00	0.000000000000000000e+00	0.000000000000000000e+00	0.000000000000000000e+00	0.000000000000000000e+00	0.000000000000000000e+00	0.000000000000000000e+00	0.000000000000000000e+00	0.000000000000000000e+00	0.000000000000000000e+00
0.000000000000000000e+00	0.000000000000000000e+00	0.000000000000000000e+00	0.000000000000000000e+00	0.000000000000000000e+00	0.000000000000000000e+00	0.000000000000000000e+00	0.000000000000000000e+00	0.000000000000000000e+00	0.000000000000000000e+00	0.000000000000000000e+00	0.000000000000000000e+00	0.000000000000000000e+00	0.000000000000000000e+00	0.000000000000000000e+00	0.000000000000000000e+00	0.000000000000000000e+00	0.000000000000000000e+00	0.000000000000000000e+00	0.000000000000000000e+00	0.000000000000000000e+00	0.000000000000000000e+00	0.000000000000000000e+00	0.000000000000000000e+00	0.000000000000000000e+00	0.000000000000000000e+00	0.000000000000000000e+00	0.000000000000000000e+00	0.000000000000000000e+00	0.000000000000000000e+00	0.000000000000000000e+00	0.000000000000000000e+00	0.000000000000000000e+00	0.000000000000000000e+00	0.000000000000000000e+00	0.000000000000000000e+00	0.000000000000000000e+00	0.000000000000000000e+00	0.000000000000000000e+00	0.000000000000000000e+00	0.000000000000000000e+00	0.000000000000000000e+00	0.000000000000000000e+00	0.000000000000000000e+00	0.000000000000000000e+00	0.000000000000000000e+00	0.000000000000000000e+00	0.000000000000000000e+00	0.000000000000000000e+00	0.000000000000000000e+00
0.000000000000000000e+00	0.000000000000000000e+00	0.000000000000000000e+00	0.000000000000000000e+00	0.000000000000000000e+00	0.000000000000000000e+00	0.000000000000000000e+00	0.000000000000000000e+00	0.000000000000000000e+00	0.000000000000000000e+00	0.000000000000000000e+00	0.000000000000000000e+00	0.000000000000000000e+00	0.000000000000000000e+00	0.000000000000000000e+00	0.000000000000000000e+00	0.000000000000000000e+00	0.000000000000000000e+00	0.000000000000000000e+00	0.000000000000000000e+00	0.000000000000000000e+00	0.000000000000000000e+00	0.000000000000000000e+00	0.000000000000000000e+00	0.000000000000000000e+00	0.000000000000000000e+00	0.000000000000000000e+00	0.000000000000000000e+00	0.000000000000000000e+00	0.000000000000000000e+00	0.000000000000000000e+00	0.000000000000000000e+00	0.000000000000000000e+00	0.000000000000000000e+00	0.000000000000000000e+00	0.000000000000000000e+00	0.000000000000000000e+00	0.000000000000000000e+00	0.000000000000000000e+00	0.000000000000000000e+00	0.000000000000000000e+00	0.000000000000000000e+00	0.000000000000000000e+00	0.000000000000000000e+00	0.000000000000000000e+00	0.000000000000000000e+00	0.000000000000000000e+00	0.000000000000000000e+00	0.000000000000000000e+00	0.000000000000000000e+00
0.000000000000000000e+00	0.000000000000000000e+00	0.000000000000000000e+00	0.000000000000000000e+00	0.000000000000000000e+00	0.000000000000000000e+00	0.000000000000000000e+00	0.000000000000000000e+00	0.000000000000000000e+00	0.000000000000000000e+00	0.000000000000000000e+00	0.000000000000000000e+00	0.000000000000000000e+00	0.000000000000000000e+00	0.000000000000000000e+00	0.000000000000000000e+00	0.000000000000000000e+00	0.000000000000000000e+00	0.000000000000000000e+00	0.000000000000000000e+00	0.000000000000000000e+00	0.000000000000000000e+00	0.000000000000000000e+00	0.000000000000000000e+00	0.000000000000000000e+00	0.000000000000000000e+00	0.000000000000000000e+00	0.000000000000000000e+00	0.000000000000000000e+00	0.000000000000000000e+00	0.000000000000000000e+00	0.000000000000000000e+00	0.000000000000000000e+00	0.000000000000000000e+00	0.000000000000000000e+00	0.000000000000000000e+00	0.000000000000000000e+00	0.000000000000000000e+00	0.000000000000000000e+00	0.000000000000000000e+00	0.000000000000000000e+00	0.000000000000000000e+00	0.000000000000000000e+00	0.000000000000000000e+00	0.000000000000000000e+00	0.000000000000000000e+00	0.000000000000000000e+00	0.000000000000000000e+00	0.000000000000000000e+00	0.000000000000000000e+00
0.000000000000000000e+00	0.000000000000000000e+00	0.000000000000000000e+00	0.000000000000000000e+00	0.000000000000000000e+00	0.000000000000000000e+00	0.000000000000000000e+00	0.000000000000000000e+00	0.000000000000000000e+00	0.000000000000000000e+00	0.000000000000000000e+00	0.000000000000000000e+00	0.000000000000000000e+00	0.000000000000000000e+00	0.000000000000000000e+00	0.000000000000000000e+00	0.000000000000000000e+00	0.000000000000000000e+00	0.000000000000000000e+00	0.000000000000000000e+00	0.000000000000000000e+00	0.000000000000000000e+00	0.000000000000000000e+00	0.000000000000000000e+00	0.000000000000000000e+00	0.000000000000000000e+00	0.000000000000000000e+00	0.000000000000000000e+00	0.000000000000000000e+00	0.000000000000000000e+00	0.000000000000000000e+00	0.000000000000000000e+00	0.000000000000000000e+00	0.000000000000000000e+00	0.000000000000000000e+00	0.000000000000000000e+00	0.000000000000000000e+00	0.000000000000000000e+00	0.000000000000000000e+00	0.000000000000000000e+00	0.000000000000000000e+00	0.000000000000000000e+00	0.000000000000000000e+00	0.000000000000000000e+00	0.000000000000000000e+00	0.000000000000000000e+00	0.000000000000000000e+00	0.000000000000000000e+00	0.000000000000000000e+00	0.000000000000000000e+00
0.000000000000000000e+00	0.000000000000000000e+00	0.000000000000000000e+00	0.000000000000000000e+00	0.000000000000000000e+00	0.000000000000000000e+00	0.000000000000000000e+00	0.000000000000000000e+00	0.000000000000000000e+00	0.000000000000000000e+00	0.000000000000000000e+00	0.000000000000000000e+00	0.000000000000000000e+00	0.000000000000000000e+00	0.000000000000000000e+00	0.000000000000000000e+00	0.000000000000000000e+00	0.000000000000000000e+00	0.000000000000000000e+00	0.000000000000000000e+00	0.000000000000000000e+00	0.000000000000000000e+00	0.000000000000000000e+00	0.000000000000000000e+00	0.000000000000000000e+00	0.000000000000000000e+00	0.000000000000000000e+00	0.000000000000000000e+00	0.000000000000000000e+00	0.000000000000000000e+00	0.000000000000000000e+00	0.000000000000000000e+00	0.000000000000000000e+00	0.000000000000000000e+00	0.000000000000000000e+00	0.000000000000000000e+00	0.000000000000000000e+00	0.000000000000000000e+00	0.000000000000000000e+00	0.000000000000000000e+00	0.000000000000000000e+00	0.000000000000000000e+00	0.000000000000000000e+00	0.000000000000000000e+00	0.000000000000000000e+00	0.000000000000000000e+00	0.000000000000000000e+00	0.000000000000000000e+00	0.000000000000000000e+00	0.000000000000000000e+00
0.000000000000000000e+00	0.000000000000000000e+00	0.000000000000000000e+00	0.000000000000000000e+00	0.000000000000000000e+00	0.000000000000000000e+00	0.000000000000000000e+00	0.000000000000000000e+00	0.000000000000000000e+00	0.000000000000000000e+00	0.000000000000000000e+00	0.000000000000000000e+00	0.000000000000000000e+00	0.000000000000000000e+00	0.000000000000000000e+00	0.000000000000000000e+00	0.000000000000000000e+00	0.000000000000000000e+00	0.000000000000000000e+00	0.000000000000000000e+00	0.000000000000000000e+00	0.000000000000000000e+00	0.000000000000000000e+00	0.000000000000000000e+00	0.000000000000000000e+00	0.000000000000000000e+00	0.000000000000000000e+00	0.000000000000000000e+00	0.000000000000000000e+00	0.000000000000000000e+00	0.000000000000000000e+00	0.000000000000000000e+00	0.000000000000000000e+00	0.000000000000000000e+00	0.000000000000000000e+00	0.000000000000000000e+00	0.000000000000000000e+00	0.000000000000000000e+00	0.000000000000000000e+00	0.000000000000000000e+00	0.000000000000000000e+00	0.000000000000000000e+00	0.000000000000000000e+00	0.000000000000000000e+00	0.000000000000000000e+00	0.000000000000000000e+00	0.000000000000000000e+00	0.000000000000000000e+00	0.000000000000000000e+00	0.000000000000000000e+00
0.000000000000000000e+00	0.000000000000000000e+00	0.000000000000000000e+00	0.000000000000000000e+00	0.000000000000000000e+00	0.000000000000000000e+00	0.000000000000000000e+00	0.000000000000000000e+00	0.000000000000000000e+00	0.000000000000000000e+00	0.000000000000000000e+00	0.000000000000000000e+00	0.000000000000000000e+00	0.000000000000000000e+00	0.000000000000000000e+00	0.000000000000000000e+00	0.000000000000000000e+00	0.000000000000000000e+00	0.000000000000000000e+00	0.000000000000000000e+00	0.000000000000000000e+00	0.000000000000000000e+00	0.000000000000000000e+00	0.000000000000000000e+00	0.000000000000000000e+00	0.000000000000000000e+00	0.000000000000000000e+00	0.000000000000000000e+00	0.000000000000000000e+00	0.000000000000000000e+00	0.000000000000000000e+00	0.000000000000000000e+00	0.000000000000000000e+00	0.000000000000000000e+00	0.000000000000000000e+00	0.000000000000000000e+00	0.000000000000000000e+00	0.000000000000000000e+00	0.000000000000000000e+00	0.000000000000000000e+00	0.000000000000000000e+00	0.000000000000000000e+00	0.000000000000000000e+00	0.000000000000000000e+00	0.000000000000000000e+00	0.000000000000000000e+00	0.000000000000000000e+00	0.000000000000000000e+00	0.000000000000000000e+00	0.000000000000000000e+00
0.000000000000000000e+00	0.000000000000000000e+00	0.000000000000000000e+00	0.000000000000000000e+00	0.000000000000000000e+00	0.000000000000000000e+00	0.000000000000000000e+00	0.000000000000000000e+00	0.000000000000000000e+00	0.000000000000000000e+00	0.000000000000000000e+00	0.000000000000000000e+00	0.000000000000000000e+00	0.000000000000000000e+00	0.000000000000000000e+00	0.000000000000000000e+00	0.000000000000000000e+00	0.000000000000000000e+00	0.000000000000000000e+00	0.000000000000000000e+00	0.000000000000000000e+00	0.000000000000000000e+00	0.000000000000000000e+00	0.000000000000000000e+00	0.000000000000000000e+00	0.000000000000000000e+00	0.000000000000000000e+00	0.000000000000000000e+00	0.000000000000000000e+00	0.000000000000000000e+00	0.000000000000000000e+00	0.000000000000000000e+00	0.000000000000000000e+00	0.000000000000000000e+00	0.000000000000000000e+00	0.000000000000000000e+00	0.000000000000000000e+00	0.000000000000000000e+00	0.000000000000000000e+00	0.000000000000000000e+00	0.000000000000000000e+00	0.000000000000000000e+00	0.000000000000000000e+00	0.000000000000000000e+00	0.000000000000000000e+00	0.000000000000000000e+00	0.000000000000000000e+00	0.000000000000000000e+00	0.000000000000000000e+00	0.000000000000000000e+00
0.000000000000000000e+00	0.000000000000000000e+00	0.000000000000000000e+00	0.000000000000000000e+00	0.000000000000000000e+00	0.000000000000000000e+00	0.000000000000000000e+00	0.000000000000000000e+00	0.000000000000000000e+00	0.000000000000000000e+00	0.000000000000000000e+00	0.000000000000000000e+00	0.000000000000000000e+00	0.000000000000000000e+00	0.000000000000000000e+00	0.000000000000000000e+00	0.000000000000000000e+00	0.000000000000000000e+00	0.000000000000000000e+00	0.000000000000000000e+00	0.000000000000000000e+00	0.000000000000000000e+00	0.000000000000000000e+00	0.000000000000000000e+00	0.000000000000000000e+00	0.000000000000000000e+00	0.000000000000000000e+00	0.000000000000000000e+00	0.000000000000000000e+00	0.000000000000000000e+00	0.000000000000000000e+00	0.000000000000000000e+00	0.000000000000000000e+00	0.000000000000000000e+00	0.000000000000000000e+00	0.000000000000000000e+00	0.000000000000000000e+00	0.000000000000000000e+00	0.000000000000000000e+00	0.000000000000000000e+00	0.000000000000000000e+00	0.000000000000000000e+00	0.000000000000000000e+00	0.000000000000000000e+00	0.000000000000000000e+00	0.000000000000000000e+00	0.000000000000000000e+00	0.000000000000000000e+00	0.000000000000000000e+00	0.000000000000000000e+00
0.000000000000000000e+00	0.000000000000000000e+00	0.000000000000000000e+00	0.000000000000000000e+00	0.000000000000000000e+00	0.000000000000000000e+00	0.000000000000000000e+00	0.000000000000000000e+00	0.000000000000000000e+00	0.000000000000000000e+00	0.000000000000000000e+00	0.000000000000000000e+00	0.000000000000000000e+00	0.000000000000000000e+00	0.000000000000000000e+00	0.000000000000000000e+00	0.000000000000000000e+00	0.000000000000000000e+00	0.000000000000000000e+00	0.000000000000000000e+00	0.000000000000000000e+00	0.000000000000000000e+00	0.000000000000000000e+00	0.000000000000000000e+00	0.000000000000000000e+00	0.000000000000000000e+00	0.000000000000000000e+00	0.000000000000000000e+00	0.000000000000000000e+00	0.000000000000000000e+00	0.000000000000000000e+00	0.000000000000000000e+00	0.000000000000000000e+00	0.000000000000000000e+00	0.000000000000000000e+00	0.000000000000000000e+00	0.000000000000000000e+00	0.000000000000000000e+00	0.000000000000000000e+00	0.000000000000000000e+00	0.000000000000000000e+00	0.000000000000000000e+00	0.000000000000000000e+00	0.000000000000000000e+00	0.000000000000000000e+00	0.000000000000000000e+00	0.000000000000000000e+00	0.000000000000000000e+00	0.000000000000000000e+00	0.000000000000000000e+00
0.000000000000000000e+00	0.000000000000000000e+00	0.000000000000000000e+00	0.000000000000000000e+00	0.000000000000000000e+00	0.000000000000000000e+00	0.000000000000000000e+00	0.000000000000000000e+00	0.000000000000000000e+00	0.000000000000000000e+00	0.000000000000000000e+00	0.000000000000000000e+00	0.000000000000000000e+00	0.000000000000000000e+00	0.000000000000000000e+00	0.000000000000000000e+00	0.000000000000000000e+00	0.000000000000000000e+00	0.000000000000000000e+00	0.000000000000000000e+00	0.000000000000000000e+00	0.000000000000000000e+00	0.000000000000000000e+00	0.000000000000000000e+00	0.000000000000000000e+00	0.000000000000000000e+00	0.000000000000000000e+00	0.000000000000000000e+00	0.000000000000000000e+00	0.000000000000000000e+00	0.000000000000000000e+00	0.000000000000000000e+00	0.000000000000000000e+00	0.000000000000000000e+00	0.000000000000000000e+00	0.000000000000000000e+00	0.000000000000000000e+00	0.000000000000000000e+00	0.000000000000000000e+00	0.000000000000000000e+00	0.000000000000000000e+00	0.000000000000000000e+00	0.000000000000000000e+00	0.000000000000000000e+00	0.000000000000000000e+00	0.000000000000000000e+00	0.000000000000000000e+00	0.000000000000000000e+00	0.000000000000000000e+00	0.000000000000000000e+00
0.000000000000000000e+00	0.000000000000000000e+00	0.000000000000000000e+00	0.000000000000000000e+00	0.000000000000000000e+00	0.000000000000000000e+00	0.000000000000000000e+00	0.000000000000000000e+00	0.000000000000000000e+00	0.000000000000000000e+00	0.000000000000000000e+00	0.000000000000000000e+00	0.000000000000000000e+00	0.000000000000000000e+00	0.000000000000000000e+00	0.000000000000000000e+00	0.000000000000000000e+00	0.000000000000000000e+00	0.000000000000000000e+00	0.000000000000000000e+00	0.000000000000000000e+00	0.000000000000000000e+00	0.000000000000000000e+00	0.000000000000000000e+00	0.000000000000000000e+00	0.000000000000000000e+00	0.000000000000000000e+00	0.000000000000000000e+00	0.000000000000000000e+00	0.000000000000000000e+00	0.000000000000000000e+00	0.000000000000000000e+00	0.000000000000000000e+00	0.000000000000000000e+00	0.000000000000000000e+00	0.000000000000000000e+00	0.000000000000000000e+00	0.000000000000000000e+00	0.000000000000000000e+00	0.000000000000000000e+00	0.000000000000000000e+00	0.000000000000000000e+00	0.000000000000000000e+00	0.000000000000000000e+00	0.000000000000000000e+00	0.000000000000000000e+00	0.000000000000000000e+00	0.000000000000000000e+00	0.000000000000000000e+00	0.000000000000000000e+00
0.000000000000000000e+00	0.000000000000000000e+00	0.000000000000000000e+00	0.000000000000000000e+00	0.000000000000000000e+00	0.000000000000000000e+00	0.000000000000000000e+00	0.000000000000000000e+00	0.000000000000000000e+00	0.000000000000000000e+00	0.000000000000000000e+00	0.000000000000000000e+00	0.000000000000000000e+00	0.000000000000000000e+00	0.000000000000000000e+00	0.000000000000000000e+00	0.000000000000000000e+00	0.000000000000000000e+00	0.000000000000000000e+00	0.000000000000000000e+00	0.000000000000000000e+00	0.000000000000000000e+00	0.000000000000000000e+00	0.000000000000000000e+00	0.000000000000000000e+00	0.000000000000000000e+00	0.000000000000000000e+00	0.000000000000000000e+00	0.000000000000000000e+00	0.000000000000000000e+00	0.000000000000000000e+00	0.000000000000000000e+00	0.000000000000000000e+00	0.000000000000000000e+00	0.000000000000000000e+00	0.000000000000000000e+00	0.000000000000000000e+00	0.000000000000000000e+00	0.000000000000000000e+00	0.000000000000000000e+00	0.000000000000000000e+00	0.000000000000000000e+00	0.000000000000000000e+00	0.000000000000000000e+00	0.000000000000000000e+00	0.000000000000000000e+00	0.000000000000000000e+00	0.000000000000000000e+00	0.000000000000000000e+00	0.000000000000000000e+00
0.000000000000000000e+00	0.000000000000000000e+00	0.000000000000000000e+00	0.000000000000000000e+00	0.000000000000000000e+00	0.000000000000000000e+00	0.000000000000000000e+00	0.000000000000000000e+00	0.000000000000000000e+00	0.000000000000000000e+00	0.000000000000000000e+00	0.000000000000000000e+00	0.000000000000000000e+00	0.000000000000000000e+00	0.000000000000000000e+00	0.000000000000000000e+00	0.000000000000000000e+00	0.000000000000000000e+00	0.000000000000000000e+00	0.000000000000000000e+00	0.000000000000000000e+00	0.000000000000000000e+00	0.000000000000000000e+00	0.000000000000000000e+00	0.000000000000000000e+00	0.000000000000000000e+00	0.000000000000000000e+00	0.000000000000000000e+00	0.000000000000000000e+00	0.000000000000000000e+00	0.000000000000000000e+00	0.000000000000000000e+00	0.000000000000000000e+00	0.000000000000000000e+00	0.000000000000000000e+00	0.000000000000000000e+00	0.000000000000000000e+00	0.000000000000000000e+00	0.000000000000000000e+00	0.000000000000000000e+00	0.000000000000000000e+00	0.000000000000000000e+00	0.000000000000000000e+00	0.000000000000000000e+00	0.000000000000000000e+00	0.000000000000000000e+00	0.000000000000000000e+00	0.000000000000000000e+00	0.000000000000000000e+00	0.000000000000000000e+00
0.000000000000000000e+00	0.000000000000000000e+00	0.000000000000000000e+00	0.000000000000000000e+00	0.000000000000000000e+00	0.000000000000000000e+00	0.000000000000000000e+00	0.000000000000000000e+00	0.000000000000000000e+00	0.000000000000000000e+00	0.000000000000000000e+00	0.000000000000000000e+00	0.000000000000000000e+00	0.000000000000000000e+00	0.000000000000000000e+00	0.000000000000000000e+00	0.000000000000000000e+00	0.000000000000000000e+00	0.000000000000000000e+00	0.000000000000000000e+00	0.000000000000000000e+00	0.000000000000000000e+00	0.000000000000000000e+00	0.000000000000000000e+00	0.000000000000000000e+00	0.000000000000000000e+00	0.000000000000000000e+00	0.000000000000000000e+00	0.000000000000000000e+00	0.000000000000000000e+00	0.000000000000000000e+00	0.000000000000000000e+00	0.000000000000000000e+00	0.000000000000000000e+00	0.000000000000000000e+00	0.000000000000000000e+00	0.000000000000000000e+00	0.000000000000000000e+00	0.000000000000000000e+00	0.000000000000000000e+00	0.000000000000000000e+00	0.000000000000000000e+00	0.000000000000000000e+00	0.000000000000000000e+00	0.000000000000000000e+00	0.000000000000000000e+00	0.000000000000000000e+00	0.000000000000000000e+00	0.000000000000000000e+00	0.000000000000000000e+00
0.000000000000000000e+00	0.000000000000000000e+00	0.000000000000000000e+00	0.000000000000000000e+00	0.000000000000000000e+00	0.000000000000000000e+00	0.000000000000000000e+00	0.000000000000000000e+00	0.000000000000000000e+00	0.000000000000000000e+00	0.000000000000000000e+00	0.000000000000000000e+00	0.000000000000000000e+00	0.000000000000000000e+00	0.000000000000000000e+00	0.000000000000000000e+00	0.000000000000000000e+00	0.000000000000000000e+00	0.000000000000000000e+00	0.000000000000000000e+00	0.000000000000000000e+00	0.000000000000000000e+00	0.000000000000000000e+00	0.000000000000000000e+00	0.000000000000000000e+00	0.000000000000000000e+00	0.000000000000000000e+00	0.000000000000000000e+00	0.000000000000000000e+00	0.000000000000000000e+00	0.000000000000000000e+00	0.000000000000000000e+00	0.000000000000000000e+00	0.000000000000000000e+00	0.000000000000000000e+00	0.000000000000000000e+00	0.000000000000000000e+00	0.000000000000000000e+00	0.000000000000000000e+00	0.000000000000000000e+00	0.000000000000000000e+00	0.000000000000000000e+00	0.000000000000000000e+00	0.000000000000000000e+00	0.000000000000000000e+00	0.000000000000000000e+00	0.000000000000000000e+00	0.000000000000000000e+00	0.000000000000000000e+00	0.000000000000000000e+00
0.000000000000000000e+00	0.000000000000000000e+00	0.000000000000000000e+00	0.000000000000000000e+00	0.000000000000000000e+00	0.000000000000000000e+00	0.000000000000000000e+00	0.000000000000000000e+00	0.000000000000000000e+00	0.000000000000000000e+00	0.000000000000000000e+00	0.000000000000000000e+00	0.000000000000000000e+00	0.000000000000000000e+00	0.000000000000000000e+00	0.000000000000000000e+00	0.000000000000000000e+00	0.000000000000000000e+00	0.000000000000000000e+00	0.000000000000000000e+00	0.000000000000000000e+00	0.000000000000000000e+00	0.000000000000000000e+00	0.000000000000000000e+00	0.000000000000000000e+00	0.000000000000000000e+00	0.000000000000000000e+00	0.000000000000000000e+00	0.000000000000000000e+00	0.000000000000000000e+00	0.000000000000000000e+00	0.000000000000000000e+00	0.000000000000000000e+00	0.000000000000000000e+00	0.000000000000000000e+00	0.000000000000000000e+00	0.000000000000000000e+00	0.000000000000000000e+00	0.000000000000000000e+00	0.000000000000000000e+00	0.000000000000000000e+00	0.000000000000000000e+00	0.000000000000000000e+00	0.000000000000000000e+00	0.000000000000000000e+00	0.000000000000000000e+00	0.000000000000000000e+00	0.000000000000000000e+00	0.000000000000000000e+00	0.000000000000000000e+00
0.000000000000000000e+00	0.000000000000000000e+00	0.000000000000000000e+00	0.000000000000000000e+00	0.000000000000000000e+00	0.000000000000000000e+00	0.000000000000000000e+00	0.000000000000000000e+00	0.000000000000000000e+00	0.000000000000000000e+00	0.000000000000000000e+00	0.000000000000000000e+00	0.000000000000000000e+00	0.000000000000000000e+00	0.000000000000000000e+00	0.000000000000000000e+00	0.000000000000000000e+00	0.000000000000000000e+00	0.000000000000000000e+00	0.000000000000000000e+00	0.000000000000000000e+00	0.000000000000000000e+00	0.000000000000000000e+00	0.000000000000000000e+00	0.000000000000000000e+00	0.000000000000000000e+00	0.000000000000000000e+00	0.000000000000000000e+00	0.000000000000000000e+00	0.000000000000000000e+00	0.000000000000000000e+00	0.000000000000000000e+00	0.000000000000000000e+00	0.000000000000000000e+00	0.000000000000000000e+00	0.000000000000000000e+00	0.000000000000000000e+00	0.000000000000000000e+00	0.000000000000000000e+00	0.000000000000000000e+00	0.000000000000000000e+00	0.000000000000000000e+00	0.000000000000000000e+00	0.000000000000000000e+00	0.000000000000000000e+00	0.000000000000000000e+00	0.000000000000000000e+00	0.000000000000000000e+00	0.000000000000000000e+00	0.000000000000000000e+00
0.000000000000000000e+00	0.000000000000000000e+00	0.000000000000000000e+00	0.000000000000000000e+00	0.000000000000000000e+00	0.000000000000000000e+00	0.000000000000000000e+00	0.000000000000000000e+00	0.000000000000000000e+00	0.000000000000000000e+00	0.000000000000000000e+00	0.000000000000000000e+00	0.000000000000000000e+00	0.000000000000000000e+00	0.000000000000000000e+00	0.000000000000000000e+00	0.000000000000000000e+00	0.000000000000000000e+00	0.000000000000000000e+00	0.000000000000000000e+00	0.000000000000000000e+00	0.000000000000000000e+00	0.000000000000000000e+00	0.000000000000000000e+00	0.000000000000000000e+00	0.000000000000000000e+00	0.000000000000000000e+00	0.000000000000000000e+00	0.000000000000000000e+00	0.000000000000000000e+00	0.000000000000000000e+00	0.000000000000000000e+00	0.000000000000000000e+00	0.000000000000000000e+00	0.000000000000000000e+00	0.000000000000000000e+00	0.000000000000000000e+00	0.000000000000000000e+00	0.000000000000000000e+00	0.000000000000000000e+00	0.000000000000000000e+00	0.000000000000000000e+00	0.000000000000000000e+00	0.000000000000000000e+00	0.000000000000000000e+00	0.000000000000000000e+00	0.000000000000000000e+00	0.000000000000000000e+00	0.000000000000000000e+00	0.000000000000000000e+00
0.000000000000000000e+00	0.000000000000000000e+00	0.000000000000000000e+00	0.000000000000000000e+00	0.000000000000000000e+00	0.000000000000000000e+00	0.000000000000000000e+00	0.000000000000000000e+00	0.000000000000000000e+00	0.000000000000000000e+00	0.000000000000000000e+00	0.000000000000000000e+00	0.000000000000000000e+00	0.000000000000000000e+00	0.000000000000000000e+00	0.000000000000000000e+00	0.000000000000000000e+00	0.000000000000000000e+00	0.000000000000000000e+00	0.000000000000000000e+00	0.000000000000000000e+00	0.000000000000000000e+00	0.000000000000000000e+00	0.000000000000000000e+00	0.000000000000000000e+00	0.000000000000000000e+00	0.000000000000000000e+00	0.000000000000000000e+00	0.000000000000000000e+00	0.000000000000000000e+00	0.000000000000000000e+00	0.000000000000000000e+00	0.000000000000000000e+00	0.000000000000000000e+00	0.000000000000000000e+00	0.000000000000000000e+00	0.000000000000000000e+00	0.000000000000000000e+00	0.000000000000000000e+00	0.000000000000000000e+00	0.000000000000000000e+00	0.000000000000000000e+00	0.000000000000000000e+00	0.000000000000000000e+00	0.000000000000000000e+00	0.000000000000000000e+00	0.000000000000000000e+00	0.000000000000000000e+00	0.000000000000000000e+00	0.000000000000000000e+00
0.000000000000000000e+00	0.000000000000000000e+00	0.000000000000000000e+00	0.000000000000000000e+00	0.000000000000000000e+00	0.000000000000000000e+00	0.000000000000000000e+00	0.000000000000000000e+00	0.000000000000000000e+00	0.000000000000000000e+00	0.000000000000000000e+00	0.000000000000000000e+00	0.000000000000000000e+00	0.000000000000000000e+00	0.000000000000000000e+00	0.000000000000000000e+00	0.000000000000000000e+00	0.000000000000000000e+00	0.000000000000000000e+00	0.000000000000000000e+00	0.000000000000000000e+00	0.000000000000000000e+00	0.000000000000000000e+00	0.000000000000000000e+00	0.000000000000000000e+00	0.000000000000000000e+00	0.000000000000000000e+00	0.000000000000000000e+00	0.000000000000000000e+00	0.000000000000000000e+00	0.000000000000000000e+00	0.000000000000000000e+00	0.000000000000000000e+00	0.000000000000000000e+00	0.000000000000000000e+00	0.000000000000000000e+00	0.000000000000000000e+00	0.000000000000000000e+00	0.000000000000000000e+00	0.000000000000000000e+00	0.000000000000000000e+00	0.000000000000000000e+00	0.000000000000000000e+00	0.000000000000000000e+00	0.000000000000000000e+00	0.000000000000000000e+00	0.000000000000000000e+00	0.000000000000000000e+00	0.000000000000000000e+00	0.000000000000000000e+00
0.000000000000000000e+00	0.000000000000000000e+00	0.000000000000000000e+00	0.000000000000000000e+00	0.000000000000000000e+00	0.000000000000000000e+00	0.000000000000000000e+00	0.000000000000000000e+00	0.000000000000000000e+00	0.000000000000000000e+00	0.000000000000000000e+00	0.000000000000000000e+00	0.000000000000000000e+00	0.000000000000000000e+00	0.000000000000000000e+00	0.000000000000000000e+00	0.000000000000000000e+00	0.000000000000000000e+00	0.000000000000000000e+00	0.000000000000000000e+00	0.000000000000000000e+00	0.000000000000000000e+00	0.000000000000000000e+00	0.000000000000000000e+00	0.000000000000000000e+00	0.000000000000000000e+00	0.000000000000000000e+00	0.000000000000000000e+00	0.000000000000000000e+00	0.000000000000000000e+00	0.000000000000000000e+00	0.000000000000000000e+00	0.000000000000000000e+00	0.000000000000000000e+00	0.000000000000000000e+00	0.000000000000000000e+00	0.000000000000000000e+00	0.000000000000000000e+00	0.000000000000000000e+00	0.000000000000000000e+00	0.000000000000000000e+00	0.000000000000000000e+00	0.000000000000000000e+00	0.000000000000000000e+00	0.000000000000000000e+00	0.000000000000000000e+00	0.000000000000000000e+00	0.000000000000000000e+00	0.000000000000000000e+00	0.000000000000000000e+00
0.000000000000000000e+00	0.000000000000000000e+00	0.000000000000000000e+00	0.000000000000000000e+00	0.000000000000000000e+00	0.000000000000000000e+00	0.000000000000000000e+00	0.000000000000000000e+00	0.000000000000000000e+00	0.000000000000000000e+00	0.000000000000000000e+00	0.000000000000000000e+00	0.000000000000000000e+00	0.000000000000000000e+00	0.000000000000000000e+00	0.000000000000000000e+00	0.000000000000000000e+00	0.000000000000000000e+00	0.000000000000000000e+00	0.000000000000000000e+00	0.000000000000000000e+00	0.000000000000000000e+00	0.000000000000000000e+00	0.000000000000000000e+00	0.000000000000000000e+00	0.000000000000000000e+00	0.000000000000000000e+00	0.000000000000000000e+00	0.000000000000000000e+00	0.000000000000000000e+00	0.000000000000000000e+00	0.000000000000000000e+00	0.000000000000000000e+00	0.000000000000000000e+00	0.000000000000000000e+00	0.000000000000000000e+00	0.000000000000000000e+00	0.000000000000000000e+00	0.000000000000000000e+00	0.000000000000000000e+00	0.000000000000000000e+00	0.000000000000000000e+00	0.000000000000000000e+00	0.000000000000000000e+00	0.000000000000000000e+00	0.000000000000000000e+00	0.000000000000000000e+00	0.000000000000000000e+00	0.000000000000000000e+00	0.000000000000000000e+00
0.000000000000000000e+00	0.000000000000000000e+00	0.000000000000000000e+00	0.000000000000000000e+00	0.000000000000000000e+00	0.000000000000000000e+00	0.000000000000000000e+00	0.000000000000000000e+00	0.000000000000000000e+00	0.000000000000000000e+00	0.000000000000000000e+00	0.000000000000000000e+00	0.000000000000000000e+00	0.000000000000000000e+00	0.000000000000000000e+00	0.000000000000000000e+00	0.000000000000000000e+00	0.000000000000000000e+00	0.000000000000000000e+00	0.000000000000000000e+00	0.000000000000000000e+00	0.000000000000000000e+00	0.000000000000000000e+00	0.000000000000000000e+00	0.000000000000000000e+00	0.000000000000000000e+00	0.000000000000000000e+00	0.000000000000000000e+00	0.000000000000000000e+00	0.000000000000000000e+00	0.000000000000000000e+00	0.000000000000000000e+00	0.000000000000000000e+00	0.000000000000000000e+00	0.000000000000000000e+00	0.000000000000000000e+00	0.000000000000000000e+00	0.000000000000000000e+00	0.000000000000000000e+00	0.000000000000000000e+00	0.000000000000000000e+00	0.000000000000000000e+00	0.000000000000000000e+00	0.000000000000000000e+00	0.000000000000000000e+00	0.000000000000000000e+00	0.000000000000000000e+00	0.000000000000000000e+00	0.000000000000000000e+00	0.000000000000000000e+00
0.000000000000000000e+00	0.000000000000000000e+00	0.000000000000000000e+00	0.000000000000000000e+00	0.000000000000000000e+00	0.000000000000000000e+00	0.000000000000000000e+00	0.000000000000000000e+00	0.000000000000000000e+00	0.000000000000000000e+00	0.000000000000000000e+00	0.000000000000000000e+00	0.000000000000000000e+00	0.000000000000000000e+00	0.000000000000000000e+00	0.000000000000000000e+00	0.000000000000000000e+00	0.000000000000000000e+00	0.000000000000000000e+00	0.000000000000000000e+00	0.000000000000000000e+00	0.000000000000000000e+00	0.000000000000000000e+00	0.000000000000000000e+00	0.000000000000000000e+00	0.000000000000000000e+00	0.000000000000000000e+00	0.000000000000000000e+00	0.000000000000000000e+00	0.000000000000000000e+00	0.000000000000000000e+00	0.000000000000000000e+00	0.000000000000000000e+00	0.000000000000000000e+00	0.000000000000000000e+00	0.000000000000000000e+00	0.000000000000000000e+00	0.000000000000000000e+00	0.000000000000000000e+00	0.000000000000000000e+00	0.000000000000000000e+00	0.000000000000000000e+00	0.000000000000000000e+00	0.000000000000000000e+00	0.000000000000000000e+00	0.000000000000000000e+00	0.000000000000000000e+00	0.000000000000000000e+00	0.000000000000000000e+00	0.000000000000000000e+00
0.000000000000000000e+00	0.000000000000000000e+00	0.000000000000000000e+00	0.000000000000000000e+00	0.000000000000000000e+00	0.000000000000000000e+00	0.000000000000000000e+00	0.000000000000000000e+00	0.000000000000000000e+00	0.000000000000000000e+00	0.000000000000000000e+00	0.000000000000000000e+00	0.000000000000000000e+00	0.000000000000000000e+00	0.000000000000000000e+00	0.000000000000000000e+00	0.000000000000000000e+00	0.000000000000000000e+00	0.000000000000000000e+00	0.000000000000000000e+00	0.000000000000000000e+00	0.000000000000000000e+00	0.000000000000000000e+00	0.000000000000000000e+00	0.000000000000000000e+00	0.000000000000000000e+00	0.000000000000000000e+00	0.000000000000000000e+00	0.000000000000000000e+00	0.000000000000000000e+00	0.000000000000000000e+00	0.000000000000000000e+00	0.000000000000000000e+00	0.000000000000000000e+00	0.000000000000000000e+00	0.000000000000000000e+00	0.000000000000000000e+00	0.000000000000000000e+00	0.000000000000000000e+00	0.000000000000000000e+00	0.000000000000000000e+00	0.000000000000000000e+00	0.000000000000000000e+00	0.000000000000000000e+00	0.000000000000000000e+00	0.000000000000000000e+00	0.000000000000000000e+00	0.000000000000000000e+00	0.000000000000000000e+00	0.000000000000000000e+00
0.000000000000000000e+00	0.000000000000000000e+00	0.000000000000000000e+00	0.000000000000000000e+00	0.000000000000000000e+00	0.000000000000000000e+00	0.000000000000000000e+00	0.000000000000000000e+00	0.000000000000000000e+00	0.000000000000000000e+00	0.000000000000000000e+00	0.000000000000000000e+00	0.000000000000000000e+00	0.000000000000000000e+00	0.000000000000000000e+00	0.000000000000000000e+00	0.000000000000000000e+00	0.000000000000000000e+00	0.000000000000000000e+00	0.000000000000000000e+00	0.000000000000000000e+00	0.000000000000000000e+00	0.000000000000000000e+00	0.000000000000000000e+00	0.000000000000000000e+00	0.000000000000000000e+00	0.000000000000000000e+00	0.000000000000000000e+00	0.000000000000000000e+00	0.000000000000000000e+00	0.000000000000000000e+00	0.000000000000000000e+00	0.000000000000000000e+00	0.000000000000000000e+00	0.000000000000000000e+00	0.000000000000000000e+00	0.000000000000000000e+00	0.000000000000000000e+00	0.000000000000000000e+00	0.000000000000000000e+00	0.000000000000000000e+00	0.000000000000000000e+00	0.000000000000000000e+00	0.000000000000000000e+00	0.000000000000000000e+00	0.000000000000000000e+00	0.000000000000000000e+00	0.000000000000000000e+00	0.000000000000000000e+00	0.000000000000000000e+00
0.000000000000000000e+00	0.000000000000000000e+00	0.000000000000000000e+00	0.000000000000000000e+00	0.000000000000000000e+00	0.000000000000000000e+00	0.000000000000000000e+00	0.000000000000000000e+00	0.000000000000000000e+00	0.000000000000000000e+00	0.000000000000000000e+00	0.000000000000000000e+00	0.000000000000000000e+00	0.000000000000000000e+00	0.000000000000000000e+00	0.000000000000000000e+00	0.000000000000000000e+00	0.000000000000000000e+00	0.000000000000000000e+00	0.000000000000000000e+00	0.000000000000000000e+00	0.000000000000000000e+00	0.000000000000000000e+00	0.000000000000000000e+00	0.000000000000000000e+00	0.000000000000000000e+00	0.000000000000000000e+00	0.000000000000000000e+00	0.000000000000000000e+00	0.000000000000000000e+00	0.000000000000000000e+00	0.000000000000000000e+00	0.000000000000000000e+00	0.000000000000000000e+00	0.000000000000000000e+00	0.000000000000000000e+00	0.000000000000000000e+00	0.000000000000000000e+00	0.000000000000000000e+00	0.000000000000000000e+00	0.000000000000000000e+00	0.000000000000000000e+00	0.000000000000000000e+00	0.000000000000000000e+00	0.000000000000000000e+00	0.000000000000000000e+00	0.000000000000000000e+00	0.000000000000000000e+00	0.000000000000000000e+00	0.000000000000000000e+00
0.000000000000000000e+00	0.000000000000000000e+00	0.000000000000000000e+00	0.000000000000000000e+00	0.000000000000000000e+00	0.000000000000000000e+00	0.000000000000000000e+00	0.000000000000000000e+00	0.000000000000000000e+00	0.000000000000000000e+00	0.000000000000000000e+00	0.000000000000000000e+00	0.000000000000000000e+00	0.000000000000000000e+00	0.000000000000000000e+00	0.000000000000000000e+00	0.000000000000000000e+00	0.000000000000000000e+00	0.000000000000000000e+00	0.000000000000000000e+00	0.000000000000000000e+00	0.000000000000000000e+00	0.000000000000000000e+00	0.000000000000000000e+00	0.000000000000000000e+00	0.000000000000000000e+00	0.000000000000000000e+00	0.000000000000000000e+00	0.000000000000000000e+00	0.000000000000000000e+00	0.000000000000000000e+00	0.000000000000000000e+00	0.000000000000000000e+00	0.000000000000000000e+00	0.000000000000000000e+00	0.000000000000000000e+00	0.000000000000000000e+00	0.000000000000000000e+00	0.000000000000000000e+00	0.000000000000000000e+00	0.000000000000000000e+00	0.000000000000000000e+00	0.000000000000000000e+00	0.000000000000000000e+00	0.000000000000000000e+00	0.000000000000000000e+00	0.000000000000000000e+00	0.000000000000000000e+00	0.000000000000000000e+00	0.000000000000000000e+00
0.000000000000000000e+00	0.000000000000000000e+00	0.000000000000000000e+00	0.000000000000000000e+00	0.000000000000000000e+00	0.000000000000000000e+00	0.000000000000000000e+00	0.000000000000000000e+00	0.000000000000000000e+00	0.000000000000000000e+00	0.000000000000000000e+00	0.000000000000000000e+00	0.000000000000000000e+00	0.000000000000000000e+00	0.000000000000000000e+00	0.000000000000000000e+00	0.000000000000000000e+00	0.000000000000000000e+00	0.000000000000000000e+00	0.000000000000000000e+00	0.000000000000000000e+00	0.000000000000000000e+00	0.000000000000000000e+00	0.000000000000000000e+00	0.000000000000000000e+00	0.000000000000000000e+00	0.000000000000000000e+00	0.000000000000000000e+00	0.000000000000000000e+00	0.000000000000000000e+00	0.000000000000000000e+00	0.000000000000000000e+00	0.000000000000000000e+00	0.000000000000000000e+00	0.000000000000000000e+00	0.000000000000000000e+00	0.000000000000000000e+00	0.000000000000000000e+00	0.000000000000000000e+00	0.000000000000000000e+00	0.000000000000000000e+00	0.000000000000000000e+00	0.000000000000000000e+00	0.000000000000000000e+00	0.000000000000000000e+00	0.000000000000000000e+00	0.000000000000000000e+00	0.000000000000000000e+00	0.000000000000000000e+00	0.000000000000000000e+00
0.000000000000000000e+00	0.000000000000000000e+00	0.000000000000000000e+00	0.000000000000000000e+00	0.000000000000000000e+00	0.000000000000000000e+00	0.000000000000000000e+00	0.000000000000000000e+00	0.000000000000000000e+00	0.000000000000000000e+00	0.000000000000000000e+00	0.000000000000000000e+00	0.000000000000000000e+00	0.000000000000000000e+00	0.000000000000000000e+00	0.000000000000000000e+00	0.000000000000000000e+00	0.000000000000000000e+00	0.000000000000000000e+00	0.000000000000000000e+00	0.000000000000000000e+00	0.000000000000000000e+00	0.000000000000000000e+00	0.000000000000000000e+00	0.000000000000000000e+00	0.000000000000000000e+00	0.000000000000000000e+00	0.000000000000000000e+00	0.000000000000000000e+00	0.000000000000000000e+00	0.000000000000000000e+00	0.000000000000000000e+00	0.000000000000000000e+00	0.000000000000000000e+00	0.000000000000000000e+00	0.000000000000000000e+00	0.000000000000000000e+00	0.000000000000000000e+00	0.000000000000000000e+00	0.000000000000000000e+00	0.000000000000000000e+00	0.000000000000000000e+00	0.000000000000000000e+00	0.000000000000000000e+00	0.000000000000000000e+00	0.000000000000000000e+00	0.000000000000000000e+00	0.000000000000000000e+00	0.000000000000000000e+00	0.000000000000000000e+00
0.000000000000000000e+00	0.000000000000000000e+00	0.000000000000000000e+00	0.000000000000000000e+00	0.000000000000000000e+00	0.000000000000000000e+00	0.000000000000000000e+00	0.000000000000000000e+00	0.000000000000000000e+00	0.000000000000000000e+00	0.000000000000000000e+00	0.000000000000000000e+00	0.000000000000000000e+00	0.000000000000000000e+00	0.000000000000000000e+00	0.000000000000000000e+00	0.000000000000000000e+00	0.000000000000000000e+00	0.000000000000000000e+00	0.000000000000000000e+00	0.000000000000000000e+00	0.000000000000000000e+00	0.000000000000000000e+00	0.000000000000000000e+00	0.000000000000000000e+00	0.000000000000000000e+00	0.000000000000000000e+00	0.000000000000000000e+00	0.000000000000000000e+00	0.000000000000000000e+00	0.000000000000000000e+00	0.000000000000000000e+00	0.000000000000000000e+00	0.000000000000000000e+00	0.000000000000000000e+00	0.000000000000000000e+00	0.000000000000000000e+00	0.000000000000000000e+00	0.000000000000000000e+00	0.000000000000000000e+00	0.000000000000000000e+00	0.000000000000000000e+00	0.000000000000000000e+00	0.000000000000000000e+00	0.000000000000000000e+00	0.000000000000000000e+00	0.000000000000000000e+00	0.000000000000000000e+00	0.000000000000000000e+00	0.000000000000000000e+00
0.000000000000000000e+00	0.000000000000000000e+00	0.000000000000000000e+00	0.000000000000000000e+00	0.000000000000000000e+00	0.000000000000000000e+00	0.000000000000000000e+00	0.000000000000000000e+00	0.000000000000000000e+00	0.000000000000000000e+00	0.000000000000000000e+00	0.000000000000000000e+00	0.000000000000000000e+00	0.000000000000000000e+00	0.000000000000000000e+00	0.000000000000000000e+00	0.000000000000000000e+00	0.000000000000000000e+00	0.000000000000000000e+00	0.000000000000000000e+00	0.000000000000000000e+00	0.000000000000000000e+00	0.000000000000000000e+00	0.000000000000000000e+00	0.000000000000000000e+00	0.000000000000000000e+00	0.000000000000000000e+00	0.000000000000000000e+00	0.000000000000000000e+00	0.000000000000000000e+00	0.000000000000000000e+00	0.000000000000000000e+00	0.000000000000000000e+00	0.000000000000000000e+00	0.000000000000000000e+00	0.000000000000000000e+00	0.000000000000000000e+00	0.000000000000000000e+00	0.000000000000000000e+00	0.000000000000000000e+00	0.000000000000000000e+00	0.000000000000000000e+00	0.000000000000000000e+00	0.000000000000000000e+00	0.000000000000000000e+00	0.000000000000000000e+00	0.000000000000000000e+00	0.000000000000000000e+00	0.000000000000000000e+00	0.000000000000000000e+00
0.000000000000000000e+00	0.000000000000000000e+00	0.000000000000000000e+00	0.000000000000000000e+00	0.000000000000000000e+00	0.000000000000000000e+00	0.000000000000000000e+00	0.000000000000000000e+00	0.000000000000000000e+00	0.000000000000000000e+00	0.000000000000000000e+00	0.000000000000000000e+00	0.000000000000000000e+00	0.000000000000000000e+00	0.000000000000000000e+00	0.000000000000000000e+00	0.000000000000000000e+00	0.000000000000000000e+00	0.000000000000000000e+00	0.000000000000000000e+00	0.000000000000000000e+00	0.000000000000000000e+00	0.000000000000000000e+00	0.000000000000000000e+00	0.000000000000000000e+00	0.000000000000000000e+00	0.000000000000000000e+00	0.000000000000000000e+00	0.000000000000000000e+00	0.000000000000000000e+00	0.000000000000000000e+00	0.000000000000000000e+00	0.000000000000000000e+00	0.000000000000000000e+00	0.000000000000000000e+00	0.000000000000000000e+00	0.000000000000000000e+00	0.000000000000000000e+00	0.000000000000000000e+00	0.000000000000000000e+00	0.000000000000000000e+00	0.000000000000000000e+00	0.000000000000000000e+00	0.000000000000000000e+00	0.000000000000000000e+00	0.000000000000000000e+00	0.000000000000000000e+00	0.000000000000000000e+00	0.000000000000000000e+00	0.000000000000000000e+00
0.000000000000000000e+00	0.000000000000000000e+00	0.000000000000000000e+00	0.000000000000000000e+00	0.000000000000000000e+00	0.000000000000000000e+00	0.000000000000000000e+00	0.000000000000000000e+00	0.000000000000000000e+00	0.000000000000000000e+00	0.000000000000000000e+00	0.000000000000000000e+00	0.000000000000000000e+00	0.000000000000000000e+00	0.000000000000000000e+00	0.000000000000000000e+00	0.000000000000000000e+00	0.000000000000000000e+00	0.000000000000000000e+00	0.000000000000000000e+00	0.000000000000000000e+00	0.000000000000000000e+00	0.000000000000000000e+00	0.000000000000000000e+00	0.000000000000000000e+00	0.000000000000000000e+00	0.000000000000000000e+00	0.000000000000000000e+00	0.000000000000000000e+00	0.000000000000000000e+00	0.000000000000000000e+00	0.000000000000000000e+00	0.000000000000000000e+00	0.000000000000000000e+00	0.000000000000000000e+00	0.000000000000000000e+00	0.000000000000000000e+00	0.000000000000000000e+00	0.000000000000000000e+00	0.000000000000000000e+00	0.000000000000000000e+00	0.000000000000000000e+00	0.000000000000000000e+00	0.000000000000000000e+00	0.000000000000000000e+00	0.000000000000000000e+00	0.000000000000000000e+00	0.000000000000000000e+00	0.000000000000000000e+00	0.000000000000000000e+00
0.000000000000000000e+00	0.000000000000000000e+00	0.000000000000000000e+00	0.000000000000000000e+00	0.000000000000000000e+00	0.000000000000000000e+00	0.000000000000000000e+00	0.000000000000000000e+00	0.000000000000000000e+00	0.000000000000000000e+00	0.000000000000000000e+00	0.000000000000000000e+00	0.000000000000000000e+00	0.000000000000000000e+00	0.000000000000000000e+00	0.000000000000000000e+00	0.000000000000000000e+00	0.000000000000000000e+00	0.000000000000000000e+00	0.000000000000000000e+00	0.000000000000000000e+00	0.000000000000000000e+00	0.000000000000000000e+00	0.000000000000000000e+00	0.000000000000000000e+00	0.000000000000000000e+00	0.000000000000000000e+00	0.000000000000000000e+00	0.000000000000000000e+00	0.000000000000000000e+00	0.000000000000000000e+00	0.000000000000000000e+00	0.000000000000000000e+00	0.000000000000000000e+00	0.000000000000000000e+00	0.000000000000000000e+00	0.000000000000000000e+00	0.000000000000000000e+00	0.000000000000000000e+00	0.000000000000000000e+00	0.000000000000000000e+00	0.000000000000000000e+00	0.000000000000000000e+00	0.000000000000000000e+00	0.000000000000000000e+00	0.000000000000000000e+00	0.000000000000000000e+00	0.000000000000000000e+00	0.000000000000000000e+00	0.000000000000000000e+00
0.000000000000000000e+00	0.000000000000000000e+00	0.000000000000000000e+00	0.000000000000000000e+00	0.000000000000000000e+00	0.000000000000000000e+00	0.000000000000000000e+00	0.000000000000000000e+00	0.000000000000000000e+00	0.000000000000000000e+00	0.000000000000000000e+00	0.000000000000000000e+00	0.000000000000000000e+00	0.000000000000000000e+00	0.000000000000000000e+00	0.000000000000000000e+00	0.000000000000000000e+00	0.000000000000000000e+00	0.000000000000000000e+00	0.000000000000000000e+00	0.000000000000000000e+00	0.000000000000000000e+00	0.000000000000000000e+00	0.000000000000000000e+00	0.000000000000000000e+00	0.000000000000000000e+00	0.000000000000000000e+00	0.000000000000000000e+00	0.000000000000000000e+00	0.000000000000000000e+00	0.000000000000000000e+00	0.000000000000000000e+00	0.000000000000000000e+00	0.000000000000000000e+00	0.000000000000000000e+00	0.000000000000000000e+00	0.000000000000000000e+00	0.000000000000000000e+00	0.000000000000000000e+00	0.000000000000000000e+00	0.000000000000000000e+00	0.000000000000000000e+00	0.000000000000000000e+00	0.000000000000000000e+00	0.000000000000000000e+00	0.000000000000000000e+00	0.000000000000000000e+00	0.000000000000000000e+00	0.000000000000000000e+00	0.000000000000000000e+00
0.000000000000000000e+00	0.000000000000000000e+00	0.000000000000000000e+00	0.000000000000000000e+00	0.000000000000000000e+00	0.000000000000000000e+00	0.000000000000000000e+00	0.000000000000000000e+00	0.000000000000000000e+00	0.000000000000000000e+00	0.000000000000000000e+00	0.000000000000000000e+00	0.000000000000000000e+00	0.000000000000000000e+00	0.000000000000000000e+00	0.000000000000000000e+00	0.000000000000000000e+00	0.000000000000000000e+00	0.000000000000000000e+00	0.000000000000000000e+00	0.000000000000000000e+00	0.000000000000000000e+00	0.000000000000000000e+00	0.000000000000000000e+00	0.000000000000000000e+00	0.000000000000000000e+00	0.000000000000000000e+00	0.000000000000000000e+00	0.000000000000000000e+00	0.000000000000000000e+00	0.000000000000000000e+00	0.000000000000000000e+00	0.000000000000000000e+00	0.000000000000000000e+00	0.000000000000000000e+00	0.000000000000000000e+00	0.000000000000000000e+00	0.000000000000000000e+00	0.000000000000000000e+00	0.000000000000000000e+00	0.000000000000000000e+00	0.000000000000000000e+00	0.000000000000000000e+00	0.000000000000000000e+00	0.000000000000000000e+00	0.000000000000000000e+00	0.000000000000000000e+00	0.000000000000000000e+00	0.000000000000000000e+00	0.000000000000000000e+00
0.000000000000000000e+00	0.000000000000000000e+00	0.000000000000000000e+00	0.000000000000000000e+00	0.000000000000000000e+00	0.000000000000000000e+00	0.000000000000000000e+00	0.000000000000000000e+00	0.000000000000000000e+00	0.000000000000000000e+00	0.000000000000000000e+00	0.000000000000000000e+00	0.000000000000000000e+00	0.000000000000000000e+00	0.000000000000000000e+00	0.000000000000000000e+00	0.000000000000000000e+00	0.000000000000000000e+00	0.000000000000000000e+00	0.000000000000000000e+00	0.000000000000000000e+00	0.000000000000000000e+00	0.000000000000000000e+00	0.000000000000000000e+00	0.000000000000000000e+00	0.000000000000000000e+00	0.000000000000000000e+00	0.000000000000000000e+00	0.000000000000000000e+00	0.000000000000000000e+00	0.000000000000000000e+00	0.000000000000000000e+00	0.000000000000000000e+00	0.000000000000000000e+00	0.000000000000000000e+00	0.000000000000000000e+00	0.000000000000000000e+00	0.000000000000000000e+00	0.000000000000000000e+00	0.000000000000000000e+00	0.000000000000000000e+00	0.000000000000000000e+00	0.000000000000000000e+00	0.000000000000000000e+00	0.000000000000000000e+00	0.000000000000000000e+00	0.000000000000000000e+00	0.000000000000000000e+00	0.000000000000000000e+00	0.000000000000000000e+00
0.000000000000000000e+00	0.000000000000000000e+00	0.000000000000000000e+00	0.000000000000000000e+00	0.000000000000000000e+00	0.000000000000000000e+00	0.000000000000000000e+00	0.000000000000000000e+00	0.000000000000000000e+00	0.000000000000000000e+00	0.000000000000000000e+00	0.000000000000000000e+00	0.000000000000000000e+00	0.000000000000000000e+00	0.000000000000000000e+00	0.000000000000000000e+00	0.000000000000000000e+00	0.000000000000000000e+00	0.000000000000000000e+00	0.000000000000000000e+00	0.000000000000000000e+00	0.000000000000000000e+00	0.000000000000000000e+00	0.000000000000000000e+00	0.000000000000000000e+00	0.000000000000000000e+00	0.000000000000000000e+00	0.000000000000000000e+00	0.000000000000000000e+00	0.000000000000000000e+00	0.000000000000000000e+00	0.000000000000000000e+00	0.000000000000000000e+00	0.000000000000000000e+00	0.000000000000000000e+00	0.000000000000000000e+00	0.000000000000000000e+00	0.000000000000000000e+00	0.000000000000000000e+00	0.000000000000000000e+00	0.000000000000000000e+00	0.000000000000000000e+00	0.000000000000000000e+00	0.000000000000000000e+00	0.000000000000000000e+00	0.000000000000000000e+00	0.000000000000000000e+00	0.000000000000000000e+00	0.000000000000000000e+00	0.000000000000000000e+00
0.000000000000000000e+00	0.000000000000000000e+00	0.000000000000000000e+00	0.000000000000000000e+00	0.000000000000000000e+00	0.000000000000000000e+00	0.000000000000000000e+00	0.000000000000000000e+00	0.000000000000000000e+00	0.000000000000000000e+00	0.000000000000000000e+00	0.000000000000000000e+00	0.000000000000000000e+00	0.000000000000000000e+00	0.000000000000000000e+00	0.000000000000000000e+00	0.000000000000000000e+00	0.000000000000000000e+00	0.000000000000000000e+00	0.000000000000000000e+00	0.000000000000000000e+00	0.000000000000000000e+00	0.000000000000000000e+00	0.000000000000000000e+00	0.000000000000000000e+00	0.000000000000000000e+00	0.000000000000000000e+00	0.000000000000000000e+00	0.000000000000000000e+00	0.000000000000000000e+00	0.000000000000000000e+00	0.000000000000000000e+00	0.000000000000000000e+00	0.000000000000000000e+00	0.000000000000000000e+00	0.000000000000000000e+00	0.000000000000000000e+00	0.000000000000000000e+00	0.000000000000000000e+00	0.000000000000000000e+00	0.000000000000000000e+00	0.000000000000000000e+00	0.000000000000000000e+00	0.000000000000000000e+00	0.000000000000000000e+00	0.000000000000000000e+00	0.000000000000000000e+00	0.000000000000000000e+00	0.000000000000000000e+00	0.000000000000000000e+00
0.000000000000000000e+00	0.000000000000000000e+00	0.000000000000000000e+00	0.000000000000000000e+00	0.000000000000000000e+00	0.000000000000000000e+00	0.000000000000000000e+00	0.000000000000000000e+00	0.000000000000000000e+00	0.000000000000000000e+00	0.000000000000000000e+00	0.000000000000000000e+00	0.000000000000000000e+00	0.000000000000000000e+00	0.000000000000000000e+00	0.000000000000000000e+00	0.000000000000000000e+00	0.000000000000000000e+00	0.000000000000000000e+00	0.000000000000000000e+00	0.000000000000000000e+00	0.000000000000000000e+00	0.000000000000000000e+00	0.000000000000000000e+00	0.000000000000000000e+00	0.000000000000000000e+00	0.000000000000000000e+00	0.000000000000000000e+00	0.000000000000000000e+00	0.000000000000000000e+00	0.000000000000000000e+00	0.000000000000000000e+00	0.000000000000000000e+00	0.000000000000000000e+00	0.000000000000000000e+00	0.000000000000000000e+00	0.000000000000000000e+00	0.000000000000000000e+00	0.000000000000000000e+00	0.000000000000000000e+00	0.000000000000000000e+00	0.000000000000000000e+00	0.000000000000000000e+00	0.000000000000000000e+00	0.000000000000000000e+00	0.000000000000000000e+00	0.000000000000000000e+00	0.000000000000000000e+00	0.000000000000000000e+00	0.000000000000000000e+00
0.000000000000000000e+00	0.000000000000000000e+00	0.000000000000000000e+00	0.000000000000000000e+00	0.000000000000000000e+00	0.000000000000000000e+00	0.000000000000000000e+00	0.000000000000000000e+00	0.000000000000000000e+00	0.000000000000000000e+00	0.000000000000000000e+00	0.000000000000000000e+00	0.000000000000000000e+00	0.000000000000000000e+00	0.000000000000000000e+00	0.000000000000000000e+00	0.000000000000000000e+00	0.000000000000000000e+00	0.000000000000000000e+00	0.000000000000000000e+00	0.000000000000000000e+00	0.000000000000000000e+00	0.000000000000000000e+00	0.000000000000000000e+00	0.000000000000000000e+00	0.000000000000000000e+00	0.000000000000000000e+00	0.000000000000000000e+00	0.000000000000000000e+00	0.000000000000000000e+00	0.000000000000000000e+00	0.000000000000000000e+00	0.000000000000000000e+00	0.000000000000000000e+00	0.000000000000000000e+00	0.000000000000000000e+00	0.000000000000000000e+00	0.000000000000000000e+00	0.000000000000000000e+00	0.000000000000000000e+00	0.000000000000000000e+00	0.000000000000000000e+00	0.000000000000000000e+00	0.000000000000000000e+00	0.000000000000000000e+00	0.000000000000000000e+00	0.000000000000000000e+00	0.000000000000000000e+00	0.000000000000000000e+00	0.000000000000000000e+00
0.000000000000000000e+00	0.000000000000000000e+00	0.000000000000000000e+00	0.000000000000000000e+00	0.000000000000000000e+00	0.000000000000000000e+00	0.000000000000000000e+00	0.000000000000000000e+00	0.000000000000000000e+00	0.000000000000000000e+00	0.000000000000000000e+00	0.000000000000000000e+00	0.000000000000000000e+00	0.000000000000000000e+00	0.000000000000000000e+00	0.000000000000000000e+00	0.000000000000000000e+00	0.000000000000000000e+00	0.000000000000000000e+00	0.000000000000000000e+00	0.000000000000000000e+00	0.000000000000000000e+00	0.000000000000000000e+00	0.000000000000000000e+00	0.000000000000000000e+00	0.000000000000000000e+00	0.000000000000000000e+00	0.000000000000000000e+00	0.000000000000000000e+00	0.000000000000000000e+00	0.000000000000000000e+00	0.000000000000000000e+00	0.000000000000000000e+00	0.000000000000000000e+00	0.000000000000000000e+00	0.000000000000000000e+00	0.000000000000000000e+00	0.000000000000000000e+00	0.000000000000000000e+00	0.000000000000000000e+00	0.000000000000000000e+00	0.000000000000000000e+00	0.000000000000000000e+00	0.000000000000000000e+00	0.000000000000000000e+00	0.000000000000000000e+00	0.000000000000000000e+00	0.000000000000000000e+00	0.000000000000000000e+00	0.000000000000000000e+00
0.000000000000000000e+00	0.000000000000000000e+00	0.000000000000000000e+00	0.000000000000000000e+00	0.000000000000000000e+00	0.000000000000000000e+00	0.000000000000000000e+00	0.000000000000000000e+00	0.000000000000000000e+00	0.000000000000000000e+00	0.000000000000000000e+00	0.000000000000000000e+00	0.000000000000000000e+00	0.000000000000000000e+00	0.000000000000000000e+00	0.000000000000000000e+00	0.000000000000000000e+00	0.000000000000000000e+00	0.000000000000000000e+00	0.000000000000000000e+00	0.000000000000000000e+00	0.000000000000000000e+00	0.000000000000000000e+00	0.000000000000000000e+00	0.000000000000000000e+00	0.000000000000000000e+00	0.000000000000000000e+00	0.000000000000000000e+00	0.000000000000000000e+00	0.000000000000000000e+00	0.000000000000000000e+00	0.000000000000000000e+00	0.000000000000000000e+00	0.000000000000000000e+00	0.000000000000000000e+00	0.000000000000000000e+00	0.000000000000000000e+00	0.000000000000000000e+00	0.000000000000000000e+00	0.000000000000000000e+00	0.000000000000000000e+00	0.000000000000000000e+00	0.000000000000000000e+00	0.000000000000000000e+00	0.000000000000000000e+00	0.000000000000000000e+00	0.000000000000000000e+00	0.000000000000000000e+00	0.000000000000000000e+00	0.000000000000000000e+00
0.000000000000000000e+00	0.000000000000000000e+00	0.000000000000000000e+00	0.000000000000000000e+00	0.000000000000000000e+00	0.000000000000000000e+00	0.000000000000000000e+00	0.000000000000000000e+00	0.000000000000000000e+00	0.000000000000000000e+00	0.000000000000000000e+00	0.000000000000000000e+00	0.000000000000000000e+00	0.000000000000000000e+00	0.000000000000000000e+00	0.000000000000000000e+00	0.000000000000000000e+00	0.000000000000000000e+00	0.000000000000000000e+00	0.000000000000000000e+00	0.000000000000000000e+00	0.000000000000000000e+00	0.000000000000000000e+00	0.000000000000000000e+00	0.000000000000000000e+00	0.000000000000000000e+00	0.000000000000000000e+00	0.000000000000000000e+00	0.000000000000000000e+00	0.000000000000000000e+00	0.000000000000000000e+00	0.000000000000000000e+00	0.000000000000000000e+00	0.000000000000000000e+00	0.000000000000000000e+00	0.000000000000000000e+00	0.000000000000000000e+00	0.000000000000000000e+00	0.000000000000000000e+00	0.000000000000000000e+00	0.000000000000000000e+00	0.000000000000000000e+00	0.000000000000000000e+00	0.000000000000000000e+00	0.000000000000000000e+00	0.000000000000000000e+00	0.000000000000000000e+00	0.000000000000000000e+00	0.000000000000000000e+00	0.000000000000000000e+00
0.000000000000000000e+00	0.000000000000000000e+00	0.000000000000000000e+00	0.000000000000000000e+00	0.000000000000000000e+00	0.000000000000000000e+00	0.000000000000000000e+00	0.000000000000000000e+00	0.000000000000000000e+00	0.000000000000000000e+00	0.000000000000000000e+00	0.000000000000000000e+00	0.000000000000000000e+00	0.000000000000000000e+00	0.000000000000000000e+00	0.000000000000000000e+00	0.000000000000000000e+00	0.000000000000000000e+00	0.000000000000000000e+00	0.000000000000000000e+00	0.000000000000000000e+00	0.000000000000000000e+00	0.000000000000000000e+00	0.000000000000000000e+00	0.000000000000000000e+00	0.000000000000000000e+00	0.000000000000000000e+00	0.000000000000000000e+00	0.000000000000000000e+00	0.000000000000000000e+00	0.000000000000000000e+00	0.000000000000000000e+00	0.000000000000000000e+00	0.000000000000000000e+00	0.000000000000000000e+00	0.000000000000000000e+00	0.000000000000000000e+00	0.000000000000000000e+00	0.000000000000000000e+00	0.000000000000000000e+00	0.000000000000000000e+00	0.000000000000000000e+00	0.000000000000000000e+00	0.000000000000000000e+00	0.000000000000000000e+00	0.000000000000000000e+00	0.000000000000000000e+00	0.000000000000000000e+00	0.000000000000000000e+00	0.000000000000000000e+00
0.000000000000000000e+00	0.000000000000000000e+00	0.000000000000000000e+00	0.000000000000000000e+00	0.000000000000000000e+00	0.000000000000000000e+00	0.000000000000000000e+00	0.000000000000000000e+00	0.000000000000000000e+00	0.000000000000000000e+00	0.000000000000000000e+00	0.000000000000000000e+00	0.000000000000000000e+00	0.000000000000000000e+00	0.000000000000000000e+00	0.000000000000000000e+00	0.000000000000000000e+00	0.000000000000000000e+00	0.000000000000000000e+00	0.000000000000000000e+00	0.000000000000000000e+00	0.000000000000000000e+00	0.000000000000000000e+00	0.000000000000000000e+00	0.000000000000000000e+00	0.000000000000000000e+00	0.000000000000000000e+00	0.000000000000000000e+00	0.000000000000000000e+00	0.000000000000000000e+00	0.000000000000000000e+00	0.000000000000000000e+00	0.000000000000000000e+00	0.000000000000000000e+00	0.000000000000000000e+00	0.000000000000000000e+00	0.000000000000000000e+00	0.000000000000000000e+00	0.000000000000000000e+00	0.000000000000000000e+00	0.000000000000000000e+00	0.000000000000000000e+00	0.000000000000000000e+00	0.000000000000000000e+00	0.000000000000000000e+00	0.000000000000000000e+00	0.000000000000000000e+00	0.000000000000000000e+00	0.000000000000000000e+00	0.000000000000000000e+00
0.000000000000000000e+00	0.000000000000000000e+00	0.000000000000000000e+00	0.000000000000000000e+00	0.000000000000000000e+00	0.000000000000000000e+00	0.000000000000000000e+00	0.000000000000000000e+00	0.000000000000000000e+00	0.000000000000000000e+00	0.000000000000000000e+00	0.000000000000000000e+00	0.000000000000000000e+00	0.000000000000000000e+00	0.000000000000000000e+00	0.000000000000000000e+00	0.000000000000000000e+00	0.000000000000000000e+00	0.000000000000000000e+00	0.000000000000000000e+00	0.000000000000000000e+00	0.000000000000000000e+00	0.000000000000000000e+00	0.000000000000000000e+00	0.000000000000000000e+00	0.000000000000000000e+00	0.000000000000000000e+00	0.000000000000000000e+00	0.000000000000000000e+00	0.000000000000000000e+00	0.000000000000000000e+00	0.000000000000000000e+00	0.000000000000000000e+00	0.000000000000000000e+00	0.000000000000000000e+00	0.000000000000000000e+00	0.000000000000000000e+00	0.000000000000000000e+00	0.000000000000000000e+00	0.000000000000000000e+00	0.000000000000000000e+00	0.000000000000000000e+00	0.000000000000000000e+00	0.000000000000000000e+00	0.000000000000000000e+00	0.000000000000000000e+00	0.000000000000000000e+00	0.000000000000000000e+00	0.000000000000000000e+00	0.000000000000000000e+00
0.000000000000000000e+00	0.000000000000000000e+00	0.000000000000000000e+00	0.000000000000000000e+00	0.000000000000000000e+00	0.000000000000000000e+00	0.000000000000000000e+00	0.000000000000000000e+00	0.000000000000000000e+00	0.000000000000000000e+00	0.000000000000000000e+00	0.000000000000000000e+00	0.000000000000000000e+00	0.000000000000000000e+00	0.000000000000000000e+00	0.000000000000000000e+00	0.000000000000000000e+00	0.000000000000000000e+00	0.000000000000000000e+00	0.000000000000000000e+00	0.000000000000000000e+00	0.000000000000000000e+00	0.000000000000000000e+00	0.000000000000000000e+00	0.000000000000000000e+00	0.000000000000000000e+00	0.000000000000000000e+00	0.000000000000000000e+00	0.000000000000000000e+00	0.000000000000000000e+00	0.000000000000000000e+00	0.000000000000000000e+00	0.000000000000000000e+00	0.000000000000000000e+00	0.000000000000000000e+00	0.000000000000000000e+00	0.000000000000000000e+00	0.000000000000000000e+00	0.000000000000000000e+00	0.000000000000000000e+00	0.000000000000000000e+00	0.000000000000000000e+00	0.000000000000000000e+00	0.000000000000000000e+00	0.000000000000000000e+00	0.000000000000000000e+00	0.000000000000000000e+00	0.000000000000000000e+00	0.000000000000000000e+00	0.000000000000000000e+00
0.000000000000000000e+00	0.000000000000000000e+00	0.000000000000000000e+00	0.000000000000000000e+00	0.000000000000000000e+00	0.000000000000000000e+00	0.000000000000000000e+00	0.000000000000000000e+00	0.000000000000000000e+00	0.000000000000000000e+00	0.000000000000000000e+00	0.000000000000000000e+00	0.000000000000000000e+00	0.000000000000000000e+00	0.000000000000000000e+00	0.000000000000000000e+00	0.000000000000000000e+00	0.000000000000000000e+00	0.000000000000000000e+00	0.000000000000000000e+00	0.000000000000000000e+00	0.000000000000000000e+00	0.000000000000000000e+00	0.000000000000000000e+00	0.000000000000000000e+00	0.000000000000000000e+00	0.000000000000000000e+00	0.000000000000000000e+00	0.000000000000000000e+00	0.000000000000000000e+00	0.000000000000000000e+00	0.000000000000000000e+00	0.000000000000000000e+00	0.000000000000000000e+00	0.000000000000000000e+00	0.000000000000000000e+00	0.000000000000000000e+00	0.000000000000000000e+00	0.000000000000000000e+00	0.000000000000000000e+00	0.000000000000000000e+00	0.000000000000000000e+00	0.000000000000000000e+00	0.000000000000000000e+00	0.000000000000000000e+00	0.000000000000000000e+00	0.000000000000000000e+00	0.000000000000000000e+00	0.000000000000000000e+00	0.000000000000000000e+00
0.000000000000000000e+00	0.000000000000000000e+00	0.000000000000000000e+00	0.000000000000000000e+00	0.000000000000000000e+00	0.000000000000000000e+00	0.000000000000000000e+00	0.000000000000000000e+00	0.000000000000000000e+00	0.000000000000000000e+00	0.000000000000000000e+00	0.000000000000000000e+00	0.000000000000000000e+00	0.000000000000000000e+00	0.000000000000000000e+00	0.000000000000000000e+00	0.000000000000000000e+00	0.000000000000000000e+00	0.000000000000000000e+00	0.000000000000000000e+00	0.000000000000000000e+00	0.000000000000000000e+00	0.000000000000000000e+00	0.000000000000000000e+00	0.000000000000000000e+00	0.000000000000000000e+00	0.000000000000000000e+00	0.000000000000000000e+00	0.000000000000000000e+00	0.000000000000000000e+00	0.000000000000000000e+00	0.000000000000000000e+00	0.000000000000000000e+00	0.000000000000000000e+00	0.000000000000000000e+00	0.000000000000000000e+00	0.000000000000000000e+00	0.000000000000000000e+00	0.000000000000000000e+00	0.000000000000000000e+00	0.000000000000000000e+00	0.000000000000000000e+00	0.000000000000000000e+00	0.000000000000000000e+00	0.000000000000000000e+00	0.000000000000000000e+00	0.000000000000000000e+00	0.000000000000000000e+00	0.000000000000000000e+00	0.000000000000000000e+00
0.000000000000000000e+00	0.000000000000000000e+00	0.000000000000000000e+00	0.000000000000000000e+00	0.000000000000000000e+00	0.000000000000000000e+00	0.000000000000000000e+00	0.000000000000000000e+00	0.000000000000000000e+00	0.000000000000000000e+00	0.000000000000000000e+00	0.000000000000000000e+00	0.000000000000000000e+00	0.000000000000000000e+00	0.000000000000000000e+00	0.000000000000000000e+00	0.000000000000000000e+00	0.000000000000000000e+00	0.000000000000000000e+00	0.000000000000000000e+00	0.000000000000000000e+00	0.000000000000000000e+00	0.000000000000000000e+00	0.000000000000000000e+00	0.000000000000000000e+00	0.000000000000000000e+00	0.000000000000000000e+00	0.000000000000000000e+00	0.000000000000000000e+00	0.000000000000000000e+00	0.000000000000000000e+00	0.000000000000000000e+00	0.000000000000000000e+00	0.000000000000000000e+00	0.000000000000000000e+00	0.000000000000000000e+00	0.000000000000000000e+00	0.000000000000000000e+00	0.000000000000000000e+00	0.000000000000000000e+00	0.000000000000000000e+00	0.000000000000000000e+00	0.000000000000000000e+00	0.000000000000000000e+00	0.000000000000000000e+00	0.000000000000000000e+00	0.000000000000000000e+00	0.000000000000000000e+00	0.000000000000000000e+00	0.000000000000000000e+00
0.000000000000000000e+00	0.000000000000000000e+00	0.000000000000000000e+00	0.000000000000000000e+00	0.000000000000000000e+00	0.000000000000000000e+00	0.000000000000000000e+00	0.000000000000000000e+00	0.000000000000000000e+00	0.000000000000000000e+00	0.000000000000000000e+00	0.000000000000000000e+00	0.000000000000000000e+00	0.000000000000000000e+00	0.000000000000000000e+00	0.000000000000000000e+00	0.000000000000000000e+00	0.000000000000000000e+00	0.000000000000000000e+00	0.000000000000000000e+00	0.000000000000000000e+00	0.000000000000000000e+00	0.000000000000000000e+00	0.000000000000000000e+00	0.000000000000000000e+00	0.000000000000000000e+00	0.000000000000000000e+00	0.000000000000000000e+00	0.000000000000000000e+00	0.000000000000000000e+00	0.000000000000000000e+00	0.000000000000000000e+00	0.000000000000000000e+00	0.000000000000000000e+00	0.000000000000000000e+00	0.000000000000000000e+00	0.000000000000000000e+00	0.000000000000000000e+00	0.000000000000000000e+00	0.000000000000000000e+00	0.000000000000000000e+00	0.000000000000000000e+00	0.000000000000000000e+00	0.000000000000000000e+00	0.000000000000000000e+00	0.000000000000000000e+00	0.000000000000000000e+00	0.000000000000000000e+00	0.000000000000000000e+00	0.000000000000000000e+00
0.000000000000000000e+00	0.000000000000000000e+00	0.000000000000000000e+00	0.000000000000000000e+00	0.000000000000000000e+00	0.000000000000000000e+00	0.000000000000000000e+00	0.000000000000000000e+00	0.000000000000000000e+00	0.000000000000000000e+00	0.000000000000000000e+00	0.000000000000000000e+00	0.000000000000000000e+00	0.000000000000000000e+00	0.000000000000000000e+00	0.000000000000000000e+00	0.000000000000000000e+00	0.000000000000000000e+00	0.000000000000000000e+00	0.000000000000000000e+00	0.000000000000000000e+00	0.000000000000000000e+00	0.000000000000000000e+00	0.000000000000000000e+00	0.000000000000000000e+00	0.000000000000000000e+00	0.000000000000000000e+00	0.000000000000000000e+00	0.000000000000000000e+00	0.000000000000000000e+00	0.000000000000000000e+00	0.000000000000000000e+00	0.000000000000000000e+00	0.000000000000000000e+00	0.000000000000000000e+00	0.000000000000000000e+00	0.000000000000000000e+00	0.000000000000000000e+00	0.000000000000000000e+00	0.000000000000000000e+00	0.000000000000000000e+00	0.000000000000000000e+00	0.000000000000000000e+00	0.000000000000000000e+00	0.000000000000000000e+00	0.000000000000000000e+00	0.000000000000000000e+00	0.000000000000000000e+00	0.000000000000000000e+00	0.000000000000000000e+00
0.000000000000000000e+00	0.000000000000000000e+00	0.000000000000000000e+00	0.000000000000000000e+00	0.000000000000000000e+00	0.000000000000000000e+00	0.000000000000000000e+00	0.000000000000000000e+00	0.000000000000000000e+00	0.000000000000000000e+00	0.000000000000000000e+00	0.000000000000000000e+00	0.000000000000000000e+00	0.000000000000000000e+00	0.000000000000000000e+00	0.000000000000000000e+00	0.000000000000000000e+00	0.000000000000000000e+00	0.000000000000000000e+00	0.000000000000000000e+00	0.000000000000000000e+00	0.000000000000000000e+00	0.000000000000000000e+00	0.000000000000000000e+00	0.000000000000000000e+00	0.000000000000000000e+00	0.000000000000000000e+00	0.000000000000000000e+00	0.000000000000000000e+00	0.000000000000000000e+00	0.000000000000000000e+00	0.000000000000000000e+00	0.000000000000000000e+00	0.000000000000000000e+00	0.000000000000000000e+00	0.000000000000000000e+00	0.000000000000000000e+00	0.000000000000000000e+00	0.000000000000000000e+00	0.000000000000000000e+00	0.000000000000000000e+00	0.000000000000000000e+00	0.000000000000000000e+00	0.000000000000000000e+00	0.000000000000000000e+00	0.000000000000000000e+00	0.000000000000000000e+00	0.000000000000000000e+00	0.000000000000000000e+00	0.000000000000000000e+00
0.000000000000000000e+00	0.000000000000000000e+00	0.000000000000000000e+00	0.000000000000000000e+00	0.000000000000000000e+00	0.000000000000000000e+00	0.000000000000000000e+00	0.000000000000000000e+00	0.000000000000000000e+00	0.000000000000000000e+00	0.000000000000000000e+00	0.000000000000000000e+00	0.000000000000000000e+00	0.000000000000000000e+00	0.000000000000000000e+00	0.000000000000000000e+00	0.000000000000000000e+00	0.000000000000000000e+00	0.000000000000000000e+00	0.000000000000000000e+00	0.000000000000000000e+00	0.000000000000000000e+00	0.000000000000000000e+00	0.000000000000000000e+00	0.000000000000000000e+00	0.000000000000000000e+00	0.000000000000000000e+00	0.000000000000000000e+00	0.000000000000000000e+00	0.000000000000000000e+00	0.000000000000000000e+00	0.000000000000000000e+00	0.000000000000000000e+00	0.000000000000000000e+00	0.000000000000000000e+00	0.000000000000000000e+00	0.000000000000000000e+00	0.000000000000000000e+00	0.000000000000000000e+00	0.000000000000000000e+00	0.000000000000000000e+00	0.000000000000000000e+00	0.000000000000000000e+00	0.000000000000000000e+00	0.000000000000000000e+00	0.000000000000000000e+00	0.000000000000000000e+00	0.000000000000000000e+00	0.000000000000000000e+00	0.000000000000000000e+00
0.000000000000000000e+00	0.000000000000000000e+00	0.000000000000000000e+00	0.000000000000000000e+00	0.000000000000000000e+00	0.000000000000000000e+00	0.000000000000000000e+00	0.000000000000000000e+00	0.000000000000000000e+00	0.000000000000000000e+00	0.000000000000000000e+00	0.000000000000000000e+00	0.000000000000000000e+00	0.000000000000000000e+00	0.000000000000000000e+00	0.000000000000000000e+00	0.000000000000000000e+00	0.000000000000000000e+00	0.000000000000000000e+00	0.000000000000000000e+00	0.000000000000000000e+00	0.000000000000000000e+00	0.000000000000000000e+00	0.000000000000000000e+00	0.000000000000000000e+00	0.000000000000000000e+00	0.000000000000000000e+00	0.000000000000000000e+00	0.000000000000000000e+00	0.000000000000000000e+00	0.000000000000000000e+00	0.000000000000000000e+00	0.000000000000000000e+00	0.000000000000000000e+00	0.000000000000000000e+00	0.000000000000000000e+00	0.000000000000000000e+00	0.000000000000000000e+00	0.000000000000000000e+00	0.000000000000000000e+00	0.000000000000000000e+00	0.000000000000000000e+00	0.000000000000000000e+00	0.000000000000000000e+00	0.000000000000000000e+00	0.000000000000000000e+00	0.000000000000000000e+00	0.000000000000000000e+00	0.000000000000000000e+00	0.000000000000000000e+00
0.000000000000000000e+00	0.000000000000000000e+00	0.000000000000000000e+00	0.000000000000000000e+00	0.000000000000000000e+00	0.000000000000000000e+00	0.000000000000000000e+00	0.000000000000000000e+00	0.000000000000000000e+00	0.000000000000000000e+00	0.000000000000000000e+00	0.000000000000000000e+00	0.000000000000000000e+00	0.000000000000000000e+00	0.000000000000000000e+00	0.000000000000000000e+00	0.000000000000000000e+00	0.000000000000000000e+00	0.000000000000000000e+00	0.000000000000000000e+00	0.000000000000000000e+00	0.000000000000000000e+00	0.000000000000000000e+00	0.000000000000000000e+00	0.000000000000000000e+00	0.000000000000000000e+00	0.000000000000000000e+00	0.000000000000000000e+00	0.000000000000000000e+00	0.000000000000000000e+00	0.000000000000000000e+00	0.000000000000000000e+00	0.000000000000000000e+00	0.000000000000000000e+00	0.000000000000000000e+00	0.000000000000000000e+00	0.000000000000000000e+00	0.000000000000000000e+00	0.000000000000000000e+00	0.000000000000000000e+00	0.000000000000000000e+00	0.000000000000000000e+00	0.000000000000000000e+00	0.000000000000000000e+00	0.000000000000000000e+00	0.000000000000000000e+00	0.000000000000000000e+00	0.000000000000000000e+00	0.000000000000000000e+00	0.000000000000000000e+00
0.000000000000000000e+00	0.000000000000000000e+00	0.000000000000000000e+00	0.000000000000000000e+00	0.000000000000000000e+00	0.000000000000000000e+00	0.000000000000000000e+00	0.000000000000000000e+00	0.000000000000000000e+00	0.000000000000000000e+00	0.000000000000000000e+00	0.000000000000000000e+00	0.000000000000000000e+00	0.000000000000000000e+00	0.000000000000000000e+00	0.000000000000000000e+00	0.000000000000000000e+00	0.000000000000000000e+00	0.000000000000000000e+00	0.000000000000000000e+00	0.000000000000000000e+00	0.000000000000000000e+00	0.000000000000000000e+00	0.000000000000000000e+00	0.000000000000000000e+00	0.000000000000000000e+00	0.000000000000000000e+00	0.000000000000000000e+00	0.000000000000000000e+00	0.000000000000000000e+00	0.000000000000000000e+00	0.000000000000000000e+00	0.000000000000000000e+00	0.000000000000000000e+00	0.000000000000000000e+00	0.000000000000000000e+00	0.000000000000000000e+00	0.000000000000000000e+00	0.000000000000000000e+00	0.000000000000000000e+00	0.000000000000000000e+00	0.000000000000000000e+00	0.000000000000000000e+00	0.000000000000000000e+00	0.000000000000000000e+00	0.000000000000000000e+00	0.000000000000000000e+00	0.000000000000000000e+00	0.000000000000000000e+00	0.000000000000000000e+00
0.000000000000000000e+00	0.000000000000000000e+00	0.000000000000000000e+00	0.000000000000000000e+00	0.000000000000000000e+00	0.000000000000000000e+00	0.000000000000000000e+00	0.000000000000000000e+00	0.000000000000000000e+00	0.000000000000000000e+00	0.000000000000000000e+00	0.000000000000000000e+00	0.000000000000000000e+00	0.000000000000000000e+00	0.000000000000000000e+00	0.000000000000000000e+00	0.000000000000000000e+00	0.000000000000000000e+00	0.000000000000000000e+00	0.000000000000000000e+00	0.000000000000000000e+00	0.000000000000000000e+00	0.000000000000000000e+00	0.000000000000000000e+00	0.000000000000000000e+00	0.000000000000000000e+00	0.000000000000000000e+00	0.000000000000000000e+00	0.000000000000000000e+00	0.000000000000000000e+00	0.000000000000000000e+00	0.000000000000000000e+00	0.000000000000000000e+00	0.000000000000000000e+00	0.000000000000000000e+00	0.000000000000000000e+00	0.000000000000000000e+00	0.000000000000000000e+00	0.000000000000000000e+00	0.000000000000000000e+00	0.000000000000000000e+00	0.000000000000000000e+00	0.000000000000000000e+00	0.000000000000000000e+00	0.000000000000000000e+00	0.000000000000000000e+00	0.000000000000000000e+00	0.000000000000000000e+00	0.000000000000000000e+00	0.000000000000000000e+00
0.000000000000000000e+00	0.000000000000000000e+00	0.000000000000000000e+00	0.000000000000000000e+00	0.000000000000000000e+00	0.000000000000000000e+00	0.000000000000000000e+00	0.000000000000000000e+00	0.000000000000000000e+00	0.000000000000000000e+00	0.000000000000000000e+00	0.000000000000000000e+00	0.000000000000000000e+00	0.000000000000000000e+00	0.000000000000000000e+00	0.000000000000000000e+00	0.000000000000000000e+00	0.000000000000000000e+00	0.000000000000000000e+00	0.000000000000000000e+00	0.000000000000000000e+00	0.000000000000000000e+00	0.000000000000000000e+00	0.000000000000000000e+00	0.000000000000000000e+00	0.000000000000000000e+00	0.000000000000000000e+00	0.000000000000000000e+00	0.000000000000000000e+00	0.000000000000000000e+00	0.000000000000000000e+00	0.000000000000000000e+00	0.000000000000000000e+00	0.000000000000000000e+00	0.000000000000000000e+00	0.000000000000000000e+00	0.000000000000000000e+00	0.000000000000000000e+00	0.000000000000000000e+00	0.000000000000000000e+00	0.000000000000000000e+00	0.000000000000000000e+00	0.000000000000000000e+00	0.000000000000000000e+00	0.000000000000000000e+00	0.000000000000000000e+00	0.000000000000000000e+00	0.000000000000000000e+00	0.000000000000000000e+00	0.000000000000000000e+00
0.000000000000000000e+00	0.000000000000000000e+00	0.000000000000000000e+00	0.000000000000000000e+00	0.000000000000000000e+00	0.000000000000000000e+00	0.000000000000000000e+00	0.000000000000000000e+00	0.000000000000000000e+00	0.000000000000000000e+00	0.000000000000000000e+00	0.000000000000000000e+00	0.000000000000000000e+00	0.000000000000000000e+00	0.000000000000000000e+00	0.000000000000000000e+00	0.000000000000000000e+00	0.000000000000000000e+00	0.000000000000000000e+00	0.000000000000000000e+00	0.000000000000000000e+00	0.000000000000000000e+00	0.000000000000000000e+00	0.000000000000000000e+00	0.000000000000000000e+00	0.000000000000000000e+00	0.000000000000000000e+00	0.000000000000000000e+00	0.000000000000000000e+00	0.000000000000000000e+00	0.000000000000000000e+00	0.000000000000000000e+00	0.000000000000000000e+00	0.000000000000000000e+00	0.000000000000000000e+00	0.000000000000000000e+00	0.000000000000000000e+00	0.000000000000000000e+00	0.000000000000000000e+00	0.000000000000000000e+00	0.000000000000000000e+00	0.000000000000000000e+00	0.000000000000000000e+00	0.000000000000000000e+00	0.000000000000000000e+00	0.000000000000000000e+00	0.000000000000000000e+00	0.000000000000000000e+00	0.000000000000000000e+00	0.000000000000000000e+00
0.000000000000000000e+00	0.000000000000000000e+00	0.000000000000000000e+00	0.000000000000000000e+00	0.000000000000000000e+00	0.000000000000000000e+00	0.000000000000000000e+00	0.000000000000000000e+00	0.000000000000000000e+00	0.000000000000000000e+00	0.000000000000000000e+00	0.000000000000000000e+00	0.000000000000000000e+00	0.000000000000000000e+00	0.000000000000000000e+00	0.000000000000000000e+00	0.000000000000000000e+00	0.000000000000000000e+00	0.000000000000000000e+00	0.000000000000000000e+00	0.000000000000000000e+00	0.000000000000000000e+00	0.000000000000000000e+00	0.000000000000000000e+00	0.000000000000000000e+00	0.000000000000000000e+00	0.000000000000000000e+00	0.000000000000000000e+00	0.000000000000000000e+00	0.000000000000000000e+00	0.000000000000000000e+00	0.000000000000000000e+00	0.000000000000000000e+00	0.000000000000000000e+00	0.000000000000000000e+00	0.000000000000000000e+00	0.000000000000000000e+00	0.000000000000000000e+00	0.000000000000000000e+00	0.000000000000000000e+00	0.000000000000000000e+00	0.000000000000000000e+00	0.000000000000000000e+00	0.000000000000000000e+00	0.000000000000000000e+00	0.000000000000000000e+00	0.000000000000000000e+00	0.000000000000000000e+00	0.000000000000000000e+00	0.000000000000000000e+00
0.000000000000000000e+00	0.000000000000000000e+00	0.000000000000000000e+00	0.000000000000000000e+00	0.000000000000000000e+00	0.000000000000000000e+00	0.000000000000000000e+00	0.000000000000000000e+00	0.000000000000000000e+00	0.000000000000000000e+00	0.000000000000000000e+00	0.000000000000000000e+00	0.000000000000000000e+00	0.000000000000000000e+00	0.000000000000000000e+00	0.000000000000000000e+00	0.000000000000000000e+00	0.000000000000000000e+00	0.000000000000000000e+00	0.000000000000000000e+00	0.000000000000000000e+00	0.000000000000000000e+00	0.000000000000000000e+00	0.000000000000000000e+00	0.000000000000000000e+00	0.000000000000000000e+00	0.000000000000000000e+00	0.000000000000000000e+00	0.000000000000000000e+00	0.000000000000000000e+00	0.000000000000000000e+00	0.000000000000000000e+00	0.000000000000000000e+00	0.000000000000000000e+00	0.000000000000000000e+00	0.000000000000000000e+00	0.000000000000000000e+00	0.000000000000000000e+00	0.000000000000000000e+00	0.000000000000000000e+00	0.000000000000000000e+00	0.000000000000000000e+00	0.000000000000000000e+00	0.000000000000000000e+00	0.000000000000000000e+00	0.000000000000000000e+00	0.000000000000000000e+00	0.000000000000000000e+00	0.000000000000000000e+00	0.000000000000000000e+00
0.000000000000000000e+00	0.000000000000000000e+00	0.000000000000000000e+00	0.000000000000000000e+00	0.000000000000000000e+00	0.000000000000000000e+00	0.000000000000000000e+00	0.000000000000000000e+00	0.000000000000000000e+00	0.000000000000000000e+00	0.000000000000000000e+00	0.000000000000000000e+00	0.000000000000000000e+00	0.000000000000000000e+00	0.000000000000000000e+00	0.000000000000000000e+00	0.000000000000000000e+00	0.000000000000000000e+00	0.000000000000000000e+00	0.000000000000000000e+00	0.000000000000000000e+00	0.000000000000000000e+00	0.000000000000000000e+00	0.000000000000000000e+00	0.000000000000000000e+00	0.000000000000000000e+00	0.000000000000000000e+00	0.000000000000000000e+00	0.000000000000000000e+00	0.000000000000000000e+00	0.000000000000000000e+00	0.000000000000000000e+00	0.000000000000000000e+00	0.000000000000000000e+00	0.000000000000000000e+00	0.000000000000000000e+00	0.000000000000000000e+00	0.000000000000000000e+00	0.000000000000000000e+00	0.000000000000000000e+00	0.000000000000000000e+00	0.000000000000000000e+00	0.000000000000000000e+00	0.000000000000000000e+00	0.000000000000000000e+00	0.000000000000000000e+00	0.000000000000000000e+00	0.000000000000000000e+00	0.000000000000000000e+00	0.000000000000000000e+00
0.000000000000000000e+00	0.000000000000000000e+00	0.000000000000000000e+00	0.000000000000000000e+00	0.000000000000000000e+00	0.000000000000000000e+00	0.000000000000000000e+00	0.000000000000000000e+00	0.000000000000000000e+00	0.000000000000000000e+00	0.000000000000000000e+00	0.000000000000000000e+00	0.000000000000000000e+00	0.000000000000000000e+00	0.000000000000000000e+00	0.000000000000000000e+00	0.000000000000000000e+00	0.000000000000000000e+00	0.000000000000000000e+00	0.000000000000000000e+00	0.000000000000000000e+00	0.000000000000000000e+00	0.000000000000000000e+00	0.000000000000000000e+00	0.000000000000000000e+00	0.000000000000000000e+00	0.000000000000000000e+00	0.000000000000000000e+00	0.000000000000000000e+00	0.000000000000000000e+00	0.000000000000000000e+00	0.000000000000000000e+00	0.000000000000000000e+00	0.000000000000000000e+00	0.000000000000000000e+00	0.000000000000000000e+00	0.000000000000000000e+00	0.000000000000000000e+00	0.000000000000000000e+00	0.000000000000000000e+00	0.000000000000000000e+00	0.000000000000000000e+00	0.000000000000000000e+00	0.000000000000000000e+00	0.000000000000000000e+00	0.000000000000000000e+00	0.000000000000000000e+00	0.000000000000000000e+00	0.000000000000000000e+00	0.000000000000000000e+00
0.000000000000000000e+00	0.000000000000000000e+00	0.000000000000000000e+00	0.000000000000000000e+00	0.000000000000000000e+00	0.000000000000000000e+00	0.000000000000000000e+00	0.000000000000000000e+00	0.000000000000000000e+00	0.000000000000000000e+00	0.000000000000000000e+00	0.000000000000000000e+00	0.000000000000000000e+00	0.000000000000000000e+00	0.000000000000000000e+00	0.000000000000000000e+00	0.000000000000000000e+00	0.000000000000000000e+00	0.000000000000000000e+00	0.000000000000000000e+00	0.000000000000000000e+00	0.000000000000000000e+00	0.000000000000000000e+00	0.000000000000000000e+00	0.000000000000000000e+00	0.000000000000000000e+00	0.000000000000000000e+00	0.000000000000000000e+00	0.000000000000000000e+00	0.000000000000000000e+00	0.000000000000000000e+00	0.000000000000000000e+00	0.000000000000000000e+00	0.000000000000000000e+00	0.000000000000000000e+00	0.000000000000000000e+00	0.000000000000000000e+00	0.000000000000000000e+00	0.000000000000000000e+00	0.000000000000000000e+00	0.000000000000000000e+00	0.000000000000000000e+00	0.000000000000000000e+00	0.000000000000000000e+00	0.000000000000000000e+00	0.000000000000000000e+00	0.000000000000000000e+00	0.000000000000000000e+00	0.000000000000000000e+00	0.000000000000000000e+00
0.000000000000000000e+00	0.000000000000000000e+00	0.000000000000000000e+00	0.000000000000000000e+00	0.000000000000000000e+00	0.000000000000000000e+00	0.000000000000000000e+00	0.000000000000000000e+00	0.000000000000000000e+00	0.000000000000000000e+00	0.000000000000000000e+00	0.000000000000000000e+00	0.000000000000000000e+00	0.000000000000000000e+00	0.000000000000000000e+00	0.000000000000000000e+00	0.000000000000000000e+00	0.000000000000000000e+00	0.000000000000000000e+00	0.000000000000000000e+00	0.000000000000000000e+00	0.000000000000000000e+00	0.000000000000000000e+00	0.000000000000000000e+00	0.000000000000000000e+00	0.000000000000000000e+00	0.000000000000000000e+00	0.000000000000000000e+00	0.000000000000000000e+00	0.000000000000000000e+00	0.000000000000000000e+00	0.000000000000000000e+00	0.000000000000000000e+00	0.000000000000000000e+00	0.000000000000000000e+00	0.000000000000000000e+00	0.000000000000000000e+00	0.000000000000000000e+00	0.000000000000000000e+00	0.000000000000000000e+00	0.000000000000000000e+00	0.000000000000000000e+00	0.000000000000000000e+00	0.000000000000000000e+00	0.000000000000000000e+00	0.000000000000000000e+00	0.000000000000000000e+00	0.000000000000000000e+00	0.000000000000000000e+00	0.000000000000000000e+00
0.000000000000000000e+00	0.000000000000000000e+00	0.000000000000000000e+00	0.000000000000000000e+00	0.000000000000000000e+00	0.000000000000000000e+00	0.000000000000000000e+00	0.000000000000000000e+00	0.000000000000000000e+00	0.000000000000000000e+00	0.000000000000000000e+00	0.000000000000000000e+00	0.000000000000000000e+00	0.000000000000000000e+00	0.000000000000000000e+00	0.000000000000000000e+00	0.000000000000000000e+00	0.000000000000000000e+00	0.000000000000000000e+00	0.000000000000000000e+00	0.000000000000000000e+00	0.000000000000000000e+00	0.000000000000000000e+00	0.000000000000000000e+00	0.000000000000000000e+00	0.000000000000000000e+00	0.000000000000000000e+00	0.000000000000000000e+00	0.000000000000000000e+00	0.000000000000000000e+00	0.000000000000000000e+00	0.000000000000000000e+00	0.000000000000000000e+00	0.000000000000000000e+00	0.000000000000000000e+00	0.000000000000000000e+00	0.000000000000000000e+00	0.000000000000000000e+00	0.000000000000000000e+00	0.000000000000000000e+00	0.000000000000000000e+00	0.000000000000000000e+00	0.000000000000000000e+00	0.000000000000000000e+00	0.000000000000000000e+00	0.000000000000000000e+00	0.000000000000000000e+00	0.000000000000000000e+00	0.000000000000000000e+00	0.000000000000000000e+00
0.000000000000000000e+00	0.000000000000000000e+00	0.000000000000000000e+00	0.000000000000000000e+00	0.000000000000000000e+00	0.000000000000000000e+00	0.000000000000000000e+00	0.000000000000000000e+00	0.000000000000000000e+00	0.000000000000000000e+00	0.000000000000000000e+00	0.000000000000000000e+00	0.000000000000000000e+00	0.000000000000000000e+00	0.000000000000000000e+00	0.000000000000000000e+00	0.000000000000000000e+00	0.000000000000000000e+00	0.000000000000000000e+00	0.000000000000000000e+00	0.000000000000000000e+00	0.000000000000000000e+00	0.000000000000000000e+00	0.000000000000000000e+00	0.000000000000000000e+00	0.000000000000000000e+00	0.000000000000000000e+00	0.000000000000000000e+00	0.000000000000000000e+00	0.000000000000000000e+00	0.000000000000000000e+00	0.000000000000000000e+00	0.000000000000000000e+00	0.000000000000000000e+00	0.000000000000000000e+00	0.000000000000000000e+00	0.000000000000000000e+00	0.000000000000000000e+00	0.000000000000000000e+00	0.000000000000000000e+00	0.000000000000000000e+00	0.000000000000000000e+00	0.000000000000000000e+00	0.000000000000000000e+00	0.000000000000000000e+00	0.000000000000000000e+00	0.000000000000000000e+00	0.000000000000000000e+00	0.000000000000000000e+00	0.000000000000000000e+00
0.000000000000000000e+00	0.000000000000000000e+00	0.000000000000000000e+00	0.000000000000000000e+00	0.000000000000000000e+00	0.000000000000000000e+00	0.000000000000000000e+00	0.000000000000000000e+00	0.000000000000000000e+00	0.000000000000000000e+00	0.000000000000000000e+00	0.000000000000000000e+00	0.000000000000000000e+00	0.000000000000000000e+00	0.000000000000000000e+00	0.000000000000000000e+00	0.000000000000000000e+00	0.000000000000000000e+00	0.000000000000000000e+00	0.000000000000000000e+00	0.000000000000000000e+00	0.000000000000000000e+00	0.000000000000000000e+00	0.000000000000000000e+00	0.000000000000000000e+00	0.000000000000000000e+00	0.000000000000000000e+00	0.000000000000000000e+00	0.000000000000000000e+00	0.000000000000000000e+00	0.000000000000000000e+00	0.000000000000000000e+00	0.000000000000000000e+00	0.000000000000000000e+00	0.000000000000000000e+00	0.000000000000000000e+00	0.000000000000000000e+00	0.000000000000000000e+00	0.000000000000000000e+00	0.000000000000000000e+00	0.000000000000000000e+00	0.000000000000000000e+00	0.000000000000000000e+00	0.000000000000000000e+00	0.000000000000000000e+00	0.000000000000000000e+00	0.000000000000000000e+00	0.000000000000000000e+00	0.000000000000000000e+00	0.000000000000000000e+00
0.000000000000000000e+00	0.000000000000000000e+00	0.000000000000000000e+00	0.000000000000000000e+00	0.000000000000000000e+00	0.000000000000000000e+00	0.000000000000000000e+00	0.000000000000000000e+00	0.000000000000000000e+00	0.000000000000000000e+00	0.000000000000000000e+00	0.000000000000000000e+00	0.000000000000000000e+00	0.000000000000000000e+00	0.000000000000000000e+00	0.000000000000000000e+00	0.000000000000000000e+00	0.000000000000000000e+00	0.000000000000000000e+00	0.000000000000000000e+00	0.000000000000000000e+00	0.000000000000000000e+00	0.000000000000000000e+00	0.000000000000000000e+00	0.000000000000000000e+00	0.000000000000000000e+00	0.000000000000000000e+00	0.000000000000000000e+00	0.000000000000000000e+00	0.000000000000000000e+00	0.000000000000000000e+00	0.000000000000000000e+00	0.000000000000000000e+00	0.000000000000000000e+00	0.000000000000000000e+00	0.000000000000000000e+00	0.000000000000000000e+00	0.000000000000000000e+00	0.000000000000000000e+00	0.000000000000000000e+00	0.000000000000000000e+00	0.000000000000000000e+00	0.000000000000000000e+00	0.000000000000000000e+00	0.000000000000000000e+00	0.000000000000000000e+00	0.000000000000000000e+00	0.000000000000000000e+00	0.000000000000000000e+00	0.000000000000000000e+00
0.000000000000000000e+00	0.000000000000000000e+00	0.000000000000000000e+00	0.000000000000000000e+00	0.000000000000000000e+00	0.000000000000000000e+00	0.000000000000000000e+00	0.000000000000000000e+00	0.000000000000000000e+00	0.000000000000000000e+00	0.000000000000000000e+00	0.000000000000000000e+00	0.000000000000000000e+00	0.000000000000000000e+00	0.000000000000000000e+00	0.000000000000000000e+00	0.000000000000000000e+00	0.000000000000000000e+00	0.000000000000000000e+00	0.000000000000000000e+00	0.000000000000000000e+00	0.000000000000000000e+00	0.000000000000000000e+00	0.000000000000000000e+00	0.000000000000000000e+00	0.000000000000000000e+00	0.000000000000000000e+00	0.000000000000000000e+00	0.000000000000000000e+00	0.000000000000000000e+00	0.000000000000000000e+00	0.000000000000000000e+00	0.000000000000000000e+00	0.000000000000000000e+00	0.000000000000000000e+00	0.000000000000000000e+00	0.000000000000000000e+00	0.000000000000000000e+00	0.000000000000000000e+00	0.000000000000000000e+00	0.000000000000000000e+00	0.000000000000000000e+00	0.000000000000000000e+00	0.000000000000000000e+00	0.000000000000000000e+00	0.000000000000000000e+00	0.000000000000000000e+00	0.000000000000000000e+00	0.000000000000000000e+00	0.000000000000000000e+00
0.000000000000000000e+00	0.000000000000000000e+00	0.000000000000000000e+00	0.000000000000000000e+00	0.000000000000000000e+00	0.000000000000000000e+00	0.000000000000000000e+00	0.000000000000000000e+00	0.000000000000000000e+00	0.000000000000000000e+00	0.000000000000000000e+00	0.000000000000000000e+00	0.000000000000000000e+00	0.000000000000000000e+00	0.000000000000000000e+00	0.000000000000000000e+00	0.000000000000000000e+00	0.000000000000000000e+00	0.000000000000000000e+00	0.000000000000000000e+00	0.000000000000000000e+00	0.000000000000000000e+00	0.000000000000000000e+00	0.000000000000000000e+00	0.000000000000000000e+00	0.000000000000000000e+00	0.000000000000000000e+00	0.000000000000000000e+00	0.000000000000000000e+00	0.000000000000000000e+00	0.000000000000000000e+00	0.000000000000000000e+00	0.000000000000000000e+00	0.000000000000000000e+00	0.000000000000000000e+00	0.000000000000000000e+00	0.000000000000000000e+00	0.000000000000000000e+00	0.000000000000000000e+00	0.000000000000000000e+00	0.000000000000000000e+00	0.000000000000000000e+00	0.000000000000000000e+00	0.000000000000000000e+00	0.000000000000000000e+00	0.000000000000000000e+00	0.000000000000000000e+00	0.000000000000000000e+00	0.000000000000000000e+00	0.000000000000000000e+00
0.000000000000000000e+00	0.000000000000000000e+00	0.000000000000000000e+00	0.000000000000000000e+00	0.000000000000000000e+00	0.000000000000000000e+00	0.000000000000000000e+00	0.000000000000000000e+00	0.000000000000000000e+00	0.000000000000000000e+00	0.000000000000000000e+00	0.000000000000000000e+00	0.000000000000000000e+00	0.000000000000000000e+00	0.000000000000000000e+00	0.000000000000000000e+00	0.000000000000000000e+00	0.000000000000000000e+00	0.000000000000000000e+00	0.000000000000000000e+00	0.000000000000000000e+00	0.000000000000000000e+00	0.000000000000000000e+00	0.000000000000000000e+00	0.000000000000000000e+00	0.000000000000000000e+00	0.000000000000000000e+00	0.000000000000000000e+00	0.000000000000000000e+00	0.000000000000000000e+00	0.000000000000000000e+00	0.000000000000000000e+00	0.000000000000000000e+00	0.000000000000000000e+00	0.000000000000000000e+00	0.000000000000000000e+00	0.000000000000000000e+00	0.000000000000000000e+00	0.000000000000000000e+00	0.000000000000000000e+00	0.000000000000000000e+00	0.000000000000000000e+00	0.000000000000000000e+00	0.000000000000000000e+00	0.000000000000000000e+00	0.000000000000000000e+00	0.000000000000000000e+00	0.000000000000000000e+00	0.000000000000000000e+00	0.000000000000000000e+00
0.000000000000000000e+00	0.000000000000000000e+00	0.000000000000000000e+00	0.000000000000000000e+00	0.000000000000000000e+00	0.000000000000000000e+00	0.000000000000000000e+00	0.000000000000000000e+00	0.000000000000000000e+00	0.000000000000000000e+00	0.000000000000000000e+00	0.000000000000000000e+00	0.000000000000000000e+00	0.000000000000000000e+00	0.000000000000000000e+00	0.000000000000000000e+00	0.000000000000000000e+00	0.000000000000000000e+00	0.000000000000000000e+00	0.000000000000000000e+00	0.000000000000000000e+00	0.000000000000000000e+00	0.000000000000000000e+00	0.000000000000000000e+00	0.000000000000000000e+00	0.000000000000000000e+00	0.000000000000000000e+00	0.000000000000000000e+00	0.000000000000000000e+00	0.000000000000000000e+00	0.000000000000000000e+00	0.000000000000000000e+00	0.000000000000000000e+00	0.000000000000000000e+00	0.000000000000000000e+00	0.000000000000000000e+00	0.000000000000000000e+00	0.000000000000000000e+00	0.000000000000000000e+00	0.000000000000000000e+00	0.000000000000000000e+00	0.000000000000000000e+00	0.000000000000000000e+00	0.000000000000000000e+00	0.000000000000000000e+00	0.000000000000000000e+00	0.000000000000000000e+00	0.000000000000000000e+00	0.000000000000000000e+00	0.000000000000000000e+00
0.000000000000000000e+00	0.000000000000000000e+00	0.000000000000000000e+00	0.000000000000000000e+00	0.000000000000000000e+00	0.000000000000000000e+00	0.000000000000000000e+00	0.000000000000000000e+00	0.000000000000000000e+00	0.000000000000000000e+00	0.000000000000000000e+00	0.000000000000000000e+00	0.000000000000000000e+00	0.000000000000000000e+00	0.000000000000000000e+00	0.000000000000000000e+00	0.000000000000000000e+00	0.000000000000000000e+00	0.000000000000000000e+00	0.000000000000000000e+00	0.000000000000000000e+00	0.000000000000000000e+00	0.000000000000000000e+00	0.000000000000000000e+00	0.000000000000000000e+00	0.000000000000000000e+00	0.000000000000000000e+00	0.000000000000000000e+00	0.000000000000000000e+00	0.000000000000000000e+00	0.000000000000000000e+00	0.000000000000000000e+00	0.000000000000000000e+00	0.000000000000000000e+00	0.000000000000000000e+00	0.000000000000000000e+00	0.000000000000000000e+00	0.000000000000000000e+00	0.000000000000000000e+00	0.000000000000000000e+00	0.000000000000000000e+00	0.000000000000000000e+00	0.000000000000000000e+00	0.000000000000000000e+00	0.000000000000000000e+00	0.000000000000000000e+00	0.000000000000000000e+00	0.000000000000000000e+00	0.000000000000000000e+00	0.000000000000000000e+00
0.000000000000000000e+00	0.000000000000000000e+00	0.000000000000000000e+00	0.000000000000000000e+00	0.000000000000000000e+00	0.000000000000000000e+00	0.000000000000000000e+00	0.000000000000000000e+00	0.000000000000000000e+00	0.000000000000000000e+00	0.000000000000000000e+00	0.000000000000000000e+00	0.000000000000000000e+00	0.000000000000000000e+00	0.000000000000000000e+00	0.000000000000000000e+00	0.000000000000000000e+00	0.000000000000000000e+00	0.000000000000000000e+00	0.000000000000000000e+00	0.000000000000000000e+00	0.000000000000000000e+00	0.000000000000000000e+00	0.000000000000000000e+00	0.000000000000000000e+00	0.000000000000000000e+00	0.000000000000000000e+00	0.000000000000000000e+00	0.000000000000000000e+00	0.000000000000000000e+00	0.000000000000000000e+00	0.000000000000000000e+00	0.000000000000000000e+00	0.000000000000000000e+00	0.000000000000000000e+00	0.000000000000000000e+00	0.000000000000000000e+00	0.000000000000000000e+00	0.000000000000000000e+00	0.000000000000000000e+00	0.000000000000000000e+00	0.000000000000000000e+00	0.000000000000000000e+00	0.000000000000000000e+00	0.000000000000000000e+00	0.000000000000000000e+00	0.000000000000000000e+00	0.000000000000000000e+00	0.000000000000000000e+00	0.000000000000000000e+00
0.000000000000000000e+00	0.000000000000000000e+00	0.000000000000000000e+00	0.000000000000000000e+00	0.000000000000000000e+00	0.000000000000000000e+00	0.000000000000000000e+00	0.000000000000000000e+00	0.000000000000000000e+00	0.000000000000000000e+00	0.000000000000000000e+00	0.000000000000000000e+00	0.000000000000000000e+00	0.000000000000000000e+00	0.000000000000000000e+00	0.000000000000000000e+00	0.000000000000000000e+00	0.000000000000000000e+00	0.000000000000000000e+00	0.000000000000000000e+00	0.000000000000000000e+00	0.000000000000000000e+00	0.000000000000000000e+00	0.000000000000000000e+00	0.000000000000000000e+00	0.000000000000000000e+00	0.000000000000000000e+00	0.000000000000000000e+00	0.000000000000000000e+00	0.000000000000000000e+00	0.000000000000000000e+00	0.000000000000000000e+00	0.000000000000000000e+00	0.000000000000000000e+00	0.000000000000000000e+00	0.000000000000000000e+00	0.000000000000000000e+00	0.000000000000000000e+00	0.000000000000000000e+00	0.000000000000000000e+00	0.000000000000000000e+00	0.000000000000000000e+00	0.000000000000000000e+00	0.000000000000000000e+00	0.000000000000000000e+00	0.000000000000000000e+00	0.000000000000000000e+00	0.000000000000000000e+00	0.000000000000000000e+00	0.000000000000000000e+00
0.000000000000000000e+00	0.000000000000000000e+00	0.000000000000000000e+00	0.000000000000000000e+00	0.000000000000000000e+00	0.000000000000000000e+00	0.000000000000000000e+00	0.000000000000000000e+00	0.000000000000000000e+00	0.000000000000000000e+00	0.000000000000000000e+00	0.000000000000000000e+00	0.000000000000000000e+00	0.000000000000000000e+00	0.000000000000000000e+00	0.000000000000000000e+00	0.000000000000000000e+00	0.000000000000000000e+00	0.000000000000000000e+00	0.000000000000000000e+00	0.000000000000000000e+00	0.000000000000000000e+00	0.000000000000000000e+00	0.000000000000000000e+00	0.000000000000000000e+00	0.000000000000000000e+00	0.000000000000000000e+00	0.000000000000000000e+00	0.000000000000000000e+00	0.000000000000000000e+00	0.000000000000000000e+00	0.000000000000000000e+00	0.000000000000000000e+00	0.000000000000000000e+00	0.000000000000000000e+00	0.000000000000000000e+00	0.000000000000000000e+00	0.000000000000000000e+00	0.000000000000000000e+00	0.000000000000000000e+00	0.000000000000000000e+00	0.000000000000000000e+00	0.000000000000000000e+00	0.000000000000000000e+00	0.000000000000000000e+00	0.000000000000000000e+00	0.000000000000000000e+00	0.000000000000000000e+00	0.000000000000000000e+00	0.000000000000000000e+00
0.000000000000000000e+00	0.000000000000000000e+00	0.000000000000000000e+00	0.000000000000000000e+00	0.000000000000000000e+00	0.000000000000000000e+00	0.000000000000000000e+00	0.000000000000000000e+00	0.000000000000000000e+00	0.000000000000000000e+00	0.000000000000000000e+00	0.000000000000000000e+00	0.000000000000000000e+00	0.000000000000000000e+00	0.000000000000000000e+00	0.000000000000000000e+00	0.000000000000000000e+00	0.000000000000000000e+00	0.000000000000000000e+00	0.000000000000000000e+00	0.000000000000000000e+00	0.000000000000000000e+00	0.000000000000000000e+00	0.000000000000000000e+00	0.000000000000000000e+00	0.000000000000000000e+00	0.000000000000000000e+00	0.000000000000000000e+00	0.000000000000000000e+00	0.000000000000000000e+00	0.000000000000000000e+00	0.000000000000000000e+00	0.000000000000000000e+00	0.000000000000000000e+00	0.000000000000000000e+00	0.000000000000000000e+00	0.000000000000000000e+00	0.000000000000000000e+00	0.000000000000000000e+00	0.000000000000000000e+00	0.000000000000000000e+00	0.000000000000000000e+00	0.000000000000000000e+00	0.000000000000000000e+00	0.000000000000000000e+00	0.000000000000000000e+00	0.000000000000000000e+00	0.000000000000000000e+00	0.000000000000000000e+00	0.000000000000000000e+00
0.000000000000000000e+00	0.000000000000000000e+00	0.000000000000000000e+00	0.000000000000000000e+00	0.000000000000000000e+00	0.000000000000000000e+00	0.000000000000000000e+00	0.000000000000000000e+00	0.000000000000000000e+00	0.000000000000000000e+00	0.000000000000000000e+00	0.000000000000000000e+00	0.000000000000000000e+00	0.000000000000000000e+00	0.000000000000000000e+00	0.000000000000000000e+00	0.000000000000000000e+00	0.000000000000000000e+00	0.000000000000000000e+00	0.000000000000000000e+00	0.000000000000000000e+00	0.000000000000000000e+00	0.000000000000000000e+00	0.000000000000000000e+00	0.000000000000000000e+00	0.000000000000000000e+00	0.000000000000000000e+00	0.000000000000000000e+00	0.000000000000000000e+00	0.000000000000000000e+00	0.000000000000000000e+00	0.000000000000000000e+00	0.000000000000000000e+00	0.000000000000000000e+00	0.000000000000000000e+00	0.000000000000000000e+00	0.000000000000000000e+00	0.000000000000000000e+00	0.000000000000000000e+00	0.000000000000000000e+00	0.000000000000000000e+00	0.000000000000000000e+00	0.000000000000000000e+00	0.000000000000000000e+00	0.000000000000000000e+00	0.000000000000000000e+00	0.000000000000000000e+00	0.000000000000000000e+00	0.000000000000000000e+00	0.000000000000000000e+00
0.000000000000000000e+00	0.000000000000000000e+00	0.000000000000000000e+00	0.000000000000000000e+00	0.000000000000000000e+00	0.000000000000000000e+00	0.000000000000000000e+00	0.000000000000000000e+00	0.000000000000000000e+00	0.000000000000000000e+00	0.000000000000000000e+00	0.000000000000000000e+00	0.000000000000000000e+00	0.000000000000000000e+00	0.000000000000000000e+00	0.000000000000000000e+00	0.000000000000000000e+00	0.000000000000000000e+00	0.000000000000000000e+00	0.000000000000000000e+00	0.000000000000000000e+00	0.000000000000000000e+00	0.000000000000000000e+00	0.000000000000000000e+00	0.000000000000000000e+00	0.000000000000000000e+00	0.000000000000000000e+00	0.000000000000000000e+00	0.000000000000000000e+00	0.000000000000000000e+00	0.000000000000000000e+00	0.000000000000000000e+00	0.000000000000000000e+00	0.000000000000000000e+00	0.000000000000000000e+00	0.000000000000000000e+00	0.000000000000000000e+00	0.000000000000000000e+00	0.000000000000000000e+00	0.000000000000000000e+00	0.000000000000000000e+00	0.000000000000000000e+00	0.000000000000000000e+00	0.000000000000000000e+00	0.000000000000000000e+00	0.000000000000000000e+00	0.000000000000000000e+00	0.000000000000000000e+00	0.000000000000000000e+00	0.000000000000000000e+00
0.000000000000000000e+00	0.000000000000000000e+00	0.000000000000000000e+00	0.000000000000000000e+00	0.000000000000000000e+00	0.000000000000000000e+00	0.000000000000000000e+00	0.000000000000000000e+00	0.000000000000000000e+00	0.000000000000000000e+00	0.000000000000000000e+00	0.000000000000000000e+00	0.000000000000000000e+00	0.000000000000000000e+00	0.000000000000000000e+00	0.000000000000000000e+00	0.000000000000000000e+00	0.000000000000000000e+00	0.000000000000000000e+00	0.000000000000000000e+00	0.000000000000000000e+00	0.000000000000000000e+00	0.000000000000000000e+00	0.000000000000000000e+00	0.000000000000000000e+00	0.000000000000000000e+00	0.000000000000000000e+00	0.000000000000000000e+00	0.000000000000000000e+00	0.000000000000000000e+00	0.000000000000000000e+00	0.000000000000000000e+00	0.000000000000000000e+00	0.000000000000000000e+00	0.000000000000000000e+00	0.000000000000000000e+00	0.000000000000000000e+00	0.000000000000000000e+00	0.000000000000000000e+00	0.000000000000000000e+00	0.000000000000000000e+00	0.000000000000000000e+00	0.000000000000000000e+00	0.000000000000000000e+00	0.000000000000000000e+00	0.000000000000000000e+00	0.000000000000000000e+00	0.000000000000000000e+00	0.000000000000000000e+00	0.000000000000000000e+00
0.000000000000000000e+00	0.000000000000000000e+00	0.000000000000000000e+00	0.000000000000000000e+00	0.000000000000000000e+00	0.000000000000000000e+00	0.000000000000000000e+00	0.000000000000000000e+00	0.000000000000000000e+00	0.000000000000000000e+00	0.000000000000000000e+00	0.000000000000000000e+00	0.000000000000000000e+00	0.000000000000000000e+00	0.000000000000000000e+00	0.000000000000000000e+00	0.000000000000000000e+00	0.000000000000000000e+00	0.000000000000000000e+00	0.000000000000000000e+00	0.000000000000000000e+00	0.000000000000000000e+00	0.000000000000000000e+00	0.000000000000000000e+00	0.000000000000000000e+00	0.000000000000000000e+00	0.000000000000000000e+00	0.000000000000000000e+00	0.000000000000000000e+00	0.000000000000000000e+00	0.000000000000000000e+00	0.000000000000000000e+00	0.000000000000000000e+00	0.000000000000000000e+00	0.000000000000000000e+00	0.000000000000000000e+00	0.000000000000000000e+00	0.000000000000000000e+00	0.000000000000000000e+00	0.000000000000000000e+00	0.000000000000000000e+00	0.000000000000000000e+00	0.000000000000000000e+00	0.000000000000000000e+00	0.000000000000000000e+00	0.000000000000000000e+00	0.000000000000000000e+00	0.000000000000000000e+00	0.000000000000000000e+00	0.000000000000000000e+00
0.000000000000000000e+00	0.000000000000000000e+00	0.000000000000000000e+00	0.000000000000000000e+00	0.000000000000000000e+00	0.000000000000000000e+00	0.000000000000000000e+00	0.000000000000000000e+00	0.000000000000000000e+00	0.000000000000000000e+00	0.000000000000000000e+00	0.000000000000000000e+00	0.000000000000000000e+00	0.000000000000000000e+00	0.000000000000000000e+00	0.000000000000000000e+00	0.000000000000000000e+00	0.000000000000000000e+00	0.000000000000000000e+00	0.000000000000000000e+00	0.000000000000000000e+00	0.000000000000000000e+00	0.000000000000000000e+00	0.000000000000000000e+00	0.000000000000000000e+00	0.000000000000000000e+00	0.000000000000000000e+00	0.000000000000000000e+00	0.000000000000000000e+00	0.000000000000000000e+00	0.000000000000000000e+00	0.000000000000000000e+00	0.000000000000000000e+00	0.000000000000000000e+00	0.000000000000000000e+00	0.000000000000000000e+00	0.000000000000000000e+00	0.000000000000000000e+00	0.000000000000000000e+00	0.000000000000000000e+00	0.000000000000000000e+00	0.000000000000000000e+00	0.000000000000000000e+00	0.000000000000000000e+00	0.000000000000000000e+00	0.000000000000000000e+00	0.000000000000000000e+00	0.000000000000000000e+00	0.000000000000000000e+00	0.000000000000000000e+00
0.000000000000000000e+00	0.000000000000000000e+00	0.000000000000000000e+00	0.000000000000000000e+00	0.000000000000000000e+00	0.000000000000000000e+00	0.000000000000000000e+00	0.000000000000000000e+00	0.000000000000000000e+00	0.000000000000000000e+00	0.000000000000000000e+00	0.000000000000000000e+00	0.000000000000000000e+00	0.000000000000000000e+00	0.000000000000000000e+00	0.000000000000000000e+00	0.000000000000000000e+00	0.000000000000000000e+00	0.000000000000000000e+00	0.000000000000000000e+00	0.000000000000000000e+00	0.000000000000000000e+00	0.000000000000000000e+00	0.000000000000000000e+00	0.000000000000000000e+00	0.000000000000000000e+00	0.000000000000000000e+00	0.000000000000000000e+00	0.000000000000000000e+00	0.000000000000000000e+00	0.000000000000000000e+00	0.000000000000000000e+00	0.000000000000000000e+00	0.000000000000000000e+00	0.000000000000000000e+00	0.000000000000000000e+00	0.000000000000000000e+00	0.000000000000000000e+00	0.000000000000000000e+00	0.000000000000000000e+00	0.000000000000000000e+00	0.000000000000000000e+00	0.000000000000000000e+00	0.000000000000000000e+00	0.000000000000000000e+00	0.000000000000000000e+00	0.000000000000000000e+00	0.000000000000000000e+00	0.000000000000000000e+00	0.000000000000000000e+00
0.000000000000000000e+00	0.000000000000000000e+00	0.000000000000000000e+00	0.000000000000000000e+00	0.000000000000000000e+00	0.000000000000000000e+00	0.000000000000000000e+00	0.000000000000000000e+00	0.000000000000000000e+00	0.000000000000000000e+00	0.000000000000000000e+00	0.000000000000000000e+00	0.000000000000000000e+00	0.000000000000000000e+00	0.000000000000000000e+00	0.000000000000000000e+00	0.000000000000000000e+00	0.000000000000000000e+00	0.000000000000000000e+00	0.000000000000000000e+00	0.000000000000000000e+00	0.000000000000000000e+00	0.000000000000000000e+00	0.000000000000000000e+00	0.000000000000000000e+00	0.000000000000000000e+00	0.000000000000000000e+00	0.000000000000000000e+00	0.000000000000000000e+00	0.000000000000000000e+00	0.000000000000000000e+00	0.000000000000000000e+00	0.000000000000000000e+00	0.000000000000000000e+00	0.000000000000000000e+00	0.000000000000000000e+00	0.000000000000000000e+00	0.000000000000000000e+00	0.000000000000000000e+00	0.000000000000000000e+00	0.000000000000000000e+00	0.000000000000000000e+00	0.000000000000000000e+00	0.000000000000000000e+00	0.000000000000000000e+00	0.000000000000000000e+00	0.000000000000000000e+00	0.000000000000000000e+00	0.000000000000000000e+00	0.000000000000000000e+00
0.000000000000000000e+00	0.000000000000000000e+00	0.000000000000000000e+00	0.000000000000000000e+00	0.000000000000000000e+00	0.000000000000000000e+00	0.000000000000000000e+00	0.000000000000000000e+00	0.000000000000000000e+00	0.000000000000000000e+00	0.000000000000000000e+00	0.000000000000000000e+00	0.000000000000000000e+00	0.000000000000000000e+00	0.000000000000000000e+00	0.000000000000000000e+00	0.000000000000000000e+00	0.000000000000000000e+00	0.000000000000000000e+00	0.000000000000000000e+00	0.000000000000000000e+00	0.000000000000000000e+00	0.000000000000000000e+00	0.000000000000000000e+00	0.000000000000000000e+00	0.000000000000000000e+00	0.000000000000000000e+00	0.000000000000000000e+00	0.000000000000000000e+00	0.000000000000000000e+00	0.000000000000000000e+00	0.000000000000000000e+00	0.000000000000000000e+00	0.000000000000000000e+00	0.000000000000000000e+00	0.000000000000000000e+00	0.000000000000000000e+00	0.000000000000000000e+00	0.000000000000000000e+00	0.000000000000000000e+00	0.000000000000000000e+00	0.000000000000000000e+00	0.000000000000000000e+00	0.000000000000000000e+00	0.000000000000000000e+00	0.000000000000000000e+00	0.000000000000000000e+00	0.000000000000000000e+00	0.000000000000000000e+00	0.000000000000000000e+00
0.000000000000000000e+00	0.000000000000000000e+00	0.000000000000000000e+00	0.000000000000000000e+00	0.000000000000000000e+00	0.000000000000000000e+00	0.000000000000000000e+00	0.000000000000000000e+00	0.000000000000000000e+00	0.000000000000000000e+00	0.000000000000000000e+00	0.000000000000000000e+00	0.000000000000000000e+00	0.000000000000000000e+00	0.000000000000000000e+00	0.000000000000000000e+00	0.000000000000000000e+00	0.000000000000000000e+00	0.000000000000000000e+00	0.000000000000000000e+00	0.000000000000000000e+00	0.000000000000000000e+00	0.000000000000000000e+00	0.000000000000000000e+00	0.000000000000000000e+00	0.000000000000000000e+00	0.000000000000000000e+00	0.000000000000000000e+00	0.000000000000000000e+00	0.000000000000000000e+00	0.000000000000000000e+00	0.000000000000000000e+00	0.000000000000000000e+00	0.000000000000000000e+00	0.000000000000000000e+00	0.000000000000000000e+00	0.000000000000000000e+00	0.000000000000000000e+00	0.000000000000000000e+00	0.000000000000000000e+00	0.000000000000000000e+00	0.000000000000000000e+00	0.000000000000000000e+00	0.000000000000000000e+00	0.000000000000000000e+00	0.000000000000000000e+00	0.000000000000000000e+00	0.000000000000000000e+00	0.000000000000000000e+00	0.000000000000000000e+00
0.000000000000000000e+00	0.000000000000000000e+00	0.000000000000000000e+00	0.000000000000000000e+00	0.000000000000000000e+00	0.000000000000000000e+00	0.000000000000000000e+00	0.000000000000000000e+00	0.000000000000000000e+00	0.000000000000000000e+00	0.000000000000000000e+00	0.000000000000000000e+00	0.000000000000000000e+00	0.000000000000000000e+00	0.000000000000000000e+00	0.000000000000000000e+00	0.000000000000000000e+00	0.000000000000000000e+00	0.000000000000000000e+00	0.000000000000000000e+00	0.000000000000000000e+00	0.000000000000000000e+00	0.000000000000000000e+00	0.000000000000000000e+00	0.000000000000000000e+00	0.000000000000000000e+00	0.000000000000000000e+00	0.000000000000000000e+00	0.000000000000000000e+00	0.000000000000000000e+00	0.000000000000000000e+00	0.000000000000000000e+00	0.000000000000000000e+00	0.000000000000000000e+00	0.000000000000000000e+00	0.000000000000000000e+00	0.000000000000000000e+00	0.000000000000000000e+00	0.000000000000000000e+00	0.000000000000000000e+00	0.000000000000000000e+00	0.000000000000000000e+00	0.000000000000000000e+00	0.000000000000000000e+00	0.000000000000000000e+00	0.000000000000000000e+00	0.000000000000000000e+00	0.000000000000000000e+00	0.000000000000000000e+00	0.000000000000000000e+00
0.000000000000000000e+00	0.000000000000000000e+00	0.000000000000000000e+00	0.000000000000000000e+00	0.000000000000000000e+00	0.000000000000000000e+00	0.000000000000000000e+00	0.000000000000000000e+00	0.000000000000000000e+00	0.000000000000000000e+00	0.000000000000000000e+00	0.000000000000000000e+00	0.000000000000000000e+00	0.000000000000000000e+00	0.000000000000000000e+00	0.000000000000000000e+00	0.000000000000000000e+00	0.000000000000000000e+00	0.000000000000000000e+00	0.000000000000000000e+00	0.000000000000000000e+00	0.000000000000000000e+00	0.000000000000000000e+00	0.000000000000000000e+00	0.000000000000000000e+00	0.000000000000000000e+00	0.000000000000000000e+00	0.000000000000000000e+00	0.000000000000000000e+00	0.000000000000000000e+00	0.000000000000000000e+00	0.000000000000000000e+00	0.000000000000000000e+00	0.000000000000000000e+00	0.000000000000000000e+00	0.000000000000000000e+00	0.000000000000000000e+00	0.000000000000000000e+00	0.000000000000000000e+00	0.000000000000000000e+00	0.000000000000000000e+00	0.000000000000000000e+00	0.000000000000000000e+00	0.000000000000000000e+00	0.000000000000000000e+00	0.000000000000000000e+00	0.000000000000000000e+00	0.000000000000000000e+00	0.000000000000000000e+00	0.000000000000000000e+00
0.000000000000000000e+00	0.000000000000000000e+00	0.000000000000000000e+00	0.000000000000000000e+00	0.000000000000000000e+00	0.000000000000000000e+00	0.000000000000000000e+00	0.000000000000000000e+00	0.000000000000000000e+00	0.000000000000000000e+00	0.000000000000000000e+00	0.000000000000000000e+00	0.000000000000000000e+00	0.000000000000000000e+00	0.000000000000000000e+00	0.000000000000000000e+00	0.000000000000000000e+00	0.000000000000000000e+00	0.000000000000000000e+00	0.000000000000000000e+00	0.000000000000000000e+00	0.000000000000000000e+00	0.000000000000000000e+00	0.000000000000000000e+00	0.000000000000000000e+00	0.000000000000000000e+00	0.000000000000000000e+00	0.000000000000000000e+00	0.000000000000000000e+00	0.000000000000000000e+00	0.000000000000000000e+00	0.000000000000000000e+00	0.000000000000000000e+00	0.000000000000000000e+00	0.000000000000000000e+00	0.000000000000000000e+00	0.000000000000000000e+00	0.000000000000000000e+00	0.000000000000000000e+00	0.000000000000000000e+00	0.000000000000000000e+00	0.000000000000000000e+00	0.000000000000000000e+00	0.000000000000000000e+00	0.000000000000000000e+00	0.000000000000000000e+00	0.000000000000000000e+00	0.000000000000000000e+00	0.000000000000000000e+00	0.000000000000000000e+00
0.000000000000000000e+00	0.000000000000000000e+00	0.000000000000000000e+00	0.000000000000000000e+00	0.000000000000000000e+00	0.000000000000000000e+00	0.000000000000000000e+00	0.000000000000000000e+00	0.000000000000000000e+00	0.000000000000000000e+00	0.000000000000000000e+00	0.000000000000000000e+00	0.000000000000000000e+00	0.000000000000000000e+00	0.000000000000000000e+00	0.000000000000000000e+00	0.000000000000000000e+00	0.000000000000000000e+00	0.000000000000000000e+00	0.000000000000000000e+00	0.000000000000000000e+00	0.000000000000000000e+00	0.000000000000000000e+00	0.000000000000000000e+00	0.000000000000000000e+00	0.000000000000000000e+00	0.000000000000000000e+00	0.000000000000000000e+00	0.000000000000000000e+00	0.000000000000000000e+00	0.000000000000000000e+00	0.000000000000000000e+00	0.000000000000000000e+00	0.000000000000000000e+00	0.000000000000000000e+00	0.000000000000000000e+00	0.000000000000000000e+00	0.000000000000000000e+00	0.000000000000000000e+00	0.000000000000000000e+00	0.000000000000000000e+00	0.000000000000000000e+00	0.000000000000000000e+00	0.000000000000000000e+00	0.000000000000000000e+00	0.000000000000000000e+00	0.000000000000000000e+00	0.000000000000000000e+00	0.000000000000000000e+00	0.000000000000000000e+00
0.000000000000000000e+00	0.000000000000000000e+00	0.000000000000000000e+00	0.000000000000000000e+00	0.000000000000000000e+00	0.000000000000000000e+00	0.000000000000000000e+00	0.000000000000000000e+00	0.000000000000000000e+00	0.000000000000000000e+00	0.000000000000000000e+00	0.000000000000000000e+00	0.000000000000000000e+00	0.000000000000000000e+00	0.000000000000000000e+00	0.000000000000000000e+00	0.000000000000000000e+00	0.000000000000000000e+00	0.000000000000000000e+00	0.000000000000000000e+00	0.000000000000000000e+00	0.000000000000000000e+00	0.000000000000000000e+00	0.000000000000000000e+00	0.000000000000000000e+00	0.000000000000000000e+00	0.000000000000000000e+00	0.000000000000000000e+00	0.000000000000000000e+00	0.000000000000000000e+00	0.000000000000000000e+00	0.000000000000000000e+00	0.000000000000000000e+00	0.000000000000000000e+00	0.000000000000000000e+00	0.000000000000000000e+00	0.000000000000000000e+00	0.000000000000000000e+00	0.000000000000000000e+00	0.000000000000000000e+00	0.000000000000000000e+00	0.000000000000000000e+00	0.000000000000000000e+00	0.000000000000000000e+00	0.000000000000000000e+00	0.000000000000000000e+00	0.000000000000000000e+00	0.000000000000000000e+00	0.000000000000000000e+00	0.000000000000000000e+00
0.000000000000000000e+00	0.000000000000000000e+00	0.000000000000000000e+00	0.000000000000000000e+00	0.000000000000000000e+00	0.000000000000000000e+00	0.000000000000000000e+00	0.000000000000000000e+00	0.000000000000000000e+00	0.000000000000000000e+00	0.000000000000000000e+00	0.000000000000000000e+00	0.000000000000000000e+00	0.000000000000000000e+00	0.000000000000000000e+00	0.000000000000000000e+00	0.000000000000000000e+00	0.000000000000000000e+00	0.000000000000000000e+00	0.000000000000000000e+00	0.000000000000000000e+00	0.000000000000000000e+00	0.000000000000000000e+00	0.000000000000000000e+00	0.000000000000000000e+00	0.000000000000000000e+00	0.000000000000000000e+00	0.000000000000000000e+00	0.000000000000000000e+00	0.000000000000000000e+00	0.000000000000000000e+00	0.000000000000000000e+00	0.000000000000000000e+00	0.000000000000000000e+00	0.000000000000000000e+00	0.000000000000000000e+00	0.000000000000000000e+00	0.000000000000000000e+00	0.000000000000000000e+00	0.000000000000000000e+00	0.000000000000000000e+00	0.000000000000000000e+00	0.000000000000000000e+00	0.000000000000000000e+00	0.000000000000000000e+00	0.000000000000000000e+00	0.000000000000000000e+00	0.000000000000000000e+00	0.000000000000000000e+00	0.000000000000000000e+00
0.000000000000000000e+00	0.000000000000000000e+00	0.000000000000000000e+00	0.000000000000000000e+00	0.000000000000000000e+00	0.000000000000000000e+00	0.000000000000000000e+00	0.000000000000000000e+00	0.000000000000000000e+00	0.000000000000000000e+00	0.000000000000000000e+00	0.000000000000000000e+00	0.000000000000000000e+00	0.000000000000000000e+00	0.000000000000000000e+00	0.000000000000000000e+00	0.000000000000000000e+00	0.000000000000000000e+00	0.000000000000000000e+00	0.000000000000000000e+00	0.000000000000000000e+00	0.000000000000000000e+00	0.000000000000000000e+00	0.000000000000000000e+00	0.000000000000000000e+00	0.000000000000000000e+00	0.000000000000000000e+00	0.000000000000000000e+00	0.000000000000000000e+00	0.000000000000000000e+00	0.000000000000000000e+00	0.000000000000000000e+00	0.000000000000000000e+00	0.000000000000000000e+00	0.000000000000000000e+00	0.000000000000000000e+00	0.000000000000000000e+00	0.000000000000000000e+00	0.000000000000000000e+00	0.000000000000000000e+00	0.000000000000000000e+00	0.000000000000000000e+00	0.000000000000000000e+00	0.000000000000000000e+00	0.000000000000000000e+00	0.000000000000000000e+00	0.000000000000000000e+00	0.000000000000000000e+00	0.000000000000000000e+00	0.000000000000000000e+00
0.000000000000000000e+00	0.000000000000000000e+00	0.000000000000000000e+00	0.000000000000000000e+00	0.000000000000000000e+00	0.000000000000000000e+00	0.000000000000000000e+00	0.000000000000000000e+00	0.000000000000000000e+00	0.000000000000000000e+00	0.000000000000000000e+00	0.000000000000000000e+00	0.000000000000000000e+00	0.000000000000000000e+00	0.000000000000000000e+00	0.000000000000000000e+00	0.000000000000000000e+00	0.000000000000000000e+00	0.000000000000000000e+00	0.000000000000000000e+00	0.000000000000000000e+00	0.000000000000000000e+00	0.000000000000000000e+00	0.000000000000000000e+00	0.000000000000000000e+00	0.000000000000000000e+00	0.000000000000000000e+00	0.000000000000000000e+00	0.000000000000000000e+00	0.000000000000000000e+00	0.000000000000000000e+00	0.000000000000000000e+00	0.000000000000000000e+00	0.000000000000000000e+00	0.000000000000000000e+00	0.000000000000000000e+00	0.000000000000000000e+00	0.000000000000000000e+00	0.000000000000000000e+00	0.000000000000000000e+00	0.000000000000000000e+00	0.000000000000000000e+00	0.000000000000000000e+00	0.000000000000000000e+00	0.000000000000000000e+00	0.000000000000000000e+00	0.000000000000000000e+00	0.000000000000000000e+00	0.000000000000000000e+00	0.000000000000000000e+00
0.000000000000000000e+00	0.000000000000000000e+00	0.000000000000000000e+00	0.000000000000000000e+00	0.000000000000000000e+00	0.000000000000000000e+00	0.000000000000000000e+00	0.000000000000000000e+00	0.000000000000000000e+00	0.000000000000000000e+00	0.000000000000000000e+00	0.000000000000000000e+00	0.000000000000000000e+00	0.000000000000000000e+00	0.000000000000000000e+00	0.000000000000000000e+00	0.000000000000000000e+00	0.000000000000000000e+00	0.000000000000000000e+00	0.000000000000000000e+00	0.000000000000000000e+00	0.000000000000000000e+00	0.000000000000000000e+00	0.000000000000000000e+00	0.000000000000000000e+00	0.000000000000000000e+00	0.000000000000000000e+00	0.000000000000000000e+00	0.000000000000000000e+00	0.000000000000000000e+00	0.000000000000000000e+00	0.000000000000000000e+00	0.000000000000000000e+00	0.000000000000000000e+00	0.000000000000000000e+00	0.000000000000000000e+00	0.000000000000000000e+00	0.000000000000000000e+00	0.000000000000000000e+00	0.000000000000000000e+00	0.000000000000000000e+00	0.000000000000000000e+00	0.000000000000000000e+00	0.000000000000000000e+00	0.000000000000000000e+00	0.000000000000000000e+00	0.000000000000000000e+00	0.000000000000000000e+00	0.000000000000000000e+00	0.000000000000000000e+00
0.000000000000000000e+00	0.000000000000000000e+00	0.000000000000000000e+00	0.000000000000000000e+00	0.000000000000000000e+00	0.000000000000000000e+00	0.000000000000000000e+00	0.000000000000000000e+00	0.000000000000000000e+00	0.000000000000000000e+00	0.000000000000000000e+00	0.000000000000000000e+00	0.000000000000000000e+00	0.000000000000000000e+00	0.000000000000000000e+00	0.000000000000000000e+00	0.000000000000000000e+00	0.000000000000000000e+00	0.000000000000000000e+00	0.000000000000000000e+00	0.000000000000000000e+00	0.000000000000000000e+00	0.000000000000000000e+00	0.000000000000000000e+00	0.000000000000000000e+00	0.000000000000000000e+00	0.000000000000000000e+00	0.000000000000000000e+00	0.000000000000000000e+00	0.000000000000000000e+00	0.000000000000000000e+00	0.000000000000000000e+00	0.000000000000000000e+00	0.000000000000000000e+00	0.000000000000000000e+00	0.000000000000000000e+00	0.000000000000000000e+00	0.000000000000000000e+00	0.000000000000000000e+00	0.000000000000000000e+00	0.000000000000000000e+00	0.000000000000000000e+00	0.000000000000000000e+00	0.000000000000000000e+00	0.000000000000000000e+00	0.000000000000000000e+00	0.000000000000000000e+00	0.000000000000000000e+00	0.000000000000000000e+00	0.000000000000000000e+00
0.000000000000000000e+00	0.000000000000000000e+00	0.000000000000000000e+00	0.000000000000000000e+00	0.000000000000000000e+00	0.000000000000000000e+00	0.000000000000000000e+00	0.000000000000000000e+00	0.000000000000000000e+00	0.000000000000000000e+00	0.000000000000000000e+00	0.000000000000000000e+00	0.000000000000000000e+00	0.000000000000000000e+00	0.000000000000000000e+00	0.000000000000000000e+00	0.000000000000000000e+00	0.000000000000000000e+00	0.000000000000000000e+00	0.000000000000000000e+00	0.000000000000000000e+00	0.000000000000000000e+00	0.000000000000000000e+00	0.000000000000000000e+00	0.000000000000000000e+00	0.000000000000000000e+00	0.000000000000000000e+00	0.000000000000000000e+00	0.000000000000000000e+00	0.000000000000000000e+00	0.000000000000000000e+00	0.000000000000000000e+00	0.000000000000000000e+00	0.000000000000000000e+00	0.000000000000000000e+00	0.000000000000000000e+00	0.000000000000000000e+00	0.000000000000000000e+00	0.000000000000000000e+00	0.000000000000000000e+00	0.000000000000000000e+00	0.000000000000000000e+00	0.000000000000000000e+00	0.000000000000000000e+00	0.000000000000000000e+00	0.000000000000000000e+00	0.000000000000000000e+00	0.000000000000000000e+00	0.000000000000000000e+00	0.000000000000000000e+00
0.000000000000000000e+00	0.000000000000000000e+00	0.000000000000000000e+00	0.000000000000000000e+00	0.000000000000000000e+00	0.000000000000000000e+00	0.000000000000000000e+00	0.000000000000000000e+00	0.000000000000000000e+00	0.000000000000000000e+00	0.000000000000000000e+00	0.000000000000000000e+00	0.000000000000000000e+00	0.000000000000000000e+00	0.000000000000000000e+00	0.000000000000000000e+00	0.000000000000000000e+00	0.000000000000000000e+00	0.000000000000000000e+00	0.000000000000000000e+00	0.000000000000000000e+00	0.000000000000000000e+00	0.000000000000000000e+00	0.000000000000000000e+00	0.000000000000000000e+00	0.000000000000000000e+00	0.000000000000000000e+00	0.000000000000000000e+00	0.000000000000000000e+00	0.000000000000000000e+00	0.000000000000000000e+00	0.000000000000000000e+00	0.000000000000000000e+00	0.000000000000000000e+00	0.000000000000000000e+00	0.000000000000000000e+00	0.000000000000000000e+00	0.000000000000000000e+00	0.000000000000000000e+00	0.000000000000000000e+00	0.000000000000000000e+00	0.000000000000000000e+00	0.000000000000000000e+00	0.000000000000000000e+00	0.000000000000000000e+00	0.000000000000000000e+00	0.000000000000000000e+00	0.000000000000000000e+00	0.000000000000000000e+00	0.000000000000000000e+00
0.000000000000000000e+00	0.000000000000000000e+00	0.000000000000000000e+00	0.000000000000000000e+00	0.000000000000000000e+00	0.000000000000000000e+00	0.000000000000000000e+00	0.000000000000000000e+00	0.000000000000000000e+00	0.000000000000000000e+00	0.000000000000000000e+00	0.000000000000000000e+00	0.000000000000000000e+00	0.000000000000000000e+00	0.000000000000000000e+00	0.000000000000000000e+00	0.000000000000000000e+00	0.000000000000000000e+00	0.000000000000000000e+00	0.000000000000000000e+00	0.000000000000000000e+00	0.000000000000000000e+00	0.000000000000000000e+00	0.000000000000000000e+00	0.000000000000000000e+00	0.000000000000000000e+00	0.000000000000000000e+00	0.000000000000000000e+00	0.000000000000000000e+00	0.000000000000000000e+00	0.000000000000000000e+00	0.000000000000000000e+00	0.000000000000000000e+00	0.000000000000000000e+00	0.000000000000000000e+00	0.000000000000000000e+00	0.000000000000000000e+00	0.000000000000000000e+00	0.000000000000000000e+00	0.000000000000000000e+00	0.000000000000000000e+00	0.000000000000000000e+00	0.000000000000000000e+00	0.000000000000000000e+00	0.000000000000000000e+00	0.000000000000000000e+00	0.000000000000000000e+00	0.000000000000000000e+00	0.000000000000000000e+00	0.000000000000000000e+00
0.000000000000000000e+00	0.000000000000000000e+00	0.000000000000000000e+00	0.000000000000000000e+00	0.000000000000000000e+00	0.000000000000000000e+00	0.000000000000000000e+00	0.000000000000000000e+00	0.000000000000000000e+00	0.000000000000000000e+00	0.000000000000000000e+00	0.000000000000000000e+00	0.000000000000000000e+00	0.000000000000000000e+00	0.000000000000000000e+00	0.000000000000000000e+00	0.000000000000000000e+00	0.000000000000000000e+00	0.000000000000000000e+00	0.000000000000000000e+00	0.000000000000000000e+00	0.000000000000000000e+00	0.000000000000000000e+00	0.000000000000000000e+00	0.000000000000000000e+00	0.000000000000000000e+00	0.000000000000000000e+00	0.000000000000000000e+00	0.000000000000000000e+00	0.000000000000000000e+00	0.000000000000000000e+00	0.000000000000000000e+00	0.000000000000000000e+00	0.000000000000000000e+00	0.000000000000000000e+00	0.000000000000000000e+00	0.000000000000000000e+00	0.000000000000000000e+00	0.000000000000000000e+00	0.000000000000000000e+00	0.000000000000000000e+00	0.000000000000000000e+00	0.000000000000000000e+00	0.000000000000000000e+00	0.000000000000000000e+00	0.000000000000000000e+00	0.000000000000000000e+00	0.000000000000000000e+00	0.000000000000000000e+00	0.000000000000000000e+00
[truncated: 50 more columns]
