# Supplementary material for: Visualization of two architectures in class-II CAP-dependent transcription activation
Source: PLoS Biol. 2020 Apr 20;18(4):e3000706. doi: 10.1371/journal.pbio.3000706 (PMC7192510; doi:10.1371/journal.pbio.3000706)
Supplement: S5 Data — (ZIP) [file pbio.3000706.s019.zip]

Archive with 2 entries (2 files):
- S9_Data.xlsx
- S9F_anagludisi.par
