# Supplementary material for: Visualization of two architectures in class-II CAP-dependent transcription activation
Source: PLoS Biol. 2020 Apr 20;18(4):e3000706. doi: 10.1371/journal.pbio.3000706 (PMC7192510; doi:10.1371/journal.pbio.3000706)
Supplement: S5 Data — (ZIP) [file pbio.3000706.s019.zip › S9_Data.xlsx]

## Sheet: S8D
Spatial frequency	Structure 5	Structure 6
0.00289352	1	1
0.00578704	1	1
0.00868056	1	1
0.0115741	1	1
0.0144676	1	1
0.0173611	1	1
0.0202552	1	1
0.0231481	1	1
0.0260417	1	1
0.0289352	1	1
0.0318269	1	1
0.0347222	1	1
0.0376223	1	1
0.0405022	1	0.999
0.0434028	1	0.999
0.0462963	0.999	0.998
0.0491884	0.999	0.998
0.0520833	0.998	0.997
0.0549753	0.998	0.996
0.0578704	0.998	0.995
0.0607533	0.997	0.994
0.0636537	0.997	0.993
0.0665336	0.997	0.993
0.0694444	0.997	0.994
0.0723589	0.997	0.993
0.0752445	0.996	0.993
0.078125	0.996	0.993
0.0810373	0.996	0.993
0.0838926	0.997	0.994
0.0868056	0.997	0.993
0.0896861	0.996	0.993
0.0925926	0.996	0.992
0.095511	0.995	0.99
0.0984252	0.995	0.984
0.101317	0.993	0.97
0.104167	0.99	0.951
0.107066	0.986	0.939
0.110011	0.983	0.929
0.112867	0.98	0.913
0.115741	0.972	0.893
0.118624	0.954	0.869
0.121507	0.935	0.845
0.124378	0.922	0.819
0.127388	0.908	0.789
0.130208	0.893	0.762
0.133156	0.877	0.732
0.136054	0.86	0.7
0.138889	0.841	0.667
0.141844	0.824	0.634
0.144718	0.807	0.602
0.147493	0.791	0.575
0.150376	0.778	0.554
0.153374	0.763	0.533
0.15625	0.752	0.519
0.159236	0.745	0.505
0.162075	0.731	0.486
0.165017	0.722	0.472
0.167785	0.718	0.458
0.170649	0.711	0.445
0.173611	0.703	0.434
0.176367	0.698	0.423
0.179533	0.69	0.411
0.182149	0.683	0.406
0.185185	0.674	0.398
0.18797	0.662	0.388
0.19084	0.652	0.383
0.193799	0.64	0.378
0.19685	0.627	0.37
0.199601	0.609	0.36
0.202429	0.594	0.344
0.205339	0.573	0.325
0.208333	0.551	0.313
0.211417	0.525	0.294
0.214133	0.496	0.273
0.21692	0.465	0.254
0.21978	0.437	0.234
0.222717	0.404	0.203
0.225734	0.367	0.178
0.228833	0.333	0.157
0.231482	0.299	0.13
0.234192	0.262	0.108
0.23753	0.23	0.089
0.240385	0.208	0.071
0.243309	0.184	0.065
0.2457	0.162	0.06
0.248756	0.144	0.049
0.251889	0.125	0.037
0.254453	0.111	0.033
0.257732	0.109	0.021
0.260417	0.097	0.01
0.263158	0.083	0.002
0.265957	0.078	0.001
0.268817	0.075	0.011
0.271739	0.074	0.02
0.274725	0.067	0.021
0.277778	0.06	0.019
0.280899	0.061	0.024
0.283286	0.063	0.029
0.286533	0.056	0.025
0.289017	0.054	0.031
0.292398	0.045	0.035
0.294985	0.039	0.036
0.297619	0.039	0.041
0.301205	0.039	0.048
0.303951	0.032	0.048
0.306748	0.023	0.053
0.309598	0.013	0.052
0.3125	0.007	0.051
0.315457	0.008	0.045
0.318471	0.004	0.038
0.321543	0.005	0.034
0.323625	0.007	0.034
0.326797	0.013	0.03
0.330033	0.015	0.015
0.332226	0.018	0
0.33557	0.022	-0.012
0.338983	0.025	-0.022
0.341297	0.027	-0.031
0.344828	0.025	-0.039
0.347222	0.021	-0.046
0.34965	0.014	-0.05
0.353357	0.011	-0.043
0.355872	0.004	-0.036
0.358423	0.002	-0.033
0.362319	-0.003	-0.033
0.364963	-0.013	-0.029
0.367647	-0.024	-0.025
0.37037	-0.027	-0.014
0.373134	-0.027	-0.004
0.37594	-0.023	0.006
0.378788	-0.016	0.015
0.381679	-0.012	0.018
0.384615	-0.005	0.024
0.387597	0	0.026
0.390625	0.001	0.024
0.393701	0.001	0.014
0.396825	0.005	0.014
0.4	0.013	0.017
0.401606	0.016	0.018
0.404858	0.014	0.015
0.408163	0.007	0.01
0.411523	0.003	0.009
0.413223	-0.002	0.01
0.416667	-0.006	0.012
0.420168	-0.013	0.014
0.421941	-0.019	0.009
0.425532	-0.021	0.006
0.42735	-0.017	0.008
0.431034	-0.012	0.011
0.434783	-0.008	0.012
0.436681	-0.007	0.012
0.440529	-0.009	0.013
0.442478	-0.008	0.01
0.446429	-0.011	0.006
0.448431	-0.01	0.002
0.45045	-0.006	-0.006
0.454545	0.004	-0.016
0.456621	0.014	-0.02
0.46083	0.023	-0.023
0.462963	0.031	-0.021
0.465116	0.036	-0.02
0.469484	0.038	-0.015
0.471698	0.039	-0.009
0.473934	0.039	-0.004
0.478469	0.039	0.002
0.480769	0.039	0.013
0.483092	0.037	0.019
0.485437	0.035	0.025
0.490196	0.036	0.03
0.492611	0.038	0.033
0.495049	0.034	0.033
0.497512	0.024	0.029
0.5	0.014	0.027
0.502513	0.006	0.025
0.507614	0.003	0.022
0.510204	-0.001	0.022
0.512821	-0.006	0.018
0.515464	-0.004	0.014
0.518135	-0.003	0.009
0.520833	-0.01	0.003
0.52356	-0.014	0.002
0.526316	-0.016	0.006
0.5291	-0.018	0.01
0.531915	-0.022	0.012
0.534759	-0.025	0.01
0.537634	-0.029	0.006
0.54054	-0.03	0.005
0.543478	-0.034	0.006
0.546448	-0.036	-0.001
0.549451	-0.032	-0.003
0.552486	-0.026	-0.006
0.555556	-0.021	-0.011

## Sheet: S8E
0	1	1
0.00289352	1	1
0.00578704	1	1
0.00868056	1	1
0.0115741	1	1
0.0144676	1	1
0.0173611	0.999	0.999
0.0202546	0.999	0.999
0.0231481	0.999	0.999
0.0260417	0.999	0.999
0.0289352	0.999	0.999
0.0318287	0.999	0.998
0.0347222	0.998	0.998
0.0376157	0.998	0.998
0.0405093	0.997	0.997
0.0434028	0.996	0.996
0.0462963	0.994	0.994
0.0491898	0.992	0.992
0.0520833	0.99	0.989
0.0549769	0.988	0.987
0.0578704	0.986	0.984
0.0607639	0.984	0.981
0.0636574	0.983	0.979
0.0665509	0.984	0.979
0.0694444	0.983	0.979
0.072338	0.982	0.977
0.0752315	0.981	0.976
0.078125	0.981	0.975
0.0810185	0.982	0.976
0.083912	0.982	0.977
0.0868056	0.982	0.976
0.0896991	0.98	0.974
0.0925926	0.977	0.971
0.0954861	0.972	0.963
0.0983796	0.961	0.948
0.101273	0.942	0.921
0.104167	0.909	0.868
0.10706	0.878	0.821
0.109954	0.86	0.797
0.112847	0.841	0.772
0.115741	0.801	0.726
0.118634	0.759	0.671
0.121528	0.722	0.623
0.124421	0.682	0.581
0.127315	0.641	0.539
0.130208	0.603	0.494
0.133102	0.559	0.461
0.135995	0.521	0.432
0.138889	0.487	0.398
0.141782	0.454	0.363
0.144676	0.408	0.319
0.147569	0.378	0.284
0.150463	0.38	0.291
0.153357	0.376	0.291
0.15625	0.353	0.268
0.159143	0.337	0.259
0.162037	0.323	0.242
0.164931	0.301	0.224
0.167824	0.295	0.207
0.170718	0.279	0.195
0.173611	0.259	0.178
0.176505	0.25	0.172
0.179398	0.243	0.182
0.182292	0.236	0.184
0.185185	0.229	0.171
0.188079	0.21	0.147
0.190972	0.207	0.141
0.193866	0.206	0.145
0.196759	0.183	0.126
0.199653	0.18	0.121
0.202546	0.19	0.13
0.20544	0.2	0.145
0.208333	0.186	0.141
0.211227	0.147	0.114
0.21412	0.112	0.0824
0.217014	0.102	0.0711
0.219907	0.0988	0.0721
0.222801	0.0857	0.0624
0.225694	0.0682	0.0532
0.228588	0.0496	0.0385
0.231482	0.0391	0.026
0.234375	0.0429	0.0303
0.237268	0.0393	0.0311
0.240162	0.0327	0.0278
0.243056	0.0256	0.0216
0.245949	0.0265	0.0198
0.248843	0.0269	0.0163
0.251736	0.0316	0.0183
0.25463	0.0338	0.0213
0.257523	0.0255	0.0198
0.260417	0.0229	0.0216
0.26331	0.0118	0.0153
0.266204	0.0147	0.0189
0.269097	0.0217	0.0256
0.271991	0.021	0.0205
0.274884	0.00997	0.00601
0.277778	0.00733	-0.000549
0.280671	0.0101	0.00457
0.283565	0.0122	0.0073
0.286458	0.00186	0.00426
0.289352	-0.00324	0.00503
0.292245	-0.0043	0.0081
0.295139	-0.0026	0.00193
0.298032	0.000724	0.000104
0.300926	-0.00407	-0.00865
0.303819	-0.00699	-0.0156
0.306713	0.00869	0.00131
0.309607	0.0167	0.00788
0.3125	0.00591	-0.00406
0.315393	0.00335	-0.00408
0.318287	0.0046	-0.00168
0.321181	0.0116	0.00477
0.324074	0.0191	0.0122
0.326968	0.0138	0.0138
0.329861	0.00168	0.0036
0.332755	0.000364	9.25e-05
0.335648	0.00376	0.0015
0.338542	-0.00156	-0.00252
0.341435	-0.00958	-0.0071
0.344329	-0.0143	-0.0159
0.347222	-0.00582	-0.00694
0.350116	-0.00169	-0.00331
0.353009	-0.00907	-0.012
0.355903	-0.019	-0.019
0.358796	-0.0152	-0.0189
0.36169	-0.00786	-0.0132
0.364583	-0.00348	-0.00486
0.367477	0.00151	-0.000121
0.37037	-0.0048	-0.00615
0.373264	-0.00311	-0.000123
0.376157	0.00378	0.00564
0.379051	0.00934	0.00961
0.381944	0.00953	0.0082
0.384838	0.00896	0.00676
0.387732	0.0068	0.00658
0.390625	0.00717	0.00846
0.393518	-0.000504	0.00195
0.396412	-0.00206	-0.00031
0.399306	0.00226	0.00774
0.402199	0.00344	0.00865
0.405093	-0.000688	0.0013
0.407986	-0.00277	-0.000352
0.41088	-0.000857	-0.00214
0.413773	-0.000398	-0.0046
0.416667	-0.00172	-0.00709
0.41956	-0.00129	-0.00207
0.422454	0.00211	0.00102
0.425347	0.00706	0.00267
0.428241	0.00304	0.00393
0.431134	-0.00312	-0.00213
0.434028	-0.00377	-0.00499
0.436921	-0.00258	-0.00366
0.439815	-0.00349	-0.00233
0.442708	-0.00333	-0.00249
0.445602	-0.0064	-0.00085
0.448495	-0.00724	0.00272
0.451389	-0.00497	-0.00122
0.454282	-0.00251	-0.00137
0.457176	-0.00667	-0.0011
0.460069	-0.0127	-0.0058
0.462963	-0.0166	-0.011
0.465857	-0.0187	-0.0152
0.46875	-0.014	-0.0124
0.471643	-0.00989	-0.0115
0.474537	-0.00708	-0.00655
0.477431	-0.00104	-0.000997
0.480324	0.00324	0.00314
0.483218	0.00625	0.00434
0.486111	0.00284	-0.000527
0.489005	4.22e-05	0.000597
0.491898	0.00368	0.00692
0.494792	0.000587	0.00327
0.497685	-0.00129	0.000604
0.500579	0.0017	0.00192
0.503472	0.0108	0.00702
0.506366	0.0121	0.00643
0.509259	0.00653	0.00372
0.512153	-0.000817	-0.00207
0.515046	-0.00134	-0.00519
0.51794	0.00142	-0.00332
0.520833	0.00078	-0.00462
0.523727	-0.00578	-0.0102
0.52662	-0.00803	-0.0112
0.529514	-0.00461	-0.00472
0.532407	-0.00232	0.00014
0.535301	-0.00312	-0.00307
0.538194	-0.0042	-0.00677
0.541088	-0.00359	-0.00507
0.543982	-0.00125	0.00036
0.546875	0.000366	0.00401
0.549768	-7.07e-05	0.000794
0.552662	-0.00118	-0.000463

## Sheet: S8G
0	1	1	1
0.00289352	1	1	1
0.00578704	1	1	1
0.00868056	1	1	0.999
0.0115741	1	1	1
0.0144676	0.999	0.999	1
0.0173611	1	0.998	0.999
0.0202546	1	0.999	1
0.0231481	0.999	0.999	1
0.0260417	0.999	0.999	1
0.0289352	0.999	0.999	0.999
0.0318287	0.997	0.999	0.999
0.0347222	0.998	0.999	0.998
0.0376157	0.998	0.999	0.998
0.0405093	0.997	0.998	0.999
0.0434028	0.996	0.997	0.998
0.0462963	0.994	0.994	0.997
0.0491898	0.994	0.994	0.996
0.0520833	0.995	0.991	0.993
0.0549769	0.991	0.988	0.988
0.0578704	0.987	0.988	0.986
0.0607639	0.986	0.99	0.984
0.0636574	0.989	0.99	0.977
0.0665509	0.992	0.989	0.985
0.0694444	0.99	0.986	0.985
0.072338	0.982	0.985	0.977
0.0752315	0.972	0.985	0.979
0.078125	0.975	0.987	0.98
0.0810185	0.975	0.986	0.976
0.083912	0.977	0.986	0.971
0.0868056	0.979	0.987	0.974
0.0896991	0.978	0.986	0.969
0.0925926	0.978	0.981	0.966
0.0954861	0.974	0.974	0.961
0.0983796	0.966	0.966	0.946
0.101273	0.955	0.951	0.915
0.104167	0.939	0.923	0.839
0.10706	0.921	0.887	0.779
0.109954	0.911	0.867	0.822
0.112847	0.888	0.851	0.799
0.115741	0.832	0.809	0.739
0.118634	0.794	0.753	0.702
0.121528	0.799	0.71	0.701
0.124421	0.763	0.69	0.68
0.127315	0.674	0.667	0.622
0.130208	0.636	0.654	0.544
0.133102	0.62	0.641	0.465
0.135995	0.592	0.591	0.433
0.138889	0.561	0.497	0.426
0.141782	0.549	0.412	0.389
0.144676	0.542	0.366	0.309
0.147569	0.504	0.409	0.203
0.150463	0.432	0.454	0.218
0.153357	0.405	0.408	0.324
0.15625	0.394	0.375	0.375
0.159143	0.335	0.344	0.4
0.162037	0.268	0.333	0.37
0.164931	0.239	0.333	0.29
0.167824	0.293	0.31	0.265
0.170718	0.332	0.259	0.233
0.173611	0.344	0.232	0.171
0.176505	0.327	0.227	0.124
0.179398	0.281	0.233	0.147
0.182292	0.199	0.249	0.231
0.185185	0.16	0.226	0.277
0.188079	0.145	0.147	0.291
0.190972	0.189	0.0982	0.276
0.193866	0.209	0.11	0.235
0.196759	0.168	0.129	0.21
0.199653	0.143	0.165	0.241
0.202546	0.164	0.218	0.279
0.20544	0.22	0.223	0.283
0.208333	0.258	0.189	0.261
0.211227	0.222	0.195	0.182
0.21412	0.212	0.179	0.0662
0.217014	0.245	0.12	0.0456
0.219907	0.256	0.0914	0.105
0.222801	0.218	0.108	0.122
0.225694	0	0	0
0.228588	0	0	0
0.231482	0	0	0
0.234375	0	0	0
0.237268	0	0	0
0.240162	0	0	0
0.243056	0	0	0
0.245949	0	0	0
0.248843	0	0	0
0.251736	0	0	0
0.25463	0	0	0
0.257523	0	0	0
0.260417	0	0	0
0.26331	0	0	0
0.266204	0	0	0
0.269097	0	0	0
0.271991	0	0	0
0.274884	0	0	0
0.277778	0	0	0
0.280671	0	0	0
0.283565	0	0	0
0.286458	0	0	0
0.289352	0	0	0
0.292245	0	0	0
0.295139	0	0	0
0.298032	0	0	0
0.300926	0	0	0
0.303819	0	0	0
0.306713	0	0	0
0.309607	0	0	0
0.3125	0	0	0
0.315393	0	0	0
0.318287	0	0	0
0.321181	0	0	0
0.324074	0	0	0
0.326968	0	0	0
0.329861	0	0	0
0.332755	0	0	0
0.335648	0	0	0
0.338542	0	0	0
0.341435	0	0	0
0.344329	0	0	0
0.347222	0	0	0
0.350116	0	0	0
0.353009	0	0	0
0.355903	0	0	0
0.358796	0	0	0
0.36169	0	0	0
0.364583	0	0	0
0.367477	0	0	0
0.37037	0	0	0
0.373264	0	0	0
0.376157	0	0	0
0.379051	0	0	0
0.381944	0	0	0
0.384838	0	0	0
0.387732	0	0	0
0.390625	0	0	0
0.393518	0	0	0
0.396412	0	0	0
0.399306	0	0	0
0.402199	0	0	0
0.405093	0	0	0
0.407986	0	0	0
0.41088	0	0	0
0.413773	0	0	0
0.416667	0	0	0
0.41956	0	0	0
0.422454	0	0	0
0.425347	0	0	0
0.428241	0	0	0
0.431134	0	0	0
0.434028	0	0	0
0.436921	0	0	0
0.439815	0	0	0
0.442708	0	0	0
0.445602	0	0	0
0.448495	0	0	0
0.451389	0	0	0
0.454282	0	0	0
0.457176	0	0	0
0.460069	0	0	0
0.462963	0	0	0
0.465857	0	0	0
0.46875	0	0	0
0.471643	0	0	0
0.474537	0	0	0
0.477431	0	0	0
0.480324	0	0	0
0.483218	0	0	0
0.486111	0	0	0
0.489005	0	0	0
0.491898	0	0	0
0.494792	0	0	0
0.497685	0	0	0
0.500579	0	0	0
0.503472	0	0	0
0.506366	0	0	0
0.509259	0	0	0
0.512153	0	0	0
0.515046	0	0	0
0.51794	0	0	0
0.520833	0	0	0
0.523727	0	0	0
0.52662	0	0	0
0.529514	0	0	0
0.532407	0	0	0
0.535301	0	0	0
0.538194	0	0	0
0.541088	0	0	0
0.543982	0	0	0
0.546875	0	0	0
0.549768	0	0	0
0.552662	0	0	0
