# Supplementary material for: Visualization of two architectures in class-II CAP-dependent transcription activation
Source: PLoS Biol. 2020 Apr 20;18(4):e3000706. doi: 10.1371/journal.pbio.3000706 (PMC7192510; doi:10.1371/journal.pbio.3000706)
Supplement: S5 Data — (ZIP) [file pbio.3000706.s019.zip › S9F_anagludisi.par]

C           PSI   THETA     PHI       SHX       SHY     MAG  INCLUDE   DF1      DF2  ANGAST  PSHIFT     OCC      LogP      SIGMA   SCORE  CHANGE
      1   26.50   92.93  314.37     -3.24      6.63       0     1   9576.8   9492.5   81.15    0.00    7.78    -13053    72.2086   15.58    0.00
      2  190.69  299.48  180.56     -3.27     -0.77       0     1   9576.8   9492.5   81.15    0.00   99.99    -13121    68.9174   25.24    0.00
      3  233.73   73.87    9.01     -6.50     21.76       0     1   9576.8   9492.5   81.15    0.00    0.00    -13085    70.9087   19.19    0.00
      4  346.04   55.03   70.59     -5.08     -7.79       0     1   9576.8   9492.5   81.15    0.00   64.92    -13159    85.8234   20.28    0.00
      5   47.83  100.51  101.42    -28.27      2.68       0     1   9576.8   9492.5   81.15    0.00    0.57    -13101    66.8068   12.58    0.00
      6   60.46  206.01  180.10    -21.07    -20.92       0     1   9576.8   9492.5   81.15    0.00   99.61    -13124    62.7858   19.56    0.00
      7   72.11   11.20 -173.07    -27.60      7.77       0     1   9576.8   9492.5   81.15    0.00   92.81    -13119    79.3261   14.33    0.00
      8   95.60   78.26  104.63     -8.34     -4.80       0     1   9576.8   9492.5   81.15    0.00   39.40    -13108    86.9109   13.19    0.00
      9  117.52  211.08   70.40     -0.84     13.71       0     1   9576.8   9492.5   81.15    0.00   98.61    -13080    80.2919   22.91    0.00
     10  217.87   58.31   -8.72     -1.77     -1.23       0     1   9576.8   9492.5   81.15    0.00    2.27    -13085   100.0000   24.11    0.00
     11   26.31   73.82   -1.01      0.11      8.66       0     1   9576.8   9492.5   81.15    0.00    1.42    -13085    85.8028   20.28    0.00
     12  244.47   64.23  330.74      2.97     -1.89       0     1   9576.8   9492.5   81.15    0.00   61.60    -13114    87.2132   16.07    0.00
     13  300.81   92.81  225.30      9.67    -26.79       0     1   9576.8   9492.5   81.15    0.00   40.77    -13153   100.0000   13.61    0.00
     14  187.45   42.05   17.40      8.59    -35.77       0     1   9576.8   9492.5   81.15    0.00    6.90    -13085    92.0355   14.23    0.00
     15  144.72   39.21   63.81     -7.31      2.05       0     1   9576.8   9492.5   81.15    0.00   97.77    -13156   100.0000   15.02    0.00
     16  341.53   72.45   14.54      1.92     24.05       0     1   9576.8   9492.5   81.15    0.00    9.10    -13097    97.7775   16.91    0.00
     17  141.17  254.80   98.88      6.29      9.26       0     1   9576.8   9492.5   81.15    0.00    2.26    -13086   100.0000   13.80    0.00
     18   10.21   81.71    7.93     -5.74     24.47       0     1   9576.8   9492.5   81.15    0.00    0.01    -13129   100.0000   18.53    0.00
     19  289.51   75.94  332.98      2.32     -9.79       0     1   9576.8   9492.5   81.15    0.00   13.19    -13127    96.8038   16.87    0.00
     20  330.76   53.83  113.94      1.19      0.27       0     1   9576.8   9492.5   81.15    0.00   28.50    -13090    72.2399   13.99    0.00
     21  270.59  263.38  207.73     -2.86      2.61       0     1   9576.8   9492.5   81.15    0.00   78.34    -13112   100.0000   17.59    0.00
     22  248.34  280.02  107.75      6.11     -8.56       0     1   9576.8   9492.5   81.15    0.00    0.51    -13108    84.6030   13.49    0.00
     23   53.87   67.46   -4.87    -18.50      1.71       0     1   9576.8   9492.5   81.15    0.00    0.67    -13082   100.0000   23.89    0.00
     24  114.00   67.88  357.74     -0.75     12.37       0     1   9576.8   9492.5   81.15    0.00   14.48    -13100   100.0000   19.24    0.00
     25   38.81   71.38   -0.11     23.06    -22.49       0     1   9576.8   9492.5   81.15    0.00   27.04    -13094    94.7137   18.80    0.00
     26  200.01   59.98  -14.95     12.78     11.01       0     1   9576.8   9492.5   81.15    0.00    8.74    -13069   100.0000   22.29    0.00
     27   50.69   69.40    8.79      3.88     30.93       0     1   9576.8   9492.5   81.15    0.00    0.07    -13094   100.0000   22.38    0.00
     28   46.77   59.73   -2.36      8.48      1.85       0     1   9576.8   9492.5   81.15    0.00    0.00    -13119   100.0000   19.17    0.00
     29  156.53   59.38    1.32     -5.93     12.63       0     1   9576.8   9492.5   81.15    0.00   87.06    -13094   100.0000   19.76    0.00
     30   45.79   16.17  204.22     17.82    -14.13       0     1   9576.8   9492.5   81.15    0.00    0.47    -13095   100.0000   11.35    0.00
     31  150.69   64.32   -4.28    -25.48     -6.88       0     1   9576.8   9492.5   81.15    0.00    2.81    -13115   100.0000   17.92    0.00
     32   35.88   68.23   21.20     11.97     15.50       0     1   9576.8   9492.5   81.15    0.00    0.43    -13075   100.0000   15.09    0.00
     33  293.82   59.79  344.44    -18.77     13.29       0     1   9576.8   9492.5   81.15    0.00    5.37    -13099   100.0000   21.33    0.00
     34  224.21   48.87  181.20    -22.98    -10.55       0     1   9576.8   9492.5   81.15    0.00   89.76    -13045   100.0000   13.87    0.00
     35  157.99   64.37   10.10     -8.02    -16.84       0     1   9576.8   9492.5   81.15    0.00    1.25    -13128    94.7932   18.35    0.00
     36  314.31   28.05  254.04    -19.09    -16.25       0     1   9576.8   9492.5   81.15    0.00   20.00    -13135   100.0000   11.47    0.00
     37  165.16   53.41   -8.18      0.89    -13.65       0     1   9576.8   9492.5   81.15    0.00   93.46    -13147   100.0000   16.09    0.00
     38  222.71  259.38  282.29    -33.63    -22.27       0     1   9576.8   9492.5   81.15    0.00   15.65    -13045   100.0000    9.86    0.00
     39   96.89   65.26   -8.26     15.30    -37.29       0     1   9576.8   9492.5   81.15    0.00    0.15    -13084   100.0000   17.58    0.00
     40   26.03   66.78   29.21      9.08     20.88       0     1   9624.4   9470.5  -82.23    0.00   99.80    -13110    84.8319   18.57    0.00
     41  233.82   70.73   10.87     11.17     38.90       0     1   9624.4   9470.5  -82.23    0.00   35.85    -13082    52.8619   16.07    0.00
     42  162.99   59.85   -4.42     14.25     -2.16       0     1   9624.4   9470.5  -82.23    0.00    0.06    -13067    83.2325   22.77    0.00
     43  143.23   41.53  -17.47     11.68     -2.34       0     1   9624.4   9470.5  -82.23    0.00    0.88    -13081    78.8176   25.21    0.00
     44  136.78   36.15   -1.11     -2.46     -1.59       0     1   9624.4   9470.5  -82.23    0.00    0.22    -13112    68.3975   18.21    0.00
     45   86.27  232.72   10.39     -9.10     16.01       0     1   9624.4   9470.5  -82.23    0.00   96.80    -13088    69.8273   18.07    0.00
     46  169.48  246.86  293.69     19.30    -18.27       0     1   9624.4   9470.5  -82.23    0.00   80.80    -13133   100.0000   24.66    0.00
     47  302.70   68.34    3.75     -3.70      6.16       0     1   9624.4   9470.5  -82.23    0.00    0.48    -13070    73.4352   16.06    0.00
     48  352.17   59.35   10.99    -10.10     -6.74       0     1   9624.4   9470.5  -82.23    0.00   60.87    -13095    93.9753   20.71    0.00
     49   73.11   52.78  352.69     -4.92     -9.46       0     1   9624.4   9470.5  -82.23    0.00   12.12    -13118    85.3019   19.17    0.00
     50   42.70  246.19   55.88      1.45     21.55       0     1   9624.4   9470.5  -82.23    0.00    3.00    -13102    67.2248   16.05    0.00
     51   74.84  287.09  174.84     17.10     22.08       0     1   9624.4   9470.5  -82.23    0.00    3.96    -13119    79.7854   20.14    0.00
     52   85.31  290.31  179.21      7.14     15.80       0     1   9624.4   9470.5  -82.23    0.00    0.47    -13116    88.4845   17.58    0.00
     53   59.25  207.92   65.07      2.61     10.88       0     1   9624.4   9470.5  -82.23    0.00    1.55    -13126    89.1921   15.50    0.00
     54  209.46   48.72  332.51      0.28     -8.34       0     1   9624.4   9470.5  -82.23    0.00    0.47    -13096   100.0000   23.30    0.00
     55  106.42   61.63  -12.12     -0.78      5.94       0     1   9624.4   9470.5  -82.23    0.00    2.96    -13084    98.2382   16.42    0.00
     56  103.22  207.30  150.10    -36.69      7.42       0     1   9624.4   9470.5  -82.23    0.00   99.93    -13141   100.0000   23.91    0.00
     57  251.06  233.70  148.62     -6.11    -18.58       0     1   9624.4   9470.5  -82.23    0.00   43.11    -13082    93.3293   14.42    0.00
     58  258.20   67.56  -14.13     16.02     19.79       0     1   9624.4   9470.5  -82.23    0.00    0.69    -13101   100.0000   24.69    0.00
     59   47.10  218.61  238.20     -7.85     -4.41       0     1   9624.4   9470.5  -82.23    0.00    0.14    -13110    77.9538   13.15    0.00
     60  138.04   67.36   40.04     28.34     -3.82       0     1   9624.4   9470.5  -82.23    0.00    0.81    -13102   100.0000   11.34    0.00
     61  334.92   46.76  210.84     27.73     19.92       0     1   9624.4   9470.5  -82.23    0.00    0.14    -13155   100.0000    8.56    0.00
     62   41.88  259.20   87.31      7.85     54.80       0     1   9624.4   9470.5  -82.23    0.00   36.81    -13102   100.0000    7.96    0.00
     63   77.33  187.67   61.32      8.70    -13.38       0     1   9624.4   9470.5  -82.23    0.00    2.42    -13113    95.3329   14.18    0.00
     64  156.02   59.89  -16.85     13.82    -24.32       0     1   9624.4   9470.5  -82.23    0.00    0.01    -13133   100.0000   18.08    0.00
     65  234.89  222.98   -9.62     18.16     24.08       0     1   9624.4   9470.5  -82.23    0.00   15.08    -13121   100.0000   12.26    0.00
     66  280.61  241.92  102.85      2.28     -5.96       0     1   9624.4   9470.5  -82.23    0.00   26.24    -13147   100.0000   12.25    0.00
     67  286.73  219.55    1.52     -3.94    -19.51       0     1   9624.4   9470.5  -82.23    0.00    2.47    -13079   100.0000   13.42    0.00
     68  228.45   30.90  244.62      7.00     45.06       0     1   9624.4   9470.5  -82.23    0.00   85.26    -13064   100.0000   13.18    0.00
     69  200.81   60.22  246.13    -17.26      9.99       0     1   9624.4   9470.5  -82.23    0.00    2.04    -13100   100.0000   14.61    0.00
     70  315.04   49.50  343.88      4.74     16.95       0     1   9624.4   9470.5  -82.23    0.00    1.69    -13098   100.0000   20.01    0.00
     71  264.18   57.88  345.87     28.06     18.76       0     1   9624.4   9470.5  -82.23    0.00    0.26    -13094    72.7845   18.31    0.00
     72  261.08   60.26  -20.10     -9.98     -0.50       0     1   9935.5   9867.9  -75.21    0.00    1.36    -13123    63.1458   23.98    0.00
     73  126.15   55.33    1.28    -12.17    -11.96       0     1   9935.5   9867.9  -75.21    0.00    0.75    -13102   100.0000   19.35    0.00
     74   28.51  238.32  205.11      9.08     12.49       0     1   9935.5   9867.9  -75.21    0.00    0.00    -13218    74.0931   14.84    0.00
     75  310.51   48.14   91.86     -1.35      8.97       0     1   9935.5   9867.9  -75.21    0.00    4.28    -13098   100.0000   14.71    0.00
     76  122.28   55.55    1.23     -2.54     12.49       0     1   9935.5   9867.9  -75.21    0.00   26.70    -13068    87.1636   20.99    0.00
     77  268.20  103.69  297.48    -20.32     -4.85       0     1   9935.5   9867.9  -75.21    0.00   98.30    -13094    63.5228   24.16    0.00
     78   57.56   59.65   -6.01     21.37      0.24       0     1   9935.5   9867.9  -75.21    0.00    0.00    -13183    70.6450   19.38    0.00
     79  367.20   70.66    2.16     16.99     -5.18       0     1   9935.5   9867.9  -75.21    0.00    0.70    -13112    61.7818   23.75    0.00
     80    8.75  206.61   70.56    -17.33     -9.27       0     1   9935.5   9867.9  -75.21    0.00   99.98    -13119    74.8015   24.04    0.00
     81  233.69   81.20  299.99      5.66     16.96       0     1   9935.5   9867.9  -75.21    0.00   94.88    -13100    80.6323   15.39    0.00
     82   81.32   65.79   -0.48     -0.66     -2.71       0     1   9935.5   9867.9  -75.21    0.00    0.01    -13102    82.2403   23.12    0.00
     83  309.47   71.03  346.75     -1.48      1.77       0     1   9935.5   9867.9  -75.21    0.00    0.51    -13128   100.0000   19.87    0.00
     84   62.48   46.05  280.57    -19.42     -0.12       0     1   9935.5   9867.9  -75.21    0.00    1.39    -13152    98.0740   14.85    0.00
     85  274.80   63.08  338.31    -24.52     20.98       0     1   9935.5   9867.9  -75.21    0.00   52.94    -13112    81.5756   17.36    0.00
     86  259.63   73.06  -10.67    -17.17    -24.70       0     1   9935.5   9867.9  -75.21    0.00    0.46    -13205   100.0000   13.82    0.00
     87  135.66   59.01  347.88      4.39      4.65       0     1   9935.5   9867.9  -75.21    0.00    0.00    -13100    91.1748   17.73    0.00
     88  172.95   62.58   -4.51    -17.72     15.82       0     1   9935.5   9867.9  -75.21    0.00    0.02    -13119   100.0000   17.15    0.00
     89  253.38   44.31   -6.02    -25.10    -17.53       0     1   9935.5   9867.9  -75.21    0.00   30.12    -13121    93.8157   12.87    0.00
     90  309.20   61.87  -13.51     20.61      0.09       0     1   9935.5   9867.9  -75.21    0.00    0.00    -13136    76.1134   18.89    0.00
     91  216.68  219.41  278.17     22.50     -1.79       0     1   9935.5   9867.9  -75.21    0.00    0.00    -13085   100.0000   13.59    0.00
     92  319.21   74.32    9.02    -14.55      8.63       0     1   9935.5   9867.9  -75.21    0.00   19.75    -13093    82.2183   22.50    0.00
     93  180.36  265.30  146.38     -5.53      4.89       0     1   9935.5   9867.9  -75.21    0.00   45.80    -13069   100.0000   14.79    0.00
     94  182.30   28.13   20.30     -0.06     31.38       0     1   9935.5   9867.9  -75.21    0.00   99.86    -13099   100.0000   13.23    0.00
     95  178.68   87.76    7.45      9.54    -11.64       0     1   9935.5   9867.9  -75.21    0.00   97.82    -13140    90.9788   15.21    0.00
     96  321.98  228.59  193.24      6.55      7.33       0     1   9935.5   9867.9  -75.21    0.00    5.97    -13101    78.2232   13.50    0.00
     97  252.71   67.05  -11.90      2.04     -0.28       0     1   9935.5   9867.9  -75.21    0.00   63.11    -13084    90.1782   19.90    0.00
     98  260.88  218.17   73.69    -29.51     -7.60       0     1   9935.5   9867.9  -75.21    0.00    3.27    -13114    95.9072   11.02    0.00
     99  333.04  272.11   59.95      9.92     -2.78       0     1   9935.5   9867.9  -75.21    0.00    4.47    -13098   100.0000   17.78    0.00
    100   96.50  269.84  277.88    -21.77     -8.78       0     1   9935.5   9867.9  -75.21    0.00    0.01    -13143    91.8983   15.69    0.00
    101   21.66   85.81   33.72      4.14      2.16       0     1   9935.5   9867.9  -75.21    0.00    0.00    -13142   100.0000   14.01    0.00
    102  148.78   99.40  318.77     -2.16     11.59       0     1   9935.5   9867.9  -75.21    0.00   31.44    -13121    96.9116   13.52    0.00
    103  197.64   57.81  347.65      4.53    -18.49       0     1   9935.5   9867.9  -75.21    0.00    0.42    -13108    95.5004   21.81    0.00
    104  308.78  201.48  182.34      7.14      4.40       0     1   9935.5   9867.9  -75.21    0.00    6.80    -13163    99.6075   20.61    0.00
    105  231.35  270.32  278.91     12.14      3.91       0     1   9935.5   9867.9  -75.21    0.00   97.63    -13117    67.5795   23.41    0.00
    106   38.30   71.75   10.29    -14.98      1.03       0     1   9935.5   9867.9  -75.21    0.00    0.69    -13082    98.7200   15.77    0.00
    107  121.21   31.79  276.34      1.71     33.49       0     1   9935.5   9867.9  -75.21    0.00    1.30    -13091   100.0000   12.44    0.00
    108  171.89   65.83  163.26     15.28     28.58       0     1   9935.5   9867.9  -75.21    0.00    0.15    -13131    64.7070   16.28    0.00
    109  260.65   66.58   -5.72    -12.30    -13.12       0     1   9935.5   9867.9  -75.21    0.00    0.93    -13100   100.0000   21.16    0.00
    110  248.43   53.19  349.32    -14.30    -18.56       0     1   9935.5   9867.9  -75.21    0.00    0.09    -13144    79.3184   16.28    0.00
    111  202.05  275.93  255.19     -2.63     18.72       0     1   9935.5   9867.9  -75.21    0.00    8.39    -13134   100.0000   12.50    0.00
    112   45.46   67.00    2.45      3.52    -25.37       0     1   9935.5   9867.9  -75.21    0.00    3.80    -13092   100.0000   22.00    0.00
    113   29.29   88.14  111.79    -20.28      1.42       0     1   9935.5   9867.9  -75.21    0.00   99.91    -13089    85.5751   22.91    0.00
    114  231.75   50.31   -2.30      1.07     20.29       0     1   9935.5   9867.9  -75.21    0.00    4.01    -13094   100.0000   17.46    0.00
    115  310.30   67.68  -11.88     -8.43      3.38       0     1   9935.5   9867.9  -75.21    0.00    7.41    -13098   100.0000   18.33    0.00
    116  174.32   67.62    6.25     16.41    -21.50       0     1   9935.5   9867.9  -75.21    0.00   91.25    -13102   100.0000   22.63    0.00
    117  150.09   50.33  359.41     -1.41     -7.10       0     1   9935.5   9867.9  -75.21    0.00    1.89    -13136    93.0850   23.02    0.00
    118  275.72   65.80  -23.38      5.38    -19.70       0     1   9935.5   9867.9  -75.21    0.00    0.19    -13142    85.3351   20.42    0.00
    119  355.82   74.80   -2.26    -22.12     -9.27       0     1   9935.5   9867.9  -75.21    0.00    0.27    -13111   100.0000   17.58    0.00
    120  337.91  222.91   -3.95     21.93      5.37       0     1   9935.5   9867.9  -75.21    0.00    0.01    -13215   100.0000   13.70    0.00
    121   52.79   63.58  207.98      3.39    -19.15       0     1   9935.5   9867.9  -75.21    0.00    5.12    -13110   100.0000   13.30    0.00
    122   63.02   63.93    2.52     -3.01     -9.35       0     1  11506.2  11410.9   71.60    0.00   59.18    -13086    68.2256   23.00    0.00
    123   88.98   69.68   17.39     -6.80    -13.33       0     1  11506.2  11410.9   71.60    0.00    0.00    -13183    74.0262   21.26    0.00
    124  164.96   54.62    8.53     20.33    -22.20       0     1  11506.2  11410.9   71.60    0.00   73.96    -13187   100.0000   21.57    0.00
    125   95.36  274.46  275.21     36.66     40.93       0     1  11506.2  11410.9   71.60    0.00   38.28    -13179   100.0000   18.17    0.00
    126  277.82   51.29  -16.03    -21.29     -5.50       0     1  11506.2  11410.9   71.60    0.00    3.26    -13114   100.0000   19.52    0.00
    127   93.25  278.72  327.60    -13.01     -6.96       0     1  11506.2  11410.9   71.60    0.00    2.79    -13081   100.0000   15.57    0.00
    128  148.82   66.95    9.54     31.57     -7.36       0     1  11506.2  11410.9   71.60    0.00   99.98    -13121    88.9844   18.07    0.00
    129  311.12   68.64   13.63    -21.38     -2.98       0     1  11506.2  11410.9   71.60    0.00   85.98    -13079    90.1687   19.33    0.00
    130  230.58   62.79    9.09     -8.33    -33.80       0     1  11506.2  11410.9   71.60    0.00    4.51    -13387   100.0000   16.75    0.00
    131  335.90   69.15   25.57    -10.81     14.42       0     1  11506.2  11410.9   71.60    0.00   99.97    -13240    89.9530   19.07    0.00
    132  351.97   70.62  347.00      4.13      3.10       0     1  11506.2  11410.9   71.60    0.00    0.01    -13117    80.2199   16.83    0.00
    133   69.52   69.02  -14.13      4.17    -22.02       0     1  11506.2  11410.9   71.60    0.00    0.01    -13109    99.9996   18.68    0.00
    134  154.03  245.29  159.50     18.42     -7.82       0     1  11506.2  11410.9   71.60    0.00    0.62    -13103    64.4773   14.08    0.00
    135   78.47   71.31   -0.73     38.92    -23.05       0     1  11506.2  11410.9   71.60    0.00    0.03    -13094    80.6282   17.01    0.00
    136  263.48   63.11   -8.39    -13.24      0.14       0     1  11506.2  11410.9   71.60    0.00    0.14    -13164    64.5588   21.34    0.00
    137  278.12  204.22  159.70     16.61    -16.74       0     1  11506.2  11410.9   71.60    0.00   95.26    -13118    71.6628   19.43    0.00
    138  124.64   65.79  -14.62     -4.35      6.40       0     1  11506.2  11410.9   71.60    0.00   17.08    -13122    99.8251   19.85    0.00
    139  235.80   57.54    1.80     -1.47     -5.90       0     1  11506.2  11410.9   71.60    0.00   59.96    -13123   100.0000   18.05    0.00
    140  164.86   63.61  357.27    -22.51     -1.44       0     1  11506.2  11410.9   71.60    0.00    4.71    -13159   100.0000   20.31    0.00
    141  111.27   62.53   -5.98      2.66     16.42       0     1  11506.2  11410.9   71.60    0.00    1.15    -13108    79.8573   20.32    0.00
    142  192.26   61.66    6.00     13.43    -19.01       0     1  11506.2  11410.9   71.60    0.00    1.58    -13090   100.0000   18.58    0.00
    143   70.35   65.52  -13.61      7.94    -16.33       0     1  11506.2  11410.9   71.60    0.00    0.99    -13117    99.3623   21.39    0.00
    144  238.41   63.14   -0.22    -20.46     -1.82       0     1  11506.2  11410.9   71.60    0.00   32.90    -13129    98.2594   18.69    0.00
    145   86.09  237.39  -22.67     13.25    -23.61       0     1  11506.2  11410.9   71.60    0.00   27.06    -13102   100.0000   11.68    0.00
    146   30.79  214.41  167.98    -22.53     21.56       0     1  11506.2  11410.9   71.60    0.00   95.41    -13115    95.6446   24.29    0.00
    147  363.13  251.34  194.72    -11.88     -7.85       0     1  11506.2  11410.9   71.60    0.00   69.94    -13125    78.1301   14.79    0.00
    148  355.61   68.04  -19.17     21.38     -2.61       0     1  11506.2  11410.9   71.60    0.00   44.18    -13091    84.6171   18.78    0.00
    149  221.20   50.94   -3.36    -13.02     18.27       0     1  11506.2  11410.9   71.60    0.00    0.19    -13091   100.0000   15.48    0.00
    150   43.24   63.60  339.05      1.34     26.39       0     1  11506.2  11410.9   71.60    0.00    0.02    -13126   100.0000   16.62    0.00
    151  293.29   64.42  -11.71    -13.84     17.86       0     1  11506.2  11410.9   71.60    0.00    0.00    -13129   100.0000   22.41    0.00
    152  183.36   62.30  358.55     11.47      7.10       0     1  11506.2  11410.9   71.60    0.00    0.18    -13110   100.0000   20.53    0.00
    153   44.31   84.94  152.39      7.79      0.28       0     1  11506.2  11410.9   71.60    0.00    5.01    -13080    97.5456   13.42    0.00
    154   43.21  249.75  121.74      9.49     -9.75       0     1  11506.2  11410.9   71.60    0.00   98.09    -13091    96.9180   13.78    0.00
    155  187.58   88.33   11.82     -2.59      6.98       0     1  11506.2  11410.9   71.60    0.00   90.53    -13305   100.0000   14.06    0.00
    156  195.41   71.05   -0.62    -41.69      8.63       0     1  11506.2  11410.9   71.60    0.00   86.84    -13144   100.0000   15.05    0.00
    157  238.39  241.03  306.47      3.24    -23.68       0     1  11506.2  11410.9   71.60    0.00   36.31    -13083   100.0000   13.72    0.00
    158  352.90   67.19   17.52    -13.57      7.30       0     1  11506.2  11410.9   71.60    0.00    0.45    -13102   100.0000   20.04    0.00
    159  336.14   70.12  349.26     -3.62     10.65       0     1  11506.2  11410.9   71.60    0.00   91.14    -13136   100.0000   19.77    0.00
    160  323.28  209.66  196.98    -49.03     27.92       0     1  11506.2  11410.9   71.60    0.00   98.18    -13131    99.9441   10.96    0.00
    161  269.87   71.70    2.28     14.75    -18.65       0     1  11647.6  11502.5  -75.24    0.00    0.02    -13118    62.5173   22.00    0.00
    162  292.00  259.66  173.81    -13.25    -32.10       0     1  11647.6  11502.5  -75.24    0.00    0.00    -13172    77.1384   13.30    0.00
    163  346.19   65.29    4.06     12.68     23.01       0     1  11647.6  11502.5  -75.24    0.00    0.07    -13172    74.7384   23.11    0.00
    164  176.09  203.10   81.34     -6.68     10.48       0     1  11647.6  11502.5  -75.24    0.00   61.65    -13117    78.1972   22.17    0.00
    165  270.00   41.81  250.48    -25.74     -8.52       0     1  11647.6  11502.5  -75.24    0.00   18.36    -13142    74.7843   16.02    0.00
    166  364.34  209.08   61.14     -8.82    -10.87       0     1  11647.6  11502.5  -75.24    0.00    3.77    -13097    52.6432   17.80    0.00
    167  117.41  258.56  287.12     -6.18      5.73       0     1  11647.6  11502.5  -75.24    0.00  100.00    -13148    67.8596   28.26    0.00
    168   58.04   51.86   -5.86    -11.07    -31.12       0     1  11647.6  11502.5  -75.24    0.00    0.05    -13116   100.0000   21.94    0.00
    169   89.12   49.91   -9.16      0.71      5.71       0     1  11647.6  11502.5  -75.24    0.00    0.01    -13094    60.4150   16.07    0.00
    170  199.86   70.04   -4.67      7.07      1.71       0     1  11647.6  11502.5  -75.24    0.00    0.01    -13079    94.4853   18.16    0.00
    171  205.06  223.62  163.95      3.03     18.84       0     1  11647.6  11502.5  -75.24    0.00    0.07    -13180    79.1559   14.08    0.00
    172  100.48   54.53   -2.44    -29.25    -44.06       0     1  11647.6  11502.5  -75.24    0.00    0.01    -13104   100.0000   12.44    0.00
    173  333.27   64.75   13.73    -15.70      5.10       0     1  11647.6  11502.5  -75.24    0.00    0.97    -13100   100.0000   21.37    0.00
    174  103.80   64.90   -4.28      4.37    -26.54       0     1  11647.6  11502.5  -75.24    0.00    6.51    -13142   100.0000   18.72    0.00
    175  134.59   62.22   -8.21    -16.42     -5.40       0     1  11647.6  11502.5  -75.24    0.00    1.31    -13078   100.0000   19.64    0.00
    176  104.16  206.69   54.42     11.77      8.49       0     1  11647.6  11502.5  -75.24    0.00  100.00    -13160    71.8617   22.30    0.00
    177  315.75   60.96   -7.67      4.34      0.55       0     1  11647.6  11502.5  -75.24    0.00   89.40    -13097   100.0000   20.06    0.00
    178  305.49  232.13  245.90      3.35      2.83       0     1  11647.6  11502.5  -75.24    0.00    9.90    -13154   100.0000   13.39    0.00
    179   60.07   62.59   -2.26     21.71     -4.72       0     1  11647.6  11502.5  -75.24    0.00    2.19    -13123    98.5560   23.12    0.00
    180  275.08   24.35   73.90    -16.87    -12.21       0     1  11647.6  11502.5  -75.24    0.00    0.37    -13142    87.5425   12.27    0.00
    181    8.72   60.05    1.83     19.54     24.93       0     1  11647.6  11502.5  -75.24    0.00   19.32    -13092   100.0000   17.25    0.00
    182  131.35   93.88  213.04    -16.37    -25.31       0     1  11647.6  11502.5  -75.24    0.00    1.51    -13108   100.0000   13.18    0.00
    183  194.71  176.28  163.56      3.21     -4.87       0     1  11647.6  11502.5  -75.24    0.00   46.99    -13105    85.3821   15.25    0.00
    184  333.78   59.47  326.64    -23.64     14.20       0     1  11647.6  11502.5  -75.24    0.00    0.26    -13159    92.5448   20.68    0.00
    185   31.01  290.09  174.97      2.20    -13.34       0     1  11647.6  11502.5  -75.24    0.00    1.28    -13120    91.3049   18.79    0.00
    186  289.14  246.82  286.19      6.02    -19.78       0     1  11647.6  11502.5  -75.24    0.00   53.01    -13106    92.1025   20.97    0.00
    187  123.69  243.42   57.62      1.54     -4.83       0     1  11647.6  11502.5  -75.24    0.00   71.10    -13110   100.0000   14.66    0.00
    188  170.89   80.60    8.94      3.90     11.46       0     1  11647.6  11502.5  -75.24    0.00    0.01    -13128    63.1897   15.68    0.00
    189  219.51   70.29   -8.11      0.36      2.79       0     1  11647.6  11502.5  -75.24    0.00    1.75    -13135    85.0376   21.52    0.00
    190  111.78  201.70   50.51     -5.37     27.14       0     1  11647.6  11502.5  -75.24    0.00  100.00    -13123    88.7051   23.15    0.00
    191  236.18   72.17   16.58    -13.84      3.54       0     1  11647.6  11502.5  -75.24    0.00    6.09    -13073   100.0000   15.71    0.00
    192  250.59  193.54  209.99      0.73     40.40       0     1  11647.6  11502.5  -75.24    0.00    2.35    -13135    73.7661   18.66    0.00
    193  337.88  230.42  231.87     -1.40    -14.27       0     1  11647.6  11502.5  -75.24    0.00    2.49    -13247    77.4719   15.93    0.00
    194   76.85   57.87   -8.20     -4.86    -10.81       0     1  11647.6  11502.5  -75.24    0.00    0.13    -13104   100.0000   22.06    0.00
    195  148.13   61.75  -17.39     -5.91      0.53       0     1  11647.6  11502.5  -75.24    0.00    0.19    -13083   100.0000   20.70    0.00
    196  186.67   70.29  347.80     -8.86      8.97       0     1  11647.6  11502.5  -75.24    0.00   11.06    -13122    81.4614   18.29    0.00
    197   55.49   51.10   -4.41     19.32     25.09       0     1  11647.6  11502.5  -75.24    0.00    0.45    -13123   100.0000   17.58    0.00
    198  256.29  257.96  286.25     23.52     -4.13       0     1  11647.6  11502.5  -75.24    0.00   99.66    -13086    88.0454   19.10    0.00
    199  236.57   72.65   11.46     -7.19      1.35       0     1  11647.6  11502.5  -75.24    0.00    2.54    -13150    93.3246   20.29    0.00
    200  104.01  200.90  164.21    -19.81    -14.96       0     1  11647.6  11502.5  -75.24    0.00    0.05    -13127    76.7808   19.36    0.00
    201  188.90  254.55  212.67     -1.47     21.89       0     1  11647.6  11502.5  -75.24    0.00    4.66    -13163   100.0000   12.77    0.00
    202  248.03   65.71   -9.17     20.07     14.88       0     1  11647.6  11502.5  -75.24    0.00    0.73    -13125    96.7253   19.88    0.00
    203  160.93   55.58  320.40    -34.44     -2.65       0     1  11647.6  11502.5  -75.24    0.00   11.22    -13132   100.0000   12.95    0.00
    204  321.09   60.78  -16.54     24.04     -9.57       0     1  11884.7  11864.4   42.15    0.00    0.01    -13136    68.6571   20.77    0.00
    205  354.42   95.04  182.00     10.90      7.84       0     1  11884.7  11864.4   42.15    0.00   59.53    -13103    60.3680   16.10    0.00
    206   44.69   69.77   12.70     -7.10     14.28       0     1  11884.7  11864.4   42.15    0.00   83.43    -13102    72.1674   20.32    0.00
    207   37.00   74.39    2.33      2.79     11.79       0     1  11884.7  11864.4   42.15    0.00    0.40    -13072    72.9507   18.79    0.00
    208  295.74   56.60  115.94    -11.59    -13.11       0     1  11884.7  11864.4   42.15    0.00   90.46    -13107    66.6610   12.55    0.00
    209  278.84   93.99   88.00     14.29      0.37       0     1  11884.7  11864.4   42.15    0.00   99.87    -13142    57.1849   25.20    0.00
    210  321.56  209.82   77.47     -4.66    -18.33       0     1  11884.7  11864.4   42.15    0.00  100.00    -13127    56.2712   26.00    0.00
    211  171.75   52.58  334.20    -13.09     -2.59       0     1  11884.7  11864.4   42.15    0.00    6.92    -13123    60.3007   18.85    0.00
    212  260.11   61.08  -22.61      3.74      0.07       0     1  11884.7  11864.4   42.15    0.00   12.40    -13102    81.5138   22.79    0.00
    213  100.11   54.31  362.37     24.85     12.17       0     1  11884.7  11864.4   42.15    0.00    0.01    -13124    72.4034   15.64    0.00
    214   71.53  239.34  111.74     -9.51     -2.35       0     1  11884.7  11864.4   42.15    0.00   97.15    -13114    80.9362   15.00    0.00
    215  146.08   48.18    6.38    -15.29     -8.40       0     1  11884.7  11864.4   42.15    0.00    0.66    -13151    79.9357   18.70    0.00
    216  222.50   63.21    7.04      4.37    -13.33       0     1  11884.7  11864.4   42.15    0.00   64.79    -13118    84.2729   19.90    0.00
    217  321.04   67.66   22.21      6.53      0.65       0     1  11884.7  11864.4   42.15    0.00   16.65    -13132    75.7466   21.26    0.00
    218  220.85   37.59   78.38     25.38     14.27       0     1  11884.7  11864.4   42.15    0.00    2.11    -13135    77.4768   13.27    0.00
    219   79.48   63.79    7.24     -6.21     15.16       0     1  11884.7  11864.4   42.15    0.00   17.23    -13255   100.0000   20.08    0.00
    220  278.96   71.89  341.92     -8.88     -5.85       0     1  11884.7  11864.4   42.15    0.00    0.17    -13145    56.7197   16.87    0.00
    221  156.67   66.28  -18.51    -14.20      2.38       0     1  11884.7  11864.4   42.15    0.00   62.75    -13219   100.0000   18.20    0.00
    222  134.40  269.90  240.52     28.41     23.93       0     1  11884.7  11864.4   42.15    0.00   40.07    -13143    95.9893   13.87    0.00
    223  285.22  249.63  287.26     19.01    -33.16       0     1  11884.7  11864.4   42.15    0.00   99.76    -13114    76.1789   22.61    0.00
    224  102.73   53.06  -19.25     -3.78    -20.28       0     1  11884.7  11864.4   42.15    0.00    0.02    -13136    63.2989   25.37    0.00
    225  306.29  213.09   53.69     -9.54    -17.80       0     1  11884.7  11864.4   42.15    0.00   99.98    -13183   100.0000   18.92    0.00
    226  163.76  233.93  282.41     18.91     21.42       0     1  11884.7  11864.4   42.15    0.00   78.93    -13122    80.4063   24.58    0.00
    227   16.76  219.32 -188.90      8.81    -17.17       0     1  11884.7  11864.4   42.15    0.00   99.29    -13148    58.5766   24.52    0.00
    228  170.15   54.42   -8.95     17.08      8.36       0     1  11884.7  11864.4   42.15    0.00   35.13    -13090    93.2826   19.37    0.00
    229  198.70   53.44  337.56      4.22     15.57       0     1  11884.7  11864.4   42.15    0.00   17.48    -13150    71.1996   16.67    0.00
    230  135.34   55.28   -1.17     -2.03    -47.62       0     1  11884.7  11864.4   42.15    0.00    0.00    -13100   100.0000   18.02    0.00
    231  351.69   91.02  153.87     -8.59    -24.01       0     1  11884.7  11864.4   42.15    0.00   99.71    -13160    94.9002   14.97    0.00
    232  151.75  239.49  291.33     -0.10    -30.76       0     1  11884.7  11864.4   42.15    0.00  100.00    -13111   100.0000   27.69    0.00
    233  289.41  255.76  287.91     15.05    -14.36       0     1  11884.7  11864.4   42.15    0.00  100.00    -13169   100.0000   23.18    0.00
    234  159.72   58.52  320.02     23.37     -2.76       0     1  11884.7  11864.4   42.15    0.00   61.28    -13079    94.3363   13.89    0.00
    235  103.26   55.26   -0.47     -6.23    -18.72       0     1  11884.7  11864.4   42.15    0.00    1.60    -13079   100.0000   21.30    0.00
    236   87.39  219.34  245.52     -7.59      0.42       0     1  11884.7  11864.4   42.15    0.00   98.86    -13175   100.0000   15.51    0.00
    237  158.20   58.62   -4.08      8.52     -5.26       0     1  11884.7  11864.4   42.15    0.00    2.24    -13088   100.0000   20.19    0.00
    238   79.44   56.32   -1.89     17.24     -8.19       0     1  11884.7  11864.4   42.15    0.00    1.09    -13132   100.0000   22.51    0.00
    239   88.02   59.01   -8.05     20.01     -1.92       0     1  11884.7  11864.4   42.15    0.00    0.16    -13084   100.0000   21.40    0.00
    240   19.28   66.06   11.51     14.93      4.06       0     1  11884.7  11864.4   42.15    0.00   93.29    -13153   100.0000   20.61    0.00
    241  195.25   56.97  -19.16    -13.80      6.92       0     1  11884.7  11864.4   42.15    0.00    1.03    -13159   100.0000   20.54    0.00
    242   19.82  250.79  281.02    -13.29     20.16       0     1  11884.7  11864.4   42.15    0.00  100.00    -13149    89.9512   22.16    0.00
    243   61.58  222.80   34.56      9.08     13.63       0     1  11884.7  11864.4   42.15    0.00   71.75    -13082   100.0000   15.00    0.00
    244  111.04  216.75  127.79    -12.14     13.80       0     1  11884.7  11864.4   42.15    0.00   21.13    -13110    99.4945   13.27    0.00
    245  140.45   54.81   87.54      0.42     -0.59       0     1  11884.7  11864.4   42.15    0.00   51.46    -13173   100.0000   14.50    0.00
    246   82.30   65.62    3.32     16.27     16.27       0     1  11884.7  11864.4   42.15    0.00    0.01    -13156    73.4553   22.75    0.00
    247  265.28  258.15  346.74     -6.62    -20.19       0     1  11884.7  11864.4   42.15    0.00    0.48    -13091   100.0000   10.42    0.00
    248   20.12   61.25  201.97     37.98     21.86       0     1  11884.7  11864.4   42.15    0.00    0.61    -13095   100.0000   12.16    0.00
    249  172.81   56.68   -4.66    -16.59    -10.49       0     1  11884.7  11864.4   42.15    0.00   53.23    -13139    87.3824   17.54    0.00
    250  132.45   42.91   -9.33     -9.46    -28.77       0     1  11884.7  11864.4   42.15    0.00    0.00    -13148   100.0000   16.43    0.00
    251  325.70  216.68  259.66    -10.82    -17.93       0     1  11884.7  11864.4   42.15    0.00   99.97    -13155   100.0000   17.98    0.00
    252  189.59   54.99   -3.99    -13.63    -13.27       0     1  11884.7  11864.4   42.15    0.00    0.05    -13112   100.0000   17.13    0.00
    253  172.56  233.97  219.61     -0.34     13.30       0     1  11884.7  11864.4   42.15    0.00    0.94    -13098   100.0000   12.32    0.00
    254  197.82   58.56   30.46      3.41     16.79       0     1  11884.7  11864.4   42.15    0.00  100.00    -13090   100.0000   19.14    0.00
    255  290.01   95.49  182.03     -5.82     -6.47       0     1  11884.7  11864.4   42.15    0.00    0.58    -13088   100.0000   13.00    0.00
    256  310.73  198.90   57.60     22.26      6.52       0     1  13376.8  13216.6   58.98    0.00   10.96    -13104    97.9037   13.05    0.00
    257  238.67  219.97   69.35     -0.94     -4.26       0     1  13417.6  13366.4  -28.79    0.00    0.08    -13094    54.1192   23.95    0.00
    258  109.77   96.79  268.23     15.12    -40.43       0     1  13417.6  13366.4  -28.79    0.00   26.24    -13106   100.0000   10.83    0.00
    259   46.14   85.29  225.16     11.22      0.09       0     1  13417.6  13366.4  -28.79    0.00    0.21    -13185    60.9004   18.79    0.00
    260  168.79   63.15  340.71     31.98     -0.55       0     1  13417.6  13366.4  -28.79    0.00    3.70    -13092   100.0000   19.57    0.00
    261  336.09   58.78    0.11     -0.66      1.35       0     1  13417.6  13366.4  -28.79    0.00   19.91    -13078    98.7906   17.66    0.00
    262  181.70  213.34  171.96    -23.03     12.50       0     1  13417.6  13366.4  -28.79    0.00   98.74    -13088    78.6766   19.50    0.00
    263  273.34    8.57   20.76     -3.39     -4.37       0     1  13417.6  13366.4  -28.79    0.00    0.58    -13112   100.0000   13.14    0.00
    264  256.71   71.37  356.62    -17.93      4.31       0     1  13417.6  13366.4  -28.79    0.00   38.60    -13086    83.9902   15.66    0.00
    265  275.54   69.99    2.38    -21.87     36.12       0     1  13417.6  13366.4  -28.79    0.00    0.08    -13134   100.0000   15.58    0.00
    266   27.95  269.08   58.48      8.06     19.80       0     1  13417.6  13366.4  -28.79    0.00    0.00    -13103    75.9566   14.31    0.00
    267   79.92   61.53   -8.07     20.93     15.26       0     1  13417.6  13366.4  -28.79    0.00    0.49    -13130    73.9329   15.49    0.00
    268  308.71  109.80  114.98     50.39      9.57       0     1  13417.6  13366.4  -28.79    0.00   99.98    -13095   100.0000   16.86    0.00
    269   40.37   14.38   48.06     52.54     16.14       0     1  13417.6  13366.4  -28.79    0.00    0.83    -13252   100.0000    8.88    0.00
    270  128.50   51.86    2.39      4.13      3.49       0     1  13713.3  13688.6  -14.18    0.00    0.06    -13104    70.0028   16.47    0.00
    271  237.52   52.83  -28.19      1.50     -1.67       0     1  13713.3  13688.6  -14.18    0.00    5.81    -13165    90.6610   18.33    0.00
    272  108.10  212.90  313.44     13.26    -39.13       0     1  13713.3  13688.6  -14.18    0.00   99.66    -13115   100.0000   17.55    0.00
    273  150.14  230.81   63.36     23.79     10.52       0     1  13713.3  13688.6  -14.18    0.00   15.22    -13211   100.0000   14.55    0.00
    274  245.77   71.57  346.79    -43.20     14.59       0     1  13713.3  13688.6  -14.18    0.00    0.01    -13102    91.5479   13.69    0.00
    275  295.15   73.48   -9.82    -17.24     -0.95       0     1  13713.3  13688.6  -14.18    0.00   14.46    -13091    64.8101   17.60    0.00
    276  100.84   54.91   12.26      6.88    -10.25       0     1  13713.3  13688.6  -14.18    0.00    1.22    -13117    69.6169   21.38    0.00
    277   89.85  -10.30  -97.84    -12.24     15.57       0     1  13713.3  13688.6  -14.18    0.00    3.61    -13106    67.8059   14.80    0.00
    278  308.84   53.09  348.06    -10.45     31.87       0     1  13713.3  13688.6  -14.18    0.00   17.07    -13182   100.0000   16.26    0.00
    279  338.29   76.33  356.57     -5.55     -5.61       0     1  13713.3  13688.6  -14.18    0.00    1.06    -13124    98.7781   17.65    0.00
    280  179.47   49.22  -15.50     -3.21     -5.06       0     1  13713.3  13688.6  -14.18    0.00    0.05    -13099    94.7470   21.32    0.00
    281  113.08   57.88   27.71      7.20     -7.23       0     1  13713.3  13688.6  -14.18    0.00   21.66    -13100    76.6918   17.14    0.00
    282   49.79   67.37   11.26     15.00     23.73       0     1  13713.3  13688.6  -14.18    0.00    0.11    -13096   100.0000   18.30    0.00
    283  200.87  232.32  133.25      1.78      5.42       0     1  13713.3  13688.6  -14.18    0.00   51.81    -13081   100.0000   17.01    0.00
    284  105.85  224.67  272.37     39.07    -17.09       0     1  13713.3  13688.6  -14.18    0.00   66.78    -13106   100.0000    8.66    0.00
    285  132.29  252.82  117.38     28.76     -0.69       0     1  13713.3  13688.6  -14.18    0.00    0.10    -13089   100.0000   12.54    0.00
    286   17.63  225.31   21.87     -4.89     15.00       0     1  15698.4  15626.1   63.80    0.00   97.72    -13249    59.5052   15.90    0.00
    287   99.18   72.18    6.90    -12.44     -5.34       0     1  15698.4  15626.1   63.80    0.00    2.20    -13087    68.4391   19.85    0.00
    288  228.82  201.54   56.70     -7.68     10.58       0     1  15698.4  15626.1   63.80    0.00  100.00    -13125    59.0776   28.99    0.00
    289   61.45   64.64  351.41     -1.91      1.22       0     1  15698.4  15626.1   63.80    0.00    0.58    -13150    70.5396   19.83    0.00
    290  360.03   54.57  -12.65     12.95     -8.85       0     1  15698.4  15626.1   63.80    0.00    0.07    -13104    51.1399   19.88    0.00
    291   18.35   67.06   -3.08     -0.73      8.65       0     1  15698.4  15626.1   63.80    0.00    6.07    -13093    71.4535   23.64    0.00
    292  306.30  251.75  276.23    -15.80      9.21       0     1  15698.4  15626.1   63.80    0.00  100.00    -13166    77.5743   25.13    0.00
    293  277.99  203.54   75.72    -12.36     14.87       0     1  15698.4  15626.1   63.80    0.00  100.00    -13135    72.7962   23.91    0.00
    294   19.76   50.62    2.78     -7.74      8.11       0     1  15698.4  15626.1   63.80    0.00   19.35    -13054    84.9742   17.61    0.00
    295  320.80   66.22   18.46     17.73      2.40       0     1  15698.4  15626.1   63.80    0.00   38.41    -13097   100.0000   18.71    0.00
    296  351.72   68.11   -5.21    -11.20      0.84       0     1  15698.4  15626.1   63.80    0.00   96.04    -13167    77.9347   21.44    0.00
    297  122.54   51.68   -3.30     23.52      5.10       0     1  15698.4  15626.1   63.80    0.00    0.01    -13157    79.0922   16.77    0.00
    298  297.39   65.31   -1.28    -30.37     -2.75       0     1  15698.4  15626.1   63.80    0.00   23.69    -13111    68.0000   18.31    0.00
    299  102.24   61.74   25.10     -1.75    -26.78       0     1  15698.4  15626.1   63.80    0.00   82.45    -13088    69.8521   18.05    0.00
    300  163.49  287.61  161.94     -0.52     -2.68       0     1  15698.4  15626.1   63.80    0.00    0.08    -13125    64.9188   22.89    0.00
    301  109.63   70.35    0.31     -4.05     -3.11       0     1  15698.4  15626.1   63.80    0.00    0.34    -13112    63.0842   21.09    0.00
    302  290.35   48.32   45.34     16.19     38.12       0     1  15698.4  15626.1   63.80    0.00    8.71    -13160    77.6712   13.85    0.00
    303   79.48   10.59 -188.55     20.52     -4.18       0     1  15698.4  15626.1   63.80    0.00  100.00    -13155    76.7651   16.05    0.00
    304  114.06  204.10   58.87     -1.28      2.75       0     1  15698.4  15626.1   63.80    0.00    7.41    -13092    50.9512   21.81    0.00
    305  100.29   96.79   81.88      9.31    -10.13       0     1  15698.4  15626.1   63.80    0.00   92.95    -13125    59.9121   17.07    0.00
    306   65.16  207.62  148.03    -13.23    -15.46       0     1  15698.4  15626.1   63.80    0.00  100.00    -13127    56.1031   21.55    0.00
    307  113.39   55.85  209.50     -0.63    -14.60       0     1  15698.4  15626.1   63.80    0.00   99.09    -13164    70.9496   18.59    0.00
    308   53.69  275.44  192.91     -3.42    -21.41       0     1  15698.4  15626.1   63.80    0.00    0.49    -13117    65.4697   19.29    0.00
    309   78.91   55.79   10.27      3.90     -2.02       0     1  15698.4  15626.1   63.80    0.00    9.04    -13156    78.6021   18.79    0.00
    310  248.66   66.55   19.87    -12.81      8.69       0     1  15698.4  15626.1   63.80    0.00    0.00    -13143    82.1946   17.51    0.00
    311   69.04   72.03   20.74      0.97    -12.95       0     1  15698.4  15626.1   63.80    0.00   28.41    -13103    80.6489   16.95    0.00
    312  303.08   63.01   -2.11     -4.99     -2.66       0     1  15698.4  15626.1   63.80    0.00   68.36    -13100    79.4805   22.61    0.00
    313   49.45   92.60   58.13     -2.88     -3.01       0     1  15698.4  15626.1   63.80    0.00    0.69    -13104    99.9205   17.63    0.00
    314  320.12   33.57  302.33      1.62     -3.91       0     1  15698.4  15626.1   63.80    0.00    0.02    -13095    59.3373   15.67    0.00
    315  129.01   46.15    8.43     12.57      9.58       0     1  15698.4  15626.1   63.80    0.00   65.97    -13136    64.2941   20.32    0.00
    316  182.36   50.19   11.45    -11.09    -19.49       0     1  15698.4  15626.1   63.80    0.00   57.39    -13120   100.0000   17.62    0.00
    317  254.17  240.27  291.01    -31.90    -17.66       0     1  15698.4  15626.1   63.80    0.00  100.00    -13120    52.8390   25.04    0.00
    318  175.74   37.40   -6.54      2.06    -12.30       0     1  15698.4  15626.1   63.80    0.00    0.00    -13144    72.9575   18.32    0.00
    319  188.27   99.61   95.25    -18.02     14.97       0     1  15698.4  15626.1   63.80    0.00    2.31    -13117    78.0497   13.68    0.00
    320   44.80   77.77  343.59     12.40    -11.68       0     1  15698.4  15626.1   63.80    0.00   16.76    -13107    65.8814   15.18    0.00
    321  108.98   72.47   -7.39     23.21      7.31       0     1  15698.4  15626.1   63.80    0.00   29.59    -13133    92.5081   17.10    0.00
    322  115.09  243.23  285.40     -7.58     33.17       0     1  15698.4  15626.1   63.80    0.00  100.00    -13119    49.2711   24.18    0.00
    323  179.46   62.62    2.66    -11.97      5.12       0     1  15698.4  15626.1   63.80    0.00    0.46    -13127    80.5432   20.82    0.00
    324    3.90   65.80   24.08     43.11     24.61       0     1  15698.4  15626.1   63.80    0.00   99.61    -13065    72.4057   16.64    0.00
    325  216.07  110.00  109.18    -22.11      4.35       0     1  15698.4  15626.1   63.80    0.00    0.16    -13067   100.0000   19.49    0.00
    326  182.32   55.95    1.50     11.16    -13.90       0     1  15698.4  15626.1   63.80    0.00    0.16    -13111    65.6621   24.60    0.00
    327  272.39   71.09   -2.82     13.00      2.85       0     1  15698.4  15626.1   63.80    0.00    0.28    -13110    84.0311   19.51    0.00
    328  265.04  251.29  193.53    -17.89    -30.42       0     1  15698.4  15626.1   63.80    0.00    6.58    -13116   100.0000   12.58    0.00
    329  323.59   64.02  -18.54      6.31     -0.67       0     1  15698.4  15626.1   63.80    0.00    0.10    -13103   100.0000   21.55    0.00
    330  304.03   66.50  346.24    -12.10     13.07       0     1  15698.4  15626.1   63.80    0.00    1.11    -13082    78.2368   18.55    0.00
    331  230.29   39.29  164.16     17.12     -2.53       0     1  15698.4  15626.1   63.80    0.00   82.80    -13066    86.3592   14.93    0.00
    332   24.44  270.87  265.61    -11.89     11.06       0     1  15698.4  15626.1   63.80    0.00   97.15    -13187    99.9383   22.46    0.00
    333  234.81  287.83  166.01     18.43     14.35       0     1  15698.4  15626.1   63.80    0.00    0.91    -13095   100.0000   18.94    0.00
    334   87.59   68.21   -1.54     24.32     17.21       0     1  15698.4  15626.1   63.80    0.00    1.39    -13148   100.0000   18.57    0.00
    335  153.40   44.51   18.03    -31.43    -13.63       0     1  15698.4  15626.1   63.80    0.00    0.00    -13085    85.5071   17.87    0.00
    336  307.71   43.42   -0.90     -8.02     -3.55       0     1  15698.4  15626.1   63.80    0.00    5.34    -13106   100.0000   20.33    0.00
    337   54.47   25.25  191.87     -4.32    -18.36       0     1  15698.4  15626.1   63.80    0.00   99.79    -13094   100.0000   15.05    0.00
    338  314.69   63.25   -8.15      2.74     37.88       0     1  15698.4  15626.1   63.80    0.00    0.00    -13127   100.0000   18.38    0.00
    339  125.63   67.05   11.89      9.03     -6.88       0     1  15698.4  15626.1   63.80    0.00   16.23    -13116    98.0967   18.30    0.00
    340  105.20   66.24   41.34      0.41     -2.37       0     1  15698.4  15626.1   63.80    0.00    1.57    -13279    90.9421   18.34    0.00
    341  175.83   61.61   11.51    -10.91      8.58       0     1  15698.4  15626.1   63.80    0.00    0.11    -13179   100.0000   22.82    0.00
    342  307.03   62.33  295.64    -25.68      8.25       0     1  15698.4  15626.1   63.80    0.00    0.10    -13113   100.0000   14.59    0.00
    343    6.09   78.77   -3.89    -22.45     -3.77       0     1  15649.6  15578.1  -50.46    0.00    0.00    -13117    66.1508   14.80    0.00
    344  212.72   63.86  -13.45     -7.28     13.78       0     1  15649.6  15578.1  -50.46    0.00    2.07    -13128    65.1078   23.93    0.00
    345   80.48  272.33  281.40     -1.37     35.16       0     1  15649.6  15578.1  -50.46    0.00  100.00    -13084    52.4816   26.46    0.00
    346  284.01   68.56    0.03     -8.06     -9.64       0     1  15649.6  15578.1  -50.46    0.00    0.07    -13144    54.9726   20.84    0.00
    347  286.67  266.21  297.36     29.01      9.47       0     1  15649.6  15578.1  -50.46    0.00   32.57    -13079    59.9123   13.25    0.00
    348  279.27  212.88   69.88      3.38     -4.94       0     1  15649.6  15578.1  -50.46    0.00   99.66    -13100    55.2239   20.54    0.00
    349  231.14  207.22  155.16    -20.13    -20.05       0     1  15649.6  15578.1  -50.46    0.00  100.00    -13116    50.4708   24.74    0.00
    350  275.30   75.91    7.10    -19.01    -20.72       0     1  15649.6  15578.1  -50.46    0.00   78.43    -13101    85.2026   19.75    0.00
    351   37.81   71.15   13.04      3.07     11.02       0     1  15649.6  15578.1  -50.46    0.00   82.30    -13112    69.0128   24.27    0.00
    352  103.96  193.38  280.56     -3.73      7.21       0     1  15649.6  15578.1  -50.46    0.00    1.46    -13153    85.0138   15.56    0.00
    353   90.85   62.47   -9.14     -3.29     -7.22       0     1  15649.6  15578.1  -50.46    0.00    0.10    -13119    74.3746   21.22    0.00
    354   63.24   64.04  -11.67      6.03     -0.86       0     1  15649.6  15578.1  -50.46    0.00    0.00    -13115    54.6878   23.11    0.00
    355   88.40  289.30  181.05      9.96      3.01       0     1  15649.6  15578.1  -50.46    0.00    0.11    -13134    57.4830   23.08    0.00
    356  200.59   68.12  -14.44     -1.97    -21.26       0     1  15649.6  15578.1  -50.46    0.00   97.46    -13101    70.7344   23.53    0.00
    357   29.66   61.12  354.75      9.36      8.28       0     1  15649.6  15578.1  -50.46    0.00    0.39    -13080    63.6816   21.85    0.00
    358   32.12  111.27  106.16      6.37     -2.77       0     1  15649.6  15578.1  -50.46    0.00  100.00    -13123    60.2961   23.98    0.00
    359  336.29   67.85    9.65     10.19     -1.69       0     1  15649.6  15578.1  -50.46    0.00    0.04    -13076    85.1902   17.50    0.00
    360  121.54  289.57  168.70      1.97     19.38       0     1  15649.6  15578.1  -50.46    0.00    0.02    -13123    75.4340   22.06    0.00
    361  212.73   66.10  351.83    -13.61     -4.17       0     1  15649.6  15578.1  -50.46    0.00    0.53    -13088    70.7114   20.98    0.00
    362  245.74   72.43   32.26    -16.08     -6.88       0     1  15649.6  15578.1  -50.46    0.00   18.10    -13140    61.1159   19.42    0.00
    363  119.12   64.04  359.62      9.23    -14.07       0     1  15649.6  15578.1  -50.46    0.00    0.01    -13120    58.8043   18.71    0.00
    364  131.77  262.57  126.54     -6.97      4.78       0     1  15649.6  15578.1  -50.46    0.00    0.10    -13082    69.1178   16.53    0.00
    365   44.55   59.86   11.25      0.52     -1.69       0     1  15649.6  15578.1  -50.46    0.00   40.94    -13113    66.5766   20.23    0.00
    366  116.20   76.24   98.38      6.36     -6.88       0     1  15649.6  15578.1  -50.46    0.00   54.16    -13106    70.8525   21.54    0.00
    367  248.61   71.34    5.28    -15.47     -0.57       0     1  15649.6  15578.1  -50.46    0.00    0.00    -13105    82.2197   18.05    0.00
    368  339.42   48.29    7.70     -3.87     12.40       0     1  15649.6  15578.1  -50.46    0.00    0.07    -13076    79.1588   17.11    0.00
    369  288.39  256.05  283.26      8.82    -11.18       0     1  15649.6  15578.1  -50.46    0.00   99.97    -13116    52.4752   20.68    0.00
    370  236.38  195.27  226.21     -6.26    -18.63       0     1  15649.6  15578.1  -50.46    0.00   96.85    -13182    80.1564   15.27    0.00
    371  345.83  228.56   53.61    -14.06      5.41       0     1  15649.6  15578.1  -50.46    0.00  100.00    -13149    71.9802   23.67    0.00
    372   96.49   67.05   22.22     16.70      9.95       0     1  15649.6  15578.1  -50.46    0.00  100.00    -13104    87.6389   20.85    0.00
    373  284.90   65.77    0.64     -3.37     -1.09       0     1  15649.6  15578.1  -50.46    0.00    0.01    -13148    69.3235   18.84    0.00
    374  344.55   66.28   -8.59    -18.34     10.00       0     1  15649.6  15578.1  -50.46    0.00    0.00    -13119    69.5313   22.23    0.00
    375   46.82   55.44   -5.06    -10.21     -3.95       0     1  15649.6  15578.1  -50.46    0.00   97.49    -13076    72.3377   19.77    0.00
    376  179.15  213.33   49.20     36.10     -2.55       0     1  15649.6  15578.1  -50.46    0.00    3.58    -13151    88.9166   20.47    0.00
    377  279.86  277.99  278.41      3.54    -16.69       0     1  15649.6  15578.1  -50.46    0.00   43.55    -13109    84.6463   23.06    0.00
    378  300.40   61.68   -7.74     -6.11     -5.10       0     1  15649.6  15578.1  -50.46    0.00    0.01    -13078    73.3206   23.77    0.00
    379   25.17   56.08   -0.94     -0.91     -5.30       0     1  15649.6  15578.1  -50.46    0.00   99.35    -13097    97.9242   22.29    0.00
    380   93.56   61.73    4.39     -7.13     -3.55       0     1  15649.6  15578.1  -50.46    0.00    0.02    -13104    72.5365   23.88    0.00
    381   68.94  286.73  160.02     -2.02     14.48       0     1  15649.6  15578.1  -50.46    0.00    1.96    -13082    85.0450   21.30    0.00
    382  155.43   61.87  -12.90     -8.46    -22.63       0     1  15649.6  15578.1  -50.46    0.00    0.17    -13089    79.1060   18.07    0.00
    383  152.94   43.39   -3.53     -6.17      5.94       0     1  15649.6  15578.1  -50.46    0.00   15.44    -13112   100.0000   20.18    0.00
    384  185.70   68.03  345.22     10.33      4.58       0     1  15649.6  15578.1  -50.46    0.00    0.07    -13116    86.7852   17.12    0.00
    385  138.87   59.85  -11.00     -9.94      2.57       0     1  15649.6  15578.1  -50.46    0.00    0.08    -13087    66.7645   20.11    0.00
    386  243.92   45.30  357.58     -1.65    -11.11       0     1  15649.6  15578.1  -50.46    0.00    1.10    -13094   100.0000   22.13    0.00
    387  265.37   56.77  313.77    -12.30     10.64       0     1  15649.6  15578.1  -50.46    0.00    0.44    -13098    96.3746   16.05    0.00
    388  218.65   85.78   28.91     14.06     -3.53       0     1  15649.6  15578.1  -50.46    0.00   25.99    -13091    82.1303   17.04    0.00
    389   51.33   37.15   -5.82     -1.59      6.19       0     1  15649.6  15578.1  -50.46    0.00   20.13    -13104   100.0000   16.99    0.00
    390  352.58  290.13  171.40     17.72    -14.45       0     1  15649.6  15578.1  -50.46    0.00    0.00    -13097    98.8998   20.14    0.00
    391   74.59  219.86  246.83     -3.51     -3.79       0     1  15649.6  15578.1  -50.46    0.00    1.07    -13120   100.0000   15.17    0.00
    392  100.33   51.76  349.90      7.25     -1.73       0     1  15649.6  15578.1  -50.46    0.00    0.66    -13165   100.0000   20.40    0.00
    393  156.54  198.02  149.56    -20.80     25.40       0     1  15649.6  15578.1  -50.46    0.00    6.82    -13115   100.0000   14.49    0.00
    394  348.29   63.70    8.42    -40.42    -11.47       0     1  15649.6  15578.1  -50.46    0.00    0.04    -13127    68.1389   18.47    0.00
    395  355.79   58.22    2.87     17.69     -8.40       0     1  15649.6  15578.1  -50.46    0.00    0.04    -13072   100.0000   20.75    0.00
    396  168.19  208.62   64.52      5.72     -6.45       0     1  16133.8  16133.8  -66.34    0.00   91.46    -13113    57.3524   25.95    0.00
    397  169.65   55.88   -8.68     -7.16     -6.78       0     1  16133.8  16133.8  -66.34    0.00    5.00    -13081    74.7483   21.68    0.00
    398   60.24  104.78  159.14    -10.21      1.57       0     1  16133.8  16133.8  -66.34    0.00   23.22    -13106    95.2007   15.25    0.00
    399   46.77   61.87   -0.38      5.14     -6.79       0     1  16133.8  16133.8  -66.34    0.00    0.00    -13120    65.3407   19.66    0.00
    400  207.16   52.21  347.50    -13.09     -2.22       0     1  16133.8  16133.8  -66.34    0.00    0.00    -13152    73.4974   23.86    0.00
    401  280.74   67.43  337.96    -23.87    -16.40       0     1  16133.8  16133.8  -66.34    0.00   12.14    -13132    67.7486   15.26    0.00
    402  226.27   40.16  226.85     -7.82      2.49       0     1  16133.8  16133.8  -66.34    0.00    0.02    -13086    65.6291   16.34    0.00
    403  319.28   76.38  352.02    -25.85     -4.93       0     1  16133.8  16133.8  -66.34    0.00    0.00    -13121    61.7924   18.71    0.00
    404  110.64   52.83  341.56     -1.00     14.26       0     1  16133.8  16133.8  -66.34    0.00    0.00    -13148    74.6652   15.24    0.00
    405    6.35   72.65   13.81     10.15      5.88       0     1  16133.8  16133.8  -66.34    0.00    0.00    -13141    72.3166   17.13    0.00
    406  146.17  279.24  179.34     -1.67      6.33       0     1  16133.8  16133.8  -66.34    0.00    8.68    -13107    69.1168   18.61    0.00
    407   29.57   90.95  156.84    -12.28      5.33       0     1  16133.8  16133.8  -66.34    0.00    0.23    -13138    58.2580   15.39    0.00
    408   20.41   80.48    2.00      2.61      2.42       0     1  16133.8  16133.8  -66.34    0.00    2.47    -13165    63.8861   19.35    0.00
    409  209.74  244.73  282.49     20.46      4.47       0     1  16133.8  16133.8  -66.34    0.00  100.00    -13124    41.0506   27.50    0.00
    410  286.41   70.71   15.28    -11.85     -2.22       0     1  16133.8  16133.8  -66.34    0.00    0.00    -13133    72.0090   17.99    0.00
    411   83.24   63.44    6.59     25.78     -6.19       0     1  16133.8  16133.8  -66.34    0.00    0.02    -13171    75.7208   21.58    0.00
    412  356.85   72.70  -11.92     -2.20      5.57       0     1  16133.8  16133.8  -66.34    0.00    0.08    -13121    58.1600   21.42    0.00
    413  264.86   63.82  -18.52    -14.28      6.86       0     1  16133.8  16133.8  -66.34    0.00    0.01    -13167    99.3369   19.72    0.00
    414  209.09   53.47  -11.78     -5.36      5.32       0     1  16133.8  16133.8  -66.34    0.00    0.02    -13123    93.5216   24.70    0.00
    415  288.08  201.86  130.36     21.04    -12.63       0     1  16133.8  16133.8  -66.34    0.00    0.03    -13122    62.0777   23.26    0.00
    416  243.12  -15.03 -161.08     20.68    -17.42       0     1  16133.8  16133.8  -66.34    0.00   23.98    -13089    69.9895   12.62    0.00
    417  268.35  202.79   62.11    -21.35     -1.91       0     1  16133.8  16133.8  -66.34    0.00   99.99    -13208    91.8375   21.32    0.00
    418  358.90   79.62   -2.83     18.41      4.25       0     1  16133.8  16133.8  -66.34    0.00    8.68    -13125    83.4378   22.81    0.00
    419  283.19   71.86  344.73    -25.08      5.49       0     1  16133.8  16133.8  -66.34    0.00    0.20    -13086    78.9539   21.48    0.00
    420  140.12  283.37  168.24      8.90      4.94       0     1  16133.8  16133.8  -66.34    0.00   43.72    -13067    78.4262   24.47    0.00
    421  186.71   60.44    9.29     12.52     -8.81       0     1  16133.8  16133.8  -66.34    0.00   93.10    -13067    89.8834   22.53    0.00
    422  168.38   50.09  -12.59     -8.03    -19.99       0     1  16133.8  16133.8  -66.34    0.00    0.00    -13212    70.3044   20.08    0.00
    423  179.77  282.62  187.28      1.33     19.62       0     1  16133.8  16133.8  -66.34    0.00    0.00    -13104    62.8629   16.88    0.00
    424  120.78   39.90  -20.08    -26.80      6.37       0     1  16133.8  16133.8  -66.34    0.00    0.02    -13144    98.1553   19.32    0.00
    425  166.60   63.77   12.03    -12.43    -11.98       0     1  16133.8  16133.8  -66.34    0.00    0.02    -13095    62.0118   19.13    0.00
    426  130.96   56.57    5.20     22.91     -5.76       0     1  16133.8  16133.8  -66.34    0.00    0.05    -13108    92.5358   26.17    0.00
    427  192.30   57.39  -15.65    -11.74    -16.26       0     1  16133.8  16133.8  -66.34    0.00    0.26    -13158    73.1935   25.30    0.00
    428  112.11   44.46  348.84      1.11     13.61       0     1  16133.8  16133.8  -66.34    0.00    0.00    -13131    72.9308   21.27    0.00
    429   40.25   76.07   15.03      7.37     18.50       0     1  16133.8  16133.8  -66.34    0.00    7.28    -13086   100.0000   19.51    0.00
    430  229.52   52.12  340.81    -14.00      0.73       0     1  16133.8  16133.8  -66.34    0.00    0.92    -13117   100.0000   19.11    0.00
    431  273.75   48.46   -0.02      4.50      9.79       0     1  16133.8  16133.8  -66.34    0.00    0.25    -13156    77.9620   22.27    0.00
    432  334.76   71.15    0.69     25.68     11.69       0     1  16133.8  16133.8  -66.34    0.00    0.00    -13145    89.0872   18.78    0.00
    433   24.10  259.55   19.07     10.35     20.74       0     1  16133.8  16133.8  -66.34    0.00   99.23    -13140   100.0000   14.89    0.00
    434  133.07   54.32  -12.56      2.15    -17.38       0     1  16133.8  16133.8  -66.34    0.00    0.21    -13310    91.5985   18.32    0.00
    435  289.31  242.14  287.44    -12.78    -18.44       0     1  16133.8  16133.8  -66.34    0.00  100.00    -13191    85.5716   26.02    0.00
    436  141.38   71.77  200.24      3.81      9.93       0     1  16133.8  16133.8  -66.34    0.00    0.84    -13144   100.0000   13.52    0.00
    437  204.63   63.95  340.82    -32.73    -12.74       0     1  16133.8  16133.8  -66.34    0.00    0.67    -13119    97.9232   14.35    0.00
    438  106.06   58.75   -9.17     -1.68     -1.19       0     1  16133.8  16133.8  -66.34    0.00    1.90    -13116    73.0955   18.85    0.00
    439  247.57   90.81  224.39     19.02    -12.90       0     1  16133.8  16133.8  -66.34    0.00   99.89    -13125   100.0000   15.78    0.00
    440  200.55   46.27  -20.99     24.53    -32.94       0     1  16133.8  16133.8  -66.34    0.00    0.00    -13152    76.0130   16.86    0.00
    441   91.46   54.00   21.52     -7.93    -30.93       0     1  16133.8  16133.8  -66.34    0.00    8.78    -13171   100.0000   16.84    0.00
    442  304.98   62.17  -20.09    -21.65      8.51       0     1  16133.8  16133.8  -66.34    0.00    0.00    -13293   100.0000   19.88    0.00
    443  202.58  289.25  176.14     -6.08    -38.80       0     1  16133.8  16133.8  -66.34    0.00    0.01    -13113   100.0000   14.88    0.00
    444   48.46   68.93   12.82      6.44     15.00       0     1  16133.8  16133.8  -66.34    0.00    0.01    -13140   100.0000   18.28    0.00
    445  187.82  275.51  169.87    -18.91     29.19       0     1  16133.8  16133.8  -66.34    0.00    2.66    -13155   100.0000   13.91    0.00
    446  339.27  254.42  285.51    -26.52     -1.68       0     1  16133.8  16133.8  -66.34    0.00   39.95    -13174    65.2520   18.98    0.00
    447   44.96  224.68  139.20    -15.66      3.53       0     1  16133.8  16133.8  -66.34    0.00    0.06    -13176    96.0116   16.90    0.00
    448  269.06   62.39  -17.65    -22.51     22.76       0     1  16133.8  16133.8  -66.34    0.00    2.44    -13092   100.0000   17.41    0.00
    449  313.77  247.40   69.65     12.45     26.76       0     1  16133.8  16133.8  -66.34    0.00   21.65    -13148   100.0000   13.01    0.00
    450  344.71  235.20   58.80     18.08     19.11       0     1  16133.8  16133.8  -66.34    0.00    0.03    -13143   100.0000   13.39    0.00
    451  330.84  221.36  103.19     -5.26    -12.33       0     1  16133.8  16133.8  -66.34    0.00    0.85    -13126   100.0000   13.24    0.00
    452   51.20   80.28  285.40    -19.14    -13.84       0     1  16133.8  16133.8  -66.34    0.00    0.00    -13123   100.0000   10.45    0.00
    453  134.98   63.67  -11.94      9.79      3.70       0     1  17789.2  17764.6   48.17    0.00   53.84    -13126    61.2300   18.34    0.00
    454  177.47   56.84  366.22    -10.49    -13.81       0     1  17789.2  17764.6   48.17    0.00    3.22    -13107    61.8767   24.06    0.00
    455  288.31   57.77  -11.87    -11.83     16.18       0     1  17789.2  17764.6   48.17    0.00    0.11    -13104    57.6589   21.99    0.00
    456  190.66  198.88  183.12      3.78     -9.58       0     1  17789.2  17764.6   48.17    0.00    0.22    -13099    63.5843   17.03    0.00
    457  159.13   92.82  269.73     -8.04    -16.91       0     1  17789.2  17764.6   48.17    0.00    0.00    -13103    56.4495   12.84    0.00
    458  150.94  255.62  163.35     18.02    -40.89       0     1  17789.2  17764.6   48.17    0.00    1.05    -13140    74.6883   12.39    0.00
    459   72.80   73.53   11.37     -1.90     18.32       0     1  17789.2  17764.6   48.17    0.00    4.52    -13081    56.9839   16.41    0.00
    460  234.49   55.42   -4.23      3.29      3.27       0     1  17789.2  17764.6   48.17    0.00    0.00    -13082    54.2989   22.67    0.00
    461    7.94   67.14    2.33      0.89      2.34       0     1  17789.2  17764.6   48.17    0.00   14.43    -13109   100.0000   21.64    0.00
    462  139.80   45.95   21.27      4.30    -10.31       0     1  17789.2  17764.6   48.17    0.00   23.99    -13129    63.7214   18.78    0.00
    463  116.73   67.46    6.90     12.75      1.81       0     1  17789.2  17764.6   48.17    0.00    0.00    -13137    65.2466   22.84    0.00
    464   12.90   69.99   17.25     20.19    -12.48       0     1  17789.2  17764.6   48.17    0.00    0.26    -13126    72.8326   21.00    0.00
    465  342.25   70.04   -7.47     11.62     -1.95       0     1  17789.2  17764.6   48.17    0.00    0.14    -13149    55.1381   20.37    0.00
    466  115.92  198.48   27.93      4.38      3.14       0     1  17789.2  17764.6   48.17    0.00   99.90    -13137    53.8849   25.33    0.00
    467  324.13   45.91   -5.53     -3.42     21.49       0     1  17789.2  17764.6   48.17    0.00    0.04    -13094    82.8784   18.75    0.00
    468   23.61   73.37  353.15     -2.13     12.14       0     1  17789.2  17764.6   48.17    0.00    0.00    -13129    56.0776   18.32    0.00
    469  112.04  256.37  268.90    -11.86     29.36       0     1  17789.2  17764.6   48.17    0.00   64.48    -13145    67.8096   19.27    0.00
    470   60.02   61.62   88.20     13.81      7.90       0     1  17789.2  17764.6   48.17    0.00   99.94    -13180    76.2232   17.32    0.00
    471   79.53   72.02   19.68     27.37     23.87       0     1  17789.2  17764.6   48.17    0.00   88.15    -13085    88.7683   21.46    0.00
    472  214.37   61.20  324.53     16.29     -9.50       0     1  17789.2  17764.6   48.17    0.00    0.03    -13121    54.1246   17.63    0.00
    473   73.14   65.32    7.45     -7.83    -18.25       0     1  17789.2  17764.6   48.17    0.00    0.43    -13125    76.9841   17.81    0.00
    474  157.12   51.70  305.26     -8.84     21.10       0     1  17789.2  17764.6   48.17    0.00   89.25    -13139    54.9000   24.08    0.00
    475    9.52   57.26   15.31     -1.16      7.22       0     1  17789.2  17764.6   48.17    0.00   99.18    -13106    83.7412   17.18    0.00
    476   69.16   73.51   -4.35      1.89      0.67       0     1  17789.2  17764.6   48.17    0.00   10.16    -13089    85.7998   21.21    0.00
    477  246.80   59.03  -11.50    -24.44    -19.45       0     1  17789.2  17764.6   48.17    0.00    0.00    -13119    64.8916   20.99    0.00
    478  240.05   37.25  -19.13    -11.52     -6.39       0     1  17789.2  17764.6   48.17    0.00    0.00    -13303   100.0000   18.90    0.00
    479  365.99   65.50  -11.32      7.51    -15.11       0     1  17789.2  17764.6   48.17    0.00    0.01    -13125    68.0463   24.94    0.00
    480   68.59   75.19  -17.05     -1.15    -10.89       0     1  17789.2  17764.6   48.17    0.00    2.37    -13245   100.0000   18.05    0.00
    481   93.86   69.16    7.15     16.73     -7.71       0     1  17789.2  17764.6   48.17    0.00    0.00    -13111   100.0000   18.53    0.00
    482   32.34  239.79  277.22     -0.31     13.66       0     1  17789.2  17764.6   48.17    0.00  100.00    -13133    57.8772   24.26    0.00
    483   53.80  254.87  179.69    -21.45    -17.05       0     1  17789.2  17764.6   48.17    0.00   57.11    -13135   100.0000   14.46    0.00
    484  261.69   43.74  342.53    -14.66    -15.04       0     1  17789.2  17764.6   48.17    0.00    0.00    -13158    98.4881   22.18    0.00
    485  262.75   55.15   -6.42    -19.15     14.59       0     1  17789.2  17764.6   48.17    0.00    0.00    -13112   100.0000   16.72    0.00
    486  229.01  108.90  101.77     14.73     -0.51       0     1  17789.2  17764.6   48.17    0.00    0.00    -13146    67.9178   21.36    0.00
    487  318.11   35.45  -19.10      2.30     -0.74       0     1  17789.2  17764.6   48.17    0.00    0.00    -13247   100.0000   16.89    0.00
    488  349.51   74.68   10.26     15.95      0.22       0     1  17789.2  17764.6   48.17    0.00    0.12    -13089    97.6010   17.62    0.00
    489  244.30   55.79  -12.68     -9.48    -31.09       0     1  17789.2  17764.6   48.17    0.00    4.82    -13089    83.0456   22.93    0.00
    490  296.08   92.35   69.96     27.99     12.40       0     1  17789.2  17764.6   48.17    0.00   32.84    -13157   100.0000   12.63    0.00
    491  114.59  252.14   87.80     24.05     30.16       0     1  17789.2  17764.6   48.17    0.00    8.59    -13090   100.0000   12.01    0.00
    492  275.02   68.28   51.72      7.89    -18.44       0     1  17789.2  17764.6   48.17    0.00   98.42    -13128   100.0000   15.37    0.00
    493  248.24   39.25   91.72      3.22      2.88       0     1  17789.2  17764.6   48.17    0.00   85.73    -13129   100.0000   12.88    0.00
    494  227.93  223.61  159.39      6.58    -45.05       0     1  17789.2  17764.6   48.17    0.00    9.29    -13107    52.8225   13.62    0.00
    495  128.41   62.66  197.99      8.95    -10.55       0     1  17791.4  17692.2  -39.68    0.00   99.60    -13147    46.3557   23.39    0.00
    496   52.16   46.41   96.53     -7.44      0.52       0     1  17791.4  17692.2  -39.68    0.00   78.51    -13091    55.4248   16.66    0.00
    497  234.87   69.45   -7.27     -8.26    -14.00       0     1  17791.4  17692.2  -39.68    0.00   29.17    -13081    61.6627   17.74    0.00
    498   -2.85   42.96  357.45      9.18      4.19       0     1  17791.4  17692.2  -39.68    0.00    0.00    -13126    58.6035   19.45    0.00
    499  357.86   56.92    1.18      7.16      6.33       0     1  17791.4  17692.2  -39.68    0.00   91.76    -13124    76.3396   25.40    0.00
    500  277.33   51.97  343.76     -9.37      2.65       0     1  17791.4  17692.2  -39.68    0.00    0.00    -13142    55.1083   25.22    0.00
    501   16.36   82.08  100.85    -16.27     -0.12       0     1  17791.4  17692.2  -39.68    0.00    1.91    -13076    81.6569   22.25    0.00
    502  149.64   67.78  332.31      9.78     -8.20       0     1  17791.4  17692.2  -39.68    0.00    0.23    -13058    70.7209   16.58    0.00
    503   -2.55   67.61    6.36     15.73      4.09       0     1  17791.4  17692.2  -39.68    0.00    0.25    -13127    61.6305   25.14    0.00
    504   59.58   63.23  -11.49      2.16     -6.01       0     1  17791.4  17692.2  -39.68    0.00    0.34    -13104    70.5022   16.19    0.00
    505   95.36  234.79  286.71    -12.65      5.35       0     1  17791.4  17692.2  -39.68    0.00   99.95    -13090    67.0923   16.13    0.00
    506  118.62   58.82   -8.61      3.67      0.20       0     1  17791.4  17692.2  -39.68    0.00    0.06    -13076    70.3904   21.92    0.00
    507   34.54   58.05  354.07     -5.99      2.13       0     1  17791.4  17692.2  -39.68    0.00    2.17    -13102    85.2434   20.73    0.00
    508  281.07   77.31    5.44      2.74     -7.34       0     1  17791.4  17692.2  -39.68    0.00   16.60    -13106    59.3493   17.77    0.00
    509   81.15   89.65  220.49    -12.64      6.82       0     1  17791.4  17692.2  -39.68    0.00   92.10    -13095    69.7023   17.90    0.00
    510  213.37  195.73   -3.51     26.33    -13.39       0     1  17791.4  17692.2  -39.68    0.00   32.32    -13167    88.6262   14.16    0.00
    511   48.99   48.20    7.77      1.92     11.65       0     1  17791.4  17692.2  -39.68    0.00    0.00    -13153    62.7601   21.53    0.00
    512  127.85   48.80   12.98     -3.25     -6.01       0     1  17791.4  17692.2  -39.68    0.00   19.97    -13057    90.0570   17.89    0.00
    513   45.21  234.21  269.73    -35.11      5.86       0     1  17791.4  17692.2  -39.68    0.00  100.00    -13135    64.1678   24.18    0.00
    514  204.72   58.97  332.95     17.19    -12.40       0     1  17791.4  17692.2  -39.68    0.00    0.03    -13114    66.7182   18.54    0.00
    515  164.17   51.61  357.66     -8.45    -21.13       0     1  17791.4  17692.2  -39.68    0.00    0.00    -13176    60.5718   20.97    0.00
    516    2.94   71.79   -1.17     -8.47     19.86       0     1  17791.4  17692.2  -39.68    0.00    0.02    -13100    95.5505   17.22    0.00
    517   81.84   61.50   13.66      8.88      6.22       0     1  17791.4  17692.2  -39.68    0.00    1.83    -13098   100.0000   18.67    0.00
    518  132.64   41.01  -18.66      6.27     -4.59       0     1  17791.4  17692.2  -39.68    0.00    0.03    -13117    97.1550   18.22    0.00
    519  195.72   73.34   11.86      7.66    -12.94       0     1  17791.4  17692.2  -39.68    0.00   33.27    -13116    80.9005   21.33    0.00
    520   18.00   54.57    4.79     15.23     -5.33       0     1  17791.4  17692.2  -39.68    0.00    0.03    -13092   100.0000   18.32    0.00
    521  333.97   70.55    3.33      0.90     -1.39       0     1  17791.4  17692.2  -39.68    0.00    0.02    -13125    83.9409   16.27    0.00
    522  344.40   41.81  296.93     16.36     21.92       0     1  17791.4  17692.2  -39.68    0.00    0.13    -13092    77.4647   13.75    0.00
    523  262.76  202.79  329.88    -20.24    -21.42       0     1  17791.4  17692.2  -39.68    0.00   99.67    -13058    87.8250   13.59    0.00
    524  224.36   73.23   76.91      1.39      7.85       0     1  17791.4  17692.2  -39.68    0.00   67.12    -13084    99.9870   14.95    0.00
    525  351.56  274.00  194.03    -16.56     34.22       0     1  17791.4  17692.2  -39.68    0.00    1.95    -13077   100.0000   10.50    0.00
    526  326.42   63.43   19.10     25.69     -4.07       0     1  17791.4  17692.2  -39.68    0.00   96.56    -13136   100.0000   15.46    0.00
    527  133.23  218.35  204.97      8.77      4.85       0     1  18276.6  18161.3   75.02    0.00   89.74    -13116    56.3176   16.87    0.00
    528  330.59   70.53    5.87      2.10     -5.49       0     1  18276.6  18161.3   75.02    0.00   38.27    -13100    55.9486   16.72    0.00
    529  321.09  246.05  272.49     -9.91    -23.27       0     1  18276.6  18161.3   75.02    0.00  100.00    -13342    48.7230   22.49    0.00
    530   77.53   60.85   -0.87     -3.93     -7.21       0     1  18276.6  18161.3   75.02    0.00    0.00    -13088    55.0087   24.39    0.00
    531   86.62   57.05   30.02     33.63     16.86       0     1  18276.6  18161.3   75.02    0.00    0.00    -13116    71.0868   14.39    0.00
    532   95.55  198.88  106.86    -14.03      9.12       0     1  18276.6  18161.3   75.02    0.00    0.06    -13175    62.4502   19.23    0.00
    533  290.27  252.59  292.30     -8.73     21.80       0     1  18276.6  18161.3   75.02    0.00   99.99    -13146    60.1171   21.27    0.00
    534  252.95  241.36  288.56      4.26      8.88       0     1  18276.6  18161.3   75.02    0.00   97.92    -13122    53.6460   23.25    0.00
    535  109.83   52.46  -10.92     -0.07     -5.77       0     1  18276.6  18161.3   75.02    0.00    0.00    -13149    60.4991   20.23    0.00
    536   49.19  249.74  261.95    -13.96      0.35       0     1  18276.6  18161.3   75.02    0.00  100.00    -13141    58.9708   26.47    0.00
    537   40.74  251.98  284.21     -3.53      6.72       0     1  18276.6  18161.3   75.02    0.00  100.00    -13254   100.0000   29.54    0.00
    538  194.77   51.79  350.32     12.99    -14.96       0     1  18276.6  18161.3   75.02    0.00    0.44    -13148    64.4442   21.92    0.00
    539  220.37   54.61  338.60      5.08    -18.78       0     1  18276.6  18161.3   75.02    0.00    0.04    -13087   100.0000   19.59    0.00
    540  186.68  206.88  342.51     -8.03     10.35       0     1  18276.6  18161.3   75.02    0.00   92.50    -13185    65.3897   15.98    0.00
    541  105.86  206.13  166.73     -6.23    -16.14       0     1  18276.6  18161.3   75.02    0.00  100.00    -13104    64.4782   25.84    0.00
    542  202.56   59.84   -6.09    -30.43     15.12       0     1  18276.6  18161.3   75.02    0.00    0.00    -13119    73.9159   15.70    0.00
    543  114.70   62.70   22.45     -9.73     -9.20       0     1  18276.6  18161.3   75.02    0.00   71.92    -13103    67.5412   24.22    0.00
    544  233.31   66.83  347.43     -9.44     -1.72       0     1  18276.6  18161.3   75.02    0.00    0.00    -13103    74.6859   18.51    0.00
    545  291.36   62.97  -13.06     -5.12     25.02       0     1  18276.6  18161.3   75.02    0.00    0.00    -13115    55.6127   25.79    0.00
    546  125.41   49.14   12.60     -3.73     -7.74       0     1  18276.6  18161.3   75.02    0.00    1.65    -13172    83.9368   18.07    0.00
    547   27.14   75.66    8.73     -0.92      8.56       0     1  18276.6  18161.3   75.02    0.00   30.49    -13117    58.3142   20.39    0.00
    548  192.46   52.52  -16.79     -8.62    -11.87       0     1  18276.6  18161.3   75.02    0.00    0.00    -13135    62.3765   22.41    0.00
    549  290.44   71.87  -12.78     -5.80     11.66       0     1  18276.6  18161.3   75.02    0.00    0.00    -13166    78.3733   19.35    0.00
    550  355.10   73.55   -4.78      8.14     -3.50       0     1  18276.6  18161.3   75.02    0.00    1.62    -13152    91.7754   16.78    0.00
    551  215.45   66.91   16.27    -15.48     -5.18       0     1  18276.6  18161.3   75.02    0.00   18.10    -13089    60.9536   22.87    0.00
    552  297.26   84.03  -25.06     -0.71     23.25       0     1  18276.6  18161.3   75.02    0.00    0.03    -13099    66.7362   14.50    0.00
    553  240.57  296.59  186.23     -4.99      7.64       0     1  18276.6  18161.3   75.02    0.00    8.32    -13092    74.5373   22.93    0.00
    554  170.36   51.95  324.79     -9.25     -6.58       0     1  18276.6  18161.3   75.02    0.00    5.43    -13090    62.7549   22.76    0.00
    555   64.45   75.35   28.63      5.23     -4.79       0     1  18276.6  18161.3   75.02    0.00    0.11    -13285   100.0000   22.22    0.00
    556  239.21   60.70  -10.01      6.66     -4.37       0     1  18276.6  18161.3   75.02    0.00    0.00    -13145    83.9909   22.11    0.00
    557  309.24   43.17  206.08      5.16      4.46       0     1  18276.6  18161.3   75.02    0.00    1.49    -13138    74.3850   15.19    0.00
    558   95.75  202.55   43.61      7.24     19.47       0     1  18276.6  18161.3   75.02    0.00    0.00    -13154    70.0896   25.45    0.00
    559  248.33   62.67  352.59    -15.60    -13.73       0     1  18276.6  18161.3   75.02    0.00    0.00    -13207   100.0000   20.52    0.00
    560  111.53   52.80    7.05     16.10     -0.36       0     1  18276.6  18161.3   75.02    0.00   75.21    -13132    69.2686   23.72    0.00
    561   90.81   67.55  230.27    -28.59    -12.62       0     1  18276.6  18161.3   75.02    0.00   29.06    -13141    65.1613   15.64    0.00
    562  102.84   55.62    7.09     14.02      0.84       0     1  18276.6  18161.3   75.02    0.00    0.05    -13085    70.6224   22.93    0.00
    563  222.11   67.88   11.16    -15.54     10.03       0     1  18276.6  18161.3   75.02    0.00    1.63    -13092    79.3347   22.95    0.00
    564  157.31   75.88  321.68     -8.96     -8.22       0     1  18276.6  18161.3   75.02    0.00    0.66    -13517   100.0000   12.18    0.00
    565  229.70   59.39   55.13     13.01      2.48       0     1  18276.6  18161.3   75.02    0.00   99.06    -13106    84.0661   14.03    0.00
    566  112.29   55.84    0.37     -2.72     -9.26       0     1  18276.6  18161.3   75.02    0.00    0.30    -13121    75.4801   25.52    0.00
    567  178.57  280.32  190.63      7.72     -3.65       0     1  18276.6  18161.3   75.02    0.00    0.00    -13137    94.0089   18.62    0.00
    568   87.09   54.74   17.86     -6.36     -9.07       0     1  18276.6  18161.3   75.02    0.00    0.79    -13086    75.1409   17.99    0.00
    569   60.78   47.60    4.57     36.33      0.12       0     1  18276.6  18161.3   75.02    0.00    0.29    -13115    73.6800   21.21    0.00
    570  138.43   46.24    2.46    -18.62     -8.86       0     1  18276.6  18161.3   75.02    0.00   22.44    -13134    96.3355   18.08    0.00
    571  332.95  261.66  206.43     21.20     -7.58       0     1  18276.6  18161.3   75.02    0.00   99.73    -13119   100.0000   14.52    0.00
    572   31.33   64.67   -2.72    -11.01     39.50       0     1  18276.6  18161.3   75.02    0.00    1.79    -13109    84.9918   21.77    0.00
    573  293.84  251.57  275.49      1.52     25.80       0     1  18276.6  18161.3   75.02    0.00    3.90    -13124    85.0951   21.86    0.00
    574  253.75   55.26    5.04     -8.19    -21.05       0     1  18276.6  18161.3   75.02    0.00    0.00    -13126    93.6460   16.71    0.00
    575   34.69   68.41    4.77      4.20     -5.80       0     1  18276.6  18161.3   75.02    0.00    0.04    -13153   100.0000   18.66    0.00
    576   95.62  294.38  163.08      9.56      8.98       0     1  18276.6  18161.3   75.02    0.00    0.01    -13120    74.1991   20.04    0.00
    577   31.43   52.79  164.55     10.38    -18.28       0     1  18276.6  18161.3   75.02    0.00    3.26    -13091    97.1171   15.58    0.00
    578   46.66   70.36   18.84      6.09     -5.87       0     1  18276.6  18161.3   75.02    0.00   89.44    -13108    79.6117   19.51    0.00
    579  164.22   57.41  -11.15     -3.84     -2.29       0     1  18276.6  18161.3   75.02    0.00    0.00    -13107   100.0000   20.89    0.00
    580  196.42   54.41  344.96     16.50    -23.21       0     1  18276.6  18161.3   75.02    0.00    0.00    -13158    79.5452   18.55    0.00
    581   61.87   71.31   30.01      5.02     23.10       0     1  18276.6  18161.3   75.02    0.00    5.44    -13093   100.0000   15.95    0.00
    582  252.51   50.49  320.81      4.23     -1.30       0     1  18276.6  18161.3   75.02    0.00    0.00    -13184   100.0000   15.76    0.00
    583  331.24   92.21   89.74    -31.77     22.34       0     1  18276.6  18161.3   75.02    0.00   99.99    -13321   100.0000   24.48    0.00
    584  351.09   82.11  301.63     -8.51     43.49       0     1  18276.6  18161.3   75.02    0.00    0.48    -13113   100.0000   12.24    0.00
    585  269.63  207.47   80.07     -3.36    -11.95       0     1  19821.8  19757.8  -49.59    0.00   16.12    -13117    48.7792   20.31    0.00
    586  246.84  208.53   42.45      4.83     -9.89       0     1  19821.8  19757.8  -49.59    0.00  100.00    -13117    51.0908   25.20    0.00
    587   86.33   71.09   -0.94     24.24      0.66       0     1  19821.8  19757.8  -49.59    0.00    0.06    -13122    71.4394   18.29    0.00
    588  197.23  197.77   67.10     -6.41     -3.40       0     1  19821.8  19757.8  -49.59    0.00  100.00    -13124    58.5502   29.13    0.00
    589  307.82   79.73    9.23      0.78      1.23       0     1  19821.8  19757.8  -49.59    0.00   11.51    -13096    60.3558   17.65    0.00
    590  251.30   55.04  344.55     -4.65     -5.00       0     1  19821.8  19757.8  -49.59    0.00    0.28    -13111    59.4942   21.20    0.00
    591  225.88   58.75   -4.59      0.68      4.76       0     1  19821.8  19757.8  -49.59    0.00    0.01    -13088    61.2278   25.89    0.00
    592   38.11  214.14   81.77     -6.76     -6.85       0     1  19821.8  19757.8  -49.59    0.00  100.00    -13224    66.0528   23.51    0.00
    593  109.80  209.68   46.19      3.15      8.55       0     1  19821.8  19757.8  -49.59    0.00    9.11    -13116    49.9755   21.65    0.00
    594  119.68  233.08  215.33    -10.70    -25.51       0     1  19821.8  19757.8  -49.59    0.00   63.03    -13124    70.5509   13.84    0.00
    595  343.65   68.47  344.62      5.72      4.47       0     1  19821.8  19757.8  -49.59    0.00    0.05    -13094    60.9118   24.98    0.00
    596  177.53   75.17    6.88      7.16     -9.17       0     1  19821.8  19757.8  -49.59    0.00    0.05    -13164    53.5368   18.23    0.00
    597  210.47   71.42  108.98    -15.23     -3.35       0     1  19821.8  19757.8  -49.59    0.00    7.03    -13135    79.2028   20.83    0.00
    598   71.28  218.26   69.65    -16.53      1.70       0     1  19821.8  19757.8  -49.59    0.00   59.85    -13109    65.0344   25.17    0.00
    599  203.14   55.18  355.72     10.63    -12.41       0     1  19821.8  19757.8  -49.59    0.00    3.02    -13075    73.3498   21.59    0.00
    600  167.77   57.59  353.85    -13.48    -21.19       0     1  19821.8  19757.8  -49.59    0.00    0.01    -13138    54.1838   26.12    0.00
    601  118.03  263.93  281.65     -8.28    -15.28       0     1  19821.8  19757.8  -49.59    0.00    1.36    -13145    51.6355   19.50    0.00
    602  120.68   69.08   15.69     -0.12     -9.79       0     1  19821.8  19757.8  -49.59    0.00    0.00    -13234    59.5275   19.04    0.00
    603  119.07   48.22    4.60    -12.05    -12.49       0     1  19821.8  19757.8  -49.59    0.00    0.00    -13109   100.0000   17.80    0.00
    604   35.98   71.16    2.47      5.12     19.82       0     1  19821.8  19757.8  -49.59    0.00    0.84    -13093    71.1738   21.41    0.00
    605  126.67   64.19   -0.41     10.48     -0.48       0     1  19821.8  19757.8  -49.59    0.00    0.68    -13085    67.2969   18.45    0.00
    606  212.75  237.63  282.27     16.29      7.89       0     1  19821.8  19757.8  -49.59    0.00  100.00    -13087    65.1728   22.15    0.00
    607  166.82  214.27   74.63      6.43      4.62       0     1  19821.8  19757.8  -49.59    0.00    1.49    -13123    51.0900   18.62    0.00
    608  224.54   59.37  343.84     -4.03    -12.93       0     1  19821.8  19757.8  -49.59    0.00    0.00    -13113    75.3856   20.16    0.00
    609  288.19   61.67   -6.85      6.45      1.10       0     1  19821.8  19757.8  -49.59    0.00    0.02    -13126    81.9202   21.45    0.00
    610  257.70   70.56  -11.52    -10.68     16.93       0     1  19821.8  19757.8  -49.59    0.00    0.00    -13130    70.3894   17.69    0.00
    611   33.02   74.21  347.33      0.80     -5.55       0     1  19821.8  19757.8  -49.59    0.00    1.01    -13130    83.8219   18.00    0.00
    612  286.13  287.91  174.84      9.49     -0.23       0     1  19821.8  19757.8  -49.59    0.00    1.25    -13073    90.9969   19.39    0.00
    613   72.80   67.78   -1.60      7.22      2.77       0     1  19821.8  19757.8  -49.59    0.00    1.48    -13142    57.5757   22.01    0.00
    614  344.54   53.52   16.12     -1.89     16.61       0     1  19821.8  19757.8  -49.59    0.00    5.29    -13095    63.4707   20.04    0.00
    615  172.93  263.17  275.78     29.40    -15.75       0     1  19821.8  19757.8  -49.59    0.00   73.16    -13099    57.6180   23.91    0.00
    616  293.37   77.91  286.47    -19.52     -3.47       0     1  19821.8  19757.8  -49.59    0.00    0.00    -13143    56.9918   16.44    0.00
    617  178.72   63.61   -0.74    -11.27    -10.27       0     1  19821.8  19757.8  -49.59    0.00    0.04    -13153    55.5138   23.06    0.00
    618    7.45  226.07  241.14     -0.67      4.40       0     1  19821.8  19757.8  -49.59    0.00   68.32    -13105    99.3230   15.37    0.00
    619  231.48   74.90   50.22     -8.29      1.41       0     1  19821.8  19757.8  -49.59    0.00   80.81    -13126    69.4220   18.12    0.00
    620   90.42   46.55    8.98     -2.70    -29.36       0     1  19821.8  19757.8  -49.59    0.00    0.01    -13117    81.2523   20.07    0.00
    621  143.77   56.73   -9.56      6.99     -7.75       0     1  19821.8  19757.8  -49.59    0.00    6.77    -13093    70.4395   20.43    0.00
    622  351.82   64.14    1.72     10.28     -1.01       0     1  19821.8  19757.8  -49.59    0.00    0.00    -13102    85.2102   18.31    0.00
    623  208.82   65.59  346.79      5.52    -20.65       0     1  19821.8  19757.8  -49.59    0.00    0.00    -13100    76.0585   17.81    0.00
    624  195.41   54.31   -6.87    -25.34      8.31       0     1  19821.8  19757.8  -49.59    0.00    0.54    -13257   100.0000   18.18    0.00
    625  332.44   59.86   -3.09     -9.36      6.26       0     1  19821.8  19757.8  -49.59    0.00    0.32    -13138    92.3662   17.37    0.00
    626  293.79   57.16  341.24    -17.91     15.60       0     1  19821.8  19757.8  -49.59    0.00    0.12    -13137    82.0587   17.70    0.00
    627  315.96   39.54   17.66      7.07      8.26       0     1  19821.8  19757.8  -49.59    0.00   54.84    -13124    87.4727   14.99    0.00
    628   97.13   52.58  230.61    -30.81    -20.98       0     1  19821.8  19757.8  -49.59    0.00   69.50    -13137    79.8461   13.98    0.00
    629   82.16   78.47   -4.47    -13.00     -8.35       0     1  19821.8  19757.8  -49.59    0.00    0.02    -13145    60.8174   17.50    0.00
    630  136.09   58.05   -1.43     20.42     -3.22       0     1  19821.8  19757.8  -49.59    0.00    0.00    -13134   100.0000   21.42    0.00
    631  109.86   51.87   -7.04    -10.20      3.98       0     1  19821.8  19757.8  -49.59    0.00    4.30    -13225    85.6909   21.29    0.00
    632  124.82   69.24    5.82      5.16     -6.49       0     1  19821.8  19757.8  -49.59    0.00   99.34    -13099    79.1539   19.84    0.00
    633   47.65   60.33    4.96      1.32     20.85       0     1  19821.8  19757.8  -49.59    0.00   59.44    -13103    79.2846   15.72    0.00
    634  255.85   57.44  357.97    -10.78     -0.90       0     1  19821.8  19757.8  -49.59    0.00    0.06    -13125    76.5523   21.43    0.00
    635  311.77   66.29  226.71     23.32      8.87       0     1  19821.8  19757.8  -49.59    0.00   99.91    -13184   100.0000   15.85    0.00
    636  288.35   56.82  349.35    -11.20     11.70       0     1  19821.8  19757.8  -49.59    0.00    0.04    -13113    73.5504   22.69    0.00
    637  233.59   55.25  354.88    -17.04     13.05       0     1  19821.8  19757.8  -49.59    0.00    7.75    -13083    69.7631   16.08    0.00
    638  115.48   81.15   23.82      2.82     -7.83       0     1  19821.8  19757.8  -49.59    0.00    0.31    -13134   100.0000   17.96    0.00
    639  294.66   53.82   -7.00     18.35     11.64       0     1  19821.8  19757.8  -49.59    0.00    2.57    -13159    99.9680   16.53    0.00
    640  222.95   57.44   17.65     -4.83    -18.88       0     1  19821.8  19757.8  -49.59    0.00   46.70    -13091   100.0000   17.71    0.00
    641  273.34  238.97   33.43    -33.85     11.21       0     1  19821.8  19757.8  -49.59    0.00   99.97    -13112    82.1016   12.00    0.00
    642  363.87   65.13    3.38     22.68     -0.87       0     1  19821.8  19757.8  -49.59    0.00    0.00    -13101   100.0000   21.94    0.00
    643   38.46  253.31  281.90     11.53     39.83       0     1  19821.8  19757.8  -49.59    0.00   99.56    -13129   100.0000   10.50    0.00
    644    5.09   66.92   -4.60     -3.06     33.70       0     1  19821.8  19757.8  -49.59    0.00   19.89    -13149   100.0000   20.35    0.00
    645  283.28   38.34  323.03     12.49     -4.78       0     1  19821.8  19757.8  -49.59    0.00   73.83    -13087   100.0000   14.59    0.00
    646  212.08  286.90  178.50     -1.38     18.27       0     1  19859.4  19714.6  -21.02    0.00    0.09    -13125    83.5606   17.67    0.00
    647   83.06  207.71   88.19    -10.47      2.47       0     1  19859.4  19714.6  -21.02    0.00  100.00    -13107    49.4659   22.68    0.00
    648  217.36  213.03  126.00     -0.30      8.19       0     1  19859.4  19714.6  -21.02    0.00   42.87    -13105    49.7819   17.25    0.00
    649  263.82   47.68  -13.56    -15.02     13.41       0     1  19859.4  19714.6  -21.02    0.00    0.00    -13133    59.6053   22.31    0.00
    650  344.65  198.87  121.24    -16.08     -8.33       0     1  19859.4  19714.6  -21.02    0.00  100.00    -13099    48.3662   22.64    0.00
    651  159.79   61.74  355.91      8.27      2.62       0     1  19859.4  19714.6  -21.02    0.00    0.01    -13139    50.4957   19.63    0.00
    652  145.55  209.25   51.43      4.42      9.79       0     1  19859.4  19714.6  -21.02    0.00  100.00    -13142    48.9799   25.84    0.00
    653  136.28   66.57  357.54     -8.06     -1.78       0     1  19859.4  19714.6  -21.02    0.00    0.00    -13137    61.0570   22.39    0.00
    654   78.85   35.97   -5.84     10.86     -3.59       0     1  19859.4  19714.6  -21.02    0.00    0.00    -13153    72.3487   15.84    0.00
    655  245.68   97.95   48.89      0.12      2.59       0     1  19859.4  19714.6  -21.02    0.00   99.99    -13164    77.9966   16.77    0.00
    656  332.45   70.04   32.65     18.43    -11.51       0     1  19859.4  19714.6  -21.02    0.00    1.11    -13101    97.7448   18.86    0.00
    657   57.64   56.43  360.20      3.73     -6.70       0     1  19859.4  19714.6  -21.02    0.00    0.02    -13082    56.9364   18.59    0.00
    658   68.42   44.37    6.42      5.67      3.80       0     1  19859.4  19714.6  -21.02    0.00    0.33    -13115    57.5372   15.14    0.00
    659  246.77   65.15    2.70     -6.29      2.95       0     1  19859.4  19714.6  -21.02    0.00    0.26    -13107    67.5940   18.31    0.00
    660  243.67   72.02    2.27     -5.55    -18.92       0     1  19859.4  19714.6  -21.02    0.00    0.00    -13091    60.5838   20.42    0.00
    661   82.04  287.60  190.38    -11.92     -8.38       0     1  19859.4  19714.6  -21.02    0.00    0.81    -13091    47.4138   19.56    0.00
    662  214.99   46.39   -4.27    -18.61     48.04       0     1  19859.4  19714.6  -21.02    0.00    0.37    -13099   100.0000   12.59    0.00
    663   62.82   44.61    6.58      1.41    -10.70       0     1  19859.4  19714.6  -21.02    0.00   45.78    -13108    64.5764   19.16    0.00
    664  185.45  278.93  291.40     -9.95      9.77       0     1  19859.4  19714.6  -21.02    0.00  100.00    -13154    53.5277   26.01    0.00
    665  119.36   62.79  332.24     -1.18     -4.87       0     1  19859.4  19714.6  -21.02    0.00    0.11    -13134    83.2425   18.85    0.00
    666   23.51  223.63  260.15    -43.76      2.86       0     1  19859.4  19714.6  -21.02    0.00   52.64    -13094   100.0000    9.61    0.00
    667  174.49   67.23  350.41     -9.06     -5.78       0     1  19859.4  19714.6  -21.02    0.00    1.27    -13116    64.9373   19.77    0.00
    668   21.23   64.96   -0.02      8.20      2.65       0     1  19859.4  19714.6  -21.02    0.00    0.00    -13215    64.0904   18.90    0.00
    669   21.79   58.92    4.86     35.80    -16.53       0     1  19859.4  19714.6  -21.02    0.00    1.38    -13087    67.4853   22.59    0.00
    670   52.09   32.65  357.65     18.98     -2.49       0     1  19859.4  19714.6  -21.02    0.00   45.25    -13173   100.0000   20.40    0.00
    671  229.66   71.88  -14.05     -5.15      6.56       0     1  19859.4  19714.6  -21.02    0.00    2.20    -13115   100.0000   16.42    0.00
    672  349.78   60.80   -9.80     -0.57     -6.84       0     1  19859.4  19714.6  -21.02    0.00    0.00    -13142    87.4959   19.76    0.00
    673  143.56   65.79  -20.14    -13.84    -12.57       0     1  19859.4  19714.6  -21.02    0.00    0.34    -13101   100.0000   17.04    0.00
    674  344.42   59.14   -0.55    -17.68     14.86       0     1  19859.4  19714.6  -21.02    0.00    1.75    -13100    63.9940   23.74    0.00
    675  185.58   62.09  339.86     -8.96      7.55       0     1  19859.4  19714.6  -21.02    0.00    0.01    -13106   100.0000   20.35    0.00
    676  109.00   60.84   -6.95    -17.39    -21.74       0     1  19859.4  19714.6  -21.02    0.00    0.00    -13191    77.1719   21.25    0.00
    677  127.30   62.51  304.17     -9.74    -19.40       0     1  19859.4  19714.6  -21.02    0.00    0.16    -13085    90.3351   13.36    0.00
    678  104.87   63.00   -3.34      8.98      4.74       0     1  19859.4  19714.6  -21.02    0.00    0.00    -13140    94.6211   18.70    0.00
    679  105.78  270.34  128.43     31.51      2.69       0     1  19859.4  19714.6  -21.02    0.00   23.92    -13103   100.0000   10.78    0.00
    680   36.78   54.87   54.05    -11.66     28.68       0     1  19859.4  19714.6  -21.02    0.00    2.70    -13123   100.0000   13.09    0.00
    681  192.53   85.32   93.58     -9.25      9.00       0     1  20309.3  20221.6  -53.20    0.00   12.84    -13163    56.6474   28.60    0.00
    682  209.45   38.97  -10.47     -1.04    -34.26       0     1  20309.3  20221.6  -53.20    0.00    0.00    -13145    71.1631   16.01    0.00
    683  205.52   61.34  353.35      6.81     -6.21       0     1  20309.3  20221.6  -53.20    0.00    0.81    -13109    56.9497   22.11    0.00
    684  337.90   73.51    0.94     -9.23      1.47       0     1  20309.3  20221.6  -53.20    0.00    7.57    -13135    48.3720   19.41    0.00
    685   39.42  210.05   43.25     -6.50      8.47       0     1  20309.3  20221.6  -53.20    0.00  100.00    -13182    54.5282   22.59    0.00
    686  131.86  283.44  157.27      8.93      7.48       0     1  20309.3  20221.6  -53.20    0.00   43.85    -13225    75.2824   20.59    0.00
    687  245.37   52.58  341.10     -5.92      1.42       0     1  20309.3  20221.6  -53.20    0.00    2.12    -13180    65.4198   21.35    0.00
    688  121.20   62.38    9.93     15.27      4.56       0     1  20309.3  20221.6  -53.20    0.00    0.02    -13132    75.3258   22.13    0.00
    689  144.57  281.68  181.15      9.28      0.91       0     1  20309.3  20221.6  -53.20    0.00    0.31    -13083    74.0514   18.92    0.00
    690  148.74   57.48  -12.76     -2.62      0.37       0     1  20309.3  20221.6  -53.20    0.00    0.13    -13123    61.8463   20.00    0.00
    691  278.58   63.64  339.27    -18.55     13.92       0     1  20309.3  20221.6  -53.20    0.00   55.07    -13135    68.0411   18.16    0.00
    692  220.67   83.17  172.31     13.13     15.35       0     1  20309.3  20221.6  -53.20    0.00    0.16    -13114    65.2136   16.23    0.00
    693   64.92   56.38    2.68     26.85    -17.38       0     1  20309.3  20221.6  -53.20    0.00    0.02    -13174    77.5267   20.59    0.00
    694  171.51  199.87   67.56      9.47     -1.38       0     1  20309.3  20221.6  -53.20    0.00  100.00    -13154    59.1283   25.44    0.00
    695   54.61   86.44    8.82      8.91     -6.84       0     1  20309.3  20221.6  -53.20    0.00   13.21    -13110    53.8131   22.50    0.00
    696  116.78   58.15    8.94      5.15     -9.24       0     1  20309.3  20221.6  -53.20    0.00    0.52    -13119   100.0000   23.36    0.00
    697   84.59  277.65   -7.54     37.62     26.40       0     1  20309.3  20221.6  -53.20    0.00   99.88    -13128    64.5871   12.20    0.00
    698  132.41   61.26   15.99     -8.24     -5.58       0     1  20309.3  20221.6  -53.20    0.00   93.40    -13091    78.2881   24.05    0.00
    699  147.55  288.19  173.93      3.66      5.60       0     1  20309.3  20221.6  -53.20    0.00    0.34    -13118   100.0000   22.56    0.00
    700   96.27   74.05   94.40      1.04     -4.67       0     1  20309.3  20221.6  -53.20    0.00    0.01    -13127    59.4238   16.03    0.00
    701   63.21  105.82  223.49     -0.51     -0.61       0     1  20309.3  20221.6  -53.20    0.00   99.99    -13161    60.3255   17.09    0.00
    702  110.73   57.45   29.19     -7.73      4.55       0     1  20309.3  20221.6  -53.20    0.00   86.78    -13146    74.1453   21.75    0.00
    703  131.70   56.40  367.71     -0.77     -2.66       0     1  20309.3  20221.6  -53.20    0.00    0.00    -13129    57.6661   18.96    0.00
    704  331.93   73.97  -12.78     19.03    -10.86       0     1  20309.3  20221.6  -53.20    0.00    0.05    -13159    70.9763   21.54    0.00
    705  278.68   75.79   -1.61     -7.81     -4.46       0     1  20309.3  20221.6  -53.20    0.00    0.05    -13116    58.4923   21.04    0.00
    706   56.28   73.54   -5.66     12.71    -16.47       0     1  20309.3  20221.6  -53.20    0.00    0.01    -13164    61.2891   18.70    0.00
    707  289.29  222.61  213.14     21.09      3.13       0     1  20309.3  20221.6  -53.20    0.00   91.63    -13116    59.3848   15.61    0.00
    708  358.86   73.39   -1.80      0.30      5.69       0     1  20309.3  20221.6  -53.20    0.00    0.00    -13242   100.0000   19.99    0.00
    709   98.18   61.02    5.87     23.23     14.39       0     1  20309.3  20221.6  -53.20    0.00    0.14    -13277    75.2560   22.32    0.00
    710  184.99   60.81  338.86    -18.26     11.01       0     1  20309.3  20221.6  -53.20    0.00    1.21    -13099    87.6953   19.38    0.00
    711   35.60  248.80  284.42     -1.34      1.91       0     1  20309.3  20221.6  -53.20    0.00  100.00    -13117    63.3378   24.73    0.00
    712    4.98   74.07    2.99     16.19     22.32       0     1  20309.3  20221.6  -53.20    0.00    0.01    -13117    94.9872   21.16    0.00
    713  224.76   65.72  348.15      2.88     -3.41       0     1  20309.3  20221.6  -53.20    0.00    0.89    -13081    75.7712   18.70    0.00
    714  196.05   58.46    5.67      3.87    -11.94       0     1  20309.3  20221.6  -53.20    0.00   99.42    -13101    82.0294   26.20    0.00
    715  283.96   21.71   74.81      2.63     19.34       0     1  20309.3  20221.6  -53.20    0.00    0.00    -13081    72.5700   12.40    0.00
    716   16.27   87.67  199.45     -9.73      0.19       0     1  20309.3  20221.6  -53.20    0.00    8.57    -13144    67.9251   16.04    0.00
    717  224.88   58.40  -12.20      0.12     -9.05       0     1  20309.3  20221.6  -53.20    0.00    0.06    -13092    75.1858   20.89    0.00
    718   80.69   62.69  365.74     -8.33     -4.40       0     1  20309.3  20221.6  -53.20    0.00   35.58    -13129    56.9459   21.96    0.00
    719  189.65  205.70   94.90     24.88      2.11       0     1  20309.3  20221.6  -53.20    0.00    0.02    -13116    78.5939   15.46    0.00
    720   26.65   67.17    6.54      0.00     -6.65       0     1  20309.3  20221.6  -53.20    0.00    0.30    -13080    63.6516   16.96    0.00
    721  314.19   74.77    3.80     -0.40      8.24       0     1  20309.3  20221.6  -53.20    0.00    0.00    -13115    87.4604   19.07    0.00
    722   47.60   71.43    3.52      0.96      4.76       0     1  20309.3  20221.6  -53.20    0.00    0.00    -13120    69.7456   22.67    0.00
    723  249.16   67.77  -16.16    -21.01    -13.48       0     1  20309.3  20221.6  -53.20    0.00    0.11    -13122   100.0000   19.44    0.00
    724  352.98   73.38    5.74    -11.55     12.96       0     1  20309.3  20221.6  -53.20    0.00    0.00    -13115   100.0000   18.38    0.00
    725  240.26   63.63  345.06    -42.96      4.03       0     1  20309.3  20221.6  -53.20    0.00    0.00    -13177    59.1748   20.67    0.00
    726  332.08  215.90   84.09     -3.06    -16.55       0     1  20309.3  20221.6  -53.20    0.00  100.00    -13119    64.2885   22.53    0.00
    727    3.53   72.55    4.67     31.63    -10.22       0     1  20309.3  20221.6  -53.20    0.00    0.00    -13134    95.1484   16.79    0.00
    728   38.02   65.73  356.09     -7.56     26.45       0     1  20309.3  20221.6  -53.20    0.00    1.02    -13156   100.0000   19.05    0.00
    729  219.85  275.80  211.76      4.87      7.21       0     1  20309.3  20221.6  -53.20    0.00   16.87    -13074   100.0000   13.93    0.00
    730  256.01   64.67  342.18    -14.38     37.19       0     1  20309.3  20221.6  -53.20    0.00    0.00    -13134    64.7547   16.20    0.00
    731   26.50   68.68   -0.29    -12.87     44.54       0     1  20309.3  20221.6  -53.20    0.00    7.48    -13383   100.0000   14.98    0.00
    732   40.58  225.64  201.28    -35.18     -6.72       0     1  20309.3  20221.6  -53.20    0.00    0.03    -13125   100.0000   10.87    0.00
    733  313.95   61.53  -11.87     40.36      6.15       0     1  21919.4  21851.6   59.62    0.00    0.01    -13146   100.0000   17.24    0.00
    734  296.14   72.32  264.20     -3.39     -2.55       0     1  21919.4  21851.6   59.62    0.00   89.68    -13123    65.1791   14.75    0.00
    735  251.84   98.15  113.33     11.05    -10.08       0     1  21919.4  21851.6   59.62    0.00  100.00    -13178    47.2815   25.89    0.00
    736  342.61  211.02   48.51      0.66      1.14       0     1  21919.4  21851.6   59.62    0.00  100.00    -13132    61.6238   27.25    0.00
    737   46.48   68.46  340.69      5.83      9.10       0     1  21919.4  21851.6   59.62    0.00    0.04    -13150    49.5756   19.83    0.00
    738  169.68   63.20   35.67     -7.57     -6.25       0     1  21919.4  21851.6   59.62    0.00   28.01    -13098    55.8247   19.61    0.00
    739  252.59  284.44  169.48      1.39    -15.39       0     1  21919.4  21851.6   59.62    0.00    7.81    -13080    54.7901   19.90    0.00
    740  278.07   60.79  346.27     11.89      3.64       0     1  21919.4  21851.6   59.62    0.00    0.17    -13084    53.5375   21.24    0.00
    741  196.10   59.07    1.92     -3.74    -15.38       0     1  21919.4  21851.6   59.62    0.00    0.11    -13123    59.6570   22.70    0.00
    742  175.08  198.67   62.40     17.39     -1.76       0     1  21919.4  21851.6   59.62    0.00  100.00    -13151    49.1716   24.37    0.00
    743  194.08   58.40  351.00     16.81    -18.40       0     1  21919.4  21851.6   59.62    0.00    0.08    -13122    65.3020   21.90    0.00
    744  265.30  286.65  281.03    -13.70    -52.04       0     1  21919.4  21851.6   59.62    0.00    0.00    -13151   100.0000    9.30    0.00
    745   42.05   73.16  297.71     -0.97     28.93       0     1  21919.4  21851.6   59.62    0.00  100.00    -13141    80.7097   22.30    0.00
    746   29.48   63.83  287.29     20.42    -29.47       0     1  21919.4  21851.6   59.62    0.00    0.02    -13119    68.6799   14.51    0.00
    747  104.03   55.17    0.44      1.77    -13.99       0     1  21919.4  21851.6   59.62    0.00    0.00    -13149    73.2477   19.20    0.00
    748   68.97   66.51    2.17      3.82     -9.24       0     1  21919.4  21851.6   59.62    0.00    1.93    -13134    56.8523   21.35    0.00
    749  255.52   66.51  -10.30      6.32     -3.99       0     1  21919.4  21851.6   59.62    0.00   61.69    -13092    58.0998   23.12    0.00
    750  148.07   59.36    6.02     -6.23      3.71       0     1  21919.4  21851.6   59.62    0.00   73.13    -13110    59.5556   17.45    0.00
    751   38.15   28.03   77.97     -0.98     -0.78       0     1  21919.4  21851.6   59.62    0.00    0.40    -13133    51.8911   17.42    0.00
    752   21.85   74.54   -1.80     -7.42     14.87       0     1  21919.4  21851.6   59.62    0.00    0.23    -13203    84.2836   17.94    0.00
    753  125.84   64.34  350.07     16.23      6.60       0     1  21919.4  21851.6   59.62    0.00    0.54    -13103    84.6844   19.43    0.00
    754  106.28   63.56    4.36     17.48      1.85       0     1  21919.4  21851.6   59.62    0.00    0.00    -13115    74.3273   20.27    0.00
    755  264.68  195.60  157.79     10.48     18.33       0     1  21919.4  21851.6   59.62    0.00    0.01    -13085    53.6336   22.05    0.00
    756  270.00  272.62  294.37     25.16     -1.45       0     1  21919.4  21851.6   59.62    0.00   99.70    -13132    56.5896   24.28    0.00
    757   22.55   60.89  359.40      1.86     13.08       0     1  21919.4  21851.6   59.62    0.00    0.00    -13105    82.3726   22.39    0.00
    758  313.68   62.55   -4.95     -3.96     12.40       0     1  21919.4  21851.6   59.62    0.00    0.02    -13113    76.5456   21.97    0.00
    759  261.46  241.19  293.61    -19.71      3.44       0     1  21919.4  21851.6   59.62    0.00  100.00    -13120    53.1624   22.90    0.00
    760  184.06  202.29   56.82      5.22    -18.06       0     1  21919.4  21851.6   59.62    0.00  100.00    -13157    61.0682   20.35    0.00
    761   29.34   66.34   -3.36     50.82      0.15       0     1  21919.4  21851.6   59.62    0.00   21.00    -13214    59.1878   18.81    0.00
    762   64.93   58.04   -7.59     -2.40    -18.95       0     1  21919.4  21851.6   59.62    0.00   16.35    -13111    72.4641   20.26    0.00
    763  175.88   76.10  118.92     21.46    -18.53       0     1  21919.4  21851.6   59.62    0.00   97.60    -13106    85.2899   21.69    0.00
    764  299.75  295.77  187.83      2.41      3.19       0     1  21919.4  21851.6   59.62    0.00    0.03    -13153    78.6547   18.92    0.00
    765  325.93  238.43  227.56    -22.10      3.16       0     1  21919.4  21851.6   59.62    0.00   99.74    -13223   100.0000   16.73    0.00
    766  267.18   60.01  -27.23    -16.92     -0.53       0     1  21919.4  21851.6   59.62    0.00    0.07    -13127    78.9063   15.33    0.00
    767  325.68  106.26  111.71    -25.07     39.51       0     1  21919.4  21851.6   59.62    0.00   99.80    -13138    74.0255   16.09    0.00
    768   23.98   73.16  348.18     -5.72      6.86       0     1  21919.4  21851.6   59.62    0.00    0.61    -13129    87.5839   20.52    0.00
    769   88.34   77.74   -2.17     -1.86     15.19       0     1  21919.4  21851.6   59.62    0.00    0.04    -13101    76.6516   20.44    0.00
    770  135.31   34.54  275.66    -33.74    -27.18       0     1  21919.4  21851.6   59.62    0.00    0.01    -13102   100.0000    8.47    0.00
    771  175.06   56.52   24.07      2.50     -3.69       0     1  21919.4  21851.6   59.62    0.00   11.12    -13081    97.1288   20.30    0.00
    772  181.42   55.48  343.81      6.47     10.35       0     1  21919.4  21851.6   59.62    0.00    0.00    -13102   100.0000   20.48    0.00
    773  149.32   30.84  305.68    -13.53     11.53       0     1  21919.4  21851.6   59.62    0.00    0.00    -13121   100.0000   14.75    0.00
    774  180.24   40.77   -2.91     -4.06    -13.58       0     1  21919.4  21851.6   59.62    0.00    0.02    -13227    96.5638   20.67    0.00
    775  110.74   65.66    2.01     -9.51    -42.91       0     1  21919.4  21851.6   59.62    0.00    0.00    -13202    82.7819   16.68    0.00
    776  302.74   45.55   71.04      4.82     -3.39       0     1  21980.0  21842.0  -48.47    0.00    0.27    -13131    51.8960   13.97    0.00
    777  230.45   92.92   93.53      7.80    -10.90       0     1  21980.0  21842.0  -48.47    0.00   88.99    -13118    49.3003   20.07    0.00
    778  146.32   69.06  100.14      3.36     -8.12       0     1  21980.0  21842.0  -48.47    0.00    0.04    -13181    86.0721   14.63    0.00
    779  279.30   76.71   -9.12    -12.71     -2.86       0     1  21980.0  21842.0  -48.47    0.00   33.43    -13109    51.9299   15.97    0.00
    780   15.43   63.89  358.71      7.58      0.93       0     1  21980.0  21842.0  -48.47    0.00    3.67    -13119    58.7398   22.19    0.00
    781  152.09   54.74  351.84     -4.08     10.12       0     1  21980.0  21842.0  -48.47    0.00   10.82    -13102    57.7382   19.15    0.00
    782  107.42   55.63  -14.83     26.73     13.40       0     1  21980.0  21842.0  -48.47    0.00    0.73    -13093    98.4077   16.26    0.00
    783   75.34  208.65   77.81      5.07      3.35       0     1  21980.0  21842.0  -48.47    0.00  100.00    -13148    64.5416   24.03    0.00
    784  199.47   62.92    4.87      6.32    -17.96       0     1  21980.0  21842.0  -48.47    0.00    0.29    -13127    71.6226   18.94    0.00
    785   67.35  280.92  178.78    -10.23    -15.14       0     1  21980.0  21842.0  -48.47    0.00    0.07    -13101    64.2471   17.71    0.00
    786  192.38   73.12  359.20      6.43    -13.59       0     1  21980.0  21842.0  -48.47    0.00    0.23    -13122    66.0418   18.77    0.00
    787  229.66  215.03   78.48     -3.51      7.84       0     1  21980.0  21842.0  -48.47    0.00  100.00    -13114    65.5016   26.63    0.00
    788   44.89   34.67    2.21      3.26     21.60       0     1  21980.0  21842.0  -48.47    0.00    0.00    -13160    65.6540   18.05    0.00
    789  251.04  105.75  126.65    -15.03     -6.28       0     1  21980.0  21842.0  -48.47    0.00    1.36    -13147    53.3782   22.41    0.00
    790  234.56  247.37  282.36    -29.29    -17.09       0     1  21980.0  21842.0  -48.47    0.00  100.00    -13138    59.4341   23.72    0.00
    791   94.42   53.00   -2.22      3.03    -12.67       0     1  21980.0  21842.0  -48.47    0.00    0.00    -13083    74.2014   24.36    0.00
    792  239.26   67.92  -15.30     -1.28    -22.29       0     1  21980.0  21842.0  -48.47    0.00    0.00    -13083    67.5596   20.25    0.00
    793  336.36   67.68   -6.18      1.40    -11.30       0     1  21980.0  21842.0  -48.47    0.00    0.02    -13103    81.5827   18.43    0.00
    794  229.33   73.17   -3.10    -10.36     -8.06       0     1  21980.0  21842.0  -48.47    0.00    0.04    -13134    66.0456   18.50    0.00
    795  269.53   68.45   16.12    -17.94     -8.15       0     1  21980.0  21842.0  -48.47    0.00    0.23    -13063    89.6353   16.47    0.00
    796   74.11   57.39   -7.78      6.05    -12.64       0     1  21980.0  21842.0  -48.47    0.00    0.87    -13116    62.6980   19.89    0.00
    797   29.41   54.45   -2.34      5.13      9.73       0     1  21980.0  21842.0  -48.47    0.00    0.12    -13113    81.9929   24.04    0.00
    798  244.43  261.19  291.19      4.08    -12.75       0     1  21980.0  21842.0  -48.47    0.00   99.45    -13102    78.3519   22.96    0.00
    799  327.15   64.02    7.58      2.25      4.00       0     1  21980.0  21842.0  -48.47    0.00    0.08    -13130    65.2425   19.66    0.00
    800   93.64   52.85   -7.77      8.98    -11.41       0     1  21980.0  21842.0  -48.47    0.00    0.24    -13122   100.0000   21.76    0.00
    801  139.21  252.23   91.64     12.60      7.15       0     1  21980.0  21842.0  -48.47    0.00    0.32    -13098    79.1560   16.20    0.00
    802  147.01  250.07  295.02     11.39    -34.90       0     1  21980.0  21842.0  -48.47    0.00  100.00    -13113    59.3176   24.35    0.00
    803  251.75   74.88   15.35     17.20     24.42       0     1  21980.0  21842.0  -48.47    0.00    0.63    -13097   100.0000   19.20    0.00
    804  329.41   65.83    5.03     -0.90      3.24       0     1  21980.0  21842.0  -48.47    0.00    0.04    -13114    75.7598   15.92    0.00
    805  150.29   62.26   -7.30    -16.41     -7.35       0     1  21980.0  21842.0  -48.47    0.00    0.00    -13117    76.4029   20.63    0.00
    806  141.73   66.79  335.36     -1.30      0.93       0     1  21980.0  21842.0  -48.47    0.00    0.58    -13132    77.3050   16.59    0.00
    807  259.79   70.12   13.53    -18.31    -12.53       0     1  21980.0  21842.0  -48.47    0.00    0.09    -13090    87.3149   16.70    0.00
    808  190.17  247.16   40.93     -0.83     -1.38       0     1  21980.0  21842.0  -48.47    0.00    7.58    -13114    72.1463   14.00    0.00
    809  312.59   63.90  368.03      8.05      8.27       0     1  21980.0  21842.0  -48.47    0.00    0.01    -13128   100.0000   18.83    0.00
    810  116.32   66.51   13.88      3.47    -11.11       0     1  21980.0  21842.0  -48.47    0.00   36.78    -13131   100.0000   21.15    0.00
    811  342.19   46.91  -10.85     13.64     -1.12       0     1  21980.0  21842.0  -48.47    0.00    2.04    -13165   100.0000   17.74    0.00
    812  222.53   67.05   -2.74     -7.13      1.13       0     1  21980.0  21842.0  -48.47    0.00   11.03    -13096   100.0000   19.18    0.00
    813   95.76   63.04  -14.28     -7.73      4.86       0     1  21980.0  21842.0  -48.47    0.00    0.00    -13149   100.0000   15.41    0.00
    814  254.04   62.14   -9.30      8.51    -33.78       0     1  21980.0  21842.0  -48.47    0.00    0.00    -13106   100.0000   15.38    0.00
    815  111.11   57.58  173.03     63.17      9.59       0     1  21980.0  21842.0  -48.47    0.00   37.49    -13097    60.0312   10.93    0.00
    816  174.54   57.42  290.45    -14.10     -6.07       0     1  22300.0  22230.2  -37.13    0.00    2.79    -13119    59.9976   14.49    0.00
    817  155.60   60.32  -15.72    -18.79     -8.14       0     1  22300.0  22230.2  -37.13    0.00    0.00    -13169    69.6093   19.28    0.00
    818  279.78   70.57   -2.21    -19.36     -4.30       0     1  22300.0  22230.2  -37.13    0.00   83.10    -13195    72.9956   17.96    0.00
    819  139.65  231.28  323.91     -5.05    -11.93       0     1  22300.0  22230.2  -37.13    0.00    0.03    -13090    63.3609   17.12    0.00
    820  210.78   86.78  103.64    -17.33    -41.55       0     1  22300.0  22230.2  -37.13    0.00   99.95    -13181    49.8659   18.20    0.00
    821   25.47  216.94   64.12     -7.25      5.15       0     1  22300.0  22230.2  -37.13    0.00    0.00    -13201    60.4447   25.98    0.00
    822  185.54  219.80  321.00     26.29    -23.83       0     1  22300.0  22230.2  -37.13    0.00  100.00    -13144   100.0000   13.87    0.00
    823  189.83  208.07   86.33     10.69     -9.55       0     1  22300.0  22230.2  -37.13    0.00  100.00    -13130    52.5808   27.07    0.00
    824  270.14   40.99  208.78     -6.67    -27.42       0     1  22300.0  22230.2  -37.13    0.00    0.00    -13150    91.7579   12.67    0.00
    825   10.98  253.29   81.25     15.11    -14.35       0     1  22300.0  22230.2  -37.13    0.00    3.62    -13101    60.2734   15.52    0.00
    826   56.44  200.60   58.08     -1.70     33.98       0     1  22300.0  22230.2  -37.13    0.00   44.01    -13076    68.6923   15.98    0.00
    827   92.46   66.05    1.54    -10.44     -3.72       0     1  22300.0  22230.2  -37.13    0.00    0.77    -13273    71.2148   19.72    0.00
    828  249.79   69.05   -8.53    -14.06    -15.95       0     1  22300.0  22230.2  -37.13    0.00    0.51    -13070    52.2819   20.85    0.00
    829  140.71   54.52    0.95     21.55      3.04       0     1  22300.0  22230.2  -37.13    0.00    0.00    -13118    86.0238   20.56    0.00
    830  256.32   60.05  -22.91    -26.33     23.49       0     1  22300.0  22230.2  -37.13    0.00    0.41    -13072    49.3653   23.04    0.00
    831  121.42  105.68   96.75      4.03    -16.53       0     1  22300.0  22230.2  -37.13    0.00   99.99    -13133    48.6860   27.40    0.00
    832  170.27  258.99  277.40     -2.84    -18.45       0     1  22300.0  22230.2  -37.13    0.00   99.89    -13212    58.3392   24.21    0.00
    833  167.16  255.95  291.93    -14.10     26.72       0     1  22300.0  22230.2  -37.13    0.00  100.00    -13158    63.0833   25.95    0.00
    834  219.02   59.10  333.99     -4.59     -6.71       0     1  22300.0  22230.2  -37.13    0.00    2.11    -13087    62.0153   20.81    0.00
    835  169.54  237.16  294.56     22.21    -12.47       0     1  22300.0  22230.2  -37.13    0.00  100.00    -13140    79.4865   22.05    0.00
    836  366.32   37.09  226.63      5.43      1.15       0     1  22300.0  22230.2  -37.13    0.00   76.07    -13171    70.2034   17.11    0.00
    837  324.70   64.72   14.92      7.66      8.57       0     1  22300.0  22230.2  -37.13    0.00    5.92    -13125    75.7783   23.47    0.00
    838   49.81   61.51   30.60     10.67     -2.22       0     1  22300.0  22230.2  -37.13    0.00    0.00    -13108    67.5732   20.21    0.00
    839  215.41   59.82  341.94     -1.32     -3.05       0     1  22300.0  22230.2  -37.13    0.00    0.00    -13110    56.1727   21.90    0.00
    840  263.52   65.51  -15.10     -4.93     -6.29       0     1  22300.0  22230.2  -37.13    0.00    0.00    -13148    68.2868   22.61    0.00
    841  115.17   52.24   -5.46    -12.72      8.42       0     1  22300.0  22230.2  -37.13    0.00    0.13    -13103    56.3896   17.81    0.00
    842  138.07   56.00   -0.88     -8.43     -4.50       0     1  22300.0  22230.2  -37.13    0.00    0.01    -13092    75.8328   22.13    0.00
    843   52.38   81.29  163.53      1.35     12.92       0     1  22300.0  22230.2  -37.13    0.00    2.43    -13223    87.0520   15.81    0.00
    844   26.22   65.01    2.55     -7.15      6.12       0     1  22300.0  22230.2  -37.13    0.00    0.04    -13151    94.9397   22.95    0.00
    845  285.63  248.27  290.17     -0.81      7.28       0     1  22300.0  22230.2  -37.13    0.00  100.00    -13125    71.4534   22.70    0.00
    846  227.65  288.19  190.68      2.94     12.46       0     1  22300.0  22230.2  -37.13    0.00   33.84    -13152    94.5522   19.66    0.00
    847  135.03   40.40   -0.14     -2.13     -1.74       0     1  22300.0  22230.2  -37.13    0.00    0.00    -13152    67.6352   22.62    0.00
    848  128.82  282.58  188.11      0.84      8.22       0     1  22300.0  22230.2  -37.13    0.00    1.57    -13137    70.2813   19.87    0.00
    849  359.44   73.54    1.17      4.32     -0.48       0     1  22300.0  22230.2  -37.13    0.00    4.85    -13117   100.0000   21.42    0.00
    850    9.63   72.52   -4.05     10.38      7.15       0     1  22300.0  22230.2  -37.13    0.00   87.06    -13103    83.5955   20.89    0.00
    851  240.31   54.06  -12.89    -22.22      4.55       0     1  22300.0  22230.2  -37.13    0.00    0.01    -13144    85.8428   19.68    0.00
    852  342.23   89.46  332.73     -9.22     -4.50       0     1  22300.0  22230.2  -37.13    0.00   99.40    -13054    80.5283   15.31    0.00
    853  198.67   58.15  -14.58      9.78    -24.46       0     1  22300.0  22230.2  -37.13    0.00    0.64    -13108    87.1790   17.38    0.00
    854   82.48   49.23  357.31     15.55     26.10       0     1  22300.0  22230.2  -37.13    0.00    0.00    -13128    61.3045   14.68    0.00
    855   32.52  279.02  172.27     -2.73    -22.63       0     1  22300.0  22230.2  -37.13    0.00    0.02    -13191   100.0000   16.35    0.00
    856  206.03  249.49  279.84     18.98     15.46       0     1  22300.0  22230.2  -37.13    0.00   91.70    -13098    65.0883   24.07    0.00
    857  349.55   68.48  348.71     -2.37      1.35       0     1  22300.0  22230.2  -37.13    0.00    0.13    -13178    77.4306   21.53    0.00
    858  240.42   62.81  -11.76     -7.77    -38.20       0     1  22300.0  22230.2  -37.13    0.00    0.00    -13109   100.0000   17.74    0.00
    859  202.33  286.18  190.40     19.27     17.31       0     1  22300.0  22230.2  -37.13    0.00   97.30    -13093    99.9480   17.77    0.00
    860  153.78   58.65    0.98      0.51     -5.57       0     1  22300.0  22230.2  -37.13    0.00    0.75    -13106    74.8229   22.01    0.00
    861   80.09   84.13  107.21     37.75     -9.12       0     1  22300.0  22230.2  -37.13    0.00  100.00    -13493   100.0000   22.74    0.00
    862   61.86   18.54  360.78    -15.56     22.42       0     1  22300.0  22230.2  -37.13    0.00    2.63    -13179    89.2900   13.37    0.00
    863  196.10   69.78  244.89      3.56    -25.29       0     1  22300.0  22230.2  -37.13    0.00    0.00    -13105    80.5271   14.61    0.00
    864  233.48   65.13  -20.19      8.03      5.30       0     1  22300.0  22230.2  -37.13    0.00    0.18    -13112    78.5936   21.56    0.00
    865  236.52   55.05  350.74      1.38      5.81       0     1  22300.0  22230.2  -37.13    0.00    0.08    -13055    99.9999   17.53    0.00
    866  104.12   43.36  237.50      0.61     20.57       0     1  22300.0  22230.2  -37.13    0.00    0.02    -13128    76.4573   16.57    0.00
    867  109.19  228.09  244.24    -20.94    -28.45       0     1  22300.0  22230.2  -37.13    0.00    0.00    -13100    72.0711   11.55    0.00
    868  241.62   41.62   89.34     -1.67      1.27       0     1  22300.0  22230.2  -37.13    0.00   96.16    -13120   100.0000   17.44    0.00
    869  112.32  240.02  283.48    -24.81      8.40       0     1  22300.0  22230.2  -37.13    0.00  100.00    -13110   100.0000   18.98    0.00
    870  110.60  229.24  287.10     27.76     14.81       0     1  22300.0  22230.2  -37.13    0.00   99.32    -13149   100.0000   12.84    0.00
    871  272.91   68.24  351.74    -13.33    -11.90       0     1  22300.0  22230.2  -37.13    0.00    0.00    -13124   100.0000   19.29    0.00
    872  167.34  247.41  285.72    -14.40     33.06       0     1  22300.0  22230.2  -37.13    0.00  100.00    -13112   100.0000   21.74    0.00
    873   27.38   30.20  113.02      9.52     -6.41       0     1  22300.0  22230.2  -37.13    0.00    0.36    -13199   100.0000   12.52    0.00
    874  319.88  278.75  275.83    -17.24     -9.15       0     1  22300.0  22230.2  -37.13    0.00    7.34    -13273   100.0000   23.59    0.00
    875  331.53   66.66   -6.18      6.04     16.10       0     1  23146.2  23084.6   62.49    0.00    0.01    -13091    56.6122   18.38    0.00
    876  118.95   48.77   -7.69     -6.73    -18.43       0     1  23146.2  23084.6   62.49    0.00    0.01    -13169    55.9848   21.29    0.00
    877  232.53  253.13  196.56      8.08     11.75       0     1  23146.2  23084.6   62.49    0.00    0.77    -13175    68.6844   12.34    0.00
    878  110.61   90.45   98.18      8.29     -5.26       0     1  23146.2  23084.6   62.49    0.00    0.00    -13140    46.1854   21.95    0.00
    879  101.74   57.13   -5.53      3.75    -12.62       0     1  23146.2  23084.6   62.49    0.00    0.02    -13082   100.0000   16.36    0.00
    880  326.11   61.52  340.92     17.98     12.30       0     1  23146.2  23084.6   62.49    0.00    0.00    -13169    87.9601   17.87    0.00
    881   67.08  206.46   32.46      6.88     11.75       0     1  23146.2  23084.6   62.49    0.00   99.79    -13153    51.7600   24.41    0.00
    882   95.88  278.15  283.00     -7.35     13.21       0     1  23146.2  23084.6   62.49    0.00  100.00    -13122    45.1837   27.72    0.00
    883  138.11   77.32   13.20      0.81    -19.71       0     1  23146.2  23084.6   62.49    0.00    2.39    -13144    70.8741   17.35    0.00
    884  351.15  278.92  295.78      5.13      7.10       0     1  23146.2  23084.6   62.49    0.00  100.00    -13123    69.5735   25.42    0.00
    885  302.88  239.74  287.59     -1.65     -5.68       0     1  23146.2  23084.6   62.49    0.00  100.00    -13153    57.9977   22.99    0.00
    886  165.15   81.28  334.21    -16.51     18.19       0     1  23146.2  23084.6   62.49    0.00    1.31    -13197   100.0000   16.83    0.00
    887  303.70  289.47  174.41     -8.22     -6.59       0     1  23146.2  23084.6   62.49    0.00    0.00    -13161    51.5140   20.31    0.00
    888  360.65   69.74   10.85     -0.05     18.80       0     1  23146.2  23084.6   62.49    0.00    0.00    -13143    68.2843   19.85    0.00
    889  253.75  287.71  172.21      9.87      7.17       0     1  23146.2  23084.6   62.49    0.00   22.03    -13119    85.2309   19.48    0.00
    890   46.30   73.14  227.34    -11.95     12.75       0     1  23146.2  23084.6   62.49    0.00   90.77    -13138    90.6616   19.05    0.00
    891  322.40   58.98  359.62     -3.74      5.54       0     1  23146.2  23084.6   62.49    0.00   12.83    -13117    52.7550   24.23    0.00
    892   88.32   34.37   12.50     18.40      1.22       0     1  23146.2  23084.6   62.49    0.00    0.00    -13128    78.4749   16.17    0.00
    893  163.87   66.96    5.12     17.30    -29.98       0     1  23146.2  23084.6   62.49    0.00    0.00    -13146    66.3018   18.78    0.00
    894  186.89  222.54  181.46    -13.05     -2.25       0     1  23146.2  23084.6   62.49    0.00    0.14    -13215    62.0756   20.56    0.00
    895  246.86   54.60  355.01     -5.62     -7.34       0     1  23146.2  23084.6   62.49    0.00    0.37    -13100    49.7101   22.59    0.00
    896  154.93   60.08  358.34     11.57     10.44       0     1  23146.2  23084.6   62.49    0.00    0.00    -13133    58.7347   24.63    0.00
    897  355.36   57.73   -4.43     13.94      7.19       0     1  23146.2  23084.6   62.49    0.00    0.00    -13155    71.8152   21.77    0.00
    898  330.37   93.46   94.72     18.07    -16.61       0     1  23146.2  23084.6   62.49    0.00   91.99    -13156    60.8957   18.27    0.00
    899   17.63   56.48  270.74    -11.18      4.04       0     1  23146.2  23084.6   62.49    0.00   59.02    -13129    67.5272   17.26    0.00
    900  206.80   43.56  234.71      4.02    -12.70       0     1  23146.2  23084.6   62.49    0.00   46.21    -13152    68.1420   15.31    0.00
    901  289.48   62.18   21.11      4.61      0.33       0     1  23146.2  23084.6   62.49    0.00   10.68    -13071    71.0689   17.18    0.00
    902   96.46   69.27   -2.39      2.12     -7.23       0     1  23146.2  23084.6   62.49    0.00    0.09    -13102    59.4385   19.94    0.00
    903  230.27  250.66  285.78     -7.36      0.43       0     1  23146.2  23084.6   62.49    0.00   58.76    -13123    80.0955   20.31    0.00
    904  127.92   51.40    0.42     -9.21     -3.00       0     1  23146.2  23084.6   62.49    0.00    0.11    -13114    73.8687   20.94    0.00
    905   62.41  100.08  107.02      3.44    -13.07       0     1  23146.2  23084.6   62.49    0.00  100.00    -13150    68.9544   29.74    0.00
    906    7.10  194.80 -246.10    -16.11      8.32       0     1  23146.2  23084.6   62.49    0.00   85.33    -13158    49.2365   19.09    0.00
    907  242.31   54.72  -12.34     -6.05      5.14       0     1  23146.2  23084.6   62.49    0.00    1.61    -13120    74.8208   20.30    0.00
    908   81.81   79.49    1.26     10.90     11.42       0     1  23146.2  23084.6   62.49    0.00    0.63    -13127    78.7091   20.84    0.00
    909   66.78   70.96   15.35     -7.48     -4.93       0     1  23146.2  23084.6   62.49    0.00    0.01    -13115    69.3821   18.98    0.00
    910  253.01   46.14  326.06    -10.78    -17.17       0     1  23146.2  23084.6   62.49    0.00   25.06    -13069    61.6601   14.47    0.00
    911  105.29   66.94    0.76     -8.27     -1.60       0     1  23146.2  23084.6   62.49    0.00    7.97    -13128   100.0000   20.95    0.00
    912   81.79   71.42    1.76      4.44      4.49       0     1  23146.2  23084.6   62.49    0.00   99.89    -13099    84.9956   18.16    0.00
    913  214.23   56.32   -1.64    -19.11    -20.54       0     1  23146.2  23084.6   62.49    0.00    0.00    -13134    76.9778   20.60    0.00
    914  229.98   57.17  366.10     -5.39      2.95       0     1  23146.2  23084.6   62.49    0.00    0.10    -13131    76.4010   19.04    0.00
    915  281.71   65.27   -2.32    -15.04      7.86       0     1  23146.2  23084.6   62.49    0.00    0.01    -13091    67.8131   25.06    0.00
    916  190.66   59.77   -1.25     10.42    -16.45       0     1  23146.2  23084.6   62.49    0.00    0.35    -13143    92.5124   15.71    0.00
    917  327.62   61.20  341.39     -5.77     -9.21       0     1  23146.2  23084.6   62.49    0.00    0.07    -13127    82.6303   21.44    0.00
    918  144.17   62.50    7.42     25.37     -1.76       0     1  23146.2  23084.6   62.49    0.00    1.14    -13079    73.6631   19.25    0.00
    919  352.47   97.26  283.07    -20.12     17.23       0     1  23146.2  23084.6   62.49    0.00   45.93    -13072    99.0152   13.22    0.00
    920   68.16   62.78  -13.16     26.35     25.97       0     1  23146.2  23084.6   62.49    0.00    0.00    -13320   100.0000   19.23    0.00
    921  108.97   96.50  123.43     20.94    -15.71       0     1  23146.2  23084.6   62.49    0.00    0.64    -13142    96.4366   11.90    0.00
    922  218.02   55.42   -6.81     -4.98     10.53       0     1  23146.2  23084.6   62.49    0.00   44.32    -13150    90.3746   17.78    0.00
    923  259.77  244.34  150.47     -5.44     -6.82       0     1  23146.2  23084.6   62.49    0.00    0.00    -13078   100.0000   15.72    0.00
    924  186.73   67.59    0.92    -51.71    -17.97       0     1  23146.2  23084.6   62.49    0.00    0.01    -13113    67.7470   15.32    0.00
    925  287.75   64.31    0.71     -0.83      8.94       0     1  23146.2  23084.6   62.49    0.00    0.00    -13167   100.0000   16.92    0.00
    926   33.06   41.47   -4.32     -6.55    -22.78       0     1  23146.2  23084.6   62.49    0.00    0.00    -13125    64.2058   13.72    0.00
    927  346.12   23.83   83.65     20.35     10.86       0     1  23146.2  23084.6   62.49    0.00   79.57    -13146    86.0763   17.08    0.00
    928  284.52   66.04   -0.98      3.88     25.43       0     1  23146.2  23084.6   62.49    0.00    0.02    -13196    91.4746   21.31    0.00
    929  107.86   36.58  105.53     -6.22     -8.11       0     1  23146.2  23084.6   62.49    0.00   99.95    -13119   100.0000   13.45    0.00
    930  281.78   48.90  347.88    -20.84    -26.06       0     1  23146.2  23084.6   62.49    0.00    0.38    -13115   100.0000   13.32    0.00
    931   58.03   60.04  185.54     26.43     27.62       0     1  23146.2  23084.6   62.49    0.00    0.90    -13134   100.0000   11.34    0.00
    932  106.50   60.61   25.73     18.16     16.74       0     1  23146.2  23084.6   62.49    0.00   99.95    -13156   100.0000   16.56    0.00
    933  214.50   41.06  356.37      4.28      5.47       0     1  23146.2  23084.6   62.49    0.00    0.36    -13126   100.0000   14.25    0.00
    934   75.03  204.20  236.27      1.97     39.65       0     1  23146.2  23084.6   62.49    0.00   91.42    -13099   100.0000   10.45    0.00
    935  299.32   64.12   -3.08    -10.05     -4.66       0     1  23261.2  23126.3  -41.08    0.00   44.92    -13140    51.5202   22.71    0.00
    936  153.49  192.63 -164.07     16.96      4.12       0     1  23261.2  23126.3  -41.08    0.00  100.00    -13128    38.1410   27.41    0.00
    937  343.01   52.64   -1.02     14.64     19.78       0     1  23261.2  23126.3  -41.08    0.00    0.00    -13148    84.4124   18.59    0.00
    938  229.83  251.60  131.17      2.28     14.22       0     1  23261.2  23126.3  -41.08    0.00   76.23    -13138    72.5455   14.05    0.00
    939  208.41   71.28   -3.68     -5.16    -20.38       0     1  23261.2  23126.3  -41.08    0.00    2.32    -13083    59.0927   19.80    0.00
    940  228.63   68.60  -12.71     -8.47     -0.80       0     1  23261.2  23126.3  -41.08    0.00    0.00    -13112    57.9962   18.82    0.00
    941   14.92   56.15   -4.63    -10.25     -2.81       0     1  23261.2  23126.3  -41.08    0.00    5.54    -13104    85.4156   20.11    0.00
    942  156.39   60.92  341.10    -10.76    -10.01       0     1  23261.2  23126.3  -41.08    0.00    0.32    -13126    76.8891   21.48    0.00
    943   11.50  274.44   65.28    -24.82     -3.28       0     1  23261.2  23126.3  -41.08    0.00   99.99    -13223    73.2379   16.55    0.00
    944  202.99   62.91  351.90     -4.99     -7.60       0     1  23261.2  23126.3  -41.08    0.00    0.01    -13103    51.9894   16.01    0.00
    945  130.81   60.41  -12.47     -8.23     -0.91       0     1  23261.2  23126.3  -41.08    0.00    0.20    -13133    63.5511   22.74    0.00
    946  223.24   50.72    2.27     -6.63     -3.38       0     1  23261.2  23126.3  -41.08    0.00    0.00    -13091    55.5514   17.01    0.00
    947  245.13  274.82  106.60      2.02      8.27       0     1  23261.2  23126.3  -41.08    0.00   99.91    -13123    69.6873   15.03    0.00
    948   31.60   53.66  363.53     11.32     -3.35       0     1  23261.2  23126.3  -41.08    0.00    0.24    -13095    66.7557   22.03    0.00
    949  141.06  252.75  283.06     24.22     -7.07       0     1  23261.2  23126.3  -41.08    0.00  100.00    -13171    56.7267   25.36    0.00
    950  283.89   67.38    7.66      8.29      6.62       0     1  23261.2  23126.3  -41.08    0.00    2.54    -13088    60.8180   20.06    0.00
    951  217.22   72.05   -9.96     -3.01    -12.82       0     1  23261.2  23126.3  -41.08    0.00    0.02    -13148    58.7827   18.21    0.00
    952  181.39   40.08  141.56     -0.63      0.10       0     1  23261.2  23126.3  -41.08    0.00   80.88    -13132    60.4269   16.76    0.00
    953  168.48   65.24  -13.56      8.13    -10.10       0     1  23261.2  23126.3  -41.08    0.00    0.01    -13112    66.8456   15.59    0.00
    954   14.64   58.20  112.01    -10.12      2.38       0     1  23261.2  23126.3  -41.08    0.00   99.03    -13141    71.0486   15.68    0.00
    955  326.49  226.62  140.85      0.59     -4.55       0     1  23261.2  23126.3  -41.08    0.00    0.03    -13117    66.2356   14.81    0.00
    956  110.91   60.59  345.37    -12.74     -0.01       0     1  23261.2  23126.3  -41.08    0.00   94.54    -13135    52.0222   23.40    0.00
    957  255.56   64.88  -12.98      4.08     23.98       0     1  23261.2  23126.3  -41.08    0.00    1.67    -13140    66.5103   17.38    0.00
    958  129.26   63.61  -14.83    -20.12      8.07       0     1  23261.2  23126.3  -41.08    0.00    0.00    -13156    64.6144   18.71    0.00
    959  288.80   79.68   12.76      6.92      6.56       0     1  23261.2  23126.3  -41.08    0.00   22.93    -13174   100.0000   16.92    0.00
    960  328.55   65.60   17.27    -13.16     -6.91       0     1  23261.2  23126.3  -41.08    0.00   97.33    -13108    65.2203   22.03    0.00
    961   57.90  236.60  286.58     16.93    -20.01       0     1  23261.2  23126.3  -41.08    0.00  100.00    -13095    55.0301   23.01    0.00
    962    7.34   66.76   -3.46    -10.83      0.78       0     1  23261.2  23126.3  -41.08    0.00   95.65    -13094    86.8957   15.88    0.00
    963  109.22   56.38  342.74      8.75    -24.24       0     1  23261.2  23126.3  -41.08    0.00    0.33    -13121    75.6327   19.12    0.00
    964  342.33   44.80   -1.29     -6.09     20.73       0     1  23261.2  23126.3  -41.08    0.00    0.00    -13148    99.2682   21.56    0.00
    965  240.57   75.33  265.27     23.20      8.15       0     1  23261.2  23126.3  -41.08    0.00   26.25    -13161    86.7377   15.49    0.00
    966  168.23   65.32   12.38      8.43    -12.89       0     1  23261.2  23126.3  -41.08    0.00   77.62    -13112    75.4242   18.83    0.00
    967   15.60   90.60  112.49     18.35     16.03       0     1  23261.2  23126.3  -41.08    0.00   97.00    -13078    74.0534   19.37    0.00
    968  263.72  258.79   71.94     32.91     -8.33       0     1  23261.2  23126.3  -41.08    0.00   24.89    -13143   100.0000   15.21    0.00
    969   34.34   47.51    7.87      4.77     -2.14       0     1  23261.2  23126.3  -41.08    0.00    0.08    -13104    55.8193   17.03    0.00
    970  156.26   65.23  -20.68     -0.80      0.44       0     1  23261.2  23126.3  -41.08    0.00    0.05    -13086    80.3707   18.85    0.00
    971  211.18   70.73   -3.31      0.12    -11.42       0     1  23261.2  23126.3  -41.08    0.00    0.04    -13108   100.0000   16.04    0.00
    972   85.86  222.41   -2.69     11.55     36.72       0     1  23261.2  23126.3  -41.08    0.00  100.00    -13186    58.2688   11.96    0.00
    973   70.97   62.42    2.42     37.70     16.95       0     1  23261.2  23126.3  -41.08    0.00    0.01    -13104    86.8763   17.69    0.00
    974  160.26  230.34  -10.84    -22.42     -3.51       0     1  23261.2  23126.3  -41.08    0.00   93.63    -13101    81.9304   14.96    0.00
    975  134.87  191.78  303.95      9.39    -32.40       0     1  23261.2  23126.3  -41.08    0.00   98.54    -13113   100.0000   13.11    0.00
    976  268.52   49.37   -7.13     11.15     30.85       0     1  23261.2  23126.3  -41.08    0.00   65.80    -13142   100.0000   16.52    0.00
    977  319.17   90.79  143.40     11.25    -22.39       0     1  23261.2  23126.3  -41.08    0.00   99.91    -13219   100.0000   13.30    0.00
    978  209.02  212.20  171.97     20.08    -17.72       0     1  23637.7  23437.4  -84.45    0.00  100.00    -13127    57.9862   21.50    0.00
    979  151.61   56.96   28.26      2.08    -12.98       0     1  23637.7  23437.4  -84.45    0.00   99.32    -13107    61.5961   22.19    0.00
    980  292.32  217.47  172.02     14.02     -5.00       0     1  23637.7  23437.4  -84.45    0.00    0.59    -13120    60.4298   26.21    0.00
    981  240.47   63.24  -19.76    -11.73    -17.01       0     1  23637.7  23437.4  -84.45    0.00    3.07    -13151    67.7099   20.57    0.00
    982  224.84  243.80  295.58     -1.42      5.15       0     1  23637.7  23437.4  -84.45    0.00  100.00    -13133    56.5347   24.80    0.00
    983  299.96  244.39  130.45     -1.37    -27.63       0     1  23637.7  23437.4  -84.45    0.00   89.18    -13157    56.6896   20.14    0.00
    984  265.08   68.45   -3.57     -7.88    -10.06       0     1  23637.7  23437.4  -84.45    0.00   99.97    -13080    56.0757   20.10    0.00
    985  209.23   60.65   10.73      0.12      3.78       0     1  23637.7  23437.4  -84.45    0.00    9.06    -13089    54.1431   21.16    0.00
    986  147.58   90.54   95.85      6.13    -15.36       0     1  23637.7  23437.4  -84.45    0.00   98.15    -13127    49.1712   24.79    0.00
    987  109.76   51.79  343.41     -0.23     -4.17       0     1  23637.7  23437.4  -84.45    0.00    6.25    -13062    54.3974   20.81    0.00
    988  245.28   65.60  343.90     -9.36     -5.85       0     1  23637.7  23437.4  -84.45    0.00    0.00    -13114    49.7127   22.86    0.00
    989   43.54   48.80    1.19     14.01     20.60       0     1  23637.7  23437.4  -84.45    0.00    0.11    -13202    72.7853   16.57    0.00
    990  261.01  121.91   96.37    -10.79      8.10       0     1  23637.7  23437.4  -84.45    0.00   99.83    -13094    50.8131   24.72    0.00
    991   31.93  208.32  141.49    -11.61     -3.50       0     1  23637.7  23437.4  -84.45    0.00  100.00    -13149    47.4029   27.66    0.00
    992  205.86   62.23   -2.20     -8.87     11.74       0     1  23637.7  23437.4  -84.45    0.00    0.00    -13118    68.1355   20.00    0.00
    993  343.76  252.62  284.26      8.93    -19.08       0     1  23637.7  23437.4  -84.45    0.00  100.00    -13118    62.4954   24.51    0.00
    994  130.17  287.22  340.14     -0.93     12.79       0     1  23637.7  23437.4  -84.45    0.00   98.72    -13148    58.7646   25.81    0.00
    995   26.74   90.30  108.46     20.34      7.03       0     1  23637.7  23437.4  -84.45    0.00   44.33    -13105    87.7378   18.87    0.00
    996  110.07  267.30   30.86     25.30     18.95       0     1  23637.7  23437.4  -84.45    0.00    2.17    -13138    87.5969   13.79    0.00
    997  345.75   81.69   53.58      3.36     11.28       0     1  23637.7  23437.4  -84.45    0.00    6.34    -13154    69.0127   16.67    0.00
    998  128.25  107.62  113.32    -18.50     -4.77       0     1  23637.7  23437.4  -84.45    0.00  100.00    -13153    46.1693   26.98    0.00
    999  212.29   57.16  345.66     -1.27     -8.67       0     1  23637.7  23437.4  -84.45    0.00    0.00    -13162    75.6399   20.48    0.00
   1000  282.04   69.67  352.72     -2.38      9.87       0     1  23637.7  23437.4  -84.45    0.00    1.37    -13148    56.5927   22.92    0.00
   1001  323.13   68.57  -14.41     18.89     -1.82       0     1  23637.7  23437.4  -84.45    0.00    0.00    -13162    54.3927   23.00    0.00
   1002   60.06  -31.79   17.43     16.75      7.80       0     1  23637.7  23437.4  -84.45    0.00   99.98    -13119    59.8651   15.68    0.00
   1003   72.54  245.14  284.20      1.80     15.74       0     1  23637.7  23437.4  -84.45    0.00  100.00    -13202    59.5460   26.19    0.00
   1004   55.89   58.68    4.23     21.34     19.06       0     1  23637.7  23437.4  -84.45    0.00    0.00    -13165    63.4559   15.93    0.00
   1005  223.76   59.56  -12.08     -0.60    -16.18       0     1  23637.7  23437.4  -84.45    0.00   44.29    -13081    64.9050   20.87    0.00
   1006  364.35   72.12   13.24     -2.64     -8.55       0     1  23637.7  23437.4  -84.45    0.00    0.59    -13115    69.6040   21.89    0.00
   1007  123.59  205.50   28.34      6.56     21.03       0     1  23637.7  23437.4  -84.45    0.00   97.86    -13088    99.8944   13.08    0.00
   1008   91.48   68.22    7.77      8.72    -16.19       0     1  23637.7  23437.4  -84.45    0.00    0.00    -13304    73.6733   24.80    0.00
   1009  175.75  294.33  172.84     17.42     -5.31       0     1  23637.7  23437.4  -84.45    0.00    0.57    -13111    54.5445   22.16    0.00
   1010   62.45   48.79   -3.85    -12.05    -19.52       0     1  23637.7  23437.4  -84.45    0.00   32.79    -13122   100.0000   18.87    0.00
   1011  267.76   67.23  344.85     14.62     14.72       0     1  23637.7  23437.4  -84.45    0.00    6.76    -13163    79.0863   18.81    0.00
   1012  276.61   60.04   10.22     -5.56     -4.49       0     1  23637.7  23437.4  -84.45    0.00    0.38    -13113    88.5447   17.13    0.00
   1013  236.97  237.89  192.28      2.60      4.91       0     1  23637.7  23437.4  -84.45    0.00    0.04    -13284    82.0079   15.00    0.00
   1014   32.07   67.02  364.50     -1.93     28.90       0     1  23637.7  23437.4  -84.45    0.00    3.58    -13095   100.0000   14.42    0.00
   1015  171.82  220.75  199.42    -10.50     -3.35       0     1  23637.7  23437.4  -84.45    0.00    1.08    -13140    75.9094   16.29    0.00
   1016  217.34   59.72  -10.97    -39.47    -12.36       0     1  23637.7  23437.4  -84.45    0.00   99.86    -13138    98.9280   18.40    0.00
   1017  196.00   57.72  339.16     -2.95     10.81       0     1  23637.7  23437.4  -84.45    0.00    1.95    -13163    70.2664   20.78    0.00
   1018   32.39   68.89    2.89      9.00     -8.12       0     1  23637.7  23437.4  -84.45    0.00    0.00    -13124    97.8427   20.64    0.00
   1019   39.43   94.50   17.33     -7.80    -24.15       0     1  23637.7  23437.4  -84.45    0.00    2.85    -13243    68.2961   16.22    0.00
   1020   11.72   74.31  366.66     21.08     -1.95       0     1  23637.7  23437.4  -84.45    0.00    0.04    -13130    66.2371   19.65    0.00
   1021   36.82  246.70  267.38     -4.54      5.44       0     1  23637.7  23437.4  -84.45    0.00  100.00    -13182    54.3915   26.00    0.00
   1022  103.97   59.08    3.96      1.98     -7.31       0     1  23637.7  23437.4  -84.45    0.00    0.11    -13184    82.2780   22.87    0.00
   1023  181.55  260.44  163.00    -17.26     25.85       0     1  23637.7  23437.4  -84.45    0.00   36.81    -13126    90.5953   14.30    0.00
   1024  344.54   77.78   -1.05      3.48     -4.21       0     1  23637.7  23437.4  -84.45    0.00    1.88    -13097    80.5939   20.88    0.00
   1025   41.15   50.28  -14.72     23.86     24.14       0     1  23637.7  23437.4  -84.45    0.00    0.08    -13175    77.2420   20.64    0.00
   1026  193.90   55.64  344.82      3.02    -14.12       0     1  23637.7  23437.4  -84.45    0.00    0.06    -13072    75.2656   25.01    0.00
   1027  244.86  217.91  193.00     17.36    -20.17       0     1  23637.7  23437.4  -84.45    0.00   49.61    -13119    65.3312   14.94    0.00
   1028  185.46  203.85  317.54     -6.13    -18.94       0     1  23637.7  23437.4  -84.45    0.00    0.00    -13080    69.3137   15.86    0.00
   1029  317.51   75.27   -1.03     -6.06     12.42       0     1  23637.7  23437.4  -84.45    0.00    0.00    -13144    83.9173   20.02    0.00
   1030   39.61   60.88    7.83     17.03     22.07       0     1  23637.7  23437.4  -84.45    0.00    2.34    -13172    73.8919   17.37    0.00
   1031  211.72   65.13  -13.61      6.50      5.40       0     1  23637.7  23437.4  -84.45    0.00    0.00    -13096    80.9572   21.40    0.00
   1032  179.21   58.78  -13.42    -33.12    -27.22       0     1  23637.7  23437.4  -84.45    0.00    1.07    -13173    81.0753   24.79    0.00
   1033  211.88  236.54  263.64     28.06    -13.85       0     1  23637.7  23437.4  -84.45    0.00    0.18    -13200    97.0132   15.59    0.00
   1034   58.80  285.77   -9.25     17.00      8.67       0     1  23637.7  23437.4  -84.45    0.00    0.36    -13118    75.9718   14.94    0.00
   1035   69.55   56.95  180.29      9.51    -11.90       0     1  23637.7  23437.4  -84.45    0.00   88.92    -13062   100.0000   17.10    0.00
   1036  161.99  212.19  201.71    -22.57      7.75       0     1  23637.7  23437.4  -84.45    0.00   99.43    -13177    77.9900   15.25    0.00
   1037   78.29  272.82   63.05     -5.96    -10.69       0     1  23637.7  23437.4  -84.45    0.00    5.74    -13102    63.4259   17.10    0.00
   1038  170.07   50.07   14.95      1.94    -16.21       0     1  23637.7  23437.4  -84.45    0.00   60.23    -13135   100.0000   18.15    0.00
   1039  283.40  244.49  282.44     19.78     -2.88       0     1  23637.7  23437.4  -84.45    0.00    0.03    -13094    66.1915   17.34    0.00
   1040  216.46   64.65  -14.64     14.14     10.73       0     1  25608.3  25594.9  -17.20    0.00    0.23    -13120    56.2293   20.39    0.00
   1041  266.99  289.17  176.61     24.55     18.19       0     1  25608.3  25594.9  -17.20    0.00    1.63    -13118    67.4976   22.80    0.00
   1042   76.89   65.94    6.60      4.17      6.62       0     1  25608.3  25594.9  -17.20    0.00    0.00    -13105    58.1400   20.49    0.00
   1043   11.90   69.14  339.85      0.32      0.56       0     1  25608.3  25594.9  -17.20    0.00    0.03    -13105    54.6705   22.10    0.00
   1044  272.71  239.89  294.08      7.50     -8.57       0     1  25608.3  25594.9  -17.20    0.00  100.00    -13146    52.5050   24.08    0.00
   1045   85.97   69.15  331.94     10.39     -7.12       0     1  25608.3  25594.9  -17.20    0.00   94.94    -13153    60.8542   23.02    0.00
   1046  210.69   58.16    0.84    -12.77     -4.61       0     1  25608.3  25594.9  -17.20    0.00    0.00    -13115    52.4830   18.58    0.00
   1047  145.60  234.66  272.96      5.03      1.35       0     1  25608.3  25594.9  -17.20    0.00  100.00    -13149    59.2843   23.73    0.00
   1048  305.99   51.45  341.06     12.19     43.58       0     1  25608.3  25594.9  -17.20    0.00    0.04    -13117    85.1484   18.29    0.00
   1049   83.77   71.55   10.66      6.19     -3.50       0     1  25608.3  25594.9  -17.20    0.00   16.82    -13132    61.9581   23.43    0.00
   1050    3.08   79.84    4.99      5.29     14.14       0     1  25608.3  25594.9  -17.20    0.00    0.00    -13139    89.2325   18.17    0.00
   1051  359.41   71.53  -12.84     -5.35      8.69       0     1  25608.3  25594.9  -17.20    0.00   98.85    -13131    46.2211   23.25    0.00
   1052   91.33  269.48  287.66    -17.70      2.72       0     1  25608.3  25594.9  -17.20    0.00   28.52    -13123    57.3696   16.91    0.00
   1053  147.52  288.14  174.54     -4.59     -1.78       0     1  25608.3  25594.9  -17.20    0.00    0.23    -13146    57.6343   24.18    0.00
   1054   59.52   63.70  -11.30     13.30     -4.75       0     1  25608.3  25594.9  -17.20    0.00    0.08    -13340    54.7686   19.84    0.00
   1055  262.15  111.41   99.43      5.53      0.74       0     1  25608.3  25594.9  -17.20    0.00  100.00    -13115    49.6422   25.13    0.00
   1056  337.31  256.26   61.47     -7.48    -22.29       0     1  25608.3  25594.9  -17.20    0.00    0.24    -13096    52.8375   17.25    0.00
   1057  269.39   57.69  358.67      4.15     -0.68       0     1  25608.3  25594.9  -17.20    0.00    0.00    -13118    58.7462   23.05    0.00
   1058  343.07   50.85   -0.22     -8.90     11.23       0     1  25608.3  25594.9  -17.20    0.00    0.00    -13273    56.9121   23.55    0.00
   1059  151.41  240.67  280.07    -14.86    -14.31       0     1  25608.3  25594.9  -17.20    0.00   35.31    -13184    57.7411   20.63    0.00
   1060  308.70  245.33  294.92     20.47     -8.22       0     1  25608.3  25594.9  -17.20    0.00  100.00    -13099    53.6901   21.42    0.00
   1061  248.02  105.49  115.50     11.30     14.00       0     1  25608.3  25594.9  -17.20    0.00  100.00    -13099    55.5794   21.36    0.00
   1062  133.72   67.24  190.03     -5.39      0.22       0     1  25608.3  25594.9  -17.20    0.00    0.01    -13143    53.3094   16.03    0.00
   1063   81.40  114.60  115.26      5.67    -18.74       0     1  25608.3  25594.9  -17.20    0.00   99.97    -13114    62.6298   20.80    0.00
   1064  201.35  113.64  111.44     -5.28    -21.64       0     1  25608.3  25594.9  -17.20    0.00  100.00    -13143    50.0469   21.79    0.00
   1065  274.92   73.46   -1.94    -21.13      7.59       0     1  25608.3  25594.9  -17.20    0.00    0.00    -13188    56.0640   19.01    0.00
   1066  220.16   63.19  363.59      1.43    -11.18       0     1  25608.3  25594.9  -17.20    0.00    0.00    -13122    61.0772   21.14    0.00
   1067  310.95  238.97  291.93     -8.29    -17.22       0     1  25608.3  25594.9  -17.20    0.00  100.00    -13123    49.7031   28.13    0.00
   1068  249.52   59.97   -6.00     -4.82    -12.53       0     1  25608.3  25594.9  -17.20    0.00    3.50    -13128    85.5239   19.59    0.00
   1069  114.18   61.89    6.17     -0.42    -15.62       0     1  25608.3  25594.9  -17.20    0.00    0.00    -13109    84.0625   16.86    0.00
   1070  104.43   42.06  284.77     -0.04     -7.63       0     1  25608.3  25594.9  -17.20    0.00    1.74    -13133    74.1588   16.51    0.00
   1071  143.93  271.55  176.33     -4.66     -7.38       0     1  25608.3  25594.9  -17.20    0.00    1.46    -13152    78.3573   14.60    0.00
   1072  175.68   50.31   -9.76    -19.71    -10.95       0     1  25608.3  25594.9  -17.20    0.00    0.00    -13107    59.5609   21.41    0.00
   1073  111.74   53.36   -1.06     15.77     -6.58       0     1  25608.3  25594.9  -17.20    0.00    0.02    -13096    66.0999   19.91    0.00
   1074  114.85  239.25  275.11     10.08     -4.21       0     1  25608.3  25594.9  -17.20    0.00   99.98    -13167    85.2192   19.23    0.00
   1075  124.83   62.51   -3.81      6.08    -17.02       0     1  25608.3  25594.9  -17.20    0.00    0.81    -13167   100.0000   19.87    0.00
   1076  152.58   46.75   30.20      8.26     -2.11       0     1  25608.3  25594.9  -17.20    0.00   58.95    -13144   100.0000   17.29    0.00
   1077  257.46   59.44   -5.45      3.12      8.43       0     1  25608.3  25594.9  -17.20    0.00    0.00    -13160    66.7196   23.50    0.00
   1078  354.76  246.60  284.04     -6.01     16.36       0     1  25608.3  25594.9  -17.20    0.00   99.94    -13125    52.9693   24.99    0.00
   1079   64.30   68.30   -7.46    -10.91      8.37       0     1  25608.3  25594.9  -17.20    0.00   42.83    -13133    73.7899   18.94    0.00
   1080  347.05  216.29  169.97     -0.93    -19.21       0     1  25608.3  25594.9  -17.20    0.00    1.61    -13310    56.1947   20.81    0.00
   1081  131.85   78.04  372.22      5.19     -2.40       0     1  25608.3  25594.9  -17.20    0.00    0.00    -13168    65.5088   21.23    0.00
   1082   46.73   76.69  194.21     -3.21    -19.63       0     1  25608.3  25594.9  -17.20    0.00    0.60    -13146    63.3978   14.93    0.00
   1083  223.67  232.35  275.91     -7.38    -11.70       0     1  25608.3  25594.9  -17.20    0.00   99.31    -13160    55.5552   20.24    0.00
   1084  363.46   54.36  -17.00      5.57     -9.16       0     1  25608.3  25594.9  -17.20    0.00    6.36    -13147    68.2412   19.37    0.00
   1085   76.89   59.88  339.24     -8.30     -6.07       0     1  25608.3  25594.9  -17.20    0.00    0.00    -13083    88.3766   15.70    0.00
   1086   66.02   75.69   14.10    -15.48    -26.66       0     1  25608.3  25594.9  -17.20    0.00    0.66    -13198    92.7882   16.49    0.00
   1087   75.65  295.71  162.41     -3.30      3.78       0     1  25608.3  25594.9  -17.20    0.00    2.34    -13089    79.6607   16.65    0.00
   1088  273.03  287.00  178.81     -7.87    -19.22       0     1  25608.3  25594.9  -17.20    0.00    0.00    -13125   100.0000   13.99    0.00
   1089  209.76   60.76  352.02     -8.15      4.68       0     1  25608.3  25594.9  -17.20    0.00    1.65    -13134   100.0000   17.93    0.00
   1090  293.90   51.16  208.80     29.07    -11.02       0     1  25608.3  25594.9  -17.20    0.00   10.59    -13126    83.7108   15.02    0.00
   1091   62.51  235.58  221.68      0.28    -11.17       0     1  25608.3  25594.9  -17.20    0.00    0.41    -13112   100.0000   17.27    0.00
   1092  202.19   62.65   -3.38    -10.07    -15.60       0     1  25608.3  25594.9  -17.20    0.00    0.00    -13177    78.4142   21.64    0.00
   1093  192.85  101.11  110.32      3.31    -41.40       0     1  25608.3  25594.9  -17.20    0.00    0.00    -13098   100.0000   13.57    0.00
   1094  237.02   57.02   -4.93    -15.96    -38.77       0     1  25608.3  25594.9  -17.20    0.00   25.14    -13142   100.0000   17.50    0.00
   1095  302.13   61.19  -10.94    -25.01      7.25       0     1  25608.3  25594.9  -17.20    0.00    0.00    -13120    78.4279   19.37    0.00
   1096  178.32   47.22  205.27      6.75      5.94       0     1  25608.3  25594.9  -17.20    0.00   99.49    -13096   100.0000   14.70    0.00
   1097  207.14  254.96  266.29    -26.33     -9.68       0     1  25608.3  25594.9  -17.20    0.00   90.74    -13209   100.0000   12.99    0.00
   1098   88.82  102.57  112.58     13.40     -5.67       0     1  25635.9  25549.5  -57.58    0.00   99.06    -13088    43.9212   20.97    0.00
   1099  191.62  211.87   61.57      7.87    -10.22       0     1  25635.9  25549.5  -57.58    0.00  100.00    -13127    41.6248   24.28    0.00
   1100   88.16   85.77  100.16      5.17      0.78       0     1  25635.9  25549.5  -57.58    0.00   12.59    -13136    45.3812   19.79    0.00
   1101  108.08   61.51  354.58      4.92      0.18       0     1  25635.9  25549.5  -57.58    0.00    0.00    -13083    51.2773   18.23    0.00
   1102  233.22  257.95  291.37     20.81      3.40       0     1  25635.9  25549.5  -57.58    0.00   14.51    -13146    48.9739   21.36    0.00
   1103  212.87  206.57  160.26    -22.42    -45.18       0     1  25635.9  25549.5  -57.58    0.00   18.85    -13112    61.5857   14.89    0.00
   1104   93.56   68.85    2.93    -17.05    -17.97       0     1  25635.9  25549.5  -57.58    0.00    3.28    -13144    58.0183   14.79    0.00
   1105   80.97  197.12 -283.44      3.22      7.42       0     1  25635.9  25549.5  -57.58    0.00  100.00    -13115    46.0556   26.52    0.00
   1106  348.22   62.95   11.92      8.48     -1.14       0     1  25635.9  25549.5  -57.58    0.00    0.24    -13124    61.9461   22.85    0.00
   1107  292.73   73.11    4.48      3.72     -6.09       0     1  25635.9  25549.5  -57.58    0.00    3.98    -13115    68.0184   20.19    0.00
   1108   96.23   65.49    9.86      8.26     14.23       0     1  25635.9  25549.5  -57.58    0.00    0.43    -13092    58.6606   21.24    0.00
   1109  228.10  248.44   77.50     15.41     -5.48       0     1  25635.9  25549.5  -57.58    0.00    4.91    -13174    65.7252   14.37    0.00
   1110  306.11   68.13   -1.86     14.06    -20.76       0     1  25635.9  25549.5  -57.58    0.00    0.35    -13139    77.8417   18.04    0.00
   1111  227.57  280.80  278.95      2.23      3.10       0     1  25635.9  25549.5  -57.58    0.00  100.00    -13126    48.6531   25.56    0.00
   1112  287.88   70.94  360.59     -4.76     13.42       0     1  25635.9  25549.5  -57.58    0.00    0.92    -13122    47.7086   21.09    0.00
   1113  305.07   56.32  347.92      1.31     -4.22       0     1  25635.9  25549.5  -57.58    0.00    5.72    -13116    58.7294   21.70    0.00
   1114  148.28  270.12  275.42     12.29      2.12       0     1  25635.9  25549.5  -57.58    0.00   99.99    -13127    57.2751   23.58    0.00
   1115  253.35   55.50   -5.33      3.62      2.43       0     1  25635.9  25549.5  -57.58    0.00    3.50    -13199    64.5254   23.61    0.00
   1116  232.51   71.73  334.59     -4.09      3.88       0     1  25635.9  25549.5  -57.58    0.00    0.11    -13116    52.3484   15.35    0.00
   1117  355.58  261.70  278.92     13.59     36.67       0     1  25635.9  25549.5  -57.58    0.00   93.23    -13320    76.4143   22.69    0.00
   1118  153.24   57.51  -18.65      7.30    -20.53       0     1  25635.9  25549.5  -57.58    0.00    3.32    -13105    79.9923   16.12    0.00
   1119  247.29   64.48    1.48    -18.90     -0.70       0     1  25635.9  25549.5  -57.58    0.00    0.01    -13128    58.7963   20.25    0.00
   1120  310.70  208.51  130.33     21.14    -13.21       0     1  25635.9  25549.5  -57.58    0.00  100.00    -13162    60.1863   25.53    0.00
   1121  121.17   65.72    0.81     23.06    -10.41       0     1  25635.9  25549.5  -57.58    0.00    2.01    -13106    74.7939   22.39    0.00
   1122  328.55   48.73   -6.37      0.07     13.11       0     1  25635.9  25549.5  -57.58    0.00   30.28    -13133    51.2379   20.35    0.00
   1123  256.66   67.63   32.70      3.11      0.34       0     1  25635.9  25549.5  -57.58    0.00   99.99    -13127    55.4817   19.20    0.00
   1124  307.85   61.77   11.58     10.07      1.72       0     1  25635.9  25549.5  -57.58    0.00   50.89    -13088    72.2655   15.86    0.00
   1125  170.19  242.80  291.37     -5.89     31.93       0     1  25635.9  25549.5  -57.58    0.00  100.00    -13109    62.1772   24.04    0.00
   1126   24.13   80.19  119.58     27.81    -33.02       0     1  25635.9  25549.5  -57.58    0.00    1.18    -13109    63.6231   13.49    0.00
   1127   37.82  102.30  113.27      5.31     -0.66       0     1  25635.9  25549.5  -57.58    0.00  100.00    -13108    67.4042   26.48    0.00
   1128   97.09   56.04  -15.62    -11.21    -17.33       0     1  25635.9  25549.5  -57.58    0.00   73.05    -13124    61.2248   25.05    0.00
   1129   15.63   59.49   -4.36    -31.55    -15.44       0     1  25635.9  25549.5  -57.58    0.00    0.00    -13244    71.3782   17.88    0.00
   1130   37.60   59.45   -4.91      4.63      3.57       0     1  25635.9  25549.5  -57.58    0.00    0.12    -13136    75.3526   18.63    0.00
   1131  328.52   67.28   20.64     -9.82     13.05       0     1  25635.9  25549.5  -57.58    0.00    0.87    -13131    80.3440   19.41    0.00
   1132   97.84   67.55   -4.97     -4.57     14.12       0     1  25635.9  25549.5  -57.58    0.00    0.06    -13094    70.9930   18.71    0.00
   1133  234.93   69.38   15.51      1.26     -3.47       0     1  25635.9  25549.5  -57.58    0.00   65.52    -13156    78.3844   17.55    0.00
   1134  194.72   56.62  -15.65      2.49      0.11       0     1  25635.9  25549.5  -57.58    0.00    2.38    -13145    69.0513   24.44    0.00
   1135   82.69   63.94   11.92     11.67     -3.95       0     1  25635.9  25549.5  -57.58    0.00   62.05    -13108    57.5927   18.02    0.00
   1136  204.20   62.56  345.28      2.05    -16.33       0     1  25635.9  25549.5  -57.58    0.00    7.17    -13076    69.6047   17.27    0.00
   1137  251.67   67.81   -1.77     -9.46     10.70       0     1  25635.9  25549.5  -57.58    0.00    0.00    -13134    59.3622   17.60    0.00
   1138   91.13  257.10  282.61     20.27    -11.34       0     1  25635.9  25549.5  -57.58    0.00   97.29    -13110    91.6761   13.26    0.00
   1139  350.39   60.74   55.84     20.06     -3.60       0     1  25635.9  25549.5  -57.58    0.00   92.96    -13094    70.6215   17.37    0.00
   1140   27.06   49.87   14.19      2.15    -12.66       0     1  25635.9  25549.5  -57.58    0.00    2.43    -13080   100.0000   18.30    0.00
   1141  131.72   58.10   -6.96      2.24     -0.85       0     1  25635.9  25549.5  -57.58    0.00   86.68    -13137    94.0332   20.59    0.00
   1142  227.81  262.95  287.93     17.73      4.29       0     1  25635.9  25549.5  -57.58    0.00   99.97    -13109    73.5115   22.83    0.00
   1143   69.29   55.97  321.19    -12.56      3.73       0     1  25635.9  25549.5  -57.58    0.00    0.00    -13109    80.2307   19.70    0.00
   1144   68.92   62.35  356.20     -0.49     -6.71       0     1  25635.9  25549.5  -57.58    0.00    0.00    -13126    78.0891   16.58    0.00
   1145  200.33   51.10  342.56      2.90    -20.22       0     1  25635.9  25549.5  -57.58    0.00   26.94    -13145    90.7160   17.15    0.00
   1146  220.19  234.40  293.76     11.91     -5.48       0     1  25635.9  25549.5  -57.58    0.00  100.00    -13144    72.8796   22.65    0.00
   1147  156.57   71.50  -11.22    -20.24     -1.71       0     1  25635.9  25549.5  -57.58    0.00    0.05    -13096   100.0000   19.75    0.00
   1148  206.12   74.08   -6.65     -4.93     -2.95       0     1  25635.9  25549.5  -57.58    0.00    0.01    -13138    69.8768   18.20    0.00
   1149   90.65   54.38  338.61     10.42     -9.24       0     1  25635.9  25549.5  -57.58    0.00    0.00    -13145    74.4078   14.09    0.00
   1150   86.99  238.06  287.43     10.28     -9.44       0     1  25635.9  25549.5  -57.58    0.00  100.00    -13267    49.8275   30.29    0.00
   1151  115.02   59.06   -2.63     -7.53    -23.33       0     1  25635.9  25549.5  -57.58    0.00    7.42    -13099    78.0403   14.50    0.00
   1152  291.72  274.39  226.93     -7.16     -9.78       0     1  25635.9  25549.5  -57.58    0.00   14.44    -13138    78.6354   14.46    0.00
   1153  120.70  281.72  213.80     -4.35     41.95       0     1  25635.9  25549.5  -57.58    0.00    4.69    -13144   100.0000   10.49    0.00
   1154  174.50   69.21  342.53     14.14    -22.07       0     1  25635.9  25549.5  -57.58    0.00    0.01    -13105   100.0000   17.15    0.00
   1155   56.73   61.61  356.44     14.78     25.54       0     1  25635.9  25549.5  -57.58    0.00    0.00    -13172    89.9696   14.06    0.00
   1156  254.88   71.98  148.04     -4.36      7.99       0     1  25635.9  25549.5  -57.58    0.00    0.05    -13084    72.3384   15.54    0.00
   1157   83.28   51.67  122.81     16.22     20.63       0     1  25635.9  25549.5  -57.58    0.00    0.57    -13116    78.4669   13.71    0.00
   1158  243.10   68.92  338.60     -4.26     -2.63       0     1  26097.1  26001.8  -40.54    0.00    0.04    -13156    43.0441   23.52    0.00
   1159   79.53   56.06   -0.01    -10.76     -0.36       0     1  26097.1  26001.8  -40.54    0.00    0.00    -13184    63.4070   18.86    0.00
   1160   96.43   55.74    0.65    -10.25     -5.43       0     1  26097.1  26001.8  -40.54    0.00    0.00    -13146    85.0778   23.48    0.00
   1161   45.41  297.93  169.52     -7.29      4.63       0     1  26097.1  26001.8  -40.54    0.00    0.04    -13112    50.7225   20.80    0.00
   1162  194.44   73.76    4.53      2.87    -12.21       0     1  26097.1  26001.8  -40.54    0.00    0.35    -13103    46.0332   21.44    0.00
   1163  136.80   40.80  -11.62      0.71    -28.09       0     1  26097.1  26001.8  -40.54    0.00    0.00    -13443    60.6878   16.74    0.00
   1164  141.49   43.39   -4.97     -2.63    -17.29       0     1  26097.1  26001.8  -40.54    0.00    0.00    -13151    56.7822   22.44    0.00
   1165   77.58   63.20    7.77     12.93     16.23       0     1  26097.1  26001.8  -40.54    0.00    0.15    -13127    73.0136   20.42    0.00
   1166  253.14  202.27  193.29     -3.35    -30.61       0     1  26097.1  26001.8  -40.54    0.00  100.00    -13150    44.7806   21.58    0.00
   1167  132.06   56.00   11.42     -0.07    -25.49       0     1  26097.1  26001.8  -40.54    0.00    2.34    -13171    68.4955   21.62    0.00
   1168  282.20   71.60  -11.80     -3.02     -5.73       0     1  26097.1  26001.8  -40.54    0.00    0.42    -13183    63.4139   17.92    0.00
   1169  161.85  106.84  114.86     -1.15      3.71       0     1  26097.1  26001.8  -40.54    0.00  100.00    -13122    44.1853   22.44    0.00
   1170  267.18   51.21    3.55    -10.22     -5.89       0     1  26097.1  26001.8  -40.54    0.00   17.06    -13145    58.7759   22.98    0.00
   1171  254.97  207.03  185.16     -8.10      7.36       0     1  26097.1  26001.8  -40.54    0.00    0.02    -13145    51.6720   18.88    0.00
   1172   37.65   76.80   10.19     -4.26      5.86       0     1  26097.1  26001.8  -40.54    0.00    0.02    -13104    70.3549   20.07    0.00
   1173  213.36  290.57  178.46     29.50    -14.39       0     1  26097.1  26001.8  -40.54    0.00    0.83    -13152    99.7643   23.45    0.00
   1174  257.57   76.01    4.99     -6.34    -11.95       0     1  26097.1  26001.8  -40.54    0.00    0.65    -13102    56.1797   18.68    0.00
   1175   43.30   64.33    6.85     -2.34     20.22       0     1  26097.1  26001.8  -40.54    0.00    0.00    -13140    54.0557   21.99    0.00
   1176  354.77   62.48    9.07     -9.06      9.52       0     1  26097.1  26001.8  -40.54    0.00   13.21    -13114    80.8571   21.55    0.00
   1177  114.57   57.44  323.01     -1.28     -2.40       0     1  26097.1  26001.8  -40.54    0.00    1.38    -13168    89.0156   17.30    0.00
   1178  315.52   71.44   -2.66     23.70    -10.91       0     1  26097.1  26001.8  -40.54    0.00    0.02    -13171    87.6914   21.89    0.00
   1179  195.59   60.28  340.54     -4.51     -4.74       0     1  26097.1  26001.8  -40.54    0.00    0.01    -13167    61.1782   18.33    0.00
   1180  330.77   57.60  -19.58     -2.76     12.00       0     1  26097.1  26001.8  -40.54    0.00    0.00    -13160    64.9684   18.29    0.00
   1181  228.26   41.48   -5.81     -1.35    -34.12       0     1  26097.1  26001.8  -40.54    0.00    0.10    -13092    52.9842   18.18    0.00
   1182  285.83   58.69   12.87      4.34     11.02       0     1  26097.1  26001.8  -40.54    0.00   99.08    -13121    99.9329   17.23    0.00
   1183  330.01   64.91   -4.90     -7.97      3.10       0     1  26097.1  26001.8  -40.54    0.00    0.02    -13137    63.4427   21.85    0.00
   1184  273.25   66.88  345.52     -1.22      7.18       0     1  26097.1  26001.8  -40.54    0.00    0.20    -13113    76.9848   19.55    0.00
   1185  121.83   52.53    0.24     18.72     -7.00       0     1  26097.1  26001.8  -40.54    0.00    0.09    -13212    63.5837   19.61    0.00
   1186   49.15   70.78   16.65      2.80     -2.21       0     1  26097.1  26001.8  -40.54    0.00    0.00    -13141    70.9834   17.48    0.00
   1187  206.58   53.51   10.38    -12.34     -5.79       0     1  26097.1  26001.8  -40.54    0.00    0.65    -13146   100.0000   17.52    0.00
   1188  284.04   68.06   -7.34     11.53     -1.44       0     1  26097.1  26001.8  -40.54    0.00    0.00    -13188    54.8030   23.92    0.00
   1189   90.21   65.15   23.12      7.31      5.33       0     1  26097.1  26001.8  -40.54    0.00   84.71    -13110    48.7195   22.33    0.00
   1190  198.42   61.06  -10.60      0.00     -8.25       0     1  26097.1  26001.8  -40.54    0.00    2.47    -13107    66.9847   22.51    0.00
   1191  242.71  244.77  323.20     22.84     -3.21       0     1  26097.1  26001.8  -40.54    0.00    0.18    -13271   100.0000   11.28    0.00
   1192  298.65   69.48  -13.86    -12.74     -5.56       0     1  26097.1  26001.8  -40.54    0.00    0.01    -13134    55.2767   20.86    0.00
   1193  359.66   70.23   -4.24      0.86      7.62       0     1  26097.1  26001.8  -40.54    0.00    0.00    -13134    69.0607   24.94    0.00
   1194  155.79   55.30    3.84      5.67      6.14       0     1  26097.1  26001.8  -40.54    0.00   75.04    -13117    88.4760   19.57    0.00
   1195  330.17   68.25  -11.18      2.04     21.38       0     1  26097.1  26001.8  -40.54    0.00    0.00    -13258   100.0000   20.88    0.00
   1196  321.79   80.33   15.22     -8.03      3.92       0     1  26097.1  26001.8  -40.54    0.00    0.89    -13264   100.0000   15.53    0.00
   1197  261.45   57.18   -6.05    -22.45    -14.59       0     1  26097.1  26001.8  -40.54    0.00    0.00    -13322   100.0000   18.30    0.00
   1198  222.88  206.53   86.69     17.50    -16.81       0     1  26097.1  26001.8  -40.54    0.00  100.00    -13174    76.7250   23.25    0.00
   1199  347.26   68.46    3.87     -4.55     -5.64       0     1  26097.1  26001.8  -40.54    0.00    0.01    -13091    70.9231   23.77    0.00
   1200  308.28   53.84  346.52    -15.55      6.84       0     1  26097.1  26001.8  -40.54    0.00    0.00    -13240    99.9986   24.86    0.00
   1201  124.37   56.93   -3.14     -0.34    -13.06       0     1  26097.1  26001.8  -40.54    0.00    0.52    -13132    74.1637   22.29    0.00
   1202  146.50   56.29   -2.74    -21.08    -10.63       0     1  26097.1  26001.8  -40.54    0.00    0.01    -13162    96.4541   19.04    0.00
   1203  315.58   50.33   -4.51     -3.11      0.80       0     1  26097.1  26001.8  -40.54    0.00    0.00    -13110    94.5945   18.02    0.00
   1204  253.62  253.57  241.52     -1.25     15.18       0     1  26097.1  26001.8  -40.54    0.00   99.01    -13095    90.5996   14.70    0.00
   1205  218.43  220.27  101.57     -2.93      1.96       0     1  26097.1  26001.8  -40.54    0.00    0.22    -13096    75.0192   14.65    0.00
   1206   25.12  226.06  136.45    -18.23     -4.63       0     1  26097.1  26001.8  -40.54    0.00    2.44    -13113    75.7240   13.64    0.00
   1207  289.71   67.55   -1.29     -0.23     -1.58       0     1  26097.1  26001.8  -40.54    0.00    0.18    -13297    92.0822   16.45    0.00
   1208  337.02  269.69  164.69    -28.23     -6.69       0     1  26097.1  26001.8  -40.54    0.00   27.06    -13129    53.2285   14.55    0.00
   1209  151.34  235.09  190.86     11.80      7.91       0     1  26097.1  26001.8  -40.54    0.00   80.59    -13119    66.2875   16.30    0.00
   1210  417.60  163.63  -98.58     -0.63      1.53       0     1  27843.8  27762.6   -9.83    0.00  100.00    -13099    52.8205   26.89    0.00
   1211  155.15  205.68  153.67     30.60    -31.71       0     1  27843.8  27762.6   -9.83    0.00  100.00    -13172    55.2353   22.26    0.00
   1212  223.81   59.63    1.38     -0.16     -0.27       0     1  27843.8  27762.6   -9.83    0.00    0.05    -13149    59.6417   22.40    0.00
   1213  305.89  231.63  276.08    -16.08    -11.43       0     1  27843.8  27762.6   -9.83    0.00   99.91    -13181    49.9429   22.91    0.00
   1214  248.16   95.73   92.26    -24.42     -4.59       0     1  27843.8  27762.6   -9.83    0.00   22.15    -13161    49.3275   20.29    0.00
   1215  137.97   45.89   -4.41     -3.93     -3.83       0     1  27843.8  27762.6   -9.83    0.00    0.15    -13152    54.5478   20.49    0.00
   1216  296.88  269.02  172.91     -6.72      8.64       0     1  27843.8  27762.6   -9.83    0.00   98.88    -13281    72.3478   15.09    0.00
   1217   50.96   69.31  350.62      4.49      4.76       0     1  27843.8  27762.6   -9.83    0.00    0.00    -13088    48.8158   21.50    0.00
   1218   70.86   69.80   -7.45      0.00      6.38       0     1  27843.8  27762.6   -9.83    0.00    0.03    -13130    56.4083   18.80    0.00
   1219   14.44   73.79    0.26      6.03      7.63       0     1  27843.8  27762.6   -9.83    0.00    0.57    -13177    46.6574   23.44    0.00
   1220  233.40   50.14   -7.40     -8.22     -0.25       0     1  27843.8  27762.6   -9.83    0.00    0.57    -13118    73.4961   18.96    0.00
   1221  111.16   47.87  -13.15      5.08      3.27       0     1  27843.8  27762.6   -9.83    0.00    4.94    -13115    63.2019   21.19    0.00
   1222   85.61   75.37   -0.72     -8.63      3.41       0     1  27843.8  27762.6   -9.83    0.00    0.20    -13106    56.0224   21.96    0.00
   1223   18.48   69.25  346.65      1.26     34.91       0     1  27843.8  27762.6   -9.83    0.00    0.58    -13091   100.0000   14.56    0.00
   1224  171.67   31.18  -17.43     30.23     -2.37       0     1  27843.8  27762.6   -9.83    0.00    0.08    -13101    82.8749   13.77    0.00
   1225  226.43   67.92   53.63     -4.06      2.76       0     1  27843.8  27762.6   -9.83    0.00   98.75    -13103    52.5005   19.37    0.00
   1226   22.96  216.76  147.69     -7.63     16.92       0     1  27843.8  27762.6   -9.83    0.00   93.72    -13104    48.1585   21.49    0.00
   1227  338.01   65.20  -17.15    -11.44     -8.93       0     1  27843.8  27762.6   -9.83    0.00    0.07    -13095    71.4308   16.93    0.00
   1228  128.90   50.78   34.69    -19.23     -4.27       0     1  27843.8  27762.6   -9.83    0.00    0.01    -13134    51.6999   15.39    0.00
   1229  107.94   56.68    8.36      2.01      1.95       0     1  27843.8  27762.6   -9.83    0.00   88.08    -13101    51.6770   19.09    0.00
   1230    6.25   66.19  344.84     -7.50     -9.18       0     1  27843.8  27762.6   -9.83    0.00    0.00    -13173    59.9762   22.54    0.00
   1231   19.89  246.27  283.25    -24.35    -15.11       0     1  27843.8  27762.6   -9.83    0.00  100.00    -13147    68.1278   23.45    0.00
   1232  169.53  110.50  120.80      9.45     22.94       0     1  27843.8  27762.6   -9.83    0.00  100.00    -13123    47.9447   24.45    0.00
   1233   83.48   68.66    7.35     -4.54    -12.21       0     1  27843.8  27762.6   -9.83    0.00    0.80    -13159    72.5391   17.23    0.00
   1234  349.77   74.97    0.49     -6.54      1.96       0     1  27843.8  27762.6   -9.83    0.00    0.01    -13151    67.6893   17.69    0.00
   1235  178.09   61.19   -5.30      2.54     -2.84       0     1  27843.8  27762.6   -9.83    0.00    0.00    -13094    61.8362   18.19    0.00
   1236  226.92   61.09   15.81     -4.32      4.33       0     1  27843.8  27762.6   -9.83    0.00    3.17    -13182    65.8901   17.77    0.00
   1237   84.48   71.07  363.89     12.80     -1.75       0     1  27843.8  27762.6   -9.83    0.00    0.01    -13114    56.2533   19.73    0.00
   1238  127.25   76.42   32.28     10.69    -20.12       0     1  27843.8  27762.6   -9.83    0.00   96.93    -13163    63.3550   16.20    0.00
   1239  162.94   60.77   24.95      1.07     -1.62       0     1  27843.8  27762.6   -9.83    0.00   96.74    -13147    76.5743   17.16    0.00
   1240    7.33   73.67  350.04     -1.31     -0.13       0     1  27843.8  27762.6   -9.83    0.00    0.30    -13154    77.7161   19.06    0.00
   1241  112.54  189.57   17.21     -3.03      0.99       0     1  27843.8  27762.6   -9.83    0.00  100.00    -13227    85.2761   24.56    0.00
   1242  194.60   60.66   -6.06      5.46      3.26       0     1  27843.8  27762.6   -9.83    0.00    0.00    -13151    67.9300   18.95    0.00
   1243  183.73   57.68  358.78      0.95     -5.11       0     1  27843.8  27762.6   -9.83    0.00    0.02    -13199    80.1469   22.04    0.00
   1244   99.58   59.97    6.52     -8.54      1.97       0     1  27843.8  27762.6   -9.83    0.00   95.77    -13205    72.3076   21.96    0.00
   1245  156.43   61.06    5.81     -2.80     -9.61       0     1  27843.8  27762.6   -9.83    0.00    0.00    -13095    63.3334   23.02    0.00
   1246  138.67   53.73    6.10     14.58    -11.74       0     1  27843.8  27762.6   -9.83    0.00    0.13    -13160    87.4577   25.40    0.00
   1247  223.36  232.19  326.85      2.86      7.75       0     1  27843.8  27762.6   -9.83    0.00   94.36    -13134    77.5994   15.42    0.00
   1248  188.59  218.49  141.71     -3.68     18.30       0     1  27843.8  27762.6   -9.83    0.00   93.14    -13116    86.4522   17.28    0.00
   1249   38.01   77.19   55.52     10.96      2.22       0     1  27843.8  27762.6   -9.83    0.00   99.45    -13182    65.9159   16.78    0.00
   1250  317.26   63.88  -16.22     16.31      4.19       0     1  27843.8  27762.6   -9.83    0.00    0.77    -13159    71.1123   22.07    0.00
   1251  166.70   50.99    2.13     -1.07     -0.93       0     1  27843.8  27762.6   -9.83    0.00    0.03    -13135    56.7115   20.27    0.00
   1252  139.06   53.08    2.89     -9.11     -9.78       0     1  27843.8  27762.6   -9.83    0.00   97.76    -13109    61.9331   23.09    0.00
   1253  161.14   61.01    6.35      4.93      0.98       0     1  27843.8  27762.6   -9.83    0.00    2.55    -13093    65.5367   20.16    0.00
   1254   36.07   71.31  353.77     10.47      1.32       0     1  27843.8  27762.6   -9.83    0.00   98.36    -13084    80.0414   22.50    0.00
   1255  165.86  282.02  170.74    -26.32     14.14       0     1  27843.8  27762.6   -9.83    0.00    0.57    -13120    82.1100   17.70    0.00
   1256  227.75   51.99  345.05    -39.45     11.22       0     1  27843.8  27762.6   -9.83    0.00    0.00    -13364    69.0005   18.66    0.00
   1257  279.27   57.83  -15.66      2.60     -1.78       0     1  27843.8  27762.6   -9.83    0.00    2.02    -13096    80.5426   20.41    0.00
   1258  215.16  258.09  333.01     19.54    -40.10       0     1  27843.8  27762.6   -9.83    0.00    0.09    -13081    95.0192   10.06    0.00
   1259  339.84   65.80  -14.70     13.67      7.11       0     1  27843.8  27762.6   -9.83    0.00    0.03    -13147    76.9768   19.43    0.00
   1260  150.07   66.43   23.58      9.69    -16.02       0     1  27843.8  27762.6   -9.83    0.00   88.08    -13093    80.2711   14.52    0.00
   1261  228.18  295.21  162.77     -4.09      5.47       0     1  27843.8  27762.6   -9.83    0.00    0.69    -13169    60.6348   18.95    0.00
   1262  200.27  291.09  164.31     16.96      3.96       0     1  27843.8  27762.6   -9.83    0.00    0.00    -13152    80.0838   18.79    0.00
   1263  247.77   59.18  355.39     -3.23    -10.98       0     1  27843.8  27762.6   -9.83    0.00   25.17    -13189   100.0000   22.73    0.00
   1264  227.17   80.29  202.41      9.59    -11.94       0     1  27843.8  27762.6   -9.83    0.00   99.53    -13169   100.0000   16.31    0.00
   1265  325.38   64.17  209.01     15.12     23.16       0     1  27843.8  27762.6   -9.83    0.00    0.00    -13131    85.6606   12.07    0.00
   1266  278.63   54.93   -8.07    -11.00      0.78       0     1  27843.8  27762.6   -9.83    0.00    0.00    -13088   100.0000   13.29    0.00
   1267  217.38   51.68   -1.21     -7.44    -12.00       0     1  27843.8  27762.6   -9.83    0.00    0.06    -13097    92.2922   16.73    0.00
   1268  172.18  233.14    3.84    -15.84      2.95       0     1  27843.8  27762.6   -9.83    0.00   92.65    -13131   100.0000   14.26    0.00
   1269  265.74   30.38  212.91    -42.24     36.31       0     1  27843.8  27762.6   -9.83    0.00   48.06    -13131    44.7943   14.37    0.00
   1270  335.44   47.84  -23.05      5.89    -16.27       0     1  27843.8  27762.6   -9.83    0.00    0.00    -13110    73.7853   24.01    0.00
   1271  352.86  282.56  280.88    -23.54      6.01       0     1  27843.8  27762.6   -9.83    0.00    0.10    -13222   100.0000   15.76    0.00
   1272  115.56   64.82    8.35     11.62     16.06       0     1  27843.8  27762.6   -9.83    0.00    0.00    -13089   100.0000   22.35    0.00
   1273  300.03  209.01   85.48     -7.43     -7.07       0     1  27758.9  27562.5  -30.97    0.00   99.97    -13086    40.6965   22.78    0.00
   1274   69.40  207.80  169.68    -29.69     13.83       0     1  27758.9  27562.5  -30.97    0.00    0.35    -13151    63.9447   13.16    0.00
   1275   66.54   57.12   -2.78     -5.65     -5.83       0     1  27758.9  27562.5  -30.97    0.00    0.00    -13147    48.0163   21.96    0.00
   1276  225.73   80.86  348.50    -25.55     12.04       0     1  27758.9  27562.5  -30.97    0.00    3.55    -13332   100.0000   19.91    0.00
   1277  202.65   53.38  306.36     -1.36     15.27       0     1  27758.9  27562.5  -30.97    0.00   99.96    -13086    42.2388   24.47    0.00
   1278   51.41  260.17  265.92     -9.39     -3.80       0     1  27758.9  27562.5  -30.97    0.00    0.00    -13136    53.1591   19.00    0.00
   1279  308.34   62.46   -4.93     -8.13     -1.32       0     1  27758.9  27562.5  -30.97    0.00    0.00    -13200    74.7737   19.57    0.00
   1280  304.02   48.85   -7.00     -7.30     -5.19       0     1  27758.9  27562.5  -30.97    0.00    0.00    -13145    52.4489   21.84    0.00
   1281  192.78   40.04    8.08    -21.97    -15.22       0     1  27758.9  27562.5  -30.97    0.00    8.05    -13077    56.6809   18.77    0.00
   1282  127.39   59.10  346.27    -13.29      3.18       0     1  27758.9  27562.5  -30.97    0.00    0.01    -13150    51.6775   20.92    0.00
   1283  132.33   37.70  -10.68      3.27     10.89       0     1  27758.9  27562.5  -30.97    0.00    0.00    -13133    63.2737   20.16    0.00
   1284  327.31   74.67   12.34     -8.69      5.19       0     1  27758.9  27562.5  -30.97    0.00    0.02    -13123    49.6149   20.13    0.00
   1285  116.18   64.56   -1.62    -13.10    -10.92       0     1  27758.9  27562.5  -30.97    0.00    0.25    -13137    57.3104   23.66    0.00
   1286   93.10  297.88  170.20     -6.25      8.10       0     1  27758.9  27562.5  -30.97    0.00    1.88    -13105    56.8768   23.09    0.00
   1287  215.10   61.90   11.29     -5.22     -5.26       0     1  27758.9  27562.5  -30.97    0.00    3.05    -13086    50.9043   18.15    0.00
   1288  196.53   61.49  341.00     -6.70     -7.65       0     1  27758.9  27562.5  -30.97    0.00    0.02    -13134    52.8685   20.43    0.00
   1289  113.08   39.35  345.11    -16.40    -19.34       0     1  27758.9  27562.5  -30.97    0.00    0.03    -13125    76.9176   17.49    0.00
   1290  138.70   44.91  -16.14      2.52      1.88       0     1  27758.9  27562.5  -30.97    0.00    3.36    -13157    69.7910   20.07    0.00
   1291  198.17   63.73  -10.26     -1.81     -1.40       0     1  27758.9  27562.5  -30.97    0.00    0.00    -13094    61.4650   22.56    0.00
   1292  133.63   85.88  319.04    -10.68     -1.46       0     1  27758.9  27562.5  -30.97    0.00   93.40    -13093    82.2575   15.63    0.00
   1293  154.95  250.54   89.86      0.08     -4.66       0     1  27758.9  27562.5  -30.97    0.00    0.62    -13172    85.5727   16.23    0.00
   1294  199.91   66.52  -12.48     11.33    -20.46       0     1  27758.9  27562.5  -30.97    0.00   11.11    -13101    68.9521   16.30    0.00
   1295   50.81   55.78   18.95      3.04      5.23       0     1  27758.9  27562.5  -30.97    0.00   99.38    -13103    61.1711   16.93    0.00
   1296   17.72   63.12  355.06      4.36     -3.29       0     1  27758.9  27562.5  -30.97    0.00    0.00    -13152    64.4992   21.22    0.00
   1297  190.88  204.35  164.95     10.97    -32.50       0     1  27758.9  27562.5  -30.97    0.00  100.00    -13116    47.8468   22.20    0.00
   1298   82.73   52.03    5.90     10.33     -0.48       0     1  27758.9  27562.5  -30.97    0.00   74.30    -13085    68.6594   17.12    0.00
   1299  201.35   22.12  288.09     -1.88      7.38       0     1  27758.9  27562.5  -30.97    0.00    0.47    -13104    65.7330   15.81    0.00
   1300   61.01   64.02   -7.26     18.66    -16.44       0     1  27758.9  27562.5  -30.97    0.00    0.03    -13146    76.4650   15.01    0.00
   1301  330.86   44.96  -14.07      2.67      8.20       0     1  27758.9  27562.5  -30.97    0.00   70.75    -13105    80.0885   15.81    0.00
   1302   37.96  111.67  104.86     11.67     19.87       0     1  27758.9  27562.5  -30.97    0.00  100.00    -13111    75.2819   21.64    0.00
   1303   53.02   62.56   -0.51      4.08      9.61       0     1  27758.9  27562.5  -30.97    0.00    0.51    -13114    61.4319   14.70    0.00
   1304   42.81   63.27   -5.30      2.85     -7.87       0     1  27758.9  27562.5  -30.97    0.00    0.00    -13086    58.8499   24.47    0.00
   1305  322.35   71.76   31.91     -0.78     -7.45       0     1  27758.9  27562.5  -30.97    0.00    8.68    -13311    99.8642   17.24    0.00
   1306   86.25  108.29  106.69    -32.34     -8.03       0     1  27758.9  27562.5  -30.97    0.00  100.00    -13112    77.2090   25.30    0.00
   1307  191.76   57.83  256.07     -7.78     20.24       0     1  27758.9  27562.5  -30.97    0.00   93.59    -13107    67.7038   14.66    0.00
   1308   59.37   65.42  347.46     10.90     -8.42       0     1  27758.9  27562.5  -30.97    0.00    0.04    -13115    83.0396   23.98    0.00
   1309  230.92   67.55  -23.34      1.97     -3.28       0     1  27758.9  27562.5  -30.97    0.00    0.02    -13118    61.3964   18.72    0.00
   1310  212.58   77.23   -2.38    -12.53    -27.36       0     1  27758.9  27562.5  -30.97    0.00   81.74    -13129   100.0000   16.89    0.00
   1311  284.95   71.38   20.01      9.12     20.17       0     1  27758.9  27562.5  -30.97    0.00    0.29    -13088    92.3513   19.22    0.00
   1312   46.90   60.47   21.20      1.73     33.65       0     1  27758.9  27562.5  -30.97    0.00   17.69    -13121    95.1223   18.25    0.00
   1313   91.45  215.31  113.94     32.44     27.87       0     1  27758.9  27562.5  -30.97    0.00   89.67    -13090   100.0000   10.13    0.00
   1314  270.16   78.33  252.32    -41.13    -17.79       0     1  27758.9  27562.5  -30.97    0.00   99.91    -13212    75.3932   14.47    0.00
   1315   90.18  287.68  169.30    -36.74     13.46       0     1  27758.9  27562.5  -30.97    0.00    3.73    -13177    69.3002   16.39    0.00
   1316  328.20   86.26  259.53      0.78    -12.97       0     1  27758.9  27562.5  -30.97    0.00    5.22    -13105    74.4373   15.44    0.00
   1317  142.29   57.07  294.75    -39.70     -9.21       0     1  27758.9  27562.5  -30.97    0.00    0.00    -13168   100.0000    8.59    0.00
   1318  232.69   67.27  341.84      1.37     10.83       0     1  28313.2  28255.6   -3.03    0.00   85.17    -13224    47.1143   25.03    0.00
   1319    5.38  277.11  256.46      9.74    -13.51       0     1  28313.2  28255.6   -3.03    0.00   78.66    -13266    50.5475   17.53    0.00
   1320  132.70  202.50   38.72     10.89      0.23       0     1  28313.2  28255.6   -3.03    0.00  100.00    -13154    54.2625   27.61    0.00
   1321   56.57   91.34   97.97     11.97      2.50       0     1  28313.2  28255.6   -3.03    0.00   25.72    -13141    52.6139   23.46    0.00
   1322  228.27  201.89   58.83      4.56     -4.25       0     1  28313.2  28255.6   -3.03    0.00  100.00    -13166    53.4479   22.07    0.00
   1323  177.56  194.07   68.69      9.42    -12.58       0     1  28313.2  28255.6   -3.03    0.00  100.00    -13124    50.4050   25.81    0.00
   1324   60.17  240.42  265.19    -24.01      2.63       0     1  28313.2  28255.6   -3.03    0.00   38.60    -13167    57.6833   21.56    0.00
   1325  225.31   52.73  337.38     -7.79     -8.81       0     1  28313.2  28255.6   -3.03    0.00    0.00    -13158    48.1264   21.73    0.00
   1326  223.60   60.47  341.59     -4.03     -8.43       0     1  28313.2  28255.6   -3.03    0.00    0.00    -13183    61.9279   17.14    0.00
   1327  197.25   38.06  344.74    -14.87      1.21       0     1  28313.2  28255.6   -3.03    0.00    0.03    -13137    58.4217   21.28    0.00
   1328  227.61   59.92  -19.26     -2.58     -9.78       0     1  28313.2  28255.6   -3.03    0.00    0.00    -13095    64.4266   22.89    0.00
   1329  317.75   68.84  -11.58     -3.67      3.23       0     1  28313.2  28255.6   -3.03    0.00    0.00    -13090    53.5619   21.31    0.00
   1330  338.24  206.05  158.72     14.56    -18.03       0     1  28313.2  28255.6   -3.03    0.00  100.00    -13178    38.9844   21.99    0.00
   1331  196.54   51.01  -12.44      3.88      5.69       0     1  28313.2  28255.6   -3.03    0.00    0.00    -13152    73.7959   18.34    0.00
   1332   90.67   58.27    9.21     -1.11      3.19       0     1  28313.2  28255.6   -3.03    0.00    0.11    -13106    56.4683   20.27    0.00
   1333   71.40   66.05    8.20      3.48     -3.14       0     1  28313.2  28255.6   -3.03    0.00    0.01    -13118    53.8992   21.06    0.00
   1334  136.47   50.78    0.72    -11.23     -9.92       0     1  28313.2  28255.6   -3.03    0.00    0.02    -13114    57.6680   18.99    0.00
   1335  271.06   63.54  -12.09      1.19     -4.22       0     1  28313.2  28255.6   -3.03    0.00    0.00    -13135    57.6783   20.17    0.00
   1336  266.76  224.71  192.86     -3.55    -13.17       0     1  28313.2  28255.6   -3.03    0.00    5.38    -13142    58.4382   20.93    0.00
   1337  271.87   36.49  354.50    -12.86    -15.79       0     1  28313.2  28255.6   -3.03    0.00    0.04    -13130    53.1465   21.44    0.00
   1338  109.12   57.14   15.94     18.51    -13.56       0     1  28313.2  28255.6   -3.03    0.00    0.60    -13152    96.6324   17.17    0.00
   1339  248.75   57.24  -14.15    -21.73     -7.43       0     1  28313.2  28255.6   -3.03    0.00    0.11    -13102    64.7701   17.50    0.00
   1340  332.69   75.34   -6.64      5.79    -15.19       0     1  28313.2  28255.6   -3.03    0.00    0.00    -13158    64.0327   18.16    0.00
   1341  198.56   50.57   -3.72    -19.51      2.08       0     1  28313.2  28255.6   -3.03    0.00    0.00    -13138    68.7127   21.89    0.00
   1342  130.67  255.33  271.37     11.30      1.68       0     1  28313.2  28255.6   -3.03    0.00    0.00    -13156    46.5195   23.83    0.00
   1343   22.30  212.76  151.84    -10.79    -17.68       0     1  28313.2  28255.6   -3.03    0.00  100.00    -13181    55.5181   25.99    0.00
   1344  107.66  194.69   98.83     -6.32     12.46       0     1  28313.2  28255.6   -3.03    0.00    6.59    -13120    58.4194   16.10    0.00
   1345   79.96   59.68   12.84      2.36      9.38       0     1  28313.2  28255.6   -3.03    0.00   36.90    -13145    97.4470   23.91    0.00
   1346  167.84   60.70   17.01      4.75      1.66       0     1  28313.2  28255.6   -3.03    0.00   69.38    -13099    64.3738   19.96    0.00
   1347  249.15  265.93  293.21     16.57     -6.99       0     1  28313.2  28255.6   -3.03    0.00   94.69    -13114    45.7941   24.45    0.00
   1348  277.15   39.32  324.39    -15.19     -5.65       0     1  28313.2  28255.6   -3.03    0.00   56.57    -13154    60.1470   17.78    0.00
   1349  350.73   54.97   -6.99      4.29    -13.97       0     1  28313.2  28255.6   -3.03    0.00    0.00    -13198    59.2999   22.86    0.00
   1350  301.35   67.71  341.08     -0.76      4.71       0     1  28313.2  28255.6   -3.03    0.00   24.45    -13114    55.9446   22.42    0.00
   1351  282.63   69.83  341.61    -19.65     11.80       0     1  28313.2  28255.6   -3.03    0.00    0.00    -13135    81.4326   17.20    0.00
   1352  219.31   58.33  341.06     -2.71    -19.37       0     1  28313.2  28255.6   -3.03    0.00    4.37    -13132    63.0164   21.24    0.00
   1353  212.11   66.48   96.13    -18.67      6.01       0     1  28313.2  28255.6   -3.03    0.00   99.93    -13156    68.1463   21.28    0.00
   1354  285.89   65.28  338.43      4.77      6.15       0     1  28313.2  28255.6   -3.03    0.00   58.08    -13128    65.5385   21.05    0.00
   1355  189.83   67.37   78.19      2.70      4.46       0     1  28313.2  28255.6   -3.03    0.00    0.62    -13143    53.1890   20.76    0.00
   1356  129.32  230.64  279.27    -11.50     14.87       0     1  28313.2  28255.6   -3.03    0.00  100.00    -13165    72.7319   21.08    0.00
   1357  324.28   75.90  -10.21      7.70      2.48       0     1  28313.2  28255.6   -3.03    0.00    0.49    -13158    63.4223   20.60    0.00
   1358  143.76   54.17  -13.77    -15.99    -23.48       0     1  28313.2  28255.6   -3.03    0.00    1.22    -13111    82.0458   21.11    0.00
   1359  130.53   49.72    0.90    -19.72     -5.21       0     1  28313.2  28255.6   -3.03    0.00    0.00    -13161    71.3830   18.59    0.00
   1360  123.74   48.62    9.35      2.51     -4.06       0     1  28313.2  28255.6   -3.03    0.00    0.85    -13102    82.7684   15.66    0.00
   1361   91.09   59.01    2.38     25.82     18.76       0     1  28313.2  28255.6   -3.03    0.00    0.07    -13151    83.3499   16.28    0.00
   1362  148.48   59.21  359.74    -12.04      1.52       0     1  28313.2  28255.6   -3.03    0.00    0.00    -13143    77.2473   18.67    0.00
   1363   98.60   36.34  351.34     -9.27    -11.84       0     1  28313.2  28255.6   -3.03    0.00   99.32    -13141    67.9579   21.46    0.00
   1364  312.49   47.92    1.63    -21.58     11.36       0     1  28313.2  28255.6   -3.03    0.00    0.45    -13158    61.2330   22.68    0.00
   1365  220.47   76.08   -7.98     -4.28    -12.06       0     1  28313.2  28255.6   -3.03    0.00    0.01    -13097    64.1170   19.24    0.00
   1366   69.36   72.04   18.32     11.07     -5.55       0     1  28313.2  28255.6   -3.03    0.00    0.00    -13123    51.5038   20.60    0.00
   1367  253.33   55.40  343.22    -14.02    -13.22       0     1  28313.2  28255.6   -3.03    0.00   99.62    -13130    99.9516   15.11    0.00
   1368   99.04   59.90   18.14      9.61    -15.61       0     1  28313.2  28255.6   -3.03    0.00   11.77    -13111    80.8428   19.47    0.00
   1369  269.20   86.39   92.10    -44.86    -15.47       0     1  28313.2  28255.6   -3.03    0.00  100.00    -13185    66.6667   20.61    0.00
   1370  213.26  246.93  293.89      5.95     30.44       0     1  28313.2  28255.6   -3.03    0.00  100.00    -13137    51.0503   26.57    0.00
   1371  338.31    6.64 -163.59      1.74     -3.10       0     1  28313.2  28255.6   -3.03    0.00  100.00    -13140    64.9307   15.41    0.00
   1372   76.06   62.97    4.48      2.53      2.67       0     1  28313.2  28255.6   -3.03    0.00    0.01    -13143    63.0767   21.48    0.00
   1373   -3.72   75.47   10.06     -6.58      2.44       0     1  28313.2  28255.6   -3.03    0.00    0.00    -13149    96.3171   15.73    0.00
   1374  111.62   38.52   75.73    -10.56     -2.12       0     1  28313.2  28255.6   -3.03    0.00   98.13    -13155    56.7100   16.09    0.00
   1375  253.35   57.13  335.33      1.04     -7.74       0     1  28313.2  28255.6   -3.03    0.00    0.13    -13194    71.8577   24.10    0.00
   1376   -4.10   79.58    2.65    -15.37     16.63       0     1  28313.2  28255.6   -3.03    0.00   23.61    -13132    90.7880   19.17    0.00
   1377  297.90   56.43  -15.59      7.30     30.63       0     1  28313.2  28255.6   -3.03    0.00    3.63    -13136    81.2429   16.36    0.00
   1378  354.48   72.20   -3.38     -0.12    -25.15       0     1  28313.2  28255.6   -3.03    0.00    0.00    -13220    65.2889   22.13    0.00
   1379  256.85   12.08  201.72    -31.05     14.98       0     1  28313.2  28255.6   -3.03    0.00    0.01    -13096    88.6802   12.51    0.00
   1380  150.42   52.35  355.86     13.88    -14.69       0     1  28313.2  28255.6   -3.03    0.00    0.29    -13140    94.3716   18.58    0.00
   1381   96.65   55.96   16.46     -1.74    -18.34       0     1  28313.2  28255.6   -3.03    0.00   90.97    -13153   100.0000   17.46    0.00
   1382   82.85  243.66  136.05    -19.18     17.61       0     1  28313.2  28255.6   -3.03    0.00   98.67    -13199   100.0000   13.17    0.00
   1383  319.40  250.77  243.45    -15.29    -13.23       0     1   8911.5   8816.5  -33.10    0.00    0.20    -13138   100.0000   12.10    0.00
   1384   21.30  218.19  141.88      4.29     15.18       0     1   8911.5   8816.5  -33.10    0.00   68.52    -13116    57.0489   21.49    0.00
   1385   59.84  237.53  111.41     18.04     12.31       0     1   8911.5   8816.5  -33.10    0.00   87.69    -13081    70.6931   14.43    0.00
   1386  371.73   94.00   58.86     -6.15      4.93       0     1   8911.5   8816.5  -33.10    0.00    5.61    -13108    62.1361   14.14    0.00
   1387  336.00  106.15  297.40     -4.11      0.62       0     1   8911.5   8816.5  -33.10    0.00   31.93    -13097    88.4436   17.09    0.00
   1388  267.88  198.94  178.59      9.61     -3.44       0     1   8911.5   8816.5  -33.10    0.00  100.00    -13159    60.8122   25.20    0.00
   1389   21.73   66.44  342.79     -9.09      0.65       0     1   8911.5   8816.5  -33.10    0.00    0.05    -13063   100.0000   16.44    0.00
   1390   67.48   67.90   34.29     -1.35     13.25       0     1   8911.5   8816.5  -33.10    0.00   44.07    -13104    77.0846   19.71    0.00
   1391   67.92  222.95    4.35     -5.52    -27.16       0     1   8911.5   8816.5  -33.10    0.00    0.01    -13160   100.0000   13.32    0.00
   1392   68.40   81.51   -0.77     19.96     21.10       0     1   8911.5   8816.5  -33.10    0.00    0.03    -13092    89.5103   17.80    0.00
   1393   96.95   70.52   30.76     19.78     -8.46       0     1   8911.5   8816.5  -33.10    0.00    0.29    -13147   100.0000   17.84    0.00
   1394   35.53   64.17   -6.99      8.34      5.03       0     1   8911.5   8816.5  -33.10    0.00    0.03    -13090    85.3920   18.62    0.00
   1395  305.04  234.97  176.54     29.07     -6.97       0     1   8911.5   8816.5  -33.10    0.00    0.37    -13096    96.7217   13.47    0.00
   1396  119.51   20.71  198.47     20.92     -1.69       0     1   8911.5   8816.5  -33.10    0.00   98.57    -13112    63.6825   14.02    0.00
   1397   97.11  198.34  -10.90      4.54    -15.90       0     1   8911.5   8816.5  -33.10    0.00   76.44    -13117    86.1509   12.96    0.00
   1398  334.52   68.27  -10.51     -8.72     -6.84       0     1   8911.5   8816.5  -33.10    0.00   17.33    -13137   100.0000   16.52    0.00
   1399   18.54   71.28  350.89      3.21    -14.66       0     1   8911.5   8816.5  -33.10    0.00    0.47    -13164    72.7312   21.81    0.00
   1400   12.52  216.45  228.22     13.80     11.59       0     1   8911.5   8816.5  -33.10    0.00   23.49    -13147    96.5146   14.56    0.00
   1401   87.11  225.52  199.04     11.18      1.82       0     1   8911.5   8816.5  -33.10    0.00   83.67    -13119    95.0400   15.95    0.00
   1402  195.37   66.78    2.02      4.77    -23.53       0     1   8911.5   8816.5  -33.10    0.00    0.26    -13099    74.1247   15.35    0.00
   1403  335.13   62.18   -8.74      8.31     11.84       0     1   8911.5   8816.5  -33.10    0.00    0.01    -13143   100.0000   26.84    0.00
   1404  181.79  238.19  290.37      8.92      7.57       0     1   8911.5   8816.5  -33.10    0.00  100.00    -13145   100.0000   25.21    0.00
   1405  168.41  295.99  172.68     -1.19     20.83       0     1   8911.5   8816.5  -33.10    0.00    1.53    -13102   100.0000   21.49    0.00
   1406  270.69   54.09  343.19    -14.91     -8.15       0     1   8911.5   8816.5  -33.10    0.00   72.15    -13140   100.0000   19.59    0.00
   1407   62.53   63.07  -12.69     -5.68      6.89       0     1   8911.5   8816.5  -33.10    0.00   12.94    -13157   100.0000   18.74    0.00
   1408  279.79  263.87   78.93     -9.33     -2.74       0     1   8911.5   8816.5  -33.10    0.00    2.83    -13126   100.0000   15.46    0.00
   1409   85.31   68.69  286.11     17.95     -6.97       0     1   8911.5   8816.5  -33.10    0.00    3.71    -13093    83.4235   12.11    0.00
   1410    9.12   42.29  352.95     17.70     20.26       0     1   8911.5   8816.5  -33.10    0.00    4.06    -13092   100.0000   20.20    0.00
   1411  318.47  207.01  119.46     10.09    -20.89       0     1   8911.5   8816.5  -33.10    0.00   46.68    -13103   100.0000   13.39    0.00
   1412   61.88   82.74    6.16      3.37     14.45       0     1   8911.5   8816.5  -33.10    0.00    0.01    -13122   100.0000   16.51    0.00
   1413    8.88   62.92   -8.73     26.35     18.13       0     1   8911.5   8816.5  -33.10    0.00    0.03    -13104   100.0000   18.77    0.00
   1414   22.91   52.14  343.25     -5.37     54.17       0     1   8911.5   8816.5  -33.10    0.00    0.23    -13083   100.0000   13.21    0.00
   1415  112.13   96.36  289.26     28.95    -36.67       0     1   8911.5   8816.5  -33.10    0.00   94.74    -13049    92.2631   10.40    0.00
   1416  191.02   54.24   -4.86     11.55     31.13       0     1   8911.5   8816.5  -33.10    0.00    0.31    -13105   100.0000   19.36    0.00
   1417  236.28   24.00  279.08     -4.47    -18.95       0     1   8911.5   8816.5  -33.10    0.00    2.31    -13179    98.3724   12.28    0.00
   1418  233.69  242.85  288.32     19.11    -14.29       0     1   8911.5   8816.5  -33.10    0.00   96.07    -13159   100.0000   23.12    0.00
   1419  183.90  215.55  155.47     -7.35    -32.52       0     1   8911.5   8816.5  -33.10    0.00   70.20    -13151   100.0000   11.22    0.00
   1420  270.90   47.33  315.61     -7.59      9.37       0     1   8911.5   8816.5  -33.10    0.00    0.96    -13110   100.0000   16.99    0.00
   1421  290.73  264.77   85.32    -24.62     -5.16       0     1   8911.5   8816.5  -33.10    0.00   62.72    -13116   100.0000   11.41    0.00
   1422  128.50   55.77    4.31      4.62    -43.53       0     1   8911.5   8816.5  -33.10    0.00   42.56    -13090   100.0000   14.09    0.00
   1423   17.25  247.30  283.69    -18.19     29.03       0     1   8911.5   8816.5  -33.10    0.00   96.39    -13156   100.0000   18.43    0.00
   1424  281.16  291.49  185.49    -10.35      1.44       0     1   8911.5   8816.5  -33.10    0.00   14.61    -13101   100.0000   21.34    0.00
   1425   25.29  265.50  324.65    -12.38    -27.96       0     1   8911.5   8816.5  -33.10    0.00    2.39    -13107    96.6652   12.41    0.00
   1426  215.81   68.42   41.45    -33.55    -29.95       0     1   8911.5   8816.5  -33.10    0.00    0.02    -13113   100.0000    9.63    0.00
   1427  213.19   77.49   52.07     -6.80     -7.97       0     1   8911.5   8816.5  -33.10    0.00   26.20    -13138   100.0000   13.32    0.00
   1428   51.14  241.02  269.91    -19.14      3.56       0     1   8906.4   8804.7  -23.39    0.00   90.83    -13160    70.3975   21.99    0.00
   1429  194.48  209.42   86.57     -7.12     -9.00       0     1   8906.4   8804.7  -23.39    0.00   96.52    -13111    72.0929   23.92    0.00
   1430   97.07  248.22  287.75     26.65    -14.93       0     1   8906.4   8804.7  -23.39    0.00    0.07    -13144    69.4899   18.12    0.00
   1431    2.86   67.14   17.99      2.86    -11.69       0     1   8906.4   8804.7  -23.39    0.00    9.14    -13070    95.9974   15.46    0.00
   1432  295.19   53.70  170.69      3.08      5.93       0     1   8906.4   8804.7  -23.39    0.00    0.63    -13108    67.9323   14.54    0.00
   1433  222.49  248.43  254.04     11.43     19.19       0     1   8906.4   8804.7  -23.39    0.00   18.33    -13153    95.6306   11.13    0.00
   1434  145.27  294.50  178.57     21.44      1.15       0     1   8906.4   8804.7  -23.39    0.00   75.28    -13109    92.0185   22.29    0.00
   1435  206.12  236.28  183.98     21.68     14.18       0     1   8906.4   8804.7  -23.39    0.00   65.20    -13100    77.2531   15.85    0.00
   1436  122.96   59.83   20.94      4.21      4.34       0     1   8906.4   8804.7  -23.39    0.00   40.13    -13100   100.0000   19.02    0.00
   1437   99.64   46.62   -9.73    -10.04      6.66       0     1   8906.4   8804.7  -23.39    0.00   70.05    -13097    83.2878   23.44    0.00
   1438   60.77   72.14  282.41     14.48     -7.53       0     1   8906.4   8804.7  -23.39    0.00   55.47    -13067    83.1558   12.69    0.00
   1439  244.05   65.83  -15.72    -17.39     -1.72       0     1   8906.4   8804.7  -23.39    0.00    0.40    -13110    80.4019   22.77    0.00
   1440   80.13   72.89  215.63      9.04    -19.45       0     1   8906.4   8804.7  -23.39    0.00    0.02    -13097    88.9749   12.40    0.00
   1441  129.97   62.57    6.58     14.50    -11.41       0     1   8906.4   8804.7  -23.39    0.00    8.19    -13118    91.5235   12.89    0.00
   1442  204.44   72.43   -1.97      1.83    -25.81       0     1   8906.4   8804.7  -23.39    0.00    0.28    -13114    99.9876   16.22    0.00
   1443  206.38  244.45  285.01      9.99     -8.95       0     1   8906.4   8804.7  -23.39    0.00   97.41    -13076    84.7004   23.15    0.00
   1444  266.17   75.69   -6.45     -8.63     17.36       0     1   8906.4   8804.7  -23.39    0.00   96.07    -13064   100.0000   18.00    0.00
   1445  201.71  250.10  252.83     -7.77     -4.82       0     1   8906.4   8804.7  -23.39    0.00    0.06    -13049    88.4692   13.84    0.00
   1446  206.33   71.69   -9.73      1.38     -4.46       0     1   8906.4   8804.7  -23.39    0.00    0.57    -13111    99.2549   21.63    0.00
   1447   92.72   81.16  232.30      3.69     -8.63       0     1   8906.4   8804.7  -23.39    0.00   50.32    -13129   100.0000   14.82    0.00
   1448  240.30  238.00   69.43     12.08     -7.23       0     1   8906.4   8804.7  -23.39    0.00    6.51    -13105   100.0000   12.20    0.00
   1449  280.73   66.72    0.57    -23.40     -6.00       0     1   8906.4   8804.7  -23.39    0.00    3.73    -13093   100.0000   17.98    0.00
   1450  320.43   62.29   -5.38     -9.25      1.69       0     1   8906.4   8804.7  -23.39    0.00    1.85    -13102   100.0000   19.99    0.00
   1451  159.11  235.27  271.07     31.50     32.73       0     1   8906.4   8804.7  -23.39    0.00   58.95    -13119   100.0000   18.50    0.00
   1452   56.67   48.37    6.85      0.15      8.15       0     1   8906.4   8804.7  -23.39    0.00   26.32    -13074   100.0000   18.45    0.00
   1453   88.00   60.70  211.74     17.98    -40.19       0     1   8906.4   8804.7  -23.39    0.00   90.44    -13120    96.7944   13.22    0.00
   1454  231.84  261.61  101.47    -19.47     20.78       0     1   8906.4   8804.7  -23.39    0.00    0.12    -13114    99.8725   12.10    0.00
   1455   69.33   88.73  102.68    -15.92    -17.63       0     1   8906.4   8804.7  -23.39    0.00   25.53    -13096    99.7005   20.63    0.00
   1456   26.34  242.88   14.10    -18.60     11.22       0     1   8906.4   8804.7  -23.39    0.00   88.85    -13089   100.0000   11.35    0.00
   1457  287.71  214.22   25.11     15.21      7.08       0     1   8906.4   8804.7  -23.39    0.00    0.97    -13129    96.9998   12.36    0.00
   1458  269.72   93.83  108.92     21.85    -11.06       0     1   8906.4   8804.7  -23.39    0.00    0.03    -13142   100.0000   10.56    0.00
   1459  140.15  245.43  256.13     -2.89     25.68       0     1   8906.4   8804.7  -23.39    0.00   99.99    -13174   100.0000   10.74    0.00
   1460  169.02  268.72  238.03    -30.48     20.30       0     1   8906.4   8804.7  -23.39    0.00   99.98    -13099   100.0000   11.72    0.00
   1461  144.74   58.30   34.09      1.78     -4.47       0     1   9336.6   9271.6  -39.69    0.00   93.59    -13046   100.0000   13.54    0.00
   1462  328.63   71.89  348.66     -0.24     16.82       0     1   9336.6   9271.6  -39.69    0.00    0.00    -13117    71.7675   18.74    0.00
   1463  271.14   57.55   -8.12     21.46     14.43       0     1   9336.6   9271.6  -39.69    0.00   44.25    -13120    94.4865   11.68    0.00
   1464  246.42   68.98  -11.35    -20.27      8.90       0     1   9336.6   9271.6  -39.69    0.00    0.01    -13128   100.0000   21.41    0.00
   1465  236.33   58.93  -20.48     -9.21     -5.46       0     1   9336.6   9271.6  -39.69    0.00   31.40    -13100    78.6374   20.65    0.00
   1466  256.20   26.55   56.64     -9.97    -17.86       0     1   9336.6   9271.6  -39.69    0.00   87.83    -13118    77.5731   16.09    0.00
   1467  158.37   17.74  270.97      6.37     13.89       0     1   9336.6   9271.6  -39.69    0.00   95.69    -13090    70.0949   13.16    0.00
   1468  178.74   89.85  235.13     23.80     13.24       0     1   9336.6   9271.6  -39.69    0.00   21.78    -13155    88.4003   15.77    0.00
   1469  148.99  205.55   54.71      1.20      3.77       0     1   9336.6   9271.6  -39.69    0.00  100.00    -13126    59.2741   29.45    0.00
   1470  172.13  244.65  294.53     -2.64     18.56       0     1   9336.6   9271.6  -39.69    0.00   99.60    -13100    75.4016   24.15    0.00
   1471   56.31  246.66  178.92    -18.37    -16.88       0     1   9336.6   9271.6  -39.69    0.00    0.06    -13131    76.7915   15.10    0.00
   1472  169.75   43.46  323.79    -25.03     28.39       0     1   9336.6   9271.6  -39.69    0.00   42.90    -13118    76.1053   14.11    0.00
   1473  199.71   54.19  332.94    -14.23     18.79       0     1   9336.6   9271.6  -39.69    0.00    0.06    -13116   100.0000   17.39    0.00
   1474  163.97   30.41  323.23     -0.67     -9.99       0     1   9336.6   9271.6  -39.69    0.00  100.00    -13115    90.0856   15.47    0.00
   1475  193.26   33.51  235.48     -1.75      6.93       0     1   9336.6   9271.6  -39.69    0.00    1.95    -13114   100.0000   15.16    0.00
   1476  250.72   62.54  -21.90    -11.13    -25.90       0     1   9336.6   9271.6  -39.69    0.00    0.00    -13392   100.0000   19.52    0.00
   1477  224.10  216.97   10.56     19.38    -19.39       0     1   9336.6   9271.6  -39.69    0.00   14.32    -13138    69.0676   12.57    0.00
   1478  105.93  224.66  261.36     -1.74     39.16       0     1   9336.6   9271.6  -39.69    0.00   99.98    -13088   100.0000   21.53    0.00
   1479  215.01  218.00   88.86     20.78     20.04       0     1   9336.6   9271.6  -39.69    0.00    2.03    -13107   100.0000   13.23    0.00
   1480  207.08  275.35  170.82     -2.71     10.05       0     1   9336.6   9271.6  -39.69    0.00    0.11    -13101    91.3563   14.34    0.00
   1481  303.58   82.69   71.13      3.22     -6.14       0     1   9336.6   9271.6  -39.69    0.00    0.00    -13128   100.0000   12.19    0.00
   1482  150.15  247.53  288.20     -2.46     14.77       0     1   9336.6   9271.6  -39.69    0.00    0.67    -13141    99.9448   10.66    0.00
   1483    6.17   69.35   -4.55     -0.81      4.08       0     1   9336.6   9271.6  -39.69    0.00    3.46    -13111   100.0000   20.36    0.00
   1484   57.99   46.31  360.86      0.40    -27.29       0     1   9336.6   9271.6  -39.69    0.00    4.87    -13110   100.0000   18.10    0.00
   1485  266.25   70.16  260.25    -12.54     22.21       0     1   9336.6   9271.6  -39.69    0.00   99.82    -13133   100.0000   15.07    0.00
   1486  215.19   28.06    4.74    -14.71    -11.42       0     1   9336.6   9271.6  -39.69    0.00   13.42    -13105   100.0000   11.31    0.00
   1487  300.30  287.43  248.03      2.45    -13.00       0     1   9336.6   9271.6  -39.69    0.00    0.49    -13107   100.0000   13.85    0.00
   1488  309.86   68.39   -1.98    -14.99     19.12       0     1   9336.6   9271.6  -39.69    0.00   99.92    -13183   100.0000   20.32    0.00
   1489   28.62  223.89  242.59    -29.90     27.46       0     1   9336.6   9271.6  -39.69    0.00    0.07    -13149   100.0000   12.49    0.00
   1490  121.23  211.49  261.93     14.83    -24.50       0     1   9336.6   9271.6  -39.69    0.00   27.16    -13126   100.0000   10.74    0.00
   1491  354.94   41.94   37.78      9.93    -18.11       0     1   9336.6   9271.6  -39.69    0.00   26.07    -13087   100.0000   14.20    0.00
   1492  241.07  277.77   20.92    -25.73    -22.03       0     1   9336.6   9271.6  -39.69    0.00   60.42    -13158   100.0000   14.28    0.00
   1493  263.30   73.21   11.62      4.06     -3.27       0     1   9336.6   9271.6  -39.69    0.00   82.60    -13079   100.0000   23.81    0.00
   1494  141.39   51.05    9.38    -15.48      1.45       0     1  11062.3  10992.6  -31.09    0.00   20.66    -13108    74.3675   24.46    0.00
   1495   59.84   87.79   81.91     25.83     26.51       0     1  11062.3  10992.6  -31.09    0.00    0.68    -13208    67.0851   12.78    0.00
   1496   64.60   69.78   -3.12      0.60    -10.50       0     1  11062.3  10992.6  -31.09    0.00   37.41    -13093    61.2046   23.57    0.00
   1497   20.58   67.25   -9.41      4.68     19.13       0     1  11062.3  10992.6  -31.09    0.00    2.82    -13118    67.6036   21.83    0.00
   1498  272.78   62.98   -5.43    -17.66     18.29       0     1  11062.3  10992.6  -31.09    0.00    0.15    -13111    48.7103   16.50    0.00
   1499  144.51   43.52    2.37     13.33     -5.09       0     1  11062.3  10992.6  -31.09    0.00    0.00    -13124    86.8863   18.06    0.00
   1500  106.32   70.72    3.73     18.16      3.40       0     1  11062.3  10992.6  -31.09    0.00    0.10    -13134    97.8795   18.87    0.00
   1501  119.72   65.23   15.24     13.21      3.03       0     1  11062.3  10992.6  -31.09    0.00   97.77    -13108    84.6774   18.24    0.00
   1502   32.22  223.03  234.32    -11.22      7.70       0     1  11062.3  10992.6  -31.09    0.00   97.33    -13136   100.0000   19.08    0.00
   1503  193.58  204.04   49.89     11.14     16.79       0     1  11062.3  10992.6  -31.09    0.00    1.61    -13129    70.5352   19.76    0.00
   1504  193.76   57.59  355.17      6.43     -8.36       0     1  11062.3  10992.6  -31.09    0.00    0.03    -13124    89.0457   20.43    0.00
   1505  130.48   48.39   18.14     -1.14      4.13       0     1  11062.3  10992.6  -31.09    0.00    0.00    -13180    92.7327   22.46    0.00
   1506   49.53   79.98   -1.83      6.28     -7.97       0     1  11062.3  10992.6  -31.09    0.00   81.64    -13126    73.1413   17.93    0.00
   1507  351.08   60.55   -4.05      4.80    -14.49       0     1  11062.3  10992.6  -31.09    0.00    0.00    -13357   100.0000   22.35    0.00
   1508  345.40   66.01  337.14      6.82      7.92       0     1  11062.3  10992.6  -31.09    0.00   31.83    -13118    74.6425   19.38    0.00
   1509   66.33  226.91  140.73    -17.89    -11.28       0     1  11062.3  10992.6  -31.09    0.00   27.78    -13131    67.7788   15.49    0.00
   1510  187.43  248.34   50.42      2.24     -0.01       0     1  11062.3  10992.6  -31.09    0.00    0.00    -13093   100.0000   15.23    0.00
   1511  298.43   61.93  347.58     -8.38     -0.30       0     1  11062.3  10992.6  -31.09    0.00    0.00    -13144    82.7881   22.25    0.00
   1512  256.30   66.80  363.87      0.24     -0.30       0     1  11062.3  10992.6  -31.09    0.00    0.67    -13094    82.3012   20.19    0.00
   1513  306.33   74.41   12.96     -1.27     10.96       0     1  11062.3  10992.6  -31.09    0.00   19.52    -13111    88.1433   19.04    0.00
   1514  215.64  204.19  167.18     18.87    -27.92       0     1  11062.3  10992.6  -31.09    0.00   15.97    -13073    71.0182   18.52    0.00
   1515  150.27  199.92  153.75    -29.11     15.79       0     1  11062.3  10992.6  -31.09    0.00   99.99    -13148   100.0000   23.94    0.00
   1516  279.70  289.51  204.20     -0.80     -3.16       0     1  11062.3  10992.6  -31.09    0.00    0.00    -13107    75.2594   20.17    0.00
   1517  305.61   58.30   -6.54     -5.27     12.27       0     1  11062.3  10992.6  -31.09    0.00    1.04    -13150   100.0000   17.98    0.00
   1518  231.45  229.42   15.98      4.23     -0.72       0     1  11062.3  10992.6  -31.09    0.00    7.14    -13102    89.8848   17.65    0.00
   1519  223.04   67.03  -11.52    -39.50      2.22       0     1  11062.3  10992.6  -31.09    0.00   30.88    -13100   100.0000   16.42    0.00
   1520   61.85  251.97  287.27     13.85     -3.67       0     1  11062.3  10992.6  -31.09    0.00   99.30    -13108    58.8343   26.35    0.00
   1521  131.70   61.94   -6.16      1.69    -20.43       0     1  11062.3  10992.6  -31.09    0.00    0.09    -13119   100.0000   22.96    0.00
   1522   19.11   69.16  342.76     -0.25     -1.61       0     1  11062.3  10992.6  -31.09    0.00    0.00    -13133   100.0000   19.21    0.00
   1523   84.60   65.20    3.56      2.16    -14.95       0     1  11062.3  10992.6  -31.09    0.00   28.72    -13112    97.5412   13.31    0.00
   1524  285.92   52.53  346.65      8.83     24.34       0     1  11062.3  10992.6  -31.09    0.00    0.00    -13113    76.3617   17.96    0.00
   1525    8.59  201.21  126.84      0.52    -11.08       0     1  11062.3  10992.6  -31.09    0.00  100.00    -13117    79.5950   23.85    0.00
   1526   47.46  199.88  191.56    -28.84     -9.56       0     1  11062.3  10992.6  -31.09    0.00    0.02    -13197   100.0000   11.84    0.00
   1527  265.65   41.84  355.95     13.72      0.92       0     1  11062.3  10992.6  -31.09    0.00    0.02    -13151   100.0000   19.02    0.00
   1528  211.30   61.26   11.72     -5.45     27.53       0     1  11062.3  10992.6  -31.09    0.00   95.18    -13086   100.0000   19.98    0.00
   1529  184.31   59.62   20.36     14.48      8.49       0     1  11062.3  10992.6  -31.09    0.00   61.04    -13109   100.0000   21.90    0.00
   1530  248.82   70.62    4.77    -26.65     -0.38       0     1  11062.3  10992.6  -31.09    0.00    3.62    -13096   100.0000   16.88    0.00
   1531  287.08  218.21  274.47      1.69      9.99       0     1  11062.3  10992.6  -31.09    0.00    8.55    -13120   100.0000   16.67    0.00
   1532  169.82  226.57  274.72     10.76    -26.29       0     1  11062.3  10992.6  -31.09    0.00  100.00    -13123    96.6403   20.25    0.00
   1533  309.33   71.82    2.49    -22.01     -4.66       0     1  11062.3  10992.6  -31.09    0.00    0.00    -13111   100.0000   17.96    0.00
   1534  256.62   56.50  351.49      2.49      9.85       0     1  11062.3  10992.6  -31.09    0.00   75.44    -13129   100.0000   21.76    0.00
   1535  261.37  198.63  343.92     11.38     27.64       0     1  11062.3  10992.6  -31.09    0.00   99.11    -13113   100.0000   13.41    0.00
   1536   29.89   62.08  -14.06    -23.33     -0.42       0     1  11062.3  10992.6  -31.09    0.00    5.25    -13136   100.0000   21.39    0.00
   1537   89.07   58.00   -2.65    -36.08     -8.38       0     1  11062.3  10992.6  -31.09    0.00    0.08    -13107   100.0000   18.68    0.00
   1538  285.32   36.72  210.44    -16.87     11.33       0     1  11062.3  10992.6  -31.09    0.00  100.00    -13171   100.0000   16.01    0.00
   1539  174.71   54.56    1.00      8.48    -16.48       0     1  11062.3  10992.6  -31.09    0.00    0.70    -13128   100.0000   25.53    0.00
   1540  333.86   62.97   -3.99     13.20     35.18       0     1  11062.3  10992.6  -31.09    0.00    0.00    -13153   100.0000   20.30    0.00
   1541   18.01   59.94    7.67    -11.29     -0.04       0     1  11149.2  11029.1  -35.85    0.00   85.79    -13109    74.6253   20.11    0.00
   1542  182.99  199.66  168.84    -20.90     16.52       0     1  11149.2  11029.1  -35.85    0.00   99.60    -13149    64.9780   15.43    0.00
   1543  377.65  189.63   69.10     10.28      5.25       0     1  11149.2  11029.1  -35.85    0.00   99.99    -13082    75.8433   24.36    0.00
   1544  229.78   31.53   62.55     17.00     13.66       0     1  11149.2  11029.1  -35.85    0.00    2.57    -13211   100.0000   14.46    0.00
   1545  216.38   76.85  346.97      0.76    -11.43       0     1  11149.2  11029.1  -35.85    0.00   88.95    -13099    91.8499   17.67    0.00
   1546  328.58  219.26  343.39    -10.18      0.20       0     1  11149.2  11029.1  -35.85    0.00   84.83    -13083    79.3821   16.54    0.00
   1547  266.84   63.04   -4.85    -15.02     -5.36       0     1  11149.2  11029.1  -35.85    0.00    3.81    -13127    83.7990   16.58    0.00
   1548   12.15   56.07    8.55     16.69      3.60       0     1  11149.2  11029.1  -35.85    0.00    8.36    -13151    98.3622   17.47    0.00
   1549   74.22  268.48   87.90     -9.82    -12.25       0     1  11149.2  11029.1  -35.85    0.00   99.75    -13120    61.7674   16.65    0.00
   1550  343.48   23.69   14.85    -13.58    -37.16       0     1  11149.2  11029.1  -35.85    0.00   14.79    -13111    76.9342   11.27    0.00
   1551   26.18   46.03   10.45      5.40     17.86       0     1  11149.2  11029.1  -35.85    0.00    1.97    -13080   100.0000   16.03    0.00
   1552  336.00  287.41  174.91    -11.88      3.43       0     1  11149.2  11029.1  -35.85    0.00   11.37    -13088    96.5376   18.99    0.00
   1553  100.04   51.96  283.37     24.21     -4.24       0     1  11149.2  11029.1  -35.85    0.00   26.28    -13076    80.8095   14.11    0.00
   1554  197.40   35.18   96.70    -17.10     21.02       0     1  11149.2  11029.1  -35.85    0.00    0.03    -13075   100.0000   12.11    0.00
   1555  253.55  212.04   63.97     -6.68     -5.08       0     1  11149.2  11029.1  -35.85    0.00  100.00    -13131   100.0000   21.80    0.00
   1556  255.84   71.07    3.25    -16.42     11.57       0     1  11149.2  11029.1  -35.85    0.00    0.32    -13097   100.0000   17.74    0.00
   1557  353.86   62.39    9.76      4.04     -2.99       0     1  11149.2  11029.1  -35.85    0.00    0.05    -13122   100.0000   18.99    0.00
   1558  293.04   65.22    4.12    -13.59    -11.06       0     1  11149.2  11029.1  -35.85    0.00   81.27    -13092   100.0000   18.14    0.00
   1559  312.71   52.24    2.73     -5.36     26.80       0     1  11149.2  11029.1  -35.85    0.00    0.85    -13136   100.0000   20.36    0.00
   1560  169.70  240.89  256.22     12.61     28.13       0     1  11149.2  11029.1  -35.85    0.00   99.73    -13123   100.0000   12.23    0.00
   1561  312.18   65.02    9.32      9.59     11.17       0     1  11149.2  11029.1  -35.85    0.00    5.91    -13095   100.0000   21.49    0.00
   1562  360.81   30.82  -19.81    -13.65     14.05       0     1  11149.2  11029.1  -35.85    0.00    0.16    -13059    82.8103   13.35    0.00
   1563  285.79   74.55   -3.44      8.50      9.20       0     1  11149.2  11029.1  -35.85    0.00   29.25    -13057   100.0000   16.73    0.00
   1564  344.34  231.59  165.15    -15.68     22.55       0     1  11149.2  11029.1  -35.85    0.00   82.94    -13092   100.0000   14.14    0.00
   1565  164.58   74.71  200.86     17.62      9.65       0     1  11149.2  11029.1  -35.85    0.00   65.68    -13094   100.0000   12.04    0.00
   1566  293.96   69.68   25.62    -24.60    -14.98       0     1  11149.2  11029.1  -35.85    0.00   24.38    -13080   100.0000   18.46    0.00
   1567   32.89   60.19    1.40     25.05    -24.68       0     1  11149.2  11029.1  -35.85    0.00    5.92    -13114   100.0000   18.15    0.00
   1568  273.33  241.19  252.44     10.66      1.73       0     1  11149.2  11029.1  -35.85    0.00   96.41    -13100   100.0000   14.50    0.00
   1569  357.38  254.38  277.51      8.87     -9.08       0     1  11449.3  11296.9  -60.31    0.00   99.99    -13134    47.6851   19.99    0.00
   1570  154.05  199.78  150.64    -27.69     20.44       0     1  11449.3  11296.9  -60.31    0.00   67.58    -13137    54.8293   23.92    0.00
   1571   37.41   65.42   12.33      8.40    -25.07       0     1  11449.3  11296.9  -60.31    0.00    1.03    -13176    61.0537   20.49    0.00
   1572   24.26  229.77  358.89     39.93     16.48       0     1  11449.3  11296.9  -60.31    0.00   93.18    -13152    99.9827   11.70    0.00
   1573  314.48   73.46    2.97     -2.13     -8.65       0     1  11449.3  11296.9  -60.31    0.00    0.92    -13098    73.9444   19.78    0.00
   1574  103.48  223.83  254.00      1.82     16.10       0     1  11449.3  11296.9  -60.31    0.00   99.12    -13166    58.7764   21.55    0.00
   1575  245.70   60.74  -24.65    -14.45     12.84       0     1  11449.3  11296.9  -60.31    0.00    0.14    -13138    58.9424   23.02    0.00
   1576  283.99  258.73  133.04    -22.51      4.45       0     1  11449.3  11296.9  -60.31    0.00   96.23    -13113    55.9767   15.28    0.00
   1577  240.62   66.26   -7.55     -3.14     16.88       0     1  11449.3  11296.9  -60.31    0.00   32.87    -13081    76.8704   24.34    0.00
   1578  122.84   48.44   -7.81     -7.39    -32.16       0     1  11449.3  11296.9  -60.31    0.00    0.05    -13196   100.0000   16.46    0.00
   1579  313.84  245.56  135.39      0.85     -8.80       0     1  11449.3  11296.9  -60.31    0.00    0.49    -13106    67.7688   15.65    0.00
   1580  232.73  206.47   76.10    -13.69      1.40       0     1  11449.3  11296.9  -60.31    0.00  100.00    -13084    65.5027   25.86    0.00
   1581  146.94   50.73   -0.98    -10.35    -13.81       0     1  11449.3  11296.9  -60.31    0.00   22.90    -13090    78.1820   21.16    0.00
   1582   47.35   60.59  -11.28     -7.45      6.90       0     1  11449.3  11296.9  -60.31    0.00   94.92    -13132    63.3985   23.77    0.00
   1583   56.41   68.39    7.21     10.33     13.73       0     1  11449.3  11296.9  -60.31    0.00    3.95    -13116    72.3005   18.08    0.00
   1584   70.50   56.31  346.89      2.62     29.47       0     1  11449.3  11296.9  -60.31    0.00    0.99    -13148    74.5018   17.15    0.00
   1585  142.71   64.24  345.12    -10.98     -6.96       0     1  11449.3  11296.9  -60.31    0.00    1.30    -13125    68.0896   19.70    0.00
   1586   33.27  268.35  115.58      4.71    -11.14       0     1  11449.3  11296.9  -60.31    0.00   76.20    -13128    71.5173   16.26    0.00
   1587  223.12  197.64  185.58    -13.24     16.11       0     1  11449.3  11296.9  -60.31    0.00  100.00    -13281    85.9778   20.56    0.00
   1588   10.22  256.54  285.60      3.40     20.70       0     1  11449.3  11296.9  -60.31    0.00   99.90    -13103    64.0122   18.17    0.00
   1589   13.08   30.89  229.46      6.68      9.11       0     1  11449.3  11296.9  -60.31    0.00   11.67    -13056   100.0000   12.28    0.00
   1590   45.50   57.75   -1.50     11.05     10.17       0     1  11449.3  11296.9  -60.31    0.00    0.00    -13069    94.3895   17.04    0.00
   1591   67.36   59.10  -12.08     38.29    -11.92       0     1  11449.3  11296.9  -60.31    0.00    0.01    -13105   100.0000   20.90    0.00
   1592  148.54   56.01  343.52     38.18    -13.55       0     1  11449.3  11296.9  -60.31    0.00    0.88    -13146    86.2680   18.35    0.00
   1593  293.82   85.14  356.69      7.29     15.97       0     1  11449.3  11296.9  -60.31    0.00    0.00    -13151   100.0000   15.27    0.00
   1594  221.00   57.16  341.99     16.18     15.29       0     1  11449.3  11296.9  -60.31    0.00   91.71    -13142    71.6907   19.19    0.00
   1595  259.17   91.82  257.34    -30.34     26.95       0     1  11449.3  11296.9  -60.31    0.00   89.77    -13161    71.6566   13.63    0.00
   1596  349.02  239.08  202.61      8.36    -14.66       0     1  11449.3  11296.9  -60.31    0.00   34.12    -13117    75.5603   14.07    0.00
   1597  133.89   78.72  151.83     -7.15    -10.71       0     1  11449.3  11296.9  -60.31    0.00    0.52    -13078   100.0000   15.93    0.00
   1598   49.37  233.23  180.36      2.39      7.20       0     1  11449.3  11296.9  -60.31    0.00   86.35    -13091    68.0352   16.32    0.00
   1599   -0.24   32.19  266.05      4.83     -6.94       0     1  11449.3  11296.9  -60.31    0.00   62.05    -13073    86.6647   13.25    0.00
   1600   23.56 -100.04  100.50     -1.28     -7.42       0     1  11449.3  11296.9  -60.31    0.00   18.34    -13067    95.9679   15.78    0.00
   1601   31.03  302.01  167.27      7.02     12.77       0     1  11449.3  11296.9  -60.31    0.00    1.37    -13107   100.0000   20.16    0.00
   1602  213.19   62.57    0.70     -6.91    -30.22       0     1  11449.3  11296.9  -60.31    0.00    0.73    -13085   100.0000   18.66    0.00
   1603   93.12  286.44  165.56     -3.33     18.39       0     1  11449.3  11296.9  -60.31    0.00    1.46    -13120   100.0000   21.65    0.00
   1604   67.26   76.26   30.51     27.50    -29.32       0     1  11449.3  11296.9  -60.31    0.00    0.77    -13133   100.0000   10.78    0.00
   1605  194.71   58.30    2.91      0.22    -23.22       0     1  11449.3  11296.9  -60.31    0.00    0.03    -13112   100.0000   19.55    0.00
   1606  131.43  285.62  158.71      6.72     21.21       0     1  11449.3  11296.9  -60.31    0.00    1.89    -13092   100.0000   17.51    0.00
   1607   74.28   63.39   18.68      4.23     12.13       0     1  11449.3  11296.9  -60.31    0.00   86.10    -13204   100.0000   15.06    0.00
   1608   95.04   59.41    7.23     18.35      8.38       0     1  11449.3  11296.9  -60.31    0.00   74.12    -13137   100.0000   22.86    0.00
   1609  308.95   58.84   -7.57    -18.22     -4.51       0     1  11449.3  11296.9  -60.31    0.00    2.82    -13118   100.0000   24.86    0.00
   1610  115.61   66.40   13.54    -37.87      2.37       0     1  11449.3  11296.9  -60.31    0.00    0.00    -13157   100.0000   18.94    0.00
   1611  265.67  203.72  -13.76    -13.39     46.33       0     1  11449.3  11296.9  -60.31    0.00   98.57    -13223    58.2509   11.72    0.00
   1612   57.10   70.61   27.80      1.70     12.94       0     1  11449.3  11296.9  -60.31    0.00   70.05    -13112   100.0000   17.91    0.00
   1613  354.62   65.49  -12.83    -17.28     10.63       0     1  12909.5  12881.5  -81.29    0.00   10.17    -13123    61.9634   19.57    0.00
   1614  196.18  202.72  172.18     19.00     -3.38       0     1  12909.5  12881.5  -81.29    0.00    0.07    -13131    63.3423   20.68    0.00
   1615  200.30  224.76   70.62      1.03    -15.53       0     1  12909.5  12881.5  -81.29    0.00  100.00    -13095    73.7709   19.74    0.00
   1616   94.15   52.75   -6.89     11.42     -7.14       0     1  12909.5  12881.5  -81.29    0.00   15.04    -13173    73.8691   20.05    0.00
   1617  171.48  224.30  320.60      2.09     26.18       0     1  12909.5  12881.5  -81.29    0.00   99.47    -13122    68.6572   16.78    0.00
   1618   50.98  274.71  302.84      1.95     15.51       0     1  12909.5  12881.5  -81.29    0.00   99.52    -13083    55.3885   19.83    0.00
   1619  286.82   39.91   -5.05      5.98     -0.32       0     1  12909.5  12881.5  -81.29    0.00    0.21    -13119    86.1047   20.49    0.00
   1620  316.65   90.27  108.24    -18.81     16.45       0     1  12909.5  12881.5  -81.29    0.00   99.98    -13137    58.4385   25.88    0.00
   1621  244.49  201.75  332.46      3.61     -0.90       0     1  12909.5  12881.5  -81.29    0.00   85.53    -13082    73.8255   16.63    0.00
   1622  166.84  209.79   46.75     12.49     -0.75       0     1  12909.5  12881.5  -81.29    0.00   99.64    -13139    62.2283   21.26    0.00
   1623  320.31   48.07  109.58     -0.92      8.45       0     1  12909.5  12881.5  -81.29    0.00   84.71    -13078    90.7220   16.94    0.00
   1624  265.37   55.35  -12.39     -9.19     -5.57       0     1  12909.5  12881.5  -81.29    0.00    0.00    -13093    72.1820   18.71    0.00
   1625  269.11   38.05  -10.75      5.07      6.60       0     1  12909.5  12881.5  -81.29    0.00    0.08    -13138    66.0908   23.33    0.00
   1626  151.34   68.62    5.69      8.94     -1.27       0     1  12909.5  12881.5  -81.29    0.00    0.03    -13102    62.0483   23.15    0.00
   1627    2.65  202.76   91.44     -7.06     -7.32       0     1  12909.5  12881.5  -81.29    0.00    6.98    -13071    71.9179   23.60    0.00
   1628   82.45   66.51   -7.18      7.05     21.64       0     1  12909.5  12881.5  -81.29    0.00    5.06    -13200    83.5191   19.53    0.00
   1629  239.09   63.33  -11.88    -23.39     10.05       0     1  12909.5  12881.5  -81.29    0.00    0.21    -13120    81.7151   17.64    0.00
   1630  239.93   58.81   -3.93    -12.06      0.12       0     1  12909.5  12881.5  -81.29    0.00    0.00    -13047   100.0000   22.23    0.00
   1631  158.13   77.22  132.39     -6.09     -9.60       0     1  12909.5  12881.5  -81.29    0.00   41.62    -13105   100.0000   16.68    0.00
   1632    2.17  239.88  282.65     -5.70    -32.34       0     1  12909.5  12881.5  -81.29    0.00  100.00    -13098    55.0822   23.83    0.00
   1633  296.44   41.56   75.00     20.68    -23.95       0     1  12909.5  12881.5  -81.29    0.00    5.36    -13083    78.7649   15.24    0.00
   1634  279.95   53.71   -7.04     -5.70     15.20       0     1  12909.5  12881.5  -81.29    0.00    0.00    -13101    86.8491   24.64    0.00
   1635  194.91   68.46   19.83     -2.11     -6.15       0     1  12909.5  12881.5  -81.29    0.00   26.17    -13097    88.4706   18.94    0.00
   1636  166.67   56.45    1.94    -27.77     19.72       0     1  12909.5  12881.5  -81.29    0.00    0.01    -13066    79.2646   17.32    0.00
   1637  302.87  294.27  180.86     -9.59     -4.18       0     1  12909.5  12881.5  -81.29    0.00    0.07    -13093    74.3885   24.51    0.00
   1638   47.12   72.97  349.66      1.17     -3.91       0     1  12909.5  12881.5  -81.29    0.00    0.01    -13110    88.8408   16.55    0.00
   1639  185.46   61.99   -6.14      3.44    -23.87       0     1  12909.5  12881.5  -81.29    0.00    0.26    -13100    78.5467   18.24    0.00
   1640  303.39  243.02  288.51    -30.57      7.67       0     1  12909.5  12881.5  -81.29    0.00   99.98    -13161    80.5529   25.89    0.00
   1641  263.26   59.18   -2.58      6.11     13.68       0     1  12909.5  12881.5  -81.29    0.00    2.22    -13117    87.6395   18.15    0.00
   1642  101.80   66.23   -6.88      4.30    -13.96       0     1  12909.5  12881.5  -81.29    0.00    0.42    -13064    68.6767   22.39    0.00
   1643   40.91  258.17  171.22     -6.74     -2.14       0     1  12909.5  12881.5  -81.29    0.00   63.04    -13073    77.9142   15.95    0.00
   1644  368.09   67.06  -15.07     -8.68     -1.05       0     1  12909.5  12881.5  -81.29    0.00   20.97    -13099    88.6831   22.28    0.00
   1645  227.32   55.94  345.48    -44.30     10.08       0     1  12909.5  12881.5  -81.29    0.00   55.54    -13096    68.9003   19.06    0.00
   1646   93.33   81.48  274.71     38.72    -37.94       0     1  12909.5  12881.5  -81.29    0.00   30.74    -13082    98.9386    7.97    0.00
   1647  285.22   58.47   -9.31    -20.11     21.47       0     1  12909.5  12881.5  -81.29    0.00    0.44    -13097    83.3754   19.96    0.00
   1648  270.28   54.09  -12.52    -28.13    -21.92       0     1  12909.5  12881.5  -81.29    0.00   18.75    -13128   100.0000   15.58    0.00
   1649  151.02   20.72  344.60      0.49    -18.21       0     1  12909.5  12881.5  -81.29    0.00    4.13    -13184    83.6234   16.52    0.00
   1650  346.55   72.75    1.08     12.61    -11.36       0     1  12909.5  12881.5  -81.29    0.00   22.06    -13209   100.0000   20.61    0.00
   1651  254.01   72.68  266.02    -17.56     -4.51       0     1  12909.5  12881.5  -81.29    0.00    1.32    -13129    84.9343   15.39    0.00
   1652   93.46   72.81  322.36      4.69     19.64       0     1  12909.5  12881.5  -81.29    0.00    3.11    -13100    72.3053   27.57    0.00
   1653  234.42   70.81  304.81     12.61    -15.81       0     1  12909.5  12881.5  -81.29    0.00   98.87    -13066   100.0000   16.09    0.00
   1654   92.75   50.74   -7.35     -6.40    -23.24       0     1  12909.5  12881.5  -81.29    0.00    0.10    -13083   100.0000   25.77    0.00
   1655  243.80   57.07    1.48    -18.60    -13.65       0     1  12909.5  12881.5  -81.29    0.00   77.44    -13083   100.0000   15.97    0.00
   1656  350.55  233.88  200.99      1.56    -27.03       0     1  12909.5  12881.5  -81.29    0.00    4.18    -13107   100.0000   16.62    0.00
   1657  178.87   68.57  -17.21    -21.36      4.36       0     1  12909.5  12881.5  -81.29    0.00   17.35    -13155   100.0000   13.88    0.00
   1658  360.45  242.08   75.00      4.37      0.97       0     1  12909.5  12881.5  -81.29    0.00   99.31    -13078    99.6075   16.77    0.00
   1659  180.00  198.30  245.03    -19.99     21.38       0     1  12909.5  12881.5  -81.29    0.00   75.18    -13120    94.8907   13.90    0.00
   1660  354.89   63.36  -18.56      2.06     -6.78       0     1  12909.5  12881.5  -81.29    0.00   10.27    -13120    89.7266   16.78    0.00
   1661  224.93   55.99  345.61      6.58    -32.43       0     1  12909.5  12881.5  -81.29    0.00    0.02    -13110   100.0000   17.66    0.00
   1662   92.95  282.68  209.96    -27.52     -5.75       0     1  12909.5  12881.5  -81.29    0.00   72.98    -13109   100.0000   14.75    0.00
   1663  339.42  254.10  193.14     26.79     14.87       0     1  12909.5  12881.5  -81.29    0.00    0.87    -13086   100.0000   13.00    0.00
   1664  262.97   57.71  349.77     21.34     34.82       0     1  12909.5  12881.5  -81.29    0.00    0.00    -13130   100.0000   13.79    0.00
   1665   39.41   68.17   48.32     -8.59    -19.67       0     1  12909.5  12881.5  -81.29    0.00    0.00    -13086   100.0000   12.22    0.00
   1666   70.09  205.60  320.84    -14.83    -12.41       0     1  12909.5  12881.5  -81.29    0.00   41.51    -13101   100.0000   16.24    0.00
   1667  104.49   67.48  -18.33      4.84     -0.49       0     1  12929.4  12895.0   40.83    0.00    3.82    -13070    54.0474   17.15    0.00
   1668   30.20   41.31   -1.91     17.54     -4.96       0     1  12929.4  12895.0   40.83    0.00    0.67    -13120    71.3194   18.80    0.00
   1669  256.14   54.49  344.36    -19.89     -2.15       0     1  12929.4  12895.0   40.83    0.00    2.33    -13144    81.5445   17.40    0.00
   1670  115.73   44.18    1.67      5.22     -3.45       0     1  12929.4  12895.0   40.83    0.00   94.63    -13114    70.2832   18.08    0.00
   1671  255.43   52.02   -2.56    -18.43    -22.24       0     1  12929.4  12895.0   40.83    0.00    0.64    -13131    64.5221   18.66    0.00
   1672  150.60   56.94  -22.05     -3.67    -18.39       0     1  12929.4  12895.0   40.83    0.00   10.03    -13065    88.5389   14.64    0.00
   1673  193.80   56.19    4.83    -24.84    -13.78       0     1  12929.4  12895.0   40.83    0.00   38.70    -13102   100.0000   16.61    0.00
   1674  343.54   66.16    6.93     11.43      6.59       0     1  12929.4  12895.0   40.83    0.00    0.33    -13130    76.4902   19.39    0.00
   1675  188.79   69.43  342.64      4.22    -14.14       0     1  12929.4  12895.0   40.83    0.00   87.00    -13093    79.8574   14.56    0.00
   1676   12.61   54.96    6.75    -10.23    -14.44       0     1  12929.4  12895.0   40.83    0.00    0.44    -13273    90.6445   14.60    0.00
   1677  215.58   72.33  347.76      6.04      8.61       0     1  12929.4  12895.0   40.83    0.00    0.02    -13093    61.0014   22.16    0.00
   1678  323.45   53.65  218.48      4.68     29.38       0     1  12929.4  12895.0   40.83    0.00   89.32    -13120    77.8476   12.22    0.00
   1679  163.03   37.91   -5.24     -9.48      1.20       0     1  12929.4  12895.0   40.83    0.00    0.12    -13128    84.1866   20.26    0.00
   1680   33.71  285.12  173.75     -2.91     17.91       0     1  12929.4  12895.0   40.83    0.00    0.12    -13121    65.4572   20.41    0.00
   1681  326.45   63.69    2.85     -5.36      3.50       0     1  12929.4  12895.0   40.83    0.00    0.73    -13077    91.0847   23.76    0.00
   1682  257.06   75.73  344.74     -4.32     -9.33       0     1  12929.4  12895.0   40.83    0.00    0.04    -13177   100.0000   16.26    0.00
   1683  248.35   82.04  112.25    -38.28    -14.98       0     1  12929.4  12895.0   40.83    0.00   99.96    -13082    71.3838   20.21    0.00
   1684  236.01   46.87    6.25      5.55    -27.20       0     1  12929.4  12895.0   40.83    0.00    2.86    -13129    63.1550   20.63    0.00
   1685  226.20   83.54  313.67      3.38     17.06       0     1  12929.4  12895.0   40.83    0.00   93.17    -13091    79.6262   14.80    0.00
   1686   34.53   62.02  -15.01    -13.16     -8.38       0     1  12929.4  12895.0   40.83    0.00    0.30    -13141    81.3821   19.27    0.00
   1687  135.58   69.63  -16.26    -10.03    -11.53       0     1  12929.4  12895.0   40.83    0.00   47.44    -13101    78.4845   17.08    0.00
   1688  278.05   89.86  115.14     17.54     14.95       0     1  12929.4  12895.0   40.83    0.00   15.18    -13144    57.7870   21.12    0.00
   1689  193.15   18.18   39.60     -9.98      4.70       0     1  12929.4  12895.0   40.83    0.00   18.82    -13096    97.8204   16.87    0.00
   1690  197.82   59.91  336.31      4.21    -14.55       0     1  12929.4  12895.0   40.83    0.00   26.90    -13138    75.1486   18.41    0.00
   1691  250.85  211.16  161.44      4.02     15.91       0     1  12929.4  12895.0   40.83    0.00  100.00    -13118    70.7405   21.43    0.00
   1692   71.52   60.48   -5.04     15.98     21.85       0     1  12929.4  12895.0   40.83    0.00   14.23    -13112    89.5449   22.32    0.00
   1693  329.77   60.28   12.17     -1.44     16.94       0     1  12929.4  12895.0   40.83    0.00    1.24    -13078   100.0000   17.44    0.00
   1694  351.66   82.66  184.48      3.54     41.62       0     1  12929.4  12895.0   40.83    0.00    0.00    -13098   100.0000    9.69    0.00
   1695  295.08   70.56   -1.97      2.97    -12.44       0     1  12929.4  12895.0   40.83    0.00    0.15    -13130   100.0000   17.13    0.00
   1696  167.15   63.69  -11.63     -9.54     10.81       0     1  12929.4  12895.0   40.83    0.00   99.95    -13159    91.1424   18.57    0.00
   1697    4.94   75.20  334.43     -9.61    -22.14       0     1  12929.4  12895.0   40.83    0.00    1.08    -13130   100.0000   15.18    0.00
   1698  176.10  199.93   55.30      1.29     -1.58       0     1  13263.4  13123.2  -30.74    0.00  100.00    -13144    68.2178   24.76    0.00
   1699  300.64  206.18  111.08     -7.76    -20.54       0     1  13263.4  13123.2  -30.74    0.00    0.00    -13151    64.2539   15.88    0.00
   1700   25.12  215.69   69.95    -30.47    -23.54       0     1  13263.4  13123.2  -30.74    0.00   99.99    -13165    58.0640   20.64    0.00
   1701  286.01  253.40  286.84    -12.06     -0.55       0     1  13263.4  13123.2  -30.74    0.00   42.59    -13124    53.9529   20.62    0.00
   1702  274.89   68.67  340.31    -12.50     11.12       0     1  13263.4  13123.2  -30.74    0.00    0.00    -13118    69.4232   21.02    0.00
   1703  326.84   65.31  -14.71     -2.30      3.01       0     1  13263.4  13123.2  -30.74    0.00    0.50    -13091    98.3092   20.66    0.00
   1704   67.27  292.78  168.40      3.64      7.53       0     1  13263.4  13123.2  -30.74    0.00    0.10    -13159    68.1071   26.02    0.00
   1705  313.09   60.45  354.59     -0.71     12.23       0     1  13263.4  13123.2  -30.74    0.00   12.60    -13095    83.8607   16.04    0.00
   1706  294.28  208.07   50.52    -13.29      3.22       0     1  13263.4  13123.2  -30.74    0.00   80.48    -13129    94.5291   24.00    0.00
   1707    5.11   68.89    4.30     19.02     -9.94       0     1  13263.4  13123.2  -30.74    0.00    2.64    -13136    67.3051   18.86    0.00
   1708  144.88   55.45   18.36    -15.05     16.86       0     1  13263.4  13123.2  -30.74    0.00    0.29    -13128    67.4059   21.01    0.00
   1709  223.80   88.49   90.33     -3.25      8.48       0     1  13263.4  13123.2  -30.74    0.00    0.08    -13117    56.6703   19.92    0.00
   1710  187.27   89.69  223.13      7.67    -38.25       0     1  13263.4  13123.2  -30.74    0.00   13.04    -13136   100.0000   12.70    0.00
   1711  138.60   35.95  355.78     15.17     26.10       0     1  13263.4  13123.2  -30.74    0.00    0.00    -13121    80.6294   24.46    0.00
   1712   13.25   75.69    4.36      5.23      1.82       0     1  13263.4  13123.2  -30.74    0.00    0.72    -13109    75.9310   21.24    0.00
   1713   79.02   71.92    4.29     -6.75      5.60       0     1  13263.4  13123.2  -30.74    0.00   22.99    -13082    55.3664   17.88    0.00
   1714   40.31   67.03   -2.84     -4.85     11.53       0     1  13263.4  13123.2  -30.74    0.00    0.05    -13131    56.2791   15.70    0.00
   1715   39.40  108.15  118.54     20.23      5.97       0     1  13263.4  13123.2  -30.74    0.00   99.61    -13151    85.3243   19.78    0.00
   1716  261.49   67.71  352.09     -2.47     11.42       0     1  13263.4  13123.2  -30.74    0.00    1.19    -13066    72.2149   19.86    0.00
   1717   81.62   65.84   -5.82     26.59      1.12       0     1  13263.4  13123.2  -30.74    0.00    0.03    -13112    64.8743   18.45    0.00
   1718  167.34   53.95  343.30     -8.11     -4.63       0     1  13263.4  13123.2  -30.74    0.00    0.00    -13168    62.0822   20.17    0.00
   1719   36.89   96.32  104.33     15.27     -0.78       0     1  13263.4  13123.2  -30.74    0.00   34.80    -13101    79.8182   26.65    0.00
   1720  139.43  241.12  290.25     -9.43     16.57       0     1  13263.4  13123.2  -30.74    0.00   99.97    -13129    66.9018   21.95    0.00
   1721  203.79   36.23   -6.51      8.82     -8.78       0     1  13263.4  13123.2  -30.74    0.00    0.01    -13150    57.6514   18.38    0.00
   1722  206.19   61.89  -14.80      3.51     -6.48       0     1  13263.4  13123.2  -30.74    0.00    0.05    -13103    71.0369   24.01    0.00
   1723  113.99   80.03   52.76     22.44     16.79       0     1  13263.4  13123.2  -30.74    0.00    5.32    -13141   100.0000   12.05    0.00
   1724  273.77   69.02   -8.63    -21.49     24.06       0     1  13263.4  13123.2  -30.74    0.00   92.31    -13090    93.2443   20.66    0.00
   1725  204.01   38.58   32.82     -3.59    -16.95       0     1  13263.4  13123.2  -30.74    0.00    0.02    -13100    99.6240   14.07    0.00
   1726  176.71   45.57   -6.75     -9.09    -11.63       0     1  13263.4  13123.2  -30.74    0.00    0.13    -13141    79.4398   17.28    0.00
   1727   66.82   60.99   -0.42     19.30    -15.50       0     1  13263.4  13123.2  -30.74    0.00    3.56    -13129    67.0306   19.85    0.00
   1728  118.50   56.48  -11.07      3.40    -31.72       0     1  13263.4  13123.2  -30.74    0.00    1.24    -13129   100.0000   23.02    0.00
   1729   95.82   54.28   14.65      5.77      5.84       0     1  13263.4  13123.2  -30.74    0.00    0.24    -13171    88.1525   17.41    0.00
   1730   16.14   66.20  350.10     -1.66      4.50       0     1  13263.4  13123.2  -30.74    0.00    2.91    -13119    75.7992   18.45    0.00
   1731   72.79   57.96    0.75     17.75     16.84       0     1  13263.4  13123.2  -30.74    0.00    0.05    -13113    68.4561   22.90    0.00
   1732   40.23  216.18  249.06     24.85     17.09       0     1  13263.4  13123.2  -30.74    0.00    0.27    -13165    71.7445   12.52    0.00
   1733  268.11   75.39   56.62     26.36     13.62       0     1  13263.4  13123.2  -30.74    0.00   30.88    -13191    82.1947   14.98    0.00
   1734   63.81   62.29    4.99     13.88     -3.37       0     1  13263.4  13123.2  -30.74    0.00    0.00    -13288    90.5387   21.03    0.00
   1735   94.36   63.09  -10.42     -1.11    -13.25       0     1  13263.4  13123.2  -30.74    0.00    0.01    -13120    77.9775   22.46    0.00
   1736  249.14  205.05   81.36    -29.50     19.35       0     1  13263.4  13123.2  -30.74    0.00  100.00    -13140    70.2114   25.54    0.00
   1737  115.08   57.47  348.31      1.03     -2.94       0     1  13263.4  13123.2  -30.74    0.00    0.15    -13184   100.0000   23.19    0.00
   1738    3.44   46.97   -2.01      8.11     -5.02       0     1  13263.4  13123.2  -30.74    0.00    0.11    -13137    70.9261   21.01    0.00
   1739  210.17   55.37  -17.77      2.99      9.15       0     1  13263.4  13123.2  -30.74    0.00    0.11    -13136    67.2843   21.29    0.00
   1740  289.48  229.87   40.35    -28.70    -43.52       0     1  13263.4  13123.2  -30.74    0.00  100.00    -13112    93.2631   12.58    0.00
   1741  295.46  216.30   50.07    -10.06     -6.12       0     1  13263.4  13123.2  -30.74    0.00   99.90    -13122    59.8331   26.19    0.00
   1742  165.82   53.20   13.16    -22.93    -18.63       0     1  13263.4  13123.2  -30.74    0.00    0.06    -13122    85.8280   16.60    0.00
   1743  254.93  253.91  126.61    -12.23     -5.84       0     1  13263.4  13123.2  -30.74    0.00    5.29    -13089    70.0282   16.40    0.00
   1744   35.98   75.14   10.79     -6.68     12.10       0     1  13263.4  13123.2  -30.74    0.00    0.40    -13144    91.5325   20.70    0.00
   1745  284.34   70.87   -6.18      4.18      0.20       0     1  13263.4  13123.2  -30.74    0.00    0.11    -13134   100.0000   20.16    0.00
   1746   96.03  224.25  256.51     33.97      8.14       0     1  13263.4  13123.2  -30.74    0.00   51.12    -13123    87.6099   14.88    0.00
   1747   62.42   66.97    4.98      2.77      5.20       0     1  13263.4  13123.2  -30.74    0.00    9.58    -13099    94.7491   22.22    0.00
   1748   56.31   59.30    9.83      5.79    -19.62       0     1  13263.4  13123.2  -30.74    0.00    7.99    -13158    97.5447   21.16    0.00
   1749  277.84  275.17  291.72    -22.79     22.52       0     1  13263.4  13123.2  -30.74    0.00   19.17    -13090    83.7873   17.03    0.00
   1750  264.14   61.79  -12.10     -0.08      6.95       0     1  13263.4  13123.2  -30.74    0.00    0.00    -13174    95.6560   18.99    0.00
   1751  321.93  272.57   64.95      3.56     -8.97       0     1  13263.4  13123.2  -30.74    0.00   98.86    -13130    79.2141   14.69    0.00
   1752   28.51  268.22  267.76      0.16     -0.54       0     1  13263.4  13123.2  -30.74    0.00    3.87    -13111    95.1330   23.73    0.00
   1753  211.18   64.21   -6.47      4.01      4.79       0     1  13263.4  13123.2  -30.74    0.00    0.04    -13106    98.9802   22.86    0.00
   1754  304.60   67.45   -4.87     13.44      6.30       0     1  13263.4  13123.2  -30.74    0.00    0.00    -13132    95.0710   22.61    0.00
   1755   26.58  261.65   24.18     -5.37     27.59       0     1  13263.4  13123.2  -30.74    0.00    0.02    -13137   100.0000   12.13    0.00
   1756  304.07  301.34  183.08      5.50      1.09       0     1  13263.4  13123.2  -30.74    0.00    0.06    -13139    99.0830   24.89    0.00
   1757  279.07   62.94  -18.19    -23.51     15.84       0     1  13263.4  13123.2  -30.74    0.00    0.32    -13163   100.0000   18.10    0.00
   1758   17.62   94.22  192.31     16.36     23.93       0     1  13263.4  13123.2  -30.74    0.00   97.72    -13134   100.0000   15.17    0.00
   1759  210.09   38.80   -3.85    -10.55     15.32       0     1  13263.4  13123.2  -30.74    0.00   30.14    -13101    87.3800   18.40    0.00
   1760   95.52   56.29  349.73      3.80    -42.01       0     1  13263.4  13123.2  -30.74    0.00    0.04    -13116    86.5280   16.57    0.00
   1761   95.88  275.39  184.63     39.14    -10.88       0     1  13263.4  13123.2  -30.74    0.00    0.22    -13114    70.4153   12.38    0.00
   1762  116.52   50.82  360.42      4.33    -32.26       0     1  13263.4  13123.2  -30.74    0.00    0.00    -13116   100.0000   15.43    0.00
   1763   35.10   80.10  189.91      0.87    -38.27       0     1  13263.4  13123.2  -30.74    0.00   90.34    -13122   100.0000   13.27    0.00
   1764  257.50   48.10  -11.28    -18.39     13.15       0     1  13263.4  13123.2  -30.74    0.00    0.36    -13148   100.0000   20.76    0.00
   1765  280.13   73.37   68.45     17.75      0.41       0     1  13263.4  13123.2  -30.74    0.00   90.95    -13118   100.0000   12.33    0.00
   1766  240.31  292.45  185.79     -2.40     27.93       0     1  13263.4  13123.2  -30.74    0.00    3.41    -13127   100.0000   19.50    0.00
   1767  309.78  200.24  192.21     19.44      7.73       0     1  13263.4  13123.2  -30.74    0.00   99.96    -13188   100.0000   14.04    0.00
   1768   78.90   65.39  327.95      2.50     -7.78       0     1  13263.4  13123.2  -30.74    0.00   20.69    -13147   100.0000   15.01    0.00
   1769  135.62  243.40  198.96      5.76     34.32       0     1  13263.4  13123.2  -30.74    0.00    0.37    -13101   100.0000   12.68    0.00
   1770  267.36  292.03  189.89      7.68     -3.01       0     1  15636.1  15510.7   45.99    0.00    0.06    -13108    64.2903   17.64    0.00
   1771   26.89  207.34  184.32      1.49    -22.97       0     1  15636.1  15510.7   45.99    0.00  100.00    -13131    55.3506   26.33    0.00
   1772  347.16   72.77   -1.18      1.74     19.72       0     1  15636.1  15510.7   45.99    0.00    0.02    -13093    64.1488   23.34    0.00
   1773  172.43  250.57  287.52     14.09     -7.60       0     1  15636.1  15510.7   45.99    0.00   99.97    -13113    60.0994   21.35    0.00
   1774  132.23  196.36   26.11      3.95     24.03       0     1  15636.1  15510.7   45.99    0.00   99.68    -13098    61.6548   25.52    0.00
   1775  268.50   62.57  -14.34    -17.37     22.01       0     1  15636.1  15510.7   45.99    0.00    0.08    -13110    78.7094   22.71    0.00
   1776   24.78   48.01    0.46      4.30    -15.84       0     1  15636.1  15510.7   45.99    0.00    0.00    -13165    62.4805   23.76    0.00
   1777  100.29   58.63    1.00      2.89     -1.05       0     1  15636.1  15510.7   45.99    0.00    0.03    -13100    59.8137   24.06    0.00
   1778  243.84  245.74  291.41     17.47     19.68       0     1  15636.1  15510.7   45.99    0.00  100.00    -13122    46.5643   29.10    0.00
   1779  213.82  198.41   68.68     16.02     -9.65       0     1  15636.1  15510.7   45.99    0.00  100.00    -13080    54.4537   22.07    0.00
   1780  331.10   69.94   -4.85    -10.92      5.14       0     1  15636.1  15510.7   45.99    0.00    0.15    -13088    57.4953   16.30    0.00
   1781  106.33   43.20    6.57    -22.03      7.41       0     1  15636.1  15510.7   45.99    0.00    0.13    -13080    81.0481   20.81    0.00
   1782  200.98   66.72   14.64     -5.76    -15.86       0     1  15636.1  15510.7   45.99    0.00    0.14    -13114    60.4847   20.80    0.00
   1783  158.04   60.32  -10.72    -13.93     -8.65       0     1  15636.1  15510.7   45.99    0.00    0.33    -13094    78.1820   21.50    0.00
   1784   48.71  207.26   52.25    -10.86     25.54       0     1  15636.1  15510.7   45.99    0.00  100.00    -13153    51.7103   29.70    0.00
   1785   65.45  220.44  253.19    -23.30      3.45       0     1  15636.1  15510.7   45.99    0.00   86.84    -13100    80.0170   15.64    0.00
   1786  212.14  266.11  290.96      5.84     10.22       0     1  15636.1  15510.7   45.99    0.00  100.00    -13087    65.5480   29.37    0.00
   1787  243.92   62.05  348.62      5.11     23.43       0     1  15636.1  15510.7   45.99    0.00    0.01    -13125    74.0073   16.27    0.00
   1788  143.98  202.74   62.06     -2.20     15.94       0     1  15636.1  15510.7   45.99    0.00  100.00    -13112    59.6349   28.52    0.00
   1789  172.43   51.36    0.46    -11.64      1.74       0     1  15636.1  15510.7   45.99    0.00   36.67    -13151    78.3344   20.86    0.00
   1790   87.18  280.06  276.77    -13.98     -1.71       0     1  15636.1  15510.7   45.99    0.00   99.85    -13141    90.5362   24.76    0.00
   1791  301.51   20.06   70.35     -6.73     -3.10       0     1  15636.1  15510.7   45.99    0.00    0.38    -13118    80.7451   13.57    0.00
   1792  322.55  202.38   96.26      1.54      1.73       0     1  15636.1  15510.7   45.99    0.00  100.00    -13087    59.2961   24.41    0.00
   1793  343.85  251.99  288.30      3.06    -23.94       0     1  15636.1  15510.7   45.99    0.00   94.95    -13129    73.4562   20.48    0.00
   1794   40.82  250.72  242.89     -1.77     11.80       0     1  15636.1  15510.7   45.99    0.00   84.81    -13129    87.6884   15.79    0.00
   1795  220.99   25.80  290.30      1.16      1.49       0     1  15636.1  15510.7   45.99    0.00    1.49    -13308   100.0000   17.48    0.00
   1796  290.68   44.15  335.18      6.18      1.89       0     1  15636.1  15510.7   45.99    0.00    0.00    -13148    92.4020   21.76    0.00
   1797  212.47   60.24   -5.59      0.08     -9.94       0     1  15636.1  15510.7   45.99    0.00   23.25    -13116    75.2372   21.53    0.00
   1798  185.85   62.88  346.12    -15.71     -0.78       0     1  15636.1  15510.7   45.99    0.00    0.68    -13135    73.5901   16.86    0.00
   1799    3.68  221.82  122.36     10.28     38.11       0     1  15636.1  15510.7   45.99    0.00   38.93    -13104    70.9913   11.26    0.00
   1800  209.20   54.77   -3.84     -2.30    -12.04       0     1  15636.1  15510.7   45.99    0.00    0.00    -13100    79.0459   23.31    0.00
   1801  258.92   63.79   -2.09    -21.07    -26.08       0     1  15636.1  15510.7   45.99    0.00    0.13    -13119    87.6114   15.88    0.00
   1802  150.61   41.28    6.52     -3.16     -5.37       0     1  15636.1  15510.7   45.99    0.00    9.15    -13164   100.0000   21.00    0.00
   1803   61.23   70.66   -2.33     -1.98     31.72       0     1  15636.1  15510.7   45.99    0.00    0.01    -13094    81.6502   20.07    0.00
   1804  206.02   54.28   -4.47      1.03      1.20       0     1  15636.1  15510.7   45.99    0.00    0.07    -13114   100.0000   23.39    0.00
   1805  255.36   53.46   -9.53    -52.64     25.55       0     1  15636.1  15510.7   45.99    0.00    0.02    -13126    95.3022   13.87    0.00
   1806   79.79   64.55   13.11     -3.28      3.30       0     1  15636.1  15510.7   45.99    0.00    0.00    -13087    99.5891   17.46    0.00
   1807   30.37  258.74  299.19      9.76    -11.28       0     1  15636.1  15510.7   45.99    0.00  100.00    -13136   100.0000   29.20    0.00
   1808   67.37   74.32    6.27     -3.38    -14.88       0     1  15636.1  15510.7   45.99    0.00    0.20    -13121    92.5534   17.01    0.00
   1809  151.51  287.07  220.91     -6.89     -3.80       0     1  15636.1  15510.7   45.99    0.00    0.00    -13141   100.0000   15.10    0.00
   1810  142.98  270.75  294.80     13.42     -7.32       0     1  15636.1  15510.7   45.99    0.00    0.31    -13052    99.9898   17.48    0.00
   1811  106.48  250.95  285.93     46.49      8.48       0     1  15636.1  15510.7   45.99    0.00  100.00    -13055    88.6702   19.95    0.00
   1812  216.22   57.40   -9.46    -11.18      4.47       0     1  15636.1  15510.7   45.99    0.00    0.00    -13086    88.5813   20.22    0.00
   1813  281.71   93.25   93.41     13.60     28.82       0     1  15636.1  15510.7   45.99    0.00   89.72    -13150    69.0665   27.23    0.00
   1814   -2.30  211.27  134.51     -9.82     39.23       0     1  15636.1  15510.7   45.99    0.00    5.34    -13176    80.7456   21.51    0.00
   1815  112.82  226.60  259.56     16.80    -19.16       0     1  15636.1  15510.7   45.99    0.00    0.94    -13133    96.3415   12.73    0.00
   1816  184.32   43.10  344.63    -20.21    -13.69       0     1  15636.1  15510.7   45.99    0.00    0.01    -13206   100.0000   21.05    0.00
   1817  193.81   42.98  -18.80    -11.61      5.57       0     1  15636.1  15510.7   45.99    0.00   80.11    -13100    88.6484   15.31    0.00
   1818  196.05   71.70    1.60    -12.50    -18.33       0     1  15636.1  15510.7   45.99    0.00    0.03    -13119   100.0000   15.39    0.00
   1819  211.39   67.15  172.80     -2.87    -18.33       0     1  15636.1  15510.7   45.99    0.00   99.27    -13228   100.0000   13.02    0.00
   1820   67.96   41.06    8.30     20.65     -9.21       0     1  15578.6  15465.2  -23.13    0.00    0.58    -13191    54.9690   19.23    0.00
   1821  177.34  278.06  272.63     -5.61     -6.53       0     1  15578.6  15465.2  -23.13    0.00   46.60    -13124    54.4547   23.05    0.00
   1822   43.45   59.83   -9.62     -4.64     -9.21       0     1  15578.6  15465.2  -23.13    0.00    0.36    -13113    75.6769   20.57    0.00
   1823  200.64  204.29  268.81     22.91      0.31       0     1  15578.6  15465.2  -23.13    0.00    1.20    -13209    61.3177   19.00    0.00
   1824   55.47   75.87  343.86     -6.67     -1.46       0     1  15578.6  15465.2  -23.13    0.00    0.00    -13127    67.0312   16.85    0.00
   1825  184.63  268.87  279.03      7.90     -1.66       0     1  15578.6  15465.2  -23.13    0.00    0.00    -13121    63.9250   16.30    0.00
   1826  215.73   69.82   19.52      3.26    -19.78       0     1  15578.6  15465.2  -23.13    0.00   94.84    -13092    94.9468   19.36    0.00
   1827  272.27   99.43  113.02     13.95     -6.31       0     1  15578.6  15465.2  -23.13    0.00   99.99    -13114    65.2814   22.75    0.00
   1828   28.82   56.05  356.64     -4.09      8.80       0     1  15578.6  15465.2  -23.13    0.00   65.35    -13099    69.2343   21.03    0.00
   1829   63.10   58.69  351.29      6.52      2.98       0     1  15578.6  15465.2  -23.13    0.00   15.96    -13097    66.9304   23.83    0.00
   1830  233.68   66.16  -14.12     -7.21      1.53       0     1  15578.6  15465.2  -23.13    0.00    5.08    -13115    61.7439   22.41    0.00
   1831  333.91  278.77  282.06     -0.04    -25.09       0     1  15578.6  15465.2  -23.13    0.00   88.50    -13139   100.0000   22.48    0.00
   1832  104.98   57.14  351.88    -18.12    -12.56       0     1  15578.6  15465.2  -23.13    0.00    0.60    -13189    79.6391   21.61    0.00
   1833    6.32  290.61  170.83    -15.84     -0.77       0     1  15578.6  15465.2  -23.13    0.00   93.01    -13125    69.9268   16.46    0.00
   1834  107.46  241.04  284.45     -0.25      7.95       0     1  15578.6  15465.2  -23.13    0.00   99.93    -13152    70.7727   17.75    0.00
   1835  249.29   47.92   58.12     -6.59     14.91       0     1  15578.6  15465.2  -23.13    0.00   90.05    -13154    78.5149   14.74    0.00
   1836   83.30  241.36  119.82    -12.94     -2.83       0     1  15578.6  15465.2  -23.13    0.00   99.95    -13124    85.9509   16.62    0.00
   1837   67.04  256.39  275.60      1.94     -0.47       0     1  15578.6  15465.2  -23.13    0.00    2.93    -13162   100.0000   13.53    0.00
   1838  229.46   53.68  107.05    -32.52     -5.70       0     1  15578.6  15465.2  -23.13    0.00   45.94    -13086    97.9345   13.41    0.00
   1839   12.50   51.69  326.73     22.00    -17.77       0     1  15578.6  15465.2  -23.13    0.00   72.39    -13115    82.1379   17.28    0.00
   1840  150.64   62.84    0.32     14.40     -8.76       0     1  15578.6  15465.2  -23.13    0.00    4.74    -13106    69.1986   22.50    0.00
   1841  359.49  246.45  277.90    -14.28     20.16       0     1  15578.6  15465.2  -23.13    0.00    0.01    -13113    68.2685   20.34    0.00
   1842  344.53   61.90  352.82      8.18     -5.09       0     1  15578.6  15465.2  -23.13    0.00   32.32    -13194    76.7180   17.89    0.00
   1843  257.10   69.74   11.82    -17.50    -12.95       0     1  15578.6  15465.2  -23.13    0.00    0.59    -13113    83.5701   14.11    0.00
   1844  295.61   64.75    4.14      7.61    -12.00       0     1  15578.6  15465.2  -23.13    0.00    0.20    -13103   100.0000   18.48    0.00
   1845   88.53   62.45  328.43    -17.86     10.06       0     1  15578.6  15465.2  -23.13    0.00   99.34    -13140    99.9585   15.55    0.00
   1846  336.88   76.04   13.85      8.65     -4.11       0     1  15578.6  15465.2  -23.13    0.00   73.43    -13124    74.4443   17.24    0.00
   1847   15.95   90.60  113.99      2.87     26.15       0     1  15578.6  15465.2  -23.13    0.00   99.90    -13149    95.2726   19.77    0.00
   1848  226.43   64.17   -0.09     29.33     -3.26       0     1  15578.6  15465.2  -23.13    0.00   99.86    -13164    72.6011   15.13    0.00
   1849   57.37   72.78   94.17     -0.29    -29.04       0     1  15578.6  15465.2  -23.13    0.00    1.24    -13099   100.0000   14.60    0.00
   1850   63.40   15.13   91.94     27.68    -12.53       0     1  15578.6  15465.2  -23.13    0.00    1.26    -13115    99.9764   12.29    0.00
   1851  261.55   65.15   -2.43    -13.11    -16.96       0     1  15578.6  15465.2  -23.13    0.00   92.26    -13050   100.0000   16.30    0.00
   1852   15.18   57.03   13.21    -12.45     36.10       0     1  15578.6  15465.2  -23.13    0.00   74.95    -13105   100.0000   12.07    0.00
   1853   30.21  200.93   54.68     -0.69      7.75       0     1  15578.6  15465.2  -23.13    0.00   18.60    -13097   100.0000   14.32    0.00
   1854  114.74   41.05  -17.28      3.95    -31.55       0     1  15578.6  15465.2  -23.13    0.00    0.00    -13175    77.0867   16.41    0.00
   1855  109.79   58.29  -20.88     -4.48    -26.93       0     1  15578.6  15465.2  -23.13    0.00    0.02    -13142   100.0000   17.26    0.00
   1856  194.65   66.27  350.01      0.33    -27.92       0     1  15578.6  15465.2  -23.13    0.00    0.00    -13187    98.5036   21.86    0.00
   1857  118.64  266.08   56.27     32.26    -18.96       0     1  15578.6  15465.2  -23.13    0.00    0.01    -13152   100.0000   11.52    0.00
   1858  256.60  203.48   73.27     16.45    -22.00       0     1  16098.1  15942.0  -37.81    0.00  100.00    -13130    50.8273   24.48    0.00
   1859  150.53   72.14   -1.57     -2.45    -12.54       0     1  16098.1  15942.0  -37.81    0.00    0.72    -13117    54.9168   16.63    0.00
   1860  190.89   59.91   -6.36      2.58    -12.71       0     1  16098.1  15942.0  -37.81    0.00   99.99    -13136    56.2872   20.30    0.00
   1861   75.47   83.83  108.60      0.93      0.24       0     1  16098.1  15942.0  -37.81    0.00   16.67    -13116    50.3107   23.96    0.00
   1862  355.88  254.27  227.58     -8.04     19.18       0     1  16098.1  15942.0  -37.81    0.00   17.46    -13177    67.3753   15.23    0.00
   1863  298.73   61.78  -18.86      1.84      7.06       0     1  16098.1  15942.0  -37.81    0.00    0.06    -13121    55.2494   21.52    0.00
   1864   46.97   58.79    2.44     -5.88    -10.94       0     1  16098.1  15942.0  -37.81    0.00    8.15    -13092    60.1027   23.34    0.00
   1865  350.32  107.89    0.96     14.09     -8.36       0     1  16098.1  15942.0  -37.81    0.00    0.00    -13161    73.3811   15.37    0.00
   1866   23.18  218.96   90.54     -7.72     17.69       0     1  16098.1  15942.0  -37.81    0.00    3.12    -13066    53.0573   14.92    0.00
   1867  327.39   71.32   -2.79      0.59      0.60       0     1  16098.1  15942.0  -37.81    0.00    0.04    -13156    56.9461   18.30    0.00
   1868  105.48   72.94    1.55     -1.71    -15.69       0     1  16098.1  15942.0  -37.81    0.00    0.01    -13078    53.9899   22.45    0.00
   1869  326.47   69.71   -0.79    -24.28     -5.16       0     1  16098.1  15942.0  -37.81    0.00    0.30    -13098    76.3607   16.21    0.00
   1870   67.46  218.48   57.73    -22.14     -0.93       0     1  16098.1  15942.0  -37.81    0.00  100.00    -13130    92.7241   22.63    0.00
   1871  171.87  288.32  181.02     10.89     -4.15       0     1  16098.1  15942.0  -37.81    0.00    0.08    -13130    57.4183   25.24    0.00
   1872   76.79  251.59  168.22     13.75     12.12       0     1  16098.1  15942.0  -37.81    0.00    0.54    -13138    64.9786   23.61    0.00
   1873   40.48   65.71  355.25     -0.09    -13.79       0     1  16098.1  15942.0  -37.81    0.00    0.00    -13262   100.0000   26.11    0.00
   1874  324.28  237.25  270.61      0.59    -10.20       0     1  16098.1  15942.0  -37.81    0.00    0.10    -13104    69.8446   15.24    0.00
   1875  228.44   55.96  -19.23     -0.36     -4.54       0     1  16098.1  15942.0  -37.81    0.00    0.15    -13133    84.3959   24.51    0.00
   1876  138.73   52.60   -6.39    -12.73     -2.49       0     1  16098.1  15942.0  -37.81    0.00    0.00    -13121    63.5018   23.05    0.00
   1877  335.01   67.93   13.82     10.46      3.50       0     1  16098.1  15942.0  -37.81    0.00    6.14    -13096    75.8334   20.15    0.00
   1878  297.30  268.09  296.44     21.14    -10.45       0     1  16098.1  15942.0  -37.81    0.00  100.00    -13140    55.8545   23.22    0.00
   1879   35.47  277.17   15.54      9.20     14.64       0     1  16098.1  15942.0  -37.81    0.00   97.66    -13170    59.0555   17.91    0.00
   1880   86.49   56.46  362.90      2.45     15.89       0     1  16098.1  15942.0  -37.81    0.00   87.54    -13102    79.0261   29.98    0.00
   1881  225.08   53.83  345.53    -15.12     -7.99       0     1  16098.1  15942.0  -37.81    0.00    0.08    -13111    63.6549   21.33    0.00
   1882  340.75   62.18  340.93      4.92      5.56       0     1  16098.1  15942.0  -37.81    0.00   27.40    -13160    84.3903   18.38    0.00
   1883  210.37  239.12  132.82      9.56     -7.58       0     1  16098.1  15942.0  -37.81    0.00   42.47    -13109    55.3895   18.88    0.00
   1884   53.90   62.36    3.22     37.79     19.08       0     1  16098.1  15942.0  -37.81    0.00    0.00    -13108   100.0000   17.68    0.00
   1885   26.47   62.77    5.98      3.36     -1.93       0     1  16098.1  15942.0  -37.81    0.00   37.85    -13102    87.9611   19.92    0.00
   1886  252.04   65.08  338.46     -7.81    -33.60       0     1  16098.1  15942.0  -37.81    0.00    0.12    -13104    86.6944   17.37    0.00
   1887  190.39  277.17  185.28     -7.68     19.43       0     1  16098.1  15942.0  -37.81    0.00    0.05    -13116    79.0960   16.78    0.00
   1888  203.69  269.73  287.82      9.03     16.22       0     1  16098.1  15942.0  -37.81    0.00   99.17    -13162    80.0993   20.28    0.00
   1889  219.19   63.43   10.34     -5.26     -6.68       0     1  16098.1  15942.0  -37.81    0.00  100.00    -13089    84.8931   21.26    0.00
   1890  131.23  198.79  293.55      1.07    -21.65       0     1  16098.1  15942.0  -37.81    0.00    0.00    -13126    65.4659   13.90    0.00
   1891  253.38   63.48  331.96     16.68     19.95       0     1  16098.1  15942.0  -37.81    0.00    5.90    -13100    81.5211   18.28    0.00
   1892  187.58  247.49  304.24     26.53     20.08       0     1  16098.1  15942.0  -37.81    0.00  100.00    -13141    76.4797   24.41    0.00
   1893  139.62   55.98    3.42    -23.72     10.40       0     1  16098.1  15942.0  -37.81    0.00    0.66    -13093    78.3313   23.05    0.00
   1894  153.15   76.20   92.67     -5.58    -18.59       0     1  16098.1  15942.0  -37.81    0.00   48.95    -13127    73.5979   24.34    0.00
   1895  287.86   75.63   -7.45     -0.77     -8.21       0     1  16098.1  15942.0  -37.81    0.00    5.06    -13110    81.7393   20.33    0.00
   1896  209.57  110.64  262.13      5.98     15.07       0     1  16098.1  15942.0  -37.81    0.00   97.19    -13227    82.1363   17.15    0.00
   1897  322.22   76.24   -2.91      9.57     10.04       0     1  16098.1  15942.0  -37.81    0.00    1.92    -13149    86.2797   20.16    0.00
   1898   96.81   64.92    5.00     -3.53     -1.74       0     1  16098.1  15942.0  -37.81    0.00    0.40    -13108   100.0000   24.32    0.00
   1899  129.11   71.84  292.64     10.63      0.04       0     1  16098.1  15942.0  -37.81    0.00    0.89    -13101    64.7156   14.41    0.00
   1900  220.04   57.31  343.63      5.10    -10.29       0     1  16098.1  15942.0  -37.81    0.00    0.13    -13086    81.7363   23.13    0.00
   1901  175.75   60.00  -12.88     -7.72     11.46       0     1  16098.1  15942.0  -37.81    0.00    0.10    -13145    76.7442   19.46    0.00
   1902  229.33  286.57  190.91      1.07     -3.43       0     1  16098.1  15942.0  -37.81    0.00    0.01    -13135    97.1848   17.10    0.00
   1903  234.19   61.44  343.65    -22.33     -0.15       0     1  16098.1  15942.0  -37.81    0.00    3.96    -13071    91.6130   24.25    0.00
   1904  305.44  283.34  280.72      2.99     -4.09       0     1  16098.1  15942.0  -37.81    0.00    0.29    -13115    66.0048   20.76    0.00
   1905  193.46   84.45  224.57     -6.07    -19.21       0     1  16098.1  15942.0  -37.81    0.00    9.92    -13156    86.5266   14.13    0.00
   1906   44.23   70.94   -1.76     15.74    -11.52       0     1  16098.1  15942.0  -37.81    0.00    0.01    -13097    97.4215   21.28    0.00
   1907  331.49   65.19  202.11     24.02      0.76       0     1  16098.1  15942.0  -37.81    0.00    5.17    -13132    88.3919   15.09    0.00
   1908   99.38  214.70  291.23     24.45    -23.29       0     1  16098.1  15942.0  -37.81    0.00   43.32    -13275    74.6983   12.61    0.00
   1909    0.40   67.37    0.46      7.64     18.48       0     1  16098.1  15942.0  -37.81    0.00    1.20    -13124    76.1019   23.11    0.00
   1910  143.10   54.67  350.74     -2.98    -14.62       0     1  16098.1  15942.0  -37.81    0.00    0.00    -13143    99.9574   21.44    0.00
   1911  319.84   74.85  -12.47     10.60      6.59       0     1  16098.1  15942.0  -37.81    0.00    0.01    -13120    81.3090   22.38    0.00
   1912  112.86   51.57  348.37     21.90     18.75       0     1  16098.1  15942.0  -37.81    0.00    0.01    -13130    67.8548   16.91    0.00
   1913   46.58   81.07  239.87     14.67    -23.03       0     1  16098.1  15942.0  -37.81    0.00   99.99    -13136   100.0000   13.95    0.00
   1914  127.46   35.52    2.37      7.43    -11.29       0     1  16098.1  15942.0  -37.81    0.00    0.00    -13151    66.0437   17.24    0.00
   1915  360.67   71.87    0.80      7.71     -5.50       0     1  16098.1  15942.0  -37.81    0.00    0.00    -13173    81.0802   21.28    0.00
   1916  177.87   53.66  344.92     44.22      3.01       0     1  16098.1  15942.0  -37.81    0.00   10.74    -13116    70.7021   20.73    0.00
   1917  184.96   84.23  176.25     18.05    -31.24       0     1  16098.1  15942.0  -37.81    0.00   93.77    -13160   100.0000   15.14    0.00
   1918   34.80   33.87  112.99    -17.70     23.28       0     1  16098.1  15942.0  -37.81    0.00   97.83    -13136    99.9786   15.26    0.00
   1919   96.55   41.43    1.61    -24.50      2.21       0     1  16098.1  15942.0  -37.81    0.00    0.03    -13150    96.2615   23.11    0.00
   1920  214.02   55.58   58.90    -21.13      4.85       0     1  16098.1  15942.0  -37.81    0.00   89.75    -13128   100.0000   14.80    0.00
   1921  164.50  290.79  173.41     10.53    -14.66       0     1  16098.1  15942.0  -37.81    0.00    0.33    -13257   100.0000   18.10    0.00
   1922  286.14  250.39  208.98      0.54     12.22       0     1  16098.1  15942.0  -37.81    0.00    0.59    -13092   100.0000   16.20    0.00
   1923  194.97   61.18  340.30    -32.09     19.84       0     1  16098.1  15942.0  -37.81    0.00   62.10    -13125   100.0000   15.82    0.00
   1924  168.57  258.97   33.43    -18.29    -28.77       0     1  16098.1  15942.0  -37.81    0.00   34.49    -13183   100.0000   11.08    0.00
   1925  105.97   60.02    4.16     -3.18    -41.33       0     1  16098.1  15942.0  -37.81    0.00   88.63    -13129   100.0000   15.72    0.00
   1926   47.32  190.18  117.25     42.79     20.87       0     1  16098.1  15942.0  -37.81    0.00    0.59    -13103   100.0000    8.63    0.00
   1927   84.93  200.00  141.78     36.45      2.97       0     1  16098.1  15942.0  -37.81    0.00   17.37    -13082    73.7999   18.01    0.00
   1928   40.05  215.40  163.03      5.29     -1.08       0     1  17401.7  17311.0   26.69    0.00    0.56    -13134    47.4943   23.33    0.00
   1929  140.95  200.97  148.42    -37.28     17.71       0     1  17401.7  17311.0   26.69    0.00   96.61    -13100    56.5145   17.17    0.00
   1930  291.49  284.38  196.30     -8.70     -9.13       0     1  17401.7  17311.0   26.69    0.00    0.25    -13143    58.3411   23.96    0.00
   1931  272.43   61.27  341.49      4.85     -3.11       0     1  17401.7  17311.0   26.69    0.00    0.00    -13163    74.0192   18.63    0.00
   1932  270.24   66.47  -10.97      1.33     11.65       0     1  17401.7  17311.0   26.69    0.00   60.43    -13173    59.5409   19.08    0.00
   1933   97.60   69.25   16.21     22.00      0.71       0     1  17401.7  17311.0   26.69    0.00    0.11    -13137    68.4484   24.63    0.00
   1934   39.26   69.19  -15.36     10.52      4.53       0     1  17401.7  17311.0   26.69    0.00    0.07    -13092    90.4343   18.38    0.00
   1935    8.08   68.91   -8.16     -8.35     23.64       0     1  17401.7  17311.0   26.69    0.00    0.29    -13098   100.0000   18.01    0.00
   1936  139.34   60.28   17.95    -12.69      0.93       0     1  17401.7  17311.0   26.69    0.00   20.25    -13137    66.1945   18.39    0.00
   1937  231.28   48.79   21.85     -4.92      3.50       0     1  17401.7  17311.0   26.69    0.00    0.00    -13096    73.4142   21.58    0.00
   1938  362.53  249.12  290.07     -4.65    -12.91       0     1  17401.7  17311.0   26.69    0.00   99.98    -13133    56.0465   22.94    0.00
   1939   55.35   71.74    5.97     11.51      0.26       0     1  17401.7  17311.0   26.69    0.00    0.30    -13080    61.3864   19.42    0.00
   1940  272.49  209.41   58.49     -0.22     -8.57       0     1  17401.7  17311.0   26.69    0.00   73.56    -13113    69.2903   20.30    0.00
   1941  165.52  265.60  284.73      8.91     16.03       0     1  17401.7  17311.0   26.69    0.00   81.13    -13098    49.6874   23.48    0.00
   1942  164.28  288.94  177.48    -11.83     -2.40       0     1  17401.7  17311.0   26.69    0.00    4.63    -13094    66.0054   18.91    0.00
   1943  186.59   55.45  362.13      2.67    -17.40       0     1  17401.7  17311.0   26.69    0.00   25.26    -13105    67.1969   17.94    0.00
   1944    5.99  277.44  282.19     -1.97    -29.58       0     1  17401.7  17311.0   26.69    0.00   76.80    -13139    92.9375   14.81    0.00
   1945  200.61   54.92  -14.80      4.13     12.03       0     1  17401.7  17311.0   26.69    0.00    0.72    -13126    68.8578   18.09    0.00
   1946  251.74  228.73  170.02     14.43     -4.80       0     1  17401.7  17311.0   26.69    0.00   99.65    -13102    58.7895   18.61    0.00
   1947   83.31   55.72  -12.84     23.90     -7.25       0     1  17401.7  17311.0   26.69    0.00    0.00    -13123    57.0117   19.22    0.00
   1948  131.01   61.01   -2.12      1.73     -9.79       0     1  17401.7  17311.0   26.69    0.00    0.04    -13151    83.8581   20.02    0.00
   1949   73.44   58.37   -6.67     -7.15     -5.52       0     1  17401.7  17311.0   26.69    0.00   96.20    -13137    71.4622   17.36    0.00
   1950  356.00   96.20  245.39     11.72     14.85       0     1  17401.7  17311.0   26.69    0.00    0.18    -13204    73.8852   15.64    0.00
   1951   29.76   92.75   99.99      7.23      3.48       0     1  17401.7  17311.0   26.69    0.00   63.20    -13109    69.3479   27.01    0.00
   1952  351.58  251.68  294.53      6.07    -11.82       0     1  17401.7  17311.0   26.69    0.00   97.63    -13111    56.8285   18.51    0.00
   1953  292.55   58.75   -3.65      7.79      5.36       0     1  17401.7  17311.0   26.69    0.00    0.09    -13142    60.2487   21.08    0.00
   1954   94.75   71.93    7.05      2.45     12.46       0     1  17401.7  17311.0   26.69    0.00    0.40    -13145    66.4363   21.88    0.00
   1955  214.27   55.91   -9.75     -4.00     11.83       0     1  17401.7  17311.0   26.69    0.00    2.72    -13102    95.9980   17.16    0.00
   1956  226.14   68.33   -1.48      2.56    -27.37       0     1  17401.7  17311.0   26.69    0.00   90.06    -13136    91.1479   17.76    0.00
   1957  112.07  268.30  273.38      2.94     10.47       0     1  17401.7  17311.0   26.69    0.00   15.07    -13147    56.5428   23.63    0.00
   1958  159.44   65.45    8.64     -5.08    -12.63       0     1  17401.7  17311.0   26.69    0.00    0.17    -13085    81.9976   19.37    0.00
   1959  291.73   74.72   12.77     -6.51     -2.33       0     1  17401.7  17311.0   26.69    0.00  100.00    -13130    69.3598   20.32    0.00
   1960  124.61  109.12  113.54      4.51     -2.50       0     1  17401.7  17311.0   26.69    0.00   56.69    -13148    78.6094   25.93    0.00
   1961  100.41   47.99   -6.89     -0.72     13.07       0     1  17401.7  17311.0   26.69    0.00    0.07    -13096    85.4133   20.86    0.00
   1962   74.71  209.70  269.31      3.51     -2.49       0     1  17401.7  17311.0   26.69    0.00   97.08    -13117    69.7437   15.32    0.00
   1963  294.34   64.66    1.66    -14.79     -5.03       0     1  17401.7  17311.0   26.69    0.00    0.37    -13130   100.0000   17.58    0.00
   1964  244.56   61.82    1.76     -9.48    -10.49       0     1  17401.7  17311.0   26.69    0.00    7.66    -13093    76.1410   19.29    0.00
   1965    1.13   67.08  346.11    -15.34     15.64       0     1  17401.7  17311.0   26.69    0.00    0.03    -13139    80.8785   18.57    0.00
   1966  281.85   65.81   -8.62      4.58     -9.45       0     1  17401.7  17311.0   26.69    0.00   93.17    -13128    75.0737   20.80    0.00
   1967   33.73   74.81    4.69     -3.61     14.49       0     1  17401.7  17311.0   26.69    0.00    6.90    -13098    72.3253   19.57    0.00
   1968  156.42   50.63    7.42      1.01     14.78       0     1  17401.7  17311.0   26.69    0.00   79.42    -13193    98.1831   15.14    0.00
   1969  310.00  286.11  214.68     48.30     -2.21       0     1  17401.7  17311.0   26.69    0.00   13.09    -13089    81.9103   18.16    0.00
   1970  278.08   68.11  268.27     35.99     22.36       0     1  17401.7  17311.0   26.69    0.00    6.06    -13230   100.0000   10.73    0.00
   1971  314.79   72.03   18.89    -25.11     10.85       0     1  17401.7  17311.0   26.69    0.00   99.49    -13059    67.2946   19.85    0.00
   1972  311.78   66.72  343.60    -11.85     -1.55       0     1  17401.7  17311.0   26.69    0.00    0.19    -13122   100.0000   18.96    0.00
   1973  260.31   65.13  347.85     -8.56     -2.25       0     1  17401.7  17311.0   26.69    0.00    0.01    -13118    79.0611   19.68    0.00
   1974  248.68  273.00  187.78      0.35      9.37       0     1  17401.7  17311.0   26.69    0.00   99.96    -13113    78.3097   16.58    0.00
   1975  182.20   60.97   -2.80     18.31     12.97       0     1  17401.7  17311.0   26.69    0.00    0.00    -13288    72.8237   24.77    0.00
   1976  207.47   64.57    1.88      3.26    -16.65       0     1  17401.7  17311.0   26.69    0.00    2.06    -13102    90.0862   19.48    0.00
   1977  316.36   65.82  -17.34    -29.73     20.00       0     1  17401.7  17311.0   26.69    0.00   99.98    -13204    82.6082   15.99    0.00
   1978   26.94   52.83   -6.70     -4.76     -3.12       0     1  17401.7  17311.0   26.69    0.00    0.10    -13141    78.7448   22.99    0.00
   1979  102.21   60.61   -3.41      5.98      6.17       0     1  17401.7  17311.0   26.69    0.00    0.00    -13246    91.4949   23.27    0.00
   1980  278.31   45.62  256.15      7.55      4.65       0     1  17401.7  17311.0   26.69    0.00   99.83    -13139   100.0000   13.11    0.00
   1981  326.60   57.63  340.52    -13.16     -4.82       0     1  17401.7  17311.0   26.69    0.00    0.01    -13138    63.9653   18.50    0.00
   1982  253.05   87.83   14.20     16.84     -5.95       0     1  17401.7  17311.0   26.69    0.00   74.24    -13124   100.0000   16.16    0.00
   1983  355.10   72.98   36.21     43.44     16.15       0     1  17401.7  17311.0   26.69    0.00    0.44    -13127   100.0000   10.29    0.00
   1984  276.00   39.57  296.80     -6.99      9.97       0     1  17401.7  17311.0   26.69    0.00    0.45    -13098    99.9873   14.45    0.00
   1985  290.48  206.30   83.77     -9.78    -14.91       0     1  17401.7  17311.0   26.69    0.00    0.04    -13110    92.2737   21.62    0.00
   1986  110.26   71.12    1.26     18.22    -29.36       0     1  17401.7  17311.0   26.69    0.00    0.00    -13170    99.9716   14.22    0.00
   1987  133.77  245.35  327.50     30.96    -12.89       0     1  17401.7  17311.0   26.69    0.00   92.08    -13083   100.0000   11.44    0.00
   1988  302.20   64.73   -8.85    -24.33      8.52       0     1  17401.7  17311.0   26.69    0.00    0.02    -13096   100.0000   15.37    0.00
   1989  286.33  208.43  191.23      6.53     20.50       0     1  17401.7  17311.0   26.69    0.00    0.12    -13108   100.0000   14.55    0.00
   1990  135.01   62.58   10.71     33.27    -10.36       0     1  17401.7  17311.0   26.69    0.00    0.00    -13184   100.0000   19.93    0.00
   1991   95.38   52.21   10.20     12.73     10.33       0     1  17401.7  17311.0   26.69    0.00    0.00    -13215   100.0000   19.90    0.00
   1992  342.09   35.28   88.91     14.46     48.30       0     1  17401.7  17311.0   26.69    0.00    0.22    -13104    89.0097    9.13    0.00
   1993  112.09   60.27   21.87      2.19    -37.88       0     1  17401.7  17311.0   26.69    0.00    1.19    -13184   100.0000   18.36    0.00
   1994  224.43  256.81  283.69     -3.31     -5.08       0     1  17328.9  17150.8  -35.13    0.00   89.18    -13138    55.2224   21.24    0.00
   1995  178.45   49.49  345.78    -11.94    -14.46       0     1  17328.9  17150.8  -35.13    0.00    0.08    -13090    62.5990   21.29    0.00
   1996  325.86   46.79    0.61     -8.73      6.39       0     1  17328.9  17150.8  -35.13    0.00    9.77    -13165    73.3547   13.90    0.00
   1997   38.64   64.70  351.59     -4.97     25.12       0     1  17328.9  17150.8  -35.13    0.00    0.82    -13148    83.0005   15.56    0.00
   1998  120.10   60.67  -23.56     -2.84      5.37       0     1  17328.9  17150.8  -35.13    0.00    0.00    -13126   100.0000   15.94    0.00
   1999   81.44  278.94  178.40    -19.36      4.88       0     1  17328.9  17150.8  -35.13    0.00    0.49    -13133    56.2096   22.68    0.00
   2000  199.38   65.10  -14.05    -14.55    -15.21       0     1  17328.9  17150.8  -35.13    0.00    0.01    -13126    54.0351   19.55    0.00
   2001   50.35  247.62  280.95    -13.80      7.69       0     1  17328.9  17150.8  -35.13    0.00   94.96    -13090    62.0435   24.96    0.00
   2002   19.81  207.72   45.37     -9.23     -0.28       0     1  17328.9  17150.8  -35.13    0.00   89.55    -13090    68.3880   20.66    0.00
   2003  328.62   55.77   -0.21     -1.41     15.12       0     1  17328.9  17150.8  -35.13    0.00    0.78    -13087    82.2419   18.12    0.00
   2004  352.81   66.12  353.65      6.32     11.65       0     1  17328.9  17150.8  -35.13    0.00    0.52    -13131    58.9769   19.51    0.00
   2005   82.13  294.69  168.96     -3.41     -0.93       0     1  17328.9  17150.8  -35.13    0.00    0.05    -13136    77.6093   19.51    0.00
   2006   36.84   44.87    7.71     -4.83      4.74       0     1  17328.9  17150.8  -35.13    0.00   22.12    -13092    81.1722   18.03    0.00
   2007  343.20   62.42  -15.55     13.47      3.31       0     1  17328.9  17150.8  -35.13    0.00   53.34    -13101    58.0605   20.71    0.00
   2008  190.52  220.18  129.26    -11.31     18.77       0     1  17328.9  17150.8  -35.13    0.00    2.69    -13100    68.2401   14.58    0.00
   2009   97.31   62.95   77.63     -4.71     22.77       0     1  17328.9  17150.8  -35.13    0.00   58.55    -13086    99.6305   11.48    0.00
   2010  151.43   70.21    6.76     17.92    -18.52       0     1  17328.9  17150.8  -35.13    0.00   94.04    -13099    80.6725   15.16    0.00
   2011   29.95   74.79   12.03      7.19    -17.17       0     1  17328.9  17150.8  -35.13    0.00    3.18    -13069    68.6014   20.14    0.00
   2012   59.69   57.40   -2.34      6.77     -7.57       0     1  17328.9  17150.8  -35.13    0.00    3.26    -13088    91.1837   16.85    0.00
   2013   47.36   56.05  -14.50      8.35      7.39       0     1  17328.9  17150.8  -35.13    0.00    0.04    -13128    51.4638   15.67    0.00
   2014   24.61   61.88   -3.10     23.43     -8.39       0     1  17328.9  17150.8  -35.13    0.00    0.09    -13092    72.0485   20.89    0.00
   2015  125.53   38.89   28.42     19.46     -5.10       0     1  17328.9  17150.8  -35.13    0.00    0.00    -13063    84.4874   14.53    0.00
   2016  161.25   67.37    6.83    -15.83      3.02       0     1  17328.9  17150.8  -35.13    0.00   49.25    -13130    86.8152   16.31    0.00
   2017  282.90   71.55   -7.33      5.41      9.82       0     1  17328.9  17150.8  -35.13    0.00   28.41    -13098   100.0000   19.21    0.00
   2018  228.84   63.33  -16.22     10.97    -24.07       0     1  17328.9  17150.8  -35.13    0.00    0.00    -13147    86.5053   19.48    0.00
   2019   22.56   62.58    3.76     22.56     -8.52       0     1  17328.9  17150.8  -35.13    0.00   66.15    -13078    81.3748   16.82    0.00
   2020  272.42   68.10   -1.26    -26.85      6.51       0     1  17328.9  17150.8  -35.13    0.00    7.39    -13068    97.9883   14.74    0.00
   2021   91.24   60.82  167.88     17.83    -20.48       0     1  17328.9  17150.8  -35.13    0.00   15.94    -13104   100.0000   16.08    0.00
   2022   85.69   25.54  124.78    -13.20     19.03       0     1  17328.9  17150.8  -35.13    0.00   91.95    -13205   100.0000   15.25    0.00
   2023  274.03   39.63  117.94     13.65    -13.63       0     1  17328.9  17150.8  -35.13    0.00   37.69    -13059   100.0000   17.41    0.00
   2024  107.76   28.48   22.50     -7.50      6.23       0     1  17328.9  17150.8  -35.13    0.00  100.00    -13112   100.0000   15.92    0.00
   2025   55.41   89.64  113.93     40.61     -0.88       0     1  17811.4  17707.7  -65.94    0.00   99.89    -13166    77.4620   21.80    0.00
   2026  284.44  305.55  169.77     -8.18      5.40       0     1  17811.4  17707.7  -65.94    0.00    9.09    -13098    66.5758   22.70    0.00
   2027  212.59   62.31   -5.08    -13.24     -2.85       0     1  17811.4  17707.7  -65.94    0.00    0.47    -13146    70.8909   23.01    0.00
   2028  349.71  184.33 -154.04    -17.74      8.63       0     1  17811.4  17707.7  -65.94    0.00   58.04    -13197    82.6544   16.29    0.00
   2029  252.37   68.18  -14.52    -17.21     -1.45       0     1  17811.4  17707.7  -65.94    0.00    0.00    -13102    58.1218   22.64    0.00
   2030  335.46  215.54   75.26     -8.84     -5.03       0     1  17811.4  17707.7  -65.94    0.00   79.95    -13132    92.5746   19.04    0.00
   2031  239.09  214.14  192.68     13.91    -27.34       0     1  17811.4  17707.7  -65.94    0.00   97.88    -13089    66.6337   23.37    0.00
   2032  129.39   42.67    0.75    -12.16      3.72       0     1  17811.4  17707.7  -65.94    0.00    0.03    -13050    84.4225   21.67    0.00
   2033  327.28   68.71  346.31     -5.75     -1.68       0     1  17811.4  17707.7  -65.94    0.00    0.12    -13088    73.1518   20.97    0.00
   2034   68.74   69.48    6.77      4.90     19.60       0     1  17811.4  17707.7  -65.94    0.00    1.03    -13086    63.1825   24.83    0.00
   2035  157.76   55.18  -21.30     19.40     -6.43       0     1  17811.4  17707.7  -65.94    0.00    0.02    -13123    62.9971   18.97    0.00
   2036  135.38   47.28  345.09      2.81     -6.63       0     1  17811.4  17707.7  -65.94    0.00  100.00    -13161    67.9095   20.56    0.00
   2037  292.48   44.34   -3.77    -12.34     11.88       0     1  17811.4  17707.7  -65.94    0.00    0.21    -13127    57.0695   21.83    0.00
   2038   26.07   56.33    8.93      6.24     10.74       0     1  17811.4  17707.7  -65.94    0.00    0.14    -13085    72.9159   21.72    0.00
   2039   47.35   58.90    5.22     24.22    -10.28       0     1  17811.4  17707.7  -65.94    0.00    7.25    -13118    76.9042   21.92    0.00
   2040  198.42  289.54  175.21     -2.12     -2.22       0     1  17811.4  17707.7  -65.94    0.00   99.78    -13102   100.0000   22.33    0.00
   2041  332.75   68.74  352.13    -16.47     12.59       0     1  17811.4  17707.7  -65.94    0.00    0.46    -13171    88.7502   19.09    0.00
   2042   80.48   58.97   33.45     21.56    -20.78       0     1  17811.4  17707.7  -65.94    0.00    0.12    -13148    75.7418   15.91    0.00
   2043   43.36   69.01   16.45      9.63     31.50       0     1  17811.4  17707.7  -65.94    0.00   14.79    -13073   100.0000   18.08    0.00
   2044   57.51  249.48  150.06     -6.77    -26.54       0     1  17811.4  17707.7  -65.94    0.00   77.42    -13128    81.0142   13.97    0.00
   2045  146.70   56.73  361.81     -2.55     -2.15       0     1  17811.4  17707.7  -65.94    0.00    0.02    -13127    56.9833   20.23    0.00
   2046  335.04   71.43  -11.06      9.34     -3.84       0     1  17811.4  17707.7  -65.94    0.00    0.00    -13103    96.1489   18.49    0.00
   2047  267.72  203.50  163.10     19.90      9.06       0     1  17811.4  17707.7  -65.94    0.00   99.66    -13146    62.7546   21.66    0.00
   2048  216.07   49.62  315.86     -8.94      2.09       0     1  17811.4  17707.7  -65.94    0.00    0.00    -13131    73.8584   13.55    0.00
   2049  312.80   68.54  -17.03     -0.99      0.54       0     1  17811.4  17707.7  -65.94    0.00    0.16    -13154    69.5409   21.10    0.00
   2050  175.34   19.07  238.68    -31.30     16.22       0     1  17811.4  17707.7  -65.94    0.00    0.80    -13138    79.6592   14.76    0.00
   2051  194.65   52.73  355.79     -6.31     14.15       0     1  17811.4  17707.7  -65.94    0.00    5.11    -13117    98.7025   22.59    0.00
   2052  155.35   60.34  354.40     10.25      7.40       0     1  17811.4  17707.7  -65.94    0.00    0.86    -13131    72.2531   20.60    0.00
   2053   98.60   38.79  314.49    -26.87     -8.09       0     1  17811.4  17707.7  -65.94    0.00   30.38    -13110    83.0958   14.03    0.00
   2054  248.69   68.79   81.02     -2.98      2.59       0     1  17811.4  17707.7  -65.94    0.00    0.00    -13158    90.0429   16.35    0.00
   2055  100.37  290.07  168.53    -13.69     27.94       0     1  17811.4  17707.7  -65.94    0.00    0.11    -13095    86.1403   18.36    0.00
   2056  309.21  269.58  185.59     -1.72     10.09       0     1  17811.4  17707.7  -65.94    0.00    3.05    -13164    81.9542   13.66    0.00
   2057  179.58   54.50  345.81     -8.17     17.71       0     1  17811.4  17707.7  -65.94    0.00    9.27    -13171   100.0000   22.38    0.00
   2058  312.87  278.60  286.41      6.94    -13.91       0     1  17811.4  17707.7  -65.94    0.00   74.40    -13134   100.0000   27.09    0.00
   2059   96.25  270.09  259.46     -5.66     14.32       0     1  17811.4  17707.7  -65.94    0.00   98.11    -13158    78.2913   20.97    0.00
   2060  115.52   57.82    2.87     21.57     -2.50       0     1  17811.4  17707.7  -65.94    0.00    0.00    -13181    90.2809   18.96    0.00
   2061  119.78   54.61   -2.27      4.61     -0.95       0     1  17811.4  17707.7  -65.94    0.00    0.00    -13273   100.0000   26.39    0.00
   2062   25.73   73.11    6.47     -7.65     10.53       0     1  17811.4  17707.7  -65.94    0.00    0.01    -13120    73.3059   22.54    0.00
   2063  313.80   69.63  -15.87      3.92     20.46       0     1  17811.4  17707.7  -65.94    0.00    8.86    -13091    78.3952   24.60    0.00
   2064   89.43   82.58  103.93     11.68     -4.05       0     1  17811.4  17707.7  -65.94    0.00    0.00    -13129   100.0000   14.88    0.00
   2065   51.84   66.71    4.99     -4.40     -3.00       0     1  17811.4  17707.7  -65.94    0.00    0.77    -13103    78.2518   19.25    0.00
   2066  109.16   50.19  -14.34    -10.05    -11.79       0     1  17811.4  17707.7  -65.94    0.00    0.00    -13119   100.0000   16.12    0.00
   2067  198.59  198.46  242.35     42.61     18.51       0     1  17811.4  17707.7  -65.94    0.00    0.05    -13089   100.0000    8.64    0.00
   2068  185.67   60.63   -2.24     20.68      4.99       0     1  17811.4  17707.7  -65.94    0.00   10.70    -13124   100.0000   17.88    0.00
   2069  143.69   38.03  328.05    -11.95     -8.55       0     1  17811.4  17707.7  -65.94    0.00    0.12    -13207   100.0000   13.59    0.00
   2070  178.89   73.30   89.92     -5.11    -19.38       0     1  17811.4  17707.7  -65.94    0.00    0.00    -13284   100.0000   20.50    0.00
   2071  365.82   65.71   -0.81     11.05      1.99       0     1  19529.0  19464.3    2.03    0.00    0.03    -13108    47.5203   17.17    0.00
   2072  122.00  208.01   35.56      1.25     -8.62       0     1  19529.0  19464.3    2.03    0.00   10.69    -13140    55.6289   18.39    0.00
   2073  111.56   53.88   -3.32      5.90      5.85       0     1  19529.0  19464.3    2.03    0.00    0.09    -13110    60.5220   25.69    0.00
   2074  100.82   68.46    9.41      2.04     -4.42       0     1  19529.0  19464.3    2.03    0.00    0.97    -13218    75.7641   19.91    0.00
   2075  302.16   62.51  -16.67    -10.01      6.54       0     1  19529.0  19464.3    2.03    0.00    0.64    -13081    50.4579   23.06    0.00
   2076  360.24   69.54   -9.17     -7.85     26.20       0     1  19529.0  19464.3    2.03    0.00    0.00    -13108    58.8253   24.24    0.00
   2077  184.38   52.41   -4.60     10.20    -14.95       0     1  19529.0  19464.3    2.03    0.00    0.00    -13129    79.2999   25.98    0.00
   2078   62.51   83.19   95.33     -8.92     -2.87       0     1  19529.0  19464.3    2.03    0.00    0.34    -13194    71.0138   21.28    0.00
   2079  151.35  218.77  121.72    -35.78      1.04       0     1  19529.0  19464.3    2.03    0.00    0.28    -13149    56.9173   15.67    0.00
   2080  175.82  286.38  169.85     12.24     -0.27       0     1  19529.0  19464.3    2.03    0.00   99.71    -13127    53.6872   17.27    0.00
   2081   68.20   68.29  363.66     12.87     24.27       0     1  19529.0  19464.3    2.03    0.00    2.01    -13116   100.0000   25.91    0.00
   2082   20.96  205.61  143.71    -14.85     -5.02       0     1  19529.0  19464.3    2.03    0.00  100.00    -13130    47.4223   25.58    0.00
   2083  321.15   68.02    6.87      1.56     10.31       0     1  19529.0  19464.3    2.03    0.00   18.78    -13088    49.7570   17.88    0.00
   2084  343.79   63.18  -18.57      1.77      1.81       0     1  19529.0  19464.3    2.03    0.00    0.00    -13139    47.3307   21.02    0.00
   2085  306.23   61.48  344.35     -1.89      2.23       0     1  19529.0  19464.3    2.03    0.00    0.54    -13129    73.7384   17.89    0.00
   2086  332.10   47.38   -5.02     18.37     10.66       0     1  19529.0  19464.3    2.03    0.00    0.00    -13129    55.2462   20.39    0.00
   2087   65.59   72.84   -0.55     18.54     14.27       0     1  19529.0  19464.3    2.03    0.00    2.25    -13128    72.7912   19.54    0.00
   2088  330.29  239.16  278.32    -18.22    -24.38       0     1  19529.0  19464.3    2.03    0.00  100.00    -13191    66.8490   23.59    0.00
   2089  231.96   61.92    7.50      6.85      1.36       0     1  19529.0  19464.3    2.03    0.00   76.64    -13102    65.9875   18.38    0.00
   2090  242.23   56.50  -20.98    -15.57     -0.01       0     1  19529.0  19464.3    2.03    0.00   35.49    -13121    58.2505   18.63    0.00
   2091   31.50  218.10  166.78     -0.61     -5.81       0     1  19529.0  19464.3    2.03    0.00   99.07    -13102    51.2707   20.59    0.00
   2092  265.69   96.18  102.75    -24.34     -5.94       0     1  19529.0  19464.3    2.03    0.00  100.00    -13120    66.4894   26.88    0.00
   2093  217.48   53.65    3.39     -8.55     -0.78       0     1  19529.0  19464.3    2.03    0.00    0.78    -13125    85.1313   19.93    0.00
   2094  270.87   81.89  100.58      6.50     -6.09       0     1  19529.0  19464.3    2.03    0.00    0.56    -13133    55.9927   22.21    0.00
   2095  344.63   63.85  355.95    -20.44      7.33       0     1  19529.0  19464.3    2.03    0.00    0.00    -13153    65.9861   22.63    0.00
   2096  289.95    9.27  396.95     -2.75     -2.41       0     1  19529.0  19464.3    2.03    0.00   68.81    -13105    85.3349   18.18    0.00
   2097  208.77   57.36  -12.82      5.59    -14.44       0     1  19529.0  19464.3    2.03    0.00    1.20    -13125    56.5499   17.36    0.00
   2098  193.06   62.47    4.21     -2.39    -19.55       0     1  19529.0  19464.3    2.03    0.00    0.16    -13120    66.5364   19.42    0.00
   2099  229.01   89.22  -22.57    -12.37      4.72       0     1  19529.0  19464.3    2.03    0.00   96.22    -13166    89.1373   17.00    0.00
   2100  274.68  278.84  197.60      0.41    -19.21       0     1  19529.0  19464.3    2.03    0.00    5.77    -13096    63.1539   19.45    0.00
   2101   92.67   62.90   -0.48     -1.32    -12.76       0     1  19529.0  19464.3    2.03    0.00   99.51    -13113    75.9863   26.02    0.00
   2102   66.22   60.77   25.27      1.26     -3.03       0     1  19529.0  19464.3    2.03    0.00   99.42    -13131    76.5640   17.37    0.00
   2103    7.17   67.05  345.16    -14.29     18.37       0     1  19529.0  19464.3    2.03    0.00    0.01    -13138    80.1996   18.89    0.00
   2104  181.42   56.95  -10.85     18.18    -12.93       0     1  19529.0  19464.3    2.03    0.00    0.00    -13186    75.8910   18.36    0.00
   2105  110.95   71.28   20.56     -1.58      7.48       0     1  19529.0  19464.3    2.03    0.00    0.09    -13092    69.8122   17.03    0.00
   2106  231.69   49.83   -2.00    -20.82      1.64       0     1  19529.0  19464.3    2.03    0.00   86.07    -13143    77.0076   17.86    0.00
   2107   20.16  219.51   60.64     -5.75     14.95       0     1  19529.0  19464.3    2.03    0.00  100.00    -13090    54.6821   25.54    0.00
   2108   29.28   73.83    5.13     10.99     14.29       0     1  19529.0  19464.3    2.03    0.00    1.24    -13104    81.8083   15.72    0.00
   2109  262.84   91.23   86.37      8.86    -15.64       0     1  19529.0  19464.3    2.03    0.00    0.20    -13122    51.9824   17.96    0.00
   2110  193.53  281.49  182.34      1.85     14.35       0     1  19529.0  19464.3    2.03    0.00    0.00    -13139    72.6263   17.41    0.00
   2111    4.46   70.74  346.22    -14.45     -3.10       0     1  19529.0  19464.3    2.03    0.00    0.20    -13144    63.7528   21.92    0.00
   2112  112.24   60.39  355.15     13.22     -6.37       0     1  19529.0  19464.3    2.03    0.00    0.60    -13061   100.0000   22.90    0.00
   2113  346.61   75.05   -7.34     -5.31     13.80       0     1  19529.0  19464.3    2.03    0.00   81.90    -13083    67.2835   20.51    0.00
   2114  115.41  195.43  135.96    -21.67     -7.44       0     1  19529.0  19464.3    2.03    0.00   65.25    -13140   100.0000   16.13    0.00
   2115  158.81   53.55    6.31    -16.65    -19.60       0     1  19529.0  19464.3    2.03    0.00    0.52    -13156    82.6794   19.84    0.00
   2116  203.14  200.23   76.09     17.70     23.09       0     1  19529.0  19464.3    2.03    0.00   93.04    -13194    88.2237   16.60    0.00
   2117  194.57   54.95  232.47     10.82     -2.29       0     1  19529.0  19464.3    2.03    0.00    9.37    -13111    64.0877   16.59    0.00
   2118  295.35   68.96  -20.94     12.03     33.50       0     1  19529.0  19464.3    2.03    0.00    0.00    -13129    77.2043   21.81    0.00
   2119   47.58   66.24  -11.32      1.10     -4.18       0     1  19529.0  19464.3    2.03    0.00    0.14    -13089    73.1361   21.18    0.00
   2120  316.70   69.25  -11.22    -13.03     19.46       0     1  19529.0  19464.3    2.03    0.00    0.01    -13129    86.7224   15.24    0.00
   2121  241.79   36.10  -10.75     -3.30     -7.01       0     1  19529.0  19464.3    2.03    0.00    0.00    -13153    64.2629   21.77    0.00
   2122   59.81   61.27  354.62      6.50     23.75       0     1  19529.0  19464.3    2.03    0.00   99.93    -13126    75.9925   18.14    0.00
   2123  243.47  231.26   66.98     -2.59     -6.50       0     1  19529.0  19464.3    2.03    0.00    2.69    -13173    76.8690   18.05    0.00
   2124  147.81   62.71   -0.01      2.26     -7.72       0     1  19529.0  19464.3    2.03    0.00   79.90    -13102    91.8915   17.74    0.00
   2125  169.00   56.86  357.44     -7.84    -24.74       0     1  19529.0  19464.3    2.03    0.00    0.00    -13107   100.0000   16.49    0.00
   2126  267.71   64.73   14.33      3.49     13.93       0     1  19529.0  19464.3    2.03    0.00    0.00    -13095   100.0000   20.80    0.00
   2127   43.10  207.31   50.18     -2.31     19.78       0     1  19529.0  19464.3    2.03    0.00   25.85    -13129    77.8609   13.20    0.00
   2128  264.25  266.38  293.00    -29.50    -18.24       0     1  19529.0  19464.3    2.03    0.00   99.93    -13106    60.7189   18.72    0.00
   2129  332.82  195.99  234.81     12.18    -22.28       0     1  19529.0  19464.3    2.03    0.00    5.36    -13122    93.2794   13.74    0.00
   2130  271.50   35.98   50.19      7.30     -2.15       0     1  19529.0  19464.3    2.03    0.00    0.00    -13088   100.0000   13.27    0.00
   2131  305.44  226.16  304.34      6.24    -25.28       0     1  19529.0  19464.3    2.03    0.00   32.99    -13129    67.6549   14.63    0.00
   2132  246.00  278.89  191.24     -9.60     15.40       0     1  19529.0  19464.3    2.03    0.00    0.80    -13113    92.3116   14.70    0.00
   2133  242.50  235.84   92.04     32.40     39.86       0     1  19529.0  19464.3    2.03    0.00    0.12    -13122    86.8882    9.23    0.00
   2134  338.86   68.59  -10.19    -30.13     13.56       0     1  19529.0  19464.3    2.03    0.00    0.94    -13115    95.0303   18.08    0.00
   2135  352.15   62.33  347.55    -22.80      3.62       0     1  19529.0  19464.3    2.03    0.00    0.86    -13096   100.0000   15.60    0.00
   2136  228.11  251.26  190.43     22.94     -3.08       0     1  19529.0  19464.3    2.03    0.00    0.01    -13113    83.5403   14.67    0.00
   2137  139.72   61.63    1.82     22.76     -7.89       0     1  19529.0  19464.3    2.03    0.00    0.02    -13145    78.0760   22.55    0.00
   2138   47.43  252.66  183.78     -1.62     -1.76       0     1  19529.0  19464.3    2.03    0.00    4.62    -13088   100.0000   17.23    0.00
   2139  106.62  199.77   87.45      3.01      0.70       0     1  19514.5  19281.3  -24.14    0.00  100.00    -13113    47.1819   22.48    0.00
   2140   36.26  263.73  286.58    -16.64    -10.75       0     1  19514.5  19281.3  -24.14    0.00   99.96    -13114    64.6652   21.57    0.00
   2141  166.64   45.46    0.16      0.26     -9.95       0     1  19514.5  19281.3  -24.14    0.00    0.07    -13104    50.9281   15.88    0.00
   2142  316.00  199.87   84.70    -18.78    -10.02       0     1  19514.5  19281.3  -24.14    0.00   27.21    -13096    53.7403   17.69    0.00
   2143  217.53   52.38  341.86      5.44      3.34       0     1  19514.5  19281.3  -24.14    0.00    0.57    -13108    62.8645   22.05    0.00
   2144  138.86  207.60   77.21     -9.53     19.75       0     1  19514.5  19281.3  -24.14    0.00    0.62    -13118    53.0024   21.03    0.00
   2145  128.05   83.93  108.67     -6.38     -7.09       0     1  19514.5  19281.3  -24.14    0.00    0.28    -13128    64.5037   17.48    0.00
   2146   57.38   65.97  -15.39      8.26     -7.12       0     1  19514.5  19281.3  -24.14    0.00   97.62    -13151    55.5047   14.81    0.00
   2147  355.41  283.72  180.67      6.14      2.52       0     1  19514.5  19281.3  -24.14    0.00   99.80    -13128    78.0874   16.76    0.00
   2148  274.26   66.64  -14.96     -9.82     16.42       0     1  19514.5  19281.3  -24.14    0.00    0.00    -13134    56.1522   23.45    0.00
   2149  265.51   69.81   16.43     17.79     18.90       0     1  19514.5  19281.3  -24.14    0.00    1.00    -13129    76.1547   17.40    0.00
   2150   97.87  267.31  119.12     22.11     -5.16       0     1  19514.5  19281.3  -24.14    0.00  100.00    -13181    66.5727   21.82    0.00
   2151   43.85   58.77  356.35     -6.93      7.53       0     1  19514.5  19281.3  -24.14    0.00    0.02    -13107    68.7486   19.78    0.00
   2152  293.18   74.10   -5.53      0.38      3.44       0     1  19514.5  19281.3  -24.14    0.00   59.04    -13060    69.4421   16.83    0.00
   2153  361.90   61.50   -1.22     17.13    -16.17       0     1  19514.5  19281.3  -24.14    0.00   89.39    -13109    65.2696   20.29    0.00
   2154  290.04   73.06   23.53     -1.68     12.11       0     1  19514.5  19281.3  -24.14    0.00   11.49    -13105    86.1212   18.11    0.00
   2155   14.27  292.44  168.41     11.91    -16.20       0     1  19514.5  19281.3  -24.14    0.00    7.26    -13079    59.2992   22.99    0.00
   2156  335.13   58.66    8.03      0.77      0.55       0     1  19514.5  19281.3  -24.14    0.00    0.00    -13145   100.0000   19.35    0.00
   2157   45.85   61.04   -4.13     -3.44     13.40       0     1  19514.5  19281.3  -24.14    0.00    0.63    -13087    87.8580   20.21    0.00
   2158  218.14   39.04  174.38      2.74      3.88       0     1  19514.5  19281.3  -24.14    0.00   48.29    -13138   100.0000   15.80    0.00
   2159   37.26  286.74  178.52     -3.94     -0.28       0     1  19514.5  19281.3  -24.14    0.00    1.06    -13100   100.0000   13.65    0.00
   2160   13.00  237.62  280.10    -35.93    -12.61       0     1  19514.5  19281.3  -24.14    0.00   98.37    -13078    57.4682   22.12    0.00
   2161  219.91  245.62  289.73     15.08    -24.46       0     1  19514.5  19281.3  -24.14    0.00  100.00    -13119    67.8235   23.35    0.00
   2162  189.75   61.64  337.21     10.79    -27.55       0     1  19514.5  19281.3  -24.14    0.00    0.00    -13149    75.7911   17.64    0.00
   2163  264.70   64.87   -2.85    -19.50     23.96       0     1  19514.5  19281.3  -24.14    0.00    1.00    -13081    91.1015   15.31    0.00
   2164  167.62   62.21   18.07    -26.94    -15.89       0     1  19514.5  19281.3  -24.14    0.00    2.05    -13073   100.0000   16.19    0.00
   2165   80.13  101.14  193.91     34.61     20.92       0     1  19514.5  19281.3  -24.14    0.00    0.00    -13110   100.0000    9.58    0.00
   2166  128.31   61.69   -5.13      3.72      0.89       0     1  19514.5  19281.3  -24.14    0.00    1.42    -13148    78.5983   23.28    0.00
   2167  112.07   61.06    2.01     -1.63    -13.39       0     1  19514.5  19281.3  -24.14    0.00    0.04    -13099    69.6480   21.38    0.00
   2168  132.39   57.48    4.98    -12.40     14.13       0     1  19514.5  19281.3  -24.14    0.00   21.68    -13106   100.0000   18.20    0.00
   2169  348.74  221.45  226.21      2.21      3.15       0     1  19514.5  19281.3  -24.14    0.00    0.14    -13084    99.7199   15.08    0.00
   2170  181.07   66.85   -7.84     15.12    -10.71       0     1  19514.5  19281.3  -24.14    0.00    0.01    -13119    97.4069   17.37    0.00
   2171  299.52   69.17   -3.92      7.64      9.88       0     1  19514.5  19281.3  -24.14    0.00   97.41    -13100   100.0000   20.93    0.00
   2172  237.65   69.61   -4.60    -12.75     13.88       0     1  19514.5  19281.3  -24.14    0.00  100.00    -13231   100.0000   18.39    0.00
   2173  335.49   43.01  160.19    -20.55    -25.62       0     1  19514.5  19281.3  -24.14    0.00    3.22    -13098    94.3292   12.78    0.00
   2174  280.34   50.25  -10.74     11.65     21.41       0     1  19514.5  19281.3  -24.14    0.00    0.14    -13103   100.0000   22.78    0.00
   2175   90.30   55.11  262.32    -23.39    -24.92       0     1  19514.5  19281.3  -24.14    0.00    0.02    -13104    81.6022   13.52    0.00
   2176  108.32  210.68   67.08    -10.31      2.76       0     1  20010.1  19943.4  -62.95    0.00  100.00    -13186    45.5864   26.09    0.00
   2177  205.88   77.75   70.51      8.69     -9.40       0     1  20010.1  19943.4  -62.95    0.00   98.00    -13181    83.1352   18.25    0.00
   2178  163.92  286.96  186.26    -10.62      0.76       0     1  20010.1  19943.4  -62.95    0.00    0.23    -13118    52.2996   22.40    0.00
   2179  208.60   53.19  -17.50      2.07    -18.49       0     1  20010.1  19943.4  -62.95    0.00    0.03    -13111    81.8264   17.73    0.00
   2180  335.50  255.36  277.44      9.48    -13.75       0     1  20010.1  19943.4  -62.95    0.00    2.25    -13122    51.3073   21.90    0.00
   2181  284.95   41.45   -3.66    -21.67     13.62       0     1  20010.1  19943.4  -62.95    0.00    0.45    -13081    97.8674   19.20    0.00
   2182  248.56   62.50  -12.89      0.12      8.64       0     1  20010.1  19943.4  -62.95    0.00    0.04    -13136    66.9393   23.72    0.00
   2183  114.36  267.56  211.59    -11.69     20.71       0     1  20010.1  19943.4  -62.95    0.00   96.11    -13153    67.4021   16.89    0.00
   2184  133.17   41.22  359.20     18.19     -8.33       0     1  20010.1  19943.4  -62.95    0.00    0.00    -13124    55.4531   19.48    0.00
   2185   97.13   49.63  -16.69    -26.81     -2.33       0     1  20010.1  19943.4  -62.95    0.00    0.06    -13082    75.6755   18.73    0.00
   2186  292.42  251.79  299.11     16.43     -8.50       0     1  20010.1  19943.4  -62.95    0.00  100.00    -13145    64.9386   25.67    0.00
   2187   73.15   48.56   14.65     12.02     20.71       0     1  20010.1  19943.4  -62.95    0.00    0.42    -13070    57.2023   22.82    0.00
   2188  295.06   70.95  -14.86    -14.98     -6.49       0     1  20010.1  19943.4  -62.95    0.00    0.03    -13121    65.7037   18.02    0.00
   2189  128.28   50.13  358.25     -0.70    -23.66       0     1  20010.1  19943.4  -62.95    0.00    0.05    -13076    77.5747   18.93    0.00
   2190  175.71   88.59  100.25     -3.26    -11.38       0     1  20010.1  19943.4  -62.95    0.00  100.00    -13123    54.1349   22.59    0.00
   2191  102.41   40.68   10.26      7.23      2.38       0     1  20010.1  19943.4  -62.95    0.00    3.02    -13088    60.1080   21.81    0.00
   2192  123.10   48.45  367.68      6.61    -11.09       0     1  20010.1  19943.4  -62.95    0.00   36.25    -13145   100.0000   18.95    0.00
   2193  155.62   53.29    4.65    -18.48     -1.89       0     1  20010.1  19943.4  -62.95    0.00   16.70    -13070   100.0000   20.41    0.00
   2194   81.01   69.42   19.83     11.31     16.40       0     1  20010.1  19943.4  -62.95    0.00   29.17    -13109    65.3183   23.06    0.00
   2195  343.67   71.99   16.01    -21.47     -6.34       0     1  20010.1  19943.4  -62.95    0.00    8.50    -13147    86.5871   20.64    0.00
   2196   57.71   65.89   14.01     14.90    -11.70       0     1  20010.1  19943.4  -62.95    0.00    0.13    -13123    69.9082   21.69    0.00
   2197  236.15   68.00  344.31     -3.92      5.71       0     1  20010.1  19943.4  -62.95    0.00   99.87    -13128    57.2311   23.53    0.00
   2198  290.69  216.52   75.07     11.08    -25.80       0     1  20010.1  19943.4  -62.95    0.00  100.00    -13117    85.6497   20.13    0.00
   2199  105.06   49.06    3.93    -28.50    -36.55       0     1  20010.1  19943.4  -62.95    0.00   49.15    -13093   100.0000   17.29    0.00
   2200  109.96  284.44  160.34    -13.77     -1.96       0     1  20010.1  19943.4  -62.95    0.00    0.22    -13221    67.6892   18.23    0.00
   2201  281.84   67.82    2.51    -15.05     -8.84       0     1  20010.1  19943.4  -62.95    0.00   97.56    -13072    63.3824   19.12    0.00
   2202  247.31   71.58  343.61     -6.83      2.77       0     1  20010.1  19943.4  -62.95    0.00    1.25    -13103    68.7754   20.27    0.00
   2203   59.31  248.95  271.40    -20.87     24.48       0     1  20010.1  19943.4  -62.95    0.00  100.00    -13141    62.7698   24.40    0.00
   2204   89.89   44.74    7.16     -5.61      3.94       0     1  20010.1  19943.4  -62.95    0.00    0.00    -13162    71.9940   19.38    0.00
   2205  155.25   52.73   -2.39    -10.87    -18.55       0     1  20010.1  19943.4  -62.95    0.00   15.28    -13114    53.7537   26.91    0.00
   2206   47.54   66.46    8.50     -4.24      8.38       0     1  20010.1  19943.4  -62.95    0.00    0.03    -13147    63.3390   21.31    0.00
   2207  193.97   38.67   25.83     -5.53     -4.69       0     1  20010.1  19943.4  -62.95    0.00    0.01    -13158   100.0000   14.97    0.00
   2208   17.55   75.45   12.16     -0.74      3.07       0     1  20010.1  19943.4  -62.95    0.00    0.06    -13124    66.0285   19.16    0.00
   2209  370.59   64.66   -1.91     15.63     21.30       0     1  20010.1  19943.4  -62.95    0.00    0.00    -13210   100.0000   22.38    0.00
   2210  145.27   56.21  351.54     -5.69      7.31       0     1  20010.1  19943.4  -62.95    0.00    0.00    -13112    77.4936   23.37    0.00
   2211  312.64  100.31  108.53      6.99     18.71       0     1  20010.1  19943.4  -62.95    0.00  100.00    -13117    75.9545   26.63    0.00
   2212  352.40   74.97   -5.33     18.05     21.27       0     1  20010.1  19943.4  -62.95    0.00    2.10    -13128    96.3046   18.42    0.00
   2213   33.98  245.95  148.97     17.45    -10.83       0     1  20010.1  19943.4  -62.95    0.00   99.99    -13119    68.3650   13.87    0.00
   2214  336.31   80.33   -6.05      3.58      3.82       0     1  20010.1  19943.4  -62.95    0.00   24.72    -13179    58.1804   19.60    0.00
   2215  235.46   48.63    3.44    -24.86    -12.83       0     1  20010.1  19943.4  -62.95    0.00    0.00    -13090   100.0000   17.25    0.00
   2216  236.20   24.39  158.44    -24.48    -15.92       0     1  20010.1  19943.4  -62.95    0.00   77.20    -13089    95.9905   13.80    0.00
   2217  203.25   54.20    1.35     -7.56     41.97       0     1  20010.1  19943.4  -62.95    0.00    5.14    -13153   100.0000   12.30    0.00
   2218    2.30   79.16    6.98     -4.01     11.25       0     1  20010.1  19943.4  -62.95    0.00    0.00    -13130    75.6802   19.28    0.00
   2219  159.34   49.04  -13.66     16.49    -13.32       0     1  20010.1  19943.4  -62.95    0.00    0.06    -13127    92.3125   21.06    0.00
   2220  314.58  252.46  294.25    -21.14     10.58       0     1  20010.1  19943.4  -62.95    0.00  100.00    -13085    55.4146   24.52    0.00
   2221  248.22  206.39  185.24     -0.75     33.40       0     1  20010.1  19943.4  -62.95    0.00   99.82    -13104   100.0000   18.82    0.00
   2222  310.30   50.59  366.02      2.81     -6.22       0     1  20010.1  19943.4  -62.95    0.00   99.94    -13118   100.0000   18.40    0.00
   2223   49.79   62.71    0.64     12.95    -14.23       0     1  20010.1  19943.4  -62.95    0.00    0.51    -13049    78.0516   21.80    0.00
   2224   39.31   47.86  257.46     -4.07     28.44       0     1  20010.1  19943.4  -62.95    0.00    0.57    -13166   100.0000   13.86    0.00
   2225   48.35   58.55    5.86     -8.88    -18.98       0     1  20010.1  19943.4  -62.95    0.00   72.48    -13107    89.8138   17.91    0.00
   2226  237.02   57.93  -17.51     12.09     -3.05       0     1  20010.1  19943.4  -62.95    0.00    0.16    -13107   100.0000   16.94    0.00
   2227  218.33  266.51  155.10      3.72     -6.83       0     1  20010.1  19943.4  -62.95    0.00    2.13    -13131   100.0000   14.84    0.00
   2228  115.47   25.99   36.45    -13.85      6.74       0     1  20010.1  19943.4  -62.95    0.00   82.56    -13071   100.0000   12.70    0.00
   2229  129.11   66.06   25.88    -42.87      2.45       0     1  21821.1  21779.1   57.48    0.00    0.15    -13142    94.2590   19.25    0.00
   2230  225.80  289.28  162.73      5.78     -9.51       0     1  21821.1  21779.1   57.48    0.00    0.33    -13133    53.4645   19.31    0.00
   2231  161.00  200.46  145.43     13.77     -5.21       0     1  21821.1  21779.1   57.48    0.00  100.00    -13111    46.4037   24.16    0.00
   2232   10.02   62.37  340.94     16.17      5.14       0     1  21821.1  21779.1   57.48    0.00    5.72    -13148    52.5268   16.87    0.00
   2233  147.52   27.45  292.75     20.02    -19.21       0     1  21821.1  21779.1   57.48    0.00   99.57    -13109    67.3920   12.51    0.00
   2234  101.37  214.91   32.13     -2.99      4.92       0     1  21821.1  21779.1   57.48    0.00  100.00    -13143    56.4377   23.09    0.00
   2235  184.09  285.84  169.36    -11.07     14.41       0     1  21821.1  21779.1   57.48    0.00    0.02    -13106    46.9217   22.17    0.00
   2236  197.18  228.71  175.88     21.43    -12.26       0     1  21821.1  21779.1   57.48    0.00    7.78    -13120    61.9048   16.87    0.00
   2237  281.76   56.20  -11.69    -18.51      9.79       0     1  21821.1  21779.1   57.48    0.00    0.00    -13105    64.4791   22.85    0.00
   2238  235.97  290.42  187.79      2.19      4.51       0     1  21821.1  21779.1   57.48    0.00    0.09    -13123    65.7423   20.98    0.00
   2239  130.62   62.15  -21.03     -0.50      8.62       0     1  21821.1  21779.1   57.48    0.00    0.01    -13142    64.6486   20.38    0.00
   2240  258.48   82.69  170.09     -6.69     -0.06       0     1  21821.1  21779.1   57.48    0.00    1.52    -13148    54.5160   17.10    0.00
   2241  132.61   30.17  257.13     14.74      3.38       0     1  21821.1  21779.1   57.48    0.00  100.00    -13157    48.8814   21.57    0.00
   2242   56.51   66.18  358.03     -2.83     29.45       0     1  21821.1  21779.1   57.48    0.00    0.00    -13133    64.0714   18.64    0.00
   2243  152.51   68.99   14.02     -3.69     -3.79       0     1  21821.1  21779.1   57.48    0.00    0.54    -13118    52.7259   22.31    0.00
   2244   80.50   78.81  344.77     14.75     17.08       0     1  21821.1  21779.1   57.48    0.00   84.51    -13206    63.7820   16.82    0.00
   2245  134.63   49.69   -1.31     -3.25    -10.26       0     1  21821.1  21779.1   57.48    0.00    0.00    -13110    55.9071   23.06    0.00
   2246   80.97   73.85   -1.71     12.38      8.08       0     1  21821.1  21779.1   57.48    0.00    0.01    -13175    58.1673   20.88    0.00
   2247   64.53   71.21   -8.15     10.37     11.02       0     1  21821.1  21779.1   57.48    0.00   17.73    -13122    75.8335   19.50    0.00
   2248  177.17  301.26  176.23     18.39     14.72       0     1  21821.1  21779.1   57.48    0.00    0.01    -13158    61.5206   19.88    0.00
   2249  270.50   55.57  341.05     -3.68     15.43       0     1  21821.1  21779.1   57.48    0.00    0.01    -13080    59.1117   18.83    0.00
   2250  145.84   56.14   -7.29     10.73     -6.64       0     1  21821.1  21779.1   57.48    0.00    0.00    -13111    60.9671   23.91    0.00
   2251  216.73  288.28  179.54     10.44     16.07       0     1  21821.1  21779.1   57.48    0.00    0.08    -13138    60.1974   17.91    0.00
   2252  148.96   68.96    2.63     12.65     -2.38       0     1  21821.1  21779.1   57.48    0.00    0.01    -13129    68.4837   19.84    0.00
   2253  245.86   70.09   -5.55    -18.53    -17.28       0     1  21821.1  21779.1   57.48    0.00    0.06    -13134    89.5370   15.61    0.00
   2254  142.88   39.95    5.00     23.14    -10.30       0     1  21821.1  21779.1   57.48    0.00    0.00    -13173    75.6219   18.48    0.00
   2255  158.28   77.29  329.22      1.30    -53.70       0     1  21821.1  21779.1   57.48    0.00    3.73    -13124    59.2044   11.91    0.00
   2256   79.69  283.81  285.23    -14.84      3.77       0     1  21821.1  21779.1   57.48    0.00  100.00    -13237    69.3755   25.95    0.00
   2257   63.78   73.68  -12.21      8.48      7.75       0     1  21821.1  21779.1   57.48    0.00    0.85    -13098    58.8826   16.68    0.00
   2258   53.97   94.44   92.43     26.25     13.03       0     1  21821.1  21779.1   57.48    0.00   89.87    -13121   100.0000   22.36    0.00
   2259  132.09   69.55   16.19     -3.67    -11.49       0     1  21821.1  21779.1   57.48    0.00    0.10    -13141    91.9865   18.67    0.00
   2260  236.31  236.07  292.82     30.68    -21.89       0     1  21821.1  21779.1   57.48    0.00   99.88    -13163    73.6213   18.01    0.00
   2261  143.76  241.87  275.29     33.27      3.68       0     1  21821.1  21779.1   57.48    0.00  100.00    -13118    78.9411   23.02    0.00
   2262  171.45   56.50  -13.12     18.42    -14.30       0     1  21821.1  21779.1   57.48    0.00    0.11    -13098    73.5977   12.95    0.00
   2263  343.73   63.56  349.27     10.67     -4.01       0     1  21821.1  21779.1   57.48    0.00    0.04    -13199    60.7030   23.37    0.00
   2264   36.48   72.72  353.93      4.82     10.99       0     1  21821.1  21779.1   57.48    0.00    0.01    -13139   100.0000   24.20    0.00
   2265  179.12   61.58  352.87     -9.58      7.61       0     1  21821.1  21779.1   57.48    0.00    0.04    -13141    68.6803   19.58    0.00
   2266  233.97   25.19   47.94     -2.08     -6.56       0     1  21821.1  21779.1   57.48    0.00    0.39    -13191    80.0389   13.94    0.00
   2267  285.40   47.75  -14.81      7.71     -7.12       0     1  21821.1  21779.1   57.48    0.00   99.31    -13125    76.5584   23.92    0.00
   2268  323.99   54.44  339.32     -7.04      0.63       0     1  21821.1  21779.1   57.48    0.00    0.00    -13146   100.0000   19.42    0.00
   2269  121.04   68.62  346.53     21.08     10.49       0     1  21821.1  21779.1   57.48    0.00    0.00    -13108    64.8046   20.45    0.00
   2270  179.20   61.30  341.03     30.87     -9.66       0     1  21821.1  21779.1   57.48    0.00    0.04    -13164   100.0000   14.69    0.00
   2271   29.50   51.23    0.12     -0.63      5.12       0     1  21821.1  21779.1   57.48    0.00   75.87    -13119    74.2683   21.23    0.00
   2272  199.68   53.92    7.14      1.40     -3.23       0     1  21821.1  21779.1   57.48    0.00    0.15    -13133    72.9100   19.65    0.00
   2273   11.16   52.19  352.93    -12.76     17.71       0     1  21821.1  21779.1   57.48    0.00    1.27    -13103    82.1627   23.57    0.00
   2274  109.07   60.51   -9.97    -18.62    -15.65       0     1  21821.1  21779.1   57.48    0.00   99.03    -13062   100.0000   13.61    0.00
   2275   90.60  287.70  183.33     11.79     -4.30       0     1  21821.1  21779.1   57.48    0.00    0.01    -13151    90.7424   17.04    0.00
   2276  173.28  254.81  267.48     -6.74     -6.20       0     1  21821.1  21779.1   57.48    0.00    0.31    -13090    75.0760   15.54    0.00
   2277  291.08   68.69   -6.22      1.09      7.80       0     1  21821.1  21779.1   57.48    0.00    0.17    -13133    79.3737   16.27    0.00
   2278  228.10   55.57  348.62    -13.67      3.87       0     1  21821.1  21779.1   57.48    0.00    0.04    -13130   100.0000   18.28    0.00
   2279  360.82  297.28  186.84     19.60    -21.45       0     1  21821.1  21779.1   57.48    0.00    0.01    -13120    68.4438   17.90    0.00
   2280  357.17  279.04  257.69    -13.77      2.57       0     1  21821.1  21779.1   57.48    0.00    0.00    -13247   100.0000   15.93    0.00
   2281   20.38   73.51  352.69    -23.07     34.98       0     1  21821.1  21779.1   57.48    0.00    0.88    -13109   100.0000   17.12    0.00
   2282  275.16   63.22  337.82    -25.18     19.21       0     1  21821.1  21779.1   57.48    0.00    0.11    -13157    89.4709   22.67    0.00
   2283  288.22   66.68  -11.90     -0.03     15.96       0     1  21821.1  21779.1   57.48    0.00    0.00    -13153    81.1572   20.27    0.00
   2284   26.20  267.35  155.85     15.07     17.95       0     1  21821.1  21779.1   57.48    0.00   43.14    -13123    96.7129   15.14    0.00
   2285  315.61   73.60  338.81    -17.79     -6.11       0     1  21821.1  21779.1   57.48    0.00   90.56    -13203   100.0000   18.54    0.00
   2286  359.51   76.49  116.64    -15.09    -11.74       0     1  21745.8  21667.4  -57.01    0.00    0.15    -13184    48.1888   15.33    0.00
   2287  337.88  239.46  272.70     13.78     21.55       0     1  21745.8  21667.4  -57.01    0.00   34.48    -13114    51.6670   15.38    0.00
   2288  300.20   68.14   -9.47     -4.99     -8.20       0     1  21745.8  21667.4  -57.01    0.00    0.12    -13078    60.7087   16.91    0.00
   2289  185.63   64.11  355.51     -0.85     14.34       0     1  21745.8  21667.4  -57.01    0.00   13.32    -13085    60.4936   21.92    0.00
   2290   82.73  227.63  232.03     14.52    -29.73       0     1  21745.8  21667.4  -57.01    0.00    8.64    -13106    53.4191   13.75    0.00
   2291   10.58  260.52  101.17     13.78     17.19       0     1  21745.8  21667.4  -57.01    0.00    0.16    -13109    64.4659   11.55    0.00
   2292   33.37   89.90   99.14    -26.11      4.91       0     1  21745.8  21667.4  -57.01    0.00   80.54    -13123    44.2610   24.49    0.00
   2293  210.29  209.98   81.63     -8.16     17.16       0     1  21745.8  21667.4  -57.01    0.00  100.00    -13139    65.7810   22.74    0.00
   2294  349.49  212.17   71.17     -7.03      7.10       0     1  21745.8  21667.4  -57.01    0.00   95.61    -13121    44.2717   19.45    0.00
   2295  227.79   69.29  350.80      4.39     -9.40       0     1  21745.8  21667.4  -57.01    0.00    0.27    -13127    58.4612   22.05    0.00
   2296  153.56   61.23  -13.70     -6.41      5.52       0     1  21745.8  21667.4  -57.01    0.00    0.00    -13156    54.7710   19.25    0.00
   2297   80.33   50.47    0.59    -10.73     -8.97       0     1  21745.8  21667.4  -57.01    0.00    0.01    -13106    69.7574   17.35    0.00
   2298  136.22   67.65  346.96    -13.64      3.79       0     1  21745.8  21667.4  -57.01    0.00   90.22    -13129    71.5030   18.78    0.00
   2299  117.66  195.94   74.18    -21.80    -19.19       0     1  21745.8  21667.4  -57.01    0.00    1.91    -13243    78.2995   12.76    0.00
   2300   70.94   66.00  327.78     11.57     33.98       0     1  21745.8  21667.4  -57.01    0.00    1.79    -13063   100.0000   11.50    0.00
   2301  216.26  248.80    7.15    -30.63      7.75       0     1  21745.8  21667.4  -57.01    0.00   31.42    -13077    91.5678   14.72    0.00
   2302   97.95  175.34 -258.30     26.54    -12.77       0     1  21745.8  21667.4  -57.01    0.00   35.30    -13092    72.0878   15.47    0.00
   2303   25.32   27.47  213.76    -18.99     -7.07       0     1  21745.8  21667.4  -57.01    0.00    0.02    -13129    88.1189   14.11    0.00
   2304  385.29   27.42   32.61     24.30    -11.46       0     1  21745.8  21667.4  -57.01    0.00    9.39    -13110    50.7852   15.41    0.00
   2305   42.66  221.30  283.88     -4.76     -8.18       0     1  21745.8  21667.4  -57.01    0.00   88.23    -13100    55.1738   16.23    0.00
   2306  231.45   73.94   14.63     -0.59      5.79       0     1  21745.8  21667.4  -57.01    0.00    1.67    -13073   100.0000   17.71    0.00
   2307  341.39  115.54  106.58    -21.30     17.20       0     1  21745.8  21667.4  -57.01    0.00  100.00    -13147    65.4405   22.33    0.00
   2308  228.18  244.04  141.02    -17.82    -18.13       0     1  21745.8  21667.4  -57.01    0.00   53.45    -13088    75.5833   10.85    0.00
   2309   56.71   55.33   -4.34     -1.94     23.50       0     1  21745.8  21667.4  -57.01    0.00    1.16    -13114    75.5831   16.09    0.00
   2310  174.73   57.60   -9.85     -9.61     12.47       0     1  21745.8  21667.4  -57.01    0.00    0.40    -13137    85.5073   20.05    0.00
   2311  212.36   68.63   -7.07     -1.79     -7.06       0     1  21745.8  21667.4  -57.01    0.00    0.00    -13165   100.0000   19.91    0.00
   2312  331.46   58.46    0.60      7.60     13.81       0     1  21745.8  21667.4  -57.01    0.00   44.35    -13097    73.4271   21.31    0.00
   2313   32.27   60.50   -1.83     45.52    -11.02       0     1  21745.8  21667.4  -57.01    0.00    0.00    -13175    94.0859   12.73    0.00
   2314  222.76   65.46  357.98     -4.08     -0.94       0     1  21745.8  21667.4  -57.01    0.00    1.37    -13138    71.9614   15.82    0.00
   2315  116.77  230.75  223.19     23.00     18.46       0     1  21745.8  21667.4  -57.01    0.00   12.04    -13085    86.6069   13.35    0.00
   2316  286.95  242.36  128.32     28.59     21.68       0     1  21745.8  21667.4  -57.01    0.00   98.10    -13099    99.9472   11.87    0.00
   2317  348.31  242.83  306.89     -8.45     12.20       0     1  22342.8  22251.2  -12.30    0.00   71.53    -13137    51.0449   15.64    0.00
   2318  154.71   51.01    3.74     23.19     -3.97       0     1  22342.8  22251.2  -12.30    0.00   12.36    -13170    83.6585   16.63    0.00
   2319  115.13  104.38  105.58      6.78     16.97       0     1  22342.8  22251.2  -12.30    0.00  100.00    -13121    48.0726   22.80    0.00
   2320  206.29   63.72  350.13     -1.67     -7.83       0     1  22342.8  22251.2  -12.30    0.00    0.43    -13123    54.2233   17.62    0.00
   2321  245.33   63.75  341.16     -0.60     -2.46       0     1  22342.8  22251.2  -12.30    0.00    0.00    -13224    76.9004   17.87    0.00
   2322  330.02  220.73   77.16     11.52     -7.89       0     1  22342.8  22251.2  -12.30    0.00  100.00    -13175    48.2581   24.48    0.00
   2323  173.63  245.20  205.77    -26.39     13.17       0     1  22342.8  22251.2  -12.30    0.00   99.16    -13153    52.6194   14.93    0.00
   2324   66.57   58.97   -3.19     23.88     -8.34       0     1  22342.8  22251.2  -12.30    0.00    0.00    -13161   100.0000   17.58    0.00
   2325  223.59   56.36   -8.57      1.36     -9.12       0     1  22342.8  22251.2  -12.30    0.00    0.00    -13128    69.2565   22.34    0.00
   2326  154.15   50.14    9.00     37.28     -8.23       0     1  22342.8  22251.2  -12.30    0.00    0.66    -13126    57.7502   16.72    0.00
   2327  152.60  256.83  212.53      6.42      4.32       0     1  22342.8  22251.2  -12.30    0.00   16.10    -13151    53.3287   16.84    0.00
   2328   84.62   57.58   -3.77     -4.13     -8.66       0     1  22342.8  22251.2  -12.30    0.00    2.27    -13228    56.0165   21.86    0.00
   2329  320.94  235.50  273.68     -9.69    -19.19       0     1  22342.8  22251.2  -12.30    0.00  100.00    -13158    65.7893   25.08    0.00
   2330  232.88  234.14    9.27      0.03     -4.23       0     1  22342.8  22251.2  -12.30    0.00   95.05    -13293    81.3171   19.33    0.00
   2331  146.26   99.20  263.29    -24.72    -35.21       0     1  22342.8  22251.2  -12.30    0.00    0.77    -13163    83.7223   12.88    0.00
   2332  356.50   70.83   -2.40     13.81      9.21       0     1  22342.8  22251.2  -12.30    0.00    2.20    -13189   100.0000   19.15    0.00
   2333  137.63   51.71  353.79     12.91     -0.43       0     1  22342.8  22251.2  -12.30    0.00    0.05    -13181    66.9825   19.94    0.00
   2334   59.93   58.50    4.51     -1.72     -3.47       0     1  22342.8  22251.2  -12.30    0.00   35.60    -13287    69.7957   21.07    0.00
   2335   18.95   78.17   14.77      9.68      7.72       0     1  22342.8  22251.2  -12.30    0.00    0.00    -13144    62.3637   18.47    0.00
   2336   95.48   53.71   -5.55     -6.05    -19.84       0     1  22342.8  22251.2  -12.30    0.00   71.23    -13135    52.5387   20.20    0.00
   2337  267.52   64.68  334.12    -14.74      7.79       0     1  22342.8  22251.2  -12.30    0.00    0.00    -13079    56.0215   24.83    0.00
   2338  126.24   64.37   -3.49     16.76     -2.75       0     1  22342.8  22251.2  -12.30    0.00    0.00    -13155    57.8224   20.75    0.00
   2339  186.21   54.41  352.57      8.72      1.49       0     1  22342.8  22251.2  -12.30    0.00    1.45    -13147    60.7479   21.27    0.00
   2340  216.83   58.72   -3.21      4.18      0.76       0     1  22342.8  22251.2  -12.30    0.00    0.01    -13127    75.1414   20.42    0.00
   2341   96.45   59.59   12.47     16.70      1.60       0     1  22342.8  22251.2  -12.30    0.00    0.03    -13095    76.9472   20.62    0.00
   2342   56.97   73.23   27.35      0.84      9.42       0     1  22342.8  22251.2  -12.30    0.00    0.00    -13126    74.9340   18.87    0.00
   2343  114.95  248.42   43.09    -14.85     11.53       0     1  22342.8  22251.2  -12.30    0.00    1.42    -13126    84.4781   16.11    0.00
   2344  193.66   39.91  151.16     -2.75     12.38       0     1  22342.8  22251.2  -12.30    0.00    0.00    -13111    66.8582   15.19    0.00
   2345  309.52   69.76   -5.54     -0.98      2.85       0     1  22342.8  22251.2  -12.30    0.00    0.01    -13175    53.3967   19.13    0.00
   2346  141.34   58.60   17.54     -4.84     -9.49       0     1  22342.8  22251.2  -12.30    0.00    0.02    -13072    61.7272   16.63    0.00
   2347  224.64   60.94  357.56    -10.94      4.91       0     1  22342.8  22251.2  -12.30    0.00    0.02    -13103    62.3151   19.39    0.00
   2348   89.32   51.65  -15.87     15.92    -18.00       0     1  22342.8  22251.2  -12.30    0.00    5.89    -13153    81.6471   18.52    0.00
   2349  263.54   67.23  348.88      5.11     19.38       0     1  22342.8  22251.2  -12.30    0.00    0.11    -13077    84.9985   17.46    0.00
   2350  139.24   80.24    2.38     -3.67     -2.74       0     1  22342.8  22251.2  -12.30    0.00    2.77    -13195   100.0000   16.79    0.00
   2351  312.56   94.70   -3.99     -7.02     -1.81       0     1  22342.8  22251.2  -12.30    0.00    0.00    -13144    73.4721   14.15    0.00
   2352  142.78  275.34  287.21    -12.75     23.08       0     1  22342.8  22251.2  -12.30    0.00   93.38    -13110    83.7441   17.65    0.00
   2353   91.43   57.05   17.34      4.93     -2.65       0     1  22342.8  22251.2  -12.30    0.00    0.18    -13122   100.0000   19.34    0.00
   2354  144.14   37.82   13.63    -13.07      2.33       0     1  22342.8  22251.2  -12.30    0.00    0.00    -13116    60.0023   18.63    0.00
   2355  278.70   61.72  334.44      0.04      8.96       0     1  22342.8  22251.2  -12.30    0.00    1.71    -13158    80.4039   18.78    0.00
   2356  331.39   80.38   50.11     54.82     -2.12       0     1  22342.8  22251.2  -12.30    0.00   20.82    -13166    87.3987   12.05    0.00
   2357  164.32   31.54    6.72      9.88    -17.06       0     1  22342.8  22251.2  -12.30    0.00    0.16    -13167   100.0000   19.97    0.00
   2358  339.88   69.19  345.90     -7.48     27.69       0     1  22342.8  22251.2  -12.30    0.00    0.05    -13108    72.8330   21.99    0.00
   2359  143.77  211.77   20.22      6.24      3.70       0     1  22342.8  22251.2  -12.30    0.00   99.96    -13162    85.6941   16.01    0.00
   2360  141.19   51.15    6.32     -4.56     -0.86       0     1  22342.8  22251.2  -12.30    0.00    8.06    -13110    83.2556   20.22    0.00
   2361  296.36   49.20   20.40     15.51     22.18       0     1  22342.8  22251.2  -12.30    0.00    5.20    -13143   100.0000   11.22    0.00
   2362  236.22  242.08  227.17     -6.22    -31.49       0     1  23580.0  23559.0  -18.38    0.00    0.02    -13151    56.7456   15.55    0.00
   2363  126.49   39.54    2.01     -7.79     -7.87       0     1  23580.0  23559.0  -18.38    0.00    0.00    -13167    56.1260   20.46    0.00
   2364  194.96  205.42   79.60     10.62     -1.40       0     1  23580.0  23559.0  -18.38    0.00  100.00    -13111    49.9086   25.58    0.00
   2365  104.34  283.76  296.07    -13.76      3.66       0     1  23580.0  23559.0  -18.38    0.00   82.03    -13172    48.1952   23.26    0.00
   2366  247.49   50.47  -18.87     -7.17     -8.70       0     1  23580.0  23559.0  -18.38    0.00    0.00    -13153    54.2294   20.18    0.00
   2367   98.72   65.56   -1.77      0.70     -5.55       0     1  23580.0  23559.0  -18.38    0.00    0.00    -13141    53.3384   23.36    0.00
   2368  169.33  274.67  279.00      2.68     26.24       0     1  23580.0  23559.0  -18.38    0.00   14.32    -13143    66.5028   23.67    0.00
   2369  179.18  196.06 -170.37    -12.12     18.86       0     1  23580.0  23559.0  -18.38    0.00    0.91    -13160    51.1231   18.53    0.00
   2370  174.93  294.02  170.26     20.66      6.04       0     1  23580.0  23559.0  -18.38    0.00    5.42    -13122    79.2600   21.04    0.00
   2371  182.86   61.73   11.64     -9.44     -4.42       0     1  23580.0  23559.0  -18.38    0.00    0.07    -13108    68.7472   18.64    0.00
   2372  310.44  230.19   -5.14     -8.10     43.01       0     1  23580.0  23559.0  -18.38    0.00    0.00    -13207    68.8658   17.40    0.00
   2373   17.66   68.75  -12.88     -4.60    -11.51       0     1  23580.0  23559.0  -18.38    0.00    0.02    -13131    75.2565   21.39    0.00
   2374  322.16   71.48  348.45      6.60     14.33       0     1  23580.0  23559.0  -18.38    0.00    0.72    -13127    76.8323   19.62    0.00
   2375  323.58   63.62    4.29    -17.72     14.32       0     1  23580.0  23559.0  -18.38    0.00    0.00    -13381    77.3720   17.99    0.00
   2376  240.99   20.43    3.44     34.77      2.77       0     1  23580.0  23559.0  -18.38    0.00   99.99    -13100    76.9880   12.69    0.00
   2377  196.78   51.47   -0.29    -14.12     -2.83       0     1  23580.0  23559.0  -18.38    0.00    0.00    -13194    62.9880   17.60    0.00
   2378  101.13   68.88   16.36     12.41      7.98       0     1  23580.0  23559.0  -18.38    0.00    1.72    -13131    60.5954   19.28    0.00
   2379   31.83   54.95    8.51     -5.76     11.58       0     1  23580.0  23559.0  -18.38    0.00   30.43    -13110    76.9457   19.34    0.00
   2380  256.18  198.60   41.35      2.09      8.46       0     1  23580.0  23559.0  -18.38    0.00    0.18    -13145    81.5129   14.98    0.00
   2381  249.71   37.73  342.40      3.95     -7.70       0     1  23580.0  23559.0  -18.38    0.00    0.01    -13190    96.6814   19.59    0.00
   2382  165.68  215.85  155.96    -38.12     11.03       0     1  23580.0  23559.0  -18.38    0.00    0.18    -13099    91.8968   11.43    0.00
   2383  145.94  209.42   56.87      7.32     -3.37       0     1  23580.0  23559.0  -18.38    0.00  100.00    -13082    62.4609   23.29    0.00
   2384  141.15   79.73  126.80    -14.65     -3.77       0     1  23580.0  23559.0  -18.38    0.00    0.09    -13168    70.2823   25.50    0.00
   2385  123.53  241.74  269.57    -23.08      5.93       0     1  23580.0  23559.0  -18.38    0.00  100.00    -13349    96.9429   25.84    0.00
   2386  269.86   55.02  337.41      6.24     17.70       0     1  23580.0  23559.0  -18.38    0.00    0.00    -13152   100.0000   18.48    0.00
   2387  326.74   62.99  335.23      6.90      0.78       0     1  23580.0  23559.0  -18.38    0.00   85.03    -13398    70.7391   17.67    0.00
   2388  270.26   72.52   -9.42     13.96     -4.04       0     1  23580.0  23559.0  -18.38    0.00    0.24    -13134    62.3469   19.12    0.00
   2389  265.57   55.77   12.28      6.94     -5.04       0     1  23580.0  23559.0  -18.38    0.00    0.00    -13347    62.1448   16.38    0.00
   2390   82.37   67.40  -11.57     -6.93      1.71       0     1  23580.0  23559.0  -18.38    0.00   11.06    -13134    69.5265   17.50    0.00
   2391  287.10  294.99  188.80      7.31     -3.62       0     1  23580.0  23559.0  -18.38    0.00   54.37    -13110    68.0869   18.37    0.00
   2392  221.49   56.11    3.22      4.21     20.83       0     1  23580.0  23559.0  -18.38    0.00    0.23    -13151    65.2967   19.90    0.00
   2393  165.11   64.28   13.53    -14.06      1.77       0     1  23580.0  23559.0  -18.38    0.00    0.07    -13200    78.1259   19.91    0.00
   2394   74.92   70.76    0.21     12.23      5.32       0     1  23580.0  23559.0  -18.38    0.00   75.04    -13113    76.4982   22.14    0.00
   2395   18.34   65.24  -14.24      6.48     -9.35       0     1  23580.0  23559.0  -18.38    0.00    0.00    -13201    85.8782   21.98    0.00
   2396  260.31   58.55  348.42     -6.06      1.72       0     1  23580.0  23559.0  -18.38    0.00    0.00    -13237   100.0000   22.95    0.00
   2397  136.91   65.40    5.09     12.54      6.20       0     1  23580.0  23559.0  -18.38    0.00   36.95    -13089    84.2575   18.95    0.00
   2398  338.16   64.80   -7.45     -7.50      3.59       0     1  23580.0  23559.0  -18.38    0.00    0.00    -13156    61.1783   22.79    0.00
   2399   61.62   69.71   -3.85     18.66     -6.61       0     1  23580.0  23559.0  -18.38    0.00    0.02    -13158   100.0000   24.59    0.00
   2400  109.92   62.29    3.91     -2.04     -6.37       0     1  23580.0  23559.0  -18.38    0.00   84.41    -13105    81.6701   19.37    0.00
   2401  132.17  295.19  161.54    -10.65     19.49       0     1  23580.0  23559.0  -18.38    0.00   39.77    -13112    67.3344   20.71    0.00
   2402  298.83   62.94  -14.75     11.26     15.33       0     1  23580.0  23559.0  -18.38    0.00    0.00    -13167    66.4608   19.71    0.00
   2403  226.06  287.89  169.60     -3.88     -7.24       0     1  23580.0  23559.0  -18.38    0.00    0.00    -13149    86.2518   19.77    0.00
   2404  270.25  271.36   54.47     29.96    -18.17       0     1  23580.0  23559.0  -18.38    0.00    0.00    -13145   100.0000   13.33    0.00
   2405   53.46   64.93   -9.96      5.45     12.62       0     1  23580.0  23559.0  -18.38    0.00    0.00    -13132    61.9506   20.31    0.00
   2406   75.15   72.57  350.77     12.32    -12.40       0     1  23580.0  23559.0  -18.38    0.00    0.00    -13092    64.6535   18.77    0.00
   2407   72.67   51.23  323.35     15.74    -18.97       0     1  23580.0  23559.0  -18.38    0.00    0.58    -13105    82.0185   15.64    0.00
   2408   13.76   68.96  -14.17    -12.75     17.02       0     1  23580.0  23559.0  -18.38    0.00    0.00    -13133    95.5575   17.69    0.00
   2409   88.82   36.13  -23.67     45.12     31.31       0     1  23580.0  23559.0  -18.38    0.00   15.05    -13074   100.0000    9.67    0.00
   2410  241.51  274.45  110.99    -27.33    -16.47       0     1  23580.0  23559.0  -18.38    0.00   75.97    -13121   100.0000   14.97    0.00
   2411  179.56   69.02  265.72      3.60     -0.01       0     1  23580.0  23559.0  -18.38    0.00    0.00    -13321   100.0000   14.99    0.00
   2412  365.75   63.77  -11.06    -30.12     45.71       0     1  23580.0  23559.0  -18.38    0.00    0.02    -13139   100.0000    8.91    0.00
   2413  312.71   68.94   -9.87     16.92     18.51       0     1  23580.0  23559.0  -18.38    0.00    0.09    -13118   100.0000   18.21    0.00
   2414  332.12  269.16  267.49    -11.15     -4.55       0     1  23580.0  23559.0  -18.38    0.00    0.04    -13139   100.0000   15.99    0.00
   2415  106.36  282.72  190.70      0.52     -0.45       0     1  23563.3  23373.5  -25.31    0.00    1.00    -13188    59.5012   19.90    0.00
   2416  224.96   18.77  152.11     10.23      6.51       0     1  23563.3  23373.5  -25.31    0.00   99.97    -13134    57.6581   20.99    0.00
   2417   -0.78  201.95   18.93     -6.45      3.03       0     1  23563.3  23373.5  -25.31    0.00    0.78    -13144    55.8931   26.30    0.00
   2418   96.74   46.38   -6.76     -2.71    -21.26       0     1  23563.3  23373.5  -25.31    0.00    0.87    -13098    61.4715   14.38    0.00
   2419  136.74   48.15    8.14     -0.57     -7.24       0     1  23563.3  23373.5  -25.31    0.00   50.23    -13087    80.9857   19.11    0.00
   2420  313.08  217.59  179.72    -27.36    -22.45       0     1  23563.3  23373.5  -25.31    0.00    0.03    -13129    70.8909   13.91    0.00
   2421  110.27  100.55  101.94     -0.04      1.64       0     1  23563.3  23373.5  -25.31    0.00    3.22    -13273    70.1817   17.63    0.00
   2422  290.43  241.37  271.92     -1.99     -2.99       0     1  23563.3  23373.5  -25.31    0.00    0.02    -13115    60.9067   16.47    0.00
   2423  128.29   77.70   90.05     26.95      0.60       0     1  23563.3  23373.5  -25.31    0.00    1.19    -13173    74.2365   13.92    0.00
   2424  213.27   68.07   -5.24      5.95    -13.18       0     1  23563.3  23373.5  -25.31    0.00    0.00    -13102    67.2903   19.98    0.00
   2425  120.93  213.93   92.42     14.66      5.78       0     1  23563.3  23373.5  -25.31    0.00   99.42    -13104    69.4501   18.94    0.00
   2426  172.65  246.24  334.89     22.64     -1.98       0     1  23563.3  23373.5  -25.31    0.00    6.99    -13198   100.0000   15.25    0.00
   2427  212.36  234.39  307.48     15.30      8.19       0     1  23563.3  23373.5  -25.31    0.00    0.08    -13119   100.0000   14.93    0.00
   2428  173.77   65.82  -12.25     -1.00      2.61       0     1  23563.3  23373.5  -25.31    0.00    0.28    -13086    51.0331   21.53    0.00
   2429  148.75   57.86  -12.95      9.02     15.28       0     1  23563.3  23373.5  -25.31    0.00    0.00    -13119    67.2785   18.70    0.00
   2430   97.89   53.79  -18.08     10.71     13.26       0     1  23563.3  23373.5  -25.31    0.00    0.01    -13105    77.0664   19.36    0.00
   2431   48.96  206.42  168.35     -3.26     -0.40       0     1  23563.3  23373.5  -25.31    0.00    6.75    -13089    53.9666   26.32    0.00
   2432  219.83  206.95   58.43      6.78      3.44       0     1  23563.3  23373.5  -25.31    0.00   73.42    -13109    52.4082   17.30    0.00
   2433  318.88   59.01    5.24      6.72      0.86       0     1  23563.3  23373.5  -25.31    0.00    1.37    -13175    68.8629   17.06    0.00
   2434  246.40   63.72   -8.38    -10.03      2.63       0     1  23563.3  23373.5  -25.31    0.00    0.03    -13180    58.6900   22.08    0.00
   2435  309.73  227.58  283.68    -54.88      4.81       0     1  23563.3  23373.5  -25.31    0.00    3.48    -13123    85.9856   11.43    0.00
   2436  212.75   66.95  352.72      0.78     -5.75       0     1  23563.3  23373.5  -25.31    0.00   22.75    -13108    62.4242   16.29    0.00
   2437  133.52   52.17    8.71     -2.77      6.93       0     1  23563.3  23373.5  -25.31    0.00   80.39    -13094    77.3885   16.05    0.00
   2438   48.76   62.88   10.72      9.49     14.30       0     1  23563.3  23373.5  -25.31    0.00   93.04    -13067    62.6977   20.07    0.00
   2439  206.72   71.00   -3.73    -17.12    -28.56       0     1  23563.3  23373.5  -25.31    0.00    0.03    -13191   100.0000   17.12    0.00
   2440  347.17  217.79  341.46     19.07      5.81       0     1  23563.3  23373.5  -25.31    0.00   99.99    -13326    99.4302   16.14    0.00
   2441   95.88   54.65   -3.83     14.19    -31.82       0     1  23563.3  23373.5  -25.31    0.00   63.57    -13152    90.7506   14.90    0.00
   2442  173.58  239.49  261.90     -5.94    -25.46       0     1  23563.3  23373.5  -25.31    0.00   53.32    -13100    96.0314   13.16    0.00
   2443  162.41   61.91  -12.67      1.50      1.35       0     1  23563.3  23373.5  -25.31    0.00    0.01    -13121    65.6713   22.42    0.00
   2444  148.99  278.91   24.52     -8.12     11.96       0     1  23563.3  23373.5  -25.31    0.00   18.45    -13133    87.4863   14.00    0.00
   2445  159.43   71.25   -6.13     -0.43    -17.39       0     1  23563.3  23373.5  -25.31    0.00    0.00    -13133   100.0000   16.56    0.00
   2446  -92.34  -59.52 -180.43     10.86      5.01       0     1  23563.3  23373.5  -25.31    0.00    0.26    -13097    84.6579   17.86    0.00
   2447  174.25   64.59    3.69      6.87    -28.18       0     1  23563.3  23373.5  -25.31    0.00    0.00    -13103    93.5866   20.09    0.00
   2448  192.79   61.56   16.52      0.51      3.06       0     1  23563.3  23373.5  -25.31    0.00    0.88    -13077   100.0000   16.99    0.00
   2449  130.92   55.42  -12.97     41.31     -7.55       0     1  23563.3  23373.5  -25.31    0.00    0.06    -13129   100.0000   15.04    0.00
   2450  323.84   58.85    8.03     42.54     -0.55       0     1  23563.3  23373.5  -25.31    0.00    0.46    -13102   100.0000   12.30    0.00
   2451  229.57   74.84  224.73     10.09     -2.75       0     1  23563.3  23373.5  -25.31    0.00    0.83    -13136    87.5324   15.85    0.00
   2452  228.69   94.11   96.93     -2.51      6.98       0     1  24044.5  23966.2  -14.34    0.00  100.00    -13098    64.9963   24.33    0.00
   2453    3.39   64.13   10.55     -7.41      1.86       0     1  24044.5  23966.2  -14.34    0.00    1.26    -13148    58.6773   24.42    0.00
   2454  247.09  201.55  190.84      6.45    -24.63       0     1  24044.5  23966.2  -14.34    0.00  100.00    -13174    38.0138   30.48    0.00
   2455    6.10  214.10   40.56    -14.78     10.57       0     1  24044.5  23966.2  -14.34    0.00  100.00    -13147    53.1923   24.41    0.00
   2456  343.06   55.28  344.46     13.64     -2.96       0     1  24044.5  23966.2  -14.34    0.00    0.00    -13236    65.0100   20.38    0.00
   2457  103.63   39.51    1.83      3.87    -13.62       0     1  24044.5  23966.2  -14.34    0.00    0.00    -13147    58.9740   17.85    0.00
   2458  153.48  238.27  289.31     14.00      8.79       0     1  24044.5  23966.2  -14.34    0.00  100.00    -13146    47.4814   24.08    0.00
   2459  140.84   50.00    3.17      8.53     -7.27       0     1  24044.5  23966.2  -14.34    0.00   17.34    -13117    60.8749   18.95    0.00
   2460  173.96   54.42   -6.77      9.73      2.06       0     1  24044.5  23966.2  -14.34    0.00    0.20    -13102    59.5256   21.63    0.00
   2461   76.32  290.55  167.00    -18.54      8.49       0     1  24044.5  23966.2  -14.34    0.00    6.82    -13123    61.7381   18.38    0.00
   2462  116.10  286.25  170.22     -2.24      1.21       0     1  24044.5  23966.2  -14.34    0.00   64.29    -13076    71.0864   22.11    0.00
   2463  191.87  209.76  103.60    -12.92    -20.99       0     1  24044.5  23966.2  -14.34    0.00   99.93    -13147    83.1714   21.27    0.00
   2464  354.37   72.28   -0.78     -3.99    -12.70       0     1  24044.5  23966.2  -14.34    0.00    0.02    -13068    53.1564   21.94    0.00
   2465  108.31   57.29    6.08      6.35     -5.38       0     1  24044.5  23966.2  -14.34    0.00    0.14    -13131    50.2816   24.18    0.00
   2466   63.73   51.30   19.78     -5.21    -13.64       0     1  24044.5  23966.2  -14.34    0.00    0.00    -13115    68.0552   16.83    0.00
   2467  224.14   58.87  349.22      2.25     -8.03       0     1  24044.5  23966.2  -14.34    0.00    0.02    -13116    51.6294   16.42    0.00
   2468   83.86   34.91  343.15      5.96      4.14       0     1  24044.5  23966.2  -14.34    0.00   25.19    -13084    87.5382   13.44    0.00
   2469  292.69   73.78  -17.90     -0.01      9.84       0     1  24044.5  23966.2  -14.34    0.00    0.00    -13100    56.7842   17.80    0.00
   2470   67.89   69.29   16.25    -16.59    -20.94       0     1  24044.5  23966.2  -14.34    0.00    0.04    -13147    68.5858   22.64    0.00
   2471  176.57   54.54  -20.33      0.22    -18.32       0     1  24044.5  23966.2  -14.34    0.00    0.00    -13144    61.0622   21.45    0.00
   2472  218.83   86.09  105.78    -11.65    -28.38       0     1  24044.5  23966.2  -14.34    0.00   99.95    -13094    62.1842   24.63    0.00
   2473  310.36  219.25  180.41    -12.90     -6.37       0     1  24044.5  23966.2  -14.34    0.00    0.16    -13224    74.0723   21.05    0.00
   2474  333.10   73.99   -4.62     -3.37     -2.30       0     1  24044.5  23966.2  -14.34    0.00    0.72    -13081    59.6809   20.76    0.00
   2475  312.40  261.75  301.94     -8.23      8.56       0     1  24044.5  23966.2  -14.34    0.00  100.00    -13184    56.1827   19.92    0.00
   2476  266.76   68.70  343.03      2.28      9.30       0     1  24044.5  23966.2  -14.34    0.00    0.33    -13073    58.0158   17.55    0.00
   2477   73.60   66.41   13.23      1.60     -0.26       0     1  24044.5  23966.2  -14.34    0.00    0.00    -13130    77.3554   22.55    0.00
   2478  268.32   68.11  -24.00     -3.27      6.63       0     1  24044.5  23966.2  -14.34    0.00   97.95    -13080    99.8375   18.14    0.00
   2479  216.95  270.24  298.15     -6.42    -14.60       0     1  24044.5  23966.2  -14.34    0.00  100.00    -13204    58.1134   25.72    0.00
   2480  165.67   63.17   -7.29     10.10    -23.37       0     1  24044.5  23966.2  -14.34    0.00    2.92    -13079    66.9274   18.37    0.00
   2481  224.03   57.15   19.63     -9.16     -6.13       0     1  24044.5  23966.2  -14.34    0.00   30.54    -13089    62.6489   21.12    0.00
   2482  141.61   54.84   11.63    -26.16     -7.28       0     1  24044.5  23966.2  -14.34    0.00   32.30    -13081    65.0338   23.09    0.00
   2483  203.25  263.19  280.13      4.60      0.73       0     1  24044.5  23966.2  -14.34    0.00    0.02    -13129    64.3414   19.34    0.00
   2484  159.95   58.10  350.62      7.67    -11.69       0     1  24044.5  23966.2  -14.34    0.00    2.48    -13077    64.0269   23.91    0.00
   2485   93.06  272.99   17.44      5.58      7.15       0     1  24044.5  23966.2  -14.34    0.00    0.07    -13144    71.6028   17.12    0.00
   2486  252.94   66.15  347.45    -13.40     -1.04       0     1  24044.5  23966.2  -14.34    0.00   94.24    -13106    82.4795   18.46    0.00
   2487  332.24   74.62  -11.49      6.87      3.49       0     1  24044.5  23966.2  -14.34    0.00   27.45    -13155    89.2161   21.03    0.00
   2488  118.54   37.86  175.80    -22.96     25.63       0     1  24044.5  23966.2  -14.34    0.00    0.79    -13083    79.6078   13.37    0.00
   2489  124.72   58.61   11.94     18.88     -9.72       0     1  24044.5  23966.2  -14.34    0.00    0.01    -13078    87.6469   20.98    0.00
   2490  351.48   79.73    0.56    -15.37    -11.08       0     1  24044.5  23966.2  -14.34    0.00    0.00    -13205    95.1208   19.65    0.00
   2491  147.43   82.11  214.67     13.04    -36.61       0     1  24044.5  23966.2  -14.34    0.00   99.93    -13147    93.6003   11.84    0.00
   2492  358.42   58.65  255.21     22.60      6.44       0     1  24044.5  23966.2  -14.34    0.00    0.78    -13065   100.0000   12.83    0.00
   2493  319.30  220.47   -4.64    -12.02     34.47       0     1  24044.5  23966.2  -14.34    0.00    0.00    -13112   100.0000   11.80    0.00
   2494   40.33  216.74   49.23      0.09      6.72       0     1  26296.1  26246.6   20.36    0.00    0.41    -13132    50.8186   20.42    0.00
   2495  108.84  255.05   98.95     19.59      2.54       0     1  26296.1  26246.6   20.36    0.00    0.00    -13124    69.3578   12.86    0.00
   2496   78.44   52.33  286.10     31.70    -11.13       0     1  26296.1  26246.6   20.36    0.00    1.46    -13163    68.0031   13.34    0.00
   2497  351.25   59.86  -17.83     -0.61     -3.42       0     1  26296.1  26246.6   20.36    0.00    0.00    -13126    47.3373   25.49    0.00
   2498  225.41  284.17  174.03     -1.05    -12.54       0     1  26296.1  26246.6   20.36    0.00    0.24    -13089    66.6768   21.98    0.00
   2499  269.65  237.78   11.47     29.81     11.37       0     1  26296.1  26246.6   20.36    0.00   99.08    -13239   100.0000   12.23    0.00
   2500   42.63  227.82  165.69      3.63     -9.79       0     1  26296.1  26246.6   20.36    0.00   37.83    -13122    61.5798   23.93    0.00
   2501  305.89  226.31  270.29      8.84     38.02       0     1  26296.1  26246.6   20.36    0.00   99.95    -13124    50.8103   19.13    0.00
   2502  357.88   45.60  -10.91     -5.94      4.32       0     1  26296.1  26246.6   20.36    0.00   99.95    -13124    50.2201   21.29    0.00
   2503  140.34  264.37  273.26     -9.16     17.11       0     1  26296.1  26246.6   20.36    0.00    0.01    -13118    63.6107   23.47    0.00
   2504  343.48   64.31  345.13      8.55     -1.98       0     1  26296.1  26246.6   20.36    0.00    0.05    -13117    69.7964   17.52    0.00
   2505   66.39  218.47  139.40    -19.81    -15.55       0     1  26296.1  26246.6   20.36    0.00    0.00    -13175    68.5709   19.96    0.00
   2506  284.03  259.01  287.64      8.35    -23.61       0     1  26296.1  26246.6   20.36    0.00   10.36    -13175    59.7906   19.29    0.00
   2507  122.80   26.51   22.55      8.38     -2.70       0     1  26296.1  26246.6   20.36    0.00    0.01    -13141   100.0000   14.63    0.00
   2508   37.64   68.09   -5.79    -11.42      9.03       0     1  26296.1  26246.6   20.36    0.00   99.27    -13106    67.9136   20.16    0.00
   2509  211.48  201.32 -191.83     -1.90     35.32       0     1  26296.1  26246.6   20.36    0.00  100.00    -13164    41.8186   21.28    0.00
   2510   17.13  262.13  302.30     -7.65    -22.01       0     1  26296.1  26246.6   20.36    0.00  100.00    -13138    52.3080   23.81    0.00
   2511  326.91  239.99  277.91      1.59    -32.06       0     1  26296.1  26246.6   20.36    0.00    1.39    -13127    73.9642   22.73    0.00
   2512   33.04   49.94  348.03     11.68     -8.07       0     1  26296.1  26246.6   20.36    0.00    0.00    -13145    72.7900   20.73    0.00
   2513   19.35   69.65   -7.73      1.93     -8.26       0     1  26296.1  26246.6   20.36    0.00    0.03    -13121    62.1210   19.41    0.00
   2514  182.09   41.41  171.67     24.94     16.39       0     1  26296.1  26246.6   20.36    0.00   32.22    -13086    55.7876   18.36    0.00
   2515   83.51   64.28   -3.34      4.32     -1.85       0     1  26296.1  26246.6   20.36    0.00    0.00    -13140    53.1613   21.59    0.00
   2516  155.14   70.99   -2.33    -16.54      5.15       0     1  26296.1  26246.6   20.36    0.00    0.00    -13221    76.2237   15.58    0.00
   2517   84.13   69.23   -3.72    -22.10    -11.67       0     1  26296.1  26246.6   20.36    0.00    0.04    -13188    59.7099   21.27    0.00
   2518  261.28   51.45  -21.88      3.45     -0.51       0     1  26296.1  26246.6   20.36    0.00    0.00    -13172    58.5539   19.39    0.00
   2519  115.74   89.65  111.13     -8.89      6.30       0     1  26296.1  26246.6   20.36    0.00    0.01    -13112    57.7212   18.26    0.00
   2520   65.10  254.13  285.45      4.32     -2.68       0     1  26296.1  26246.6   20.36    0.00  100.00    -13129    46.9548   26.48    0.00
   2521  149.95   58.13    1.12    -15.07     12.38       0     1  26296.1  26246.6   20.36    0.00    0.00    -13147    87.1136   21.93    0.00
   2522  259.69   60.65   -4.30      3.54      8.40       0     1  26296.1  26246.6   20.36    0.00   22.49    -13120    69.8790   24.96    0.00
   2523   12.75   72.66  346.82     -0.47     11.86       0     1  26296.1  26246.6   20.36    0.00    2.39    -13151    57.3128   21.56    0.00
   2524  173.04   54.81   -1.24      3.08      3.03       0     1  26296.1  26246.6   20.36    0.00    0.00    -13120    85.4726   23.56    0.00
   2525   45.96  277.92  182.65     10.89      5.25       0     1  26296.1  26246.6   20.36    0.00   18.26    -13152    65.1191   16.41    0.00
   2526  108.41   65.43   -0.60     13.05     -8.24       0     1  26296.1  26246.6   20.36    0.00    0.01    -13090    81.5180   19.31    0.00
   2527   34.08  219.42  169.22    -34.21      6.43       0     1  26296.1  26246.6   20.36    0.00   37.97    -13234    69.9401   19.57    0.00
   2528  209.09   62.56   -6.48    -18.66      2.92       0     1  26296.1  26246.6   20.36    0.00   44.86    -13140   100.0000   22.21    0.00
   2529  347.11   42.92  133.44     -9.45    -10.95       0     1  26296.1  26246.6   20.36    0.00    0.59    -13139    61.9020   16.76    0.00
   2530  213.43  236.02  276.03     16.43     30.87       0     1  26296.1  26246.6   20.36    0.00  100.00    -13136    65.9135   17.64    0.00
   2531   37.77   77.27  362.32     10.83    -15.28       0     1  26296.1  26246.6   20.36    0.00    2.15    -13096    77.2209   17.75    0.00
   2532   14.44   70.98   -6.87      0.74     -5.20       0     1  26296.1  26246.6   20.36    0.00    0.13    -13121   100.0000   16.23    0.00
   2533   87.01  228.34  276.78    -19.57     12.61       0     1  26296.1  26246.6   20.36    0.00  100.00    -13115    68.6106   23.61    0.00
   2534   85.97  217.78  174.61      9.88     35.02       0     1  26296.1  26246.6   20.36    0.00    0.04    -13136   100.0000   11.91    0.00
   2535  245.22   54.39  -12.55    -11.24     -3.22       0     1  26296.1  26246.6   20.36    0.00    0.00    -13123    74.0064   26.14    0.00
   2536   53.45   70.09  353.52    -22.54     -3.39       0     1  26296.1  26246.6   20.36    0.00    0.00    -13111   100.0000   15.22    0.00
   2537  156.20  104.62  106.67    -21.22    -31.43       0     1  26296.1  26246.6   20.36    0.00  100.00    -13106   100.0000   12.62    0.00
   2538  329.11   68.74   -9.96    -10.22     -0.34       0     1  26329.2  26162.5  -23.91    0.00    0.00    -13095    68.5572   17.02    0.00
   2539  320.07   59.21    2.86     -6.43     -7.57       0     1  26329.2  26162.5  -23.91    0.00    3.17    -13097    54.1478   17.21    0.00
   2540  315.75   64.84   -9.66      5.70      0.72       0     1  26329.2  26162.5  -23.91    0.00    9.96    -13132    55.3514   18.47    0.00
   2541  106.05   51.35  344.33     -7.31     -1.71       0     1  26329.2  26162.5  -23.91    0.00    0.00    -13090    55.7089   17.76    0.00
   2542  252.62   56.39  330.19     10.17      4.25       0     1  26329.2  26162.5  -23.91    0.00   98.74    -13150    91.5102   16.98    0.00
   2543  182.54  285.77  246.92    -24.58     18.81       0     1  26329.2  26162.5  -23.91    0.00    0.46    -13095    64.9423   14.71    0.00
   2544   81.78   45.55  353.71      1.86     -1.33       0     1  26329.2  26162.5  -23.91    0.00    6.40    -13111    46.2455   18.56    0.00
   2545   52.74   51.99   -1.08     -0.13     12.19       0     1  26329.2  26162.5  -23.91    0.00    0.02    -13116    53.0589   21.75    0.00
   2546  163.73  208.17   56.04      8.36     -3.29       0     1  26329.2  26162.5  -23.91    0.00  100.00    -13167    51.5965   25.55    0.00
   2547  116.13   67.70  -18.57      2.01      4.01       0     1  26329.2  26162.5  -23.91    0.00   97.37    -13081    69.7390   14.93    0.00
   2548  314.41  208.45   68.11     -4.23      2.94       0     1  26329.2  26162.5  -23.91    0.00  100.00    -13104    54.5376   25.01    0.00
   2549   91.86   65.29   18.83     -7.55     -1.61       0     1  26329.2  26162.5  -23.91    0.00    2.06    -13123    55.4643   17.89    0.00
   2550  160.56   41.08   -3.57     -1.84     -0.18       0     1  26329.2  26162.5  -23.91    0.00   90.77    -13142    51.0850   18.35    0.00
   2551  221.05   54.71   -0.49     -4.62      1.96       0     1  26329.2  26162.5  -23.91    0.00    1.44    -13091   100.0000   20.25    0.00
   2552  261.48   67.36   -3.58     -3.35      6.33       0     1  26329.2  26162.5  -23.91    0.00    0.06    -13092    89.1022   16.51    0.00
   2553   76.77   60.93    5.49     12.14     10.77       0     1  26329.2  26162.5  -23.91    0.00    0.00    -13111    72.5085   22.99    0.00
   2554  281.03   73.64   -7.46     13.48      2.60       0     1  26329.2  26162.5  -23.91    0.00    0.41    -13126    72.6235   17.34    0.00
   2555  142.43   58.76  -18.20     -7.84     -9.71       0     1  26329.2  26162.5  -23.91    0.00    0.00    -13117    63.6206   16.47    0.00
   2556  119.55   56.13    0.91     -5.72    -10.98       0     1  26329.2  26162.5  -23.91    0.00   95.03    -13131    72.1761   17.76    0.00
   2557   84.75  280.28  162.97     35.29     -7.26       0     1  26329.2  26162.5  -23.91    0.00   95.00    -13108    92.4750   15.16    0.00
   2558  175.59   66.88   -0.31     -2.54    -13.21       0     1  26329.2  26162.5  -23.91    0.00    0.27    -13093    74.3456   16.88    0.00
   2559  159.61  270.25  283.09      2.05    -15.35       0     1  26329.2  26162.5  -23.91    0.00    0.79    -13079    49.2921   17.19    0.00
   2560  335.74  212.44  168.92      3.49    -12.39       0     1  26329.2  26162.5  -23.91    0.00    2.83    -13127    95.5033   20.95    0.00
   2561  184.13  254.84  177.08    -16.54     -4.26       0     1  26329.2  26162.5  -23.91    0.00   98.80    -13068    64.6894   15.65    0.00
   2562   19.60  256.95  132.86    -10.90      0.07       0     1  26329.2  26162.5  -23.91    0.00   29.75    -13172    85.1623   15.42    0.00
   2563  246.62   79.16  347.95    -14.41    -12.26       0     1  26329.2  26162.5  -23.91    0.00   36.20    -13130    93.3260   18.02    0.00
   2564  169.37   67.46    8.17      1.33     -5.74       0     1  26329.2  26162.5  -23.91    0.00    0.00    -13089    96.7230   18.97    0.00
   2565   33.79   61.22   -4.62     -1.70      8.12       0     1  26329.2  26162.5  -23.91    0.00    2.03    -13113    84.2828   13.89    0.00
   2566  282.74  206.64  210.22      6.67     33.09       0     1  26329.2  26162.5  -23.91    0.00   77.02    -13187   100.0000   13.59    0.00
   2567  200.63   93.01  323.04     15.81     10.33       0     1  26329.2  26162.5  -23.91    0.00    0.12    -13097    67.2282   15.78    0.00
   2568  365.87   57.75    6.07      5.97     -4.84       0     1  26329.2  26162.5  -23.91    0.00    0.84    -13081   100.0000   20.02    0.00
   2569  131.78  228.31   70.24    -33.82    -16.96       0     1  26329.2  26162.5  -23.91    0.00    5.40    -13142   100.0000    9.45    0.00
   2570  118.60   59.53   -9.03      4.69     13.06       0     1  26329.2  26162.5  -23.91    0.00    0.23    -13120    77.0131   24.50    0.00
   2571  298.82   46.47  119.64    -11.64     32.09       0     1  26329.2  26162.5  -23.91    0.00   29.08    -13082    83.3170   17.14    0.00
   2572  121.08   42.63  327.07     21.96      3.26       0     1  26329.2  26162.5  -23.91    0.00    0.11    -13065    84.5383   13.63    0.00
   2573  272.47   37.17  314.65     -1.78     18.59       0     1  26329.2  26162.5  -23.91    0.00    1.46    -13096    88.3272   14.22    0.00
   2574   52.82   52.01  215.75     -9.74      4.20       0     1  26842.2  26665.1  -14.53    0.00   10.87    -13106    42.3270   16.44    0.00
   2575   15.44  256.25  276.04    -29.69    -18.21       0     1  26842.2  26665.1  -14.53    0.00  100.00    -13148    62.7336   23.59    0.00
   2576  242.13   57.24  346.08     -9.57      6.40       0     1  26842.2  26665.1  -14.53    0.00    0.00    -13082    75.7507   16.97    0.00
   2577  333.34   77.00  351.96      2.36    -11.42       0     1  26842.2  26665.1  -14.53    0.00    0.13    -13144    47.7975   18.72    0.00
   2578  197.49   54.06  338.22    -50.40    -21.43       0     1  26842.2  26665.1  -14.53    0.00    0.00    -13194    84.4811   16.51    0.00
   2579  322.36   59.36  -17.63     12.63      2.55       0     1  26842.2  26665.1  -14.53    0.00    0.11    -13166    81.5996   19.54    0.00
   2580   -9.16  221.54   57.22     -1.43      0.90       0     1  26842.2  26665.1  -14.53    0.00  100.00    -13182    59.0271   24.14    0.00
   2581  314.22  207.94  137.78     17.06     -3.39       0     1  26842.2  26665.1  -14.53    0.00  100.00    -13104    54.9251   26.04    0.00
   2582   73.55  205.44  132.07    -18.34      0.13       0     1  26842.2  26665.1  -14.53    0.00  100.00    -13173    61.0686   19.92    0.00
   2583   17.37   70.63    0.92      7.55      4.43       0     1  26842.2  26665.1  -14.53    0.00   27.41    -13095    48.1112   18.28    0.00
   2584  353.17   64.86   36.97    -14.74     19.17       0     1  26842.2  26665.1  -14.53    0.00    1.83    -13142    55.4129   23.29    0.00
   2585   64.70   62.95  371.66      7.92     -0.97       0     1  26842.2  26665.1  -14.53    0.00    5.78    -13070    50.9940   24.79    0.00
   2586  220.35  198.70   71.56     -5.26     -3.97       0     1  26842.2  26665.1  -14.53    0.00    0.00    -13226    68.7272   25.69    0.00
   2587  249.76   76.14    9.14    -12.66     -0.52       0     1  26842.2  26665.1  -14.53    0.00    1.60    -13116    55.7738   19.37    0.00
   2588   56.60   69.49  329.43     11.79     16.68       0     1  26842.2  26665.1  -14.53    0.00    7.43    -13187    71.5846   17.24    0.00
   2589  238.98   57.40  -19.49     -6.21    -12.68       0     1  26842.2  26665.1  -14.53    0.00    0.39    -13163    66.4011   19.93    0.00
   2590  359.99   88.78  -13.70     -7.78     18.09       0     1  26842.2  26665.1  -14.53    0.00   97.89    -13149    51.8162   16.72    0.00
   2591  312.32  217.97   61.57    -10.12    -11.89       0     1  26842.2  26665.1  -14.53    0.00  100.00    -13171    51.2182   25.44    0.00
   2592   54.84   73.32    3.45     -6.42      0.31       0     1  26842.2  26665.1  -14.53    0.00    0.00    -13129    68.0072   16.15    0.00
   2593   95.02   53.83  360.95     -6.62    -11.09       0     1  26842.2  26665.1  -14.53    0.00    0.01    -13103    82.9030   19.44    0.00
   2594  137.94  262.61  275.55     -2.58     -5.50       0     1  26842.2  26665.1  -14.53    0.00  100.00    -13102    43.5417   26.00    0.00
   2595   43.69   49.04    4.45     23.51     -1.71       0     1  26842.2  26665.1  -14.53    0.00    0.00    -13206    67.4762   19.05    0.00
   2596  281.23   60.48  342.72    -13.20      6.63       0     1  26842.2  26665.1  -14.53    0.00    0.00    -13115    55.6795   21.90    0.00
   2597  325.37   66.37   -4.50    -12.78      5.07       0     1  26842.2  26665.1  -14.53    0.00    0.00    -13203    73.2883   18.10    0.00
   2598  243.17  209.70  232.74     -0.44     20.37       0     1  26842.2  26665.1  -14.53    0.00    4.85    -13181    70.2692   15.01    0.00
   2599  107.00   64.41   12.06      1.84    -23.09       0     1  26842.2  26665.1  -14.53    0.00    4.88    -13123   100.0000   18.64    0.00
   2600  270.33  273.18  290.26      4.69      4.27       0     1  26842.2  26665.1  -14.53    0.00  100.00    -13187    56.2952   22.14    0.00
   2601  112.79   51.21    0.75      2.08    -18.38       0     1  26842.2  26665.1  -14.53    0.00    0.00    -13091    72.4329   19.22    0.00
   2602  223.55   54.66   -8.59    -10.75     13.48       0     1  26842.2  26665.1  -14.53    0.00   83.36    -13124    75.5351   16.47    0.00
   2603  176.55  287.88  176.32      7.80     -4.21       0     1  26842.2  26665.1  -14.53    0.00    0.00    -13132    52.7777   20.33    0.00
   2604  158.76  287.07  167.55     12.77     -9.45       0     1  26842.2  26665.1  -14.53    0.00   86.10    -13079    51.3188   22.59    0.00
   2605  157.66   55.87    0.23     -0.60    -26.67       0     1  26842.2  26665.1  -14.53    0.00    0.00    -13177    63.8655   24.50    0.00
   2606   50.38   69.33   16.81     -6.35     -1.96       0     1  26842.2  26665.1  -14.53    0.00    0.04    -13197    65.7701   20.21    0.00
   2607  266.08   62.25  -24.57      1.07     13.64       0     1  26842.2  26665.1  -14.53    0.00    1.73    -13084    71.1703   21.93    0.00
   2608  264.95  243.65  294.41     28.09     -2.81       0     1  26842.2  26665.1  -14.53    0.00  100.00    -13126    53.1960   25.75    0.00
   2609  167.11  287.19  172.48      4.97     33.11       0     1  26842.2  26665.1  -14.53    0.00    0.09    -13095    76.4011   19.93    0.00
   2610  286.80  296.55  178.68    -14.66      2.58       0     1  26842.2  26665.1  -14.53    0.00    0.00    -13154   100.0000   16.77    0.00
   2611  220.92   39.33  -16.31    -17.78    -15.21       0     1  26842.2  26665.1  -14.53    0.00    0.00    -13158   100.0000   17.17    0.00
   2612  154.57  239.28  319.97     -4.84     13.27       0     1  26842.2  26665.1  -14.53    0.00   99.68    -13177    82.3277   20.39    0.00
   2613  127.28   49.49   -6.34    -21.44     14.56       0     1  26842.2  26665.1  -14.53    0.00    0.00    -13131    89.7842   17.62    0.00
   2614   97.18  203.96   47.76     11.10     11.35       0     1  26842.2  26665.1  -14.53    0.00  100.00    -13161    78.8872   24.13    0.00
   2615   82.75  289.84  151.38    -15.53     11.79       0     1  26842.2  26665.1  -14.53    0.00    0.33    -13103    77.3691   17.94    0.00
   2616  189.86  295.32  172.88     -4.67     16.95       0     1  26842.2  26665.1  -14.53    0.00    0.00    -13186   100.0000   17.07    0.00
   2617   94.98  265.68  184.76    -22.76     -5.01       0     1  26842.2  26665.1  -14.53    0.00    0.04    -13157    75.8120   15.55    0.00
   2618  130.18   37.61   -3.27      7.35     28.78       0     1  26842.2  26665.1  -14.53    0.00    0.00    -13151    75.6008   15.77    0.00
   2619  141.82  267.53  108.75     18.57    -35.68       0     1  26842.2  26665.1  -14.53    0.00    0.42    -13095   100.0000    9.71    0.00
   2620  153.49  204.91   22.42     -8.82     30.65       0     1  26842.2  26665.1  -14.53    0.00   99.53    -13118   100.0000   14.86    0.00
   2621  233.85   55.23  344.55     -6.62    -11.23       0     1  28497.0  28372.7   -6.38    0.00    0.01    -13109    49.1604   19.65    0.00
   2622  337.02   63.08  -10.78     -2.16     32.49       0     1  28497.0  28372.7   -6.38    0.00    0.00    -13199    75.9662   14.17    0.00
   2623  354.36   65.51  -13.17      5.62      6.33       0     1  28497.0  28372.7   -6.38    0.00    0.00    -13171    56.8476   20.76    0.00
   2624  255.00   71.63    0.60     -9.81    -12.38       0     1  28497.0  28372.7   -6.38    0.00    0.00    -13132    51.2077   23.01    0.00
   2625  199.33  200.90   34.29     25.04      2.51       0     1  28497.0  28372.7   -6.38    0.00    0.04    -13111    55.5275   23.49    0.00
   2626  120.46   63.73   17.30     17.74     -0.52       0     1  28497.0  28372.7   -6.38    0.00   45.83    -13098    67.7704   20.66    0.00
   2627  218.06  209.74  110.17     30.03    -56.04       0     1  28497.0  28372.7   -6.38    0.00   59.12    -13086    73.0438    9.86    0.00
   2628  358.87   89.61   94.89     -6.23      2.20       0     1  28497.0  28372.7   -6.38    0.00    2.46    -13073    53.7111   23.13    0.00
   2629   22.28   66.13   -7.92      6.43      0.20       0     1  28497.0  28372.7   -6.38    0.00    0.00    -13130    48.2230   19.18    0.00
   2630   96.53   52.93    4.49    -13.01      2.67       0     1  28497.0  28372.7   -6.38    0.00    0.58    -13170    70.3866   16.74    0.00
   2631  325.43  250.29  287.92     -6.96      2.07       0     1  28497.0  28372.7   -6.38    0.00  100.00    -13158    57.0315   25.83    0.00
   2632   75.02   86.04  115.15     -2.72     -7.30       0     1  28497.0  28372.7   -6.38    0.00   84.30    -13137    50.7189   24.42    0.00
   2633  355.30   71.63  342.47      0.06     -4.68       0     1  28497.0  28372.7   -6.38    0.00   81.35    -13137    51.0921   22.82    0.00
   2634   18.70  217.43   65.19      2.61      4.78       0     1  28497.0  28372.7   -6.38    0.00  100.00    -13224    72.2789   22.61    0.00
   2635  160.27   47.11    1.73    -15.75     11.96       0     1  28497.0  28372.7   -6.38    0.00   99.90    -13134    69.3311   16.49    0.00
   2636  264.05  274.92  301.10     21.32     -0.64       0     1  28497.0  28372.7   -6.38    0.00  100.00    -13149    48.6691   25.48    0.00
   2637  292.96   63.52  350.33     -6.98    -13.25       0     1  28497.0  28372.7   -6.38    0.00    2.19    -13162    52.1519   19.98    0.00
   2638  340.73   62.59   -1.17     -2.37     11.57       0     1  28497.0  28372.7   -6.38    0.00    0.00    -13121    66.5124   23.39    0.00
   2639  306.16   62.44  345.74    -12.35     -2.95       0     1  28497.0  28372.7   -6.38    0.00    0.00    -13085    64.4525   19.27    0.00
   2640  254.22   59.28  344.31     -5.00     -4.43       0     1  28497.0  28372.7   -6.38    0.00    0.00    -13138    68.6634   18.83    0.00
   2641   30.28  256.00    8.04     22.24     19.57       0     1  28497.0  28372.7   -6.38    0.00    5.94    -13161    99.8241   13.50    0.00
   2642  109.07   64.78    3.02     30.32      8.19       0     1  28497.0  28372.7   -6.38    0.00    0.00    -13136   100.0000   18.00    0.00
   2643  157.60   53.67   -3.26    -16.06     -4.46       0     1  28497.0  28372.7   -6.38    0.00    0.09    -13211    52.9584   20.85    0.00
   2644  358.46   67.37   -5.64      7.39     -5.58       0     1  28497.0  28372.7   -6.38    0.00    0.03    -13140    52.4057   17.96    0.00
   2645  207.81   70.89   13.53    -15.93    -10.37       0     1  28497.0  28372.7   -6.38    0.00    0.12    -13135    73.0177   17.55    0.00
   2646   92.28   61.29  216.23     -0.23    -10.20       0     1  28497.0  28372.7   -6.38    0.00   28.85    -13109    63.0228   18.26    0.00
   2647   16.43   69.00  344.07      5.98     -4.37       0     1  28497.0  28372.7   -6.38    0.00    0.11    -13161    46.3508   21.69    0.00
   2648   25.58   74.53  -12.32      2.50     -1.73       0     1  28497.0  28372.7   -6.38    0.00   29.85    -13154    50.9735   22.20    0.00
   2649  127.34   30.34  179.55      3.87     21.35       0     1  28497.0  28372.7   -6.38    0.00  100.00    -13272    50.4009   22.46    0.00
   2650  302.99   73.85   16.83    -19.53    -10.49       0     1  28497.0  28372.7   -6.38    0.00    0.01    -13128    91.2250   16.42    0.00
   2651  246.80   57.80    3.59     -8.40    -10.70       0     1  28497.0  28372.7   -6.38    0.00    0.00    -13087    55.3096   17.78    0.00
   2652   89.29   73.81   10.14      5.51     -0.27       0     1  28497.0  28372.7   -6.38    0.00    0.86    -13130    59.7825   16.71    0.00
   2653  260.18  202.44   65.42     -2.40      0.10       0     1  28497.0  28372.7   -6.38    0.00  100.00    -13118    56.2943   26.73    0.00
   2654  277.64   91.59   18.73    -33.15    -12.81       0     1  28497.0  28372.7   -6.38    0.00   99.74    -13149    70.9588   15.25    0.00
   2655  338.29   41.42  354.95     -2.49      1.60       0     1  28497.0  28372.7   -6.38    0.00    0.01    -13149    59.8110   20.32    0.00
   2656   39.42  180.00 -151.33    -19.06    -10.11       0     1  28497.0  28372.7   -6.38    0.00    1.03    -13090    50.9291   13.55    0.00
   2657  312.30   69.97   -4.84     12.36     11.33       0     1  28497.0  28372.7   -6.38    0.00    0.00    -13138    95.0257   21.39    0.00
   2658   95.21   71.17   15.86     -7.93     -1.68       0     1  28497.0  28372.7   -6.38    0.00   99.76    -13121    63.2030   19.33    0.00
   2659  216.46   57.41  352.53    -10.42      4.87       0     1  28497.0  28372.7   -6.38    0.00    0.17    -13107    64.8275   21.36    0.00
   2660  258.50   56.89  305.79    -27.87     -4.89       0     1  28497.0  28372.7   -6.38    0.00    6.89    -13247    64.2885   14.48    0.00
   2661  147.68   55.14   -8.94      0.75     -8.64       0     1  28497.0  28372.7   -6.38    0.00    1.12    -13102    73.9698   21.30    0.00
   2662  217.41   56.79  -17.34     -9.09      0.02       0     1  28497.0  28372.7   -6.38    0.00    0.00    -13112    61.3262   21.56    0.00
   2663  135.18  237.79  105.68     35.52     -4.01       0     1  28497.0  28372.7   -6.38    0.00    4.94    -13144    63.5349   15.49    0.00
   2664  133.53   45.44   -6.95     17.63     -6.99       0     1  28497.0  28372.7   -6.38    0.00    0.00    -13145    58.1741   19.63    0.00
   2665  334.60   67.74   -1.51      2.11      2.51       0     1  28497.0  28372.7   -6.38    0.00   64.23    -13118    53.8780   16.45    0.00
   2666  116.59   59.68   -2.92     -8.94     -1.31       0     1  28497.0  28372.7   -6.38    0.00    0.12    -13103    91.0330   19.58    0.00
   2667   94.66  254.78  281.48     -7.64     17.12       0     1  28497.0  28372.7   -6.38    0.00   99.99    -13106   100.0000   22.78    0.00
   2668  341.27   66.05   16.65      1.52     -2.01       0     1  28497.0  28372.7   -6.38    0.00   97.63    -13266    84.8326   18.63    0.00
   2669  156.62   57.52   -5.33    -11.99     10.94       0     1  28497.0  28372.7   -6.38    0.00    0.00    -13140    57.3300   22.62    0.00
   2670  271.01  244.97  279.73     14.16    -21.89       0     1  28497.0  28372.7   -6.38    0.00   99.99    -13194    70.7358   17.31    0.00
   2671  252.48   66.63   -8.29    -15.16    -12.92       0     1  28497.0  28372.7   -6.38    0.00    0.29    -13111    67.6814   20.61    0.00
   2672  159.69   97.25  107.73     -0.43    -22.21       0     1  28497.0  28372.7   -6.38    0.00   83.06    -13144    49.0434   19.51    0.00
   2673  284.81   64.35    5.85    -11.44      5.60       0     1  28497.0  28372.7   -6.38    0.00   54.09    -13080    67.4044   17.79    0.00
   2674  105.20   59.84   11.67     -4.55     -8.93       0     1  28497.0  28372.7   -6.38    0.00    2.16    -13097    65.8768   20.22    0.00
   2675   66.42  285.16    5.93      1.08      8.34       0     1  28497.0  28372.7   -6.38    0.00   54.33    -13153    97.4074   12.90    0.00
   2676  354.78   50.09  337.32     13.83      7.03       0     1  28497.0  28372.7   -6.38    0.00    0.00    -13122    51.0835   18.93    0.00
   2677  106.65  114.62  301.01     39.99      3.87       0     1  28497.0  28372.7   -6.38    0.00   54.75    -13131    65.0460   11.87    0.00
   2678  232.59   63.46   16.26    -20.23    -27.43       0     1  28497.0  28372.7   -6.38    0.00    2.49    -13105    68.8071   14.64    0.00
   2679  202.59   53.00   -0.54    -12.49      6.75       0     1  28497.0  28372.7   -6.38    0.00    0.17    -13122    63.6366   20.60    0.00
   2680   67.72  181.11  147.78    -34.39      5.33       0     1  28497.0  28372.7   -6.38    0.00    4.38    -13114    77.8886   14.14    0.00
   2681  216.67   58.72  -14.14    -12.88     -2.92       0     1  28497.0  28372.7   -6.38    0.00    0.00    -13189    97.2016   16.82    0.00
   2682  236.68   60.78  346.45    -21.85      4.95       0     1  28497.0  28372.7   -6.38    0.00    0.00    -13146    80.5577   20.54    0.00
   2683  233.87   57.90  -15.67     -7.53    -14.78       0     1  28497.0  28372.7   -6.38    0.00    0.00    -13093    72.8971   23.34    0.00
   2684   66.28   15.41  273.83     28.05     24.45       0     1  28497.0  28372.7   -6.38    0.00   19.83    -13102    80.7061   13.05    0.00
   2685    7.01   55.21   -9.65    -17.69      5.99       0     1  28497.0  28372.7   -6.38    0.00    0.00    -13144    92.9095   20.43    0.00
   2686  267.58   57.08  -11.60    -26.75    -15.93       0     1  28497.0  28372.7   -6.38    0.00    0.00    -13127    77.4326   17.67    0.00
   2687   -3.07   32.81    5.66     -3.25    -10.18       0     1  28497.0  28372.7   -6.38    0.00    0.01    -13120    98.9707   12.17    0.00
   2688   19.79   51.56  342.62     -9.48    -31.31       0     1  28497.0  28372.7   -6.38    0.00    0.05    -13186    84.9359   19.87    0.00
   2689  316.91   65.10  342.10     -4.58     20.05       0     1  28497.0  28372.7   -6.38    0.00    0.00    -13165   100.0000   18.01    0.00
   2690  345.34  276.09   50.90     -3.31     34.26       0     1  28497.0  28372.7   -6.38    0.00    0.00    -13267   100.0000   12.58    0.00
   2691  262.17   60.09  -21.59     -8.05     -8.82       0     1  28533.6  28251.2  -35.30    0.00   44.27    -13141    69.3812   18.57    0.00
   2692   30.78   62.85    8.08     -3.28      0.33       0     1  28533.6  28251.2  -35.30    0.00    1.97    -13089    52.3426   20.16    0.00
   2693   25.76   57.11   -3.09     19.24      8.34       0     1  28533.6  28251.2  -35.30    0.00   90.67    -13168    63.8996   20.81    0.00
   2694   13.98   72.53   43.50    -13.60      7.02       0     1  28533.6  28251.2  -35.30    0.00   99.12    -13160    54.3394   15.45    0.00
   2695  118.72   44.59  -15.93    -29.87     -0.05       0     1  28533.6  28251.2  -35.30    0.00    0.64    -13104    61.7757   22.47    0.00
   2696  278.80  201.79  168.52     12.60      5.27       0     1  28533.6  28251.2  -35.30    0.00   99.98    -13137    40.8789   22.61    0.00
   2697  240.88   75.14   -6.29     -8.08     -4.27       0     1  28533.6  28251.2  -35.30    0.00   10.28    -13118    56.7740   18.23    0.00
   2698  260.27   63.53  349.05     -5.93     -6.39       0     1  28533.6  28251.2  -35.30    0.00    0.82    -13112    80.2350   16.25    0.00
   2699   78.42   54.33  -18.94     10.15      8.74       0     1  28533.6  28251.2  -35.30    0.00   99.98    -13126    60.6685   18.74    0.00
   2700  156.91   71.75  357.79      5.00      4.43       0     1  28533.6  28251.2  -35.30    0.00    0.00    -13117    60.7426   23.87    0.00
   2701  330.83   68.68   15.66    -23.18      5.32       0     1  28533.6  28251.2  -35.30    0.00    0.05    -13177    57.3364   15.78    0.00
   2702   66.32   54.83    0.82     -7.15     -4.56       0     1  28533.6  28251.2  -35.30    0.00    0.01    -13121    52.0894   24.92    0.00
   2703   60.88   58.32   10.27     12.67      2.44       0     1  28533.6  28251.2  -35.30    0.00    0.64    -13217    60.8779   15.68    0.00
   2704  223.31   56.64    1.61     -6.13    -19.33       0     1  28533.6  28251.2  -35.30    0.00    1.09    -13102    56.1344   18.56    0.00
   2705  157.90  223.48  208.43     26.79     15.77       0     1  28533.6  28251.2  -35.30    0.00    0.00    -13142   100.0000   14.99    0.00
   2706   64.71  257.98  171.05    -33.98    -11.08       0     1  28533.6  28251.2  -35.30    0.00    4.05    -13103    55.2997   13.57    0.00
   2707   86.96   74.20  104.08     -3.19      2.31       0     1  28533.6  28251.2  -35.30    0.00   99.99    -13115    64.1603   24.88    0.00
   2708  345.60  210.66   70.76      8.29     10.10       0     1  28533.6  28251.2  -35.30    0.00  100.00    -13196    66.2231   24.67    0.00
   2709   18.48   59.53   11.83     -3.94      6.31       0     1  28533.6  28251.2  -35.30    0.00    0.06    -13124    79.6584   22.07    0.00
   2710  267.06  253.15  273.45    -22.15     33.07       0     1  28533.6  28251.2  -35.30    0.00   11.91    -13102    97.8079   11.28    0.00
   2711  251.32   67.53   10.47      0.42      3.32       0     1  28533.6  28251.2  -35.30    0.00   98.56    -13082    65.7419   18.08    0.00
   2712  229.09   75.03  -11.55     -3.06    -18.06       0     1  28533.6  28251.2  -35.30    0.00    0.11    -13090    91.5075   16.06    0.00
   2713  246.73   57.17  -14.80     -7.02      1.09       0     1  28533.6  28251.2  -35.30    0.00    0.00    -13121    60.1934   20.26    0.00
   2714  337.30   62.15   35.79     -9.68      8.12       0     1  28533.6  28251.2  -35.30    0.00    1.61    -13087    62.6263   17.42    0.00
   2715  310.33  248.47  278.58    -12.48    -35.71       0     1  28533.6  28251.2  -35.30    0.00  100.00    -13121    51.0630   20.72    0.00
   2716  156.50  206.69   64.75     17.96      3.99       0     1  28533.6  28251.2  -35.30    0.00  100.00    -13196    70.4363   24.44    0.00
   2717  199.37   22.80   78.30    -19.47     -3.46       0     1  28533.6  28251.2  -35.30    0.00    4.08    -13131    71.7515   15.81    0.00
   2718  181.67   68.03  -14.31      2.15      3.50       0     1  28533.6  28251.2  -35.30    0.00    0.00    -13143    79.6611   18.25    0.00
   2719  218.25  248.96  283.33     30.54     -6.28       0     1  28533.6  28251.2  -35.30    0.00   97.05    -13163    56.5404   22.40    0.00
   2720  244.88   23.13  -10.94    -22.74    -14.04       0     1  28533.6  28251.2  -35.30    0.00   45.31    -13100    85.3965   15.62    0.00
   2721  178.30   70.19  312.24      4.98    -41.66       0     1  28533.6  28251.2  -35.30    0.00    0.00    -13102    90.1452   12.72    0.00
   2722  234.99  267.53  204.01    -38.34     -8.95       0     1  28533.6  28251.2  -35.30    0.00   99.99    -13153    93.6472   13.46    0.00
   2723  254.47   68.24  111.55     37.75    -18.10       0     1  28533.6  28251.2  -35.30    0.00    0.15    -13074    86.4289    8.98    0.00
   2724  330.98   42.38    6.61     21.69     21.78       0     1  28533.6  28251.2  -35.30    0.00    0.40    -13089    79.8613   15.44    0.00
   2725  287.42  243.87  207.19     15.35     -0.07       0     1  28533.6  28251.2  -35.30    0.00   47.53    -13085    71.8659   17.35    0.00
   2726   46.55   94.90  274.14     -0.62      8.32       0     1  28533.6  28251.2  -35.30    0.00    0.29    -13148    93.1216   14.88    0.00
   2727   78.71   49.86   65.42     -0.54      7.58       0     1  28960.5  28913.5  -45.43    0.00    0.00    -13135    46.7321   18.60    0.00
   2728  196.15  288.03  178.97     -7.87     13.96       0     1  28960.5  28913.5  -45.43    0.00    0.17    -13389    52.2268   22.96    0.00
   2729  330.07  211.47   83.88     -2.29      7.34       0     1  28960.5  28913.5  -45.43    0.00    0.00    -13139    44.9764   22.74    0.00
   2730  335.18  283.67  287.73     -0.44    -29.95       0     1  28960.5  28913.5  -45.43    0.00  100.00    -13122    50.4912   25.78    0.00
   2731   36.86  266.25  281.85    -20.34     -7.72       0     1  28960.5  28913.5  -45.43    0.00  100.00    -13257    72.5337   21.32    0.00
   2732  246.80   62.28  -13.28      0.67    -11.56       0     1  28960.5  28913.5  -45.43    0.00    0.02    -13100    52.4784   19.42    0.00
   2733   -0.02  218.81   68.74    -12.12      0.30       0     1  28960.5  28913.5  -45.43    0.00    0.17    -13197   100.0000   23.14    0.00
   2734   68.92 -156.08   77.79     14.06     -1.87       0     1  28960.5  28913.5  -45.43    0.00    2.73    -13164    68.0626   11.74    0.00
   2735  296.97  208.59   34.53      6.26    -14.54       0     1  28960.5  28913.5  -45.43    0.00   99.98    -13534    63.3834   18.68    0.00
   2736   77.13   45.38   -3.74      3.11    -20.13       0     1  28960.5  28913.5  -45.43    0.00    1.12    -13203    49.3401   22.41    0.00
   2737  261.53   89.59   83.17    -22.18    -16.36       0     1  28960.5  28913.5  -45.43    0.00   34.28    -13097    53.6610   20.47    0.00
   2738  113.44   58.98   11.69    -19.25      3.56       0     1  28960.5  28913.5  -45.43    0.00    0.01    -13122    64.2777   18.19    0.00
   2739  309.51   64.04  353.19    -11.83      7.88       0     1  28960.5  28913.5  -45.43    0.00  100.00    -13100    52.9756   23.19    0.00
   2740  308.39   55.34  349.90      2.18     19.29       0     1  28960.5  28913.5  -45.43    0.00    0.03    -13097    63.0077   22.57    0.00
   2741  258.89   68.64   13.80     -0.23      3.36       0     1  28960.5  28913.5  -45.43    0.00    0.18    -13116    60.2343   22.31    0.00
   2742  261.26   95.21  164.51      4.82     -1.45       0     1  28960.5  28913.5  -45.43    0.00    0.94    -13137    64.4218   16.01    0.00
   2743  234.93   52.86  -19.78      5.37     21.53       0     1  28960.5  28913.5  -45.43    0.00    7.45    -13130    76.3382   22.11    0.00
   2744   45.03  238.75  262.21    -13.48      5.99       0     1  28960.5  28913.5  -45.43    0.00  100.00    -13121    54.2344   22.13    0.00
   2745  116.44  284.96  177.90     -1.11     -4.69       0     1  28960.5  28913.5  -45.43    0.00    0.00    -13094    59.7216   21.61    0.00
   2746  163.05   44.11  350.48      1.02     -4.18       0     1  28960.5  28913.5  -45.43    0.00    0.00    -13154    66.9962   18.88    0.00
   2747  113.27  287.45  176.78    -10.60     -0.32       0     1  28960.5  28913.5  -45.43    0.00    1.23    -13195    53.7454   23.84    0.00
   2748   13.84   68.98    0.38      8.36      7.74       0     1  28960.5  28913.5  -45.43    0.00    0.01    -13236    58.8678   20.93    0.00
   2749   47.38  207.46   77.19      5.17     -5.61       0     1  28960.5  28913.5  -45.43    0.00  100.00    -13111    54.5308   23.64    0.00
   2750   91.68  249.28  278.72      5.75     13.64       0     1  28960.5  28913.5  -45.43    0.00  100.00    -13143    49.7479   25.18    0.00
   2751  145.23   55.21   -7.43     -4.29    -12.15       0     1  28960.5  28913.5  -45.43    0.00    0.01    -13154    62.7454   19.60    0.00
   2752  321.97   58.65  -13.15     -7.79      5.71       0     1  28960.5  28913.5  -45.43    0.00    3.73    -13110    51.8555   20.10    0.00
   2753  138.69  105.78  110.49     -6.31    -17.94       0     1  28960.5  28913.5  -45.43    0.00  100.00    -13154    50.5349   22.41    0.00
   2754  211.55   47.32  351.49      0.24    -11.33       0     1  28960.5  28913.5  -45.43    0.00    0.03    -13124    59.9506   17.42    0.00
   2755  306.26   70.52   11.64    -20.00     12.34       0     1  28960.5  28913.5  -45.43    0.00    0.00    -13126    63.5596   17.47    0.00
   2756    0.84   54.63    3.34      1.49      2.40       0     1  28960.5  28913.5  -45.43    0.00    0.00    -13236    84.1854   20.89    0.00
   2757  322.04   71.91  -18.66      0.38      5.01       0     1  28960.5  28913.5  -45.43    0.00    0.01    -13116    95.7534   18.75    0.00
[truncated: 15,468,842 more chars]
