# Supplementary material for: Visualization of two architectures in class-II CAP-dependent transcription activation
Source: PLoS Biol. 2020 Apr 20;18(4):e3000706. doi: 10.1371/journal.pbio.3000706 (PMC7192510; doi:10.1371/journal.pbio.3000706)
Supplement: S6 Data — (ZIP) [file pbio.3000706.s020.zip]

Archive with 6 entries (6 files):
- S10A_Half-map_Plots6PB4map.csv
- S10A_Half-map_ResEM6PB4mapOutglobalFSC.csv
- S10B_model-to-map_histogram_raw.csv
- S10B_model-to-map_Plots6PB4modeltomap2.csv
- S10B_model-to-map_ResEM6PB4modeltomap2OutglobalFSC.csv
- S10A_Half-map_histogram_raw.csv
