# Supplementary material for: Visualization of two architectures in class-II CAP-dependent transcription activation
Source: PLoS Biol. 2020 Apr 20;18(4):e3000706. doi: 10.1371/journal.pbio.3000706 (PMC7192510; doi:10.1371/journal.pbio.3000706)
Supplement: S6 Data — (ZIP) [file pbio.3000706.s020.zip › S10A_Half-map_Plots6PB4map.csv]

1.00E+00	1.00E+00	1.00E+00	1.00E+00	1.00E+00
1.00E+00	1.00E+00	1.00E+00	1.00E+00	1.00E+00
1.00E+00	1.00E+00	1.00E+00	1.00E+00	1.00E+00
1.00E+00	1.00E+00	9.99E-01	9.99E-01	1.00E+00
1.00E+00	1.00E+00	1.00E+00	9.99E-01	1.00E+00
9.99E-01	9.99E-01	1.00E+00	1.00E+00	1.00E+00
1.00E+00	9.98E-01	9.99E-01	9.97E-01	9.99E-01
1.00E+00	9.99E-01	1.00E+00	9.98E-01	9.99E-01
9.99E-01	9.99E-01	1.00E+00	9.97E-01	9.99E-01
9.99E-01	9.99E-01	1.00E+00	9.94E-01	9.99E-01
9.99E-01	9.99E-01	9.99E-01	9.92E-01	9.99E-01
9.97E-01	9.99E-01	9.99E-01	9.92E-01	9.99E-01
9.98E-01	9.99E-01	9.98E-01	9.89E-01	9.98E-01
9.98E-01	9.99E-01	9.98E-01	9.94E-01	9.98E-01
9.97E-01	9.98E-01	9.99E-01	9.91E-01	9.97E-01
9.96E-01	9.97E-01	9.98E-01	9.87E-01	9.96E-01
9.94E-01	9.94E-01	9.97E-01	9.80E-01	9.94E-01
9.94E-01	9.94E-01	9.96E-01	9.67E-01	9.92E-01
9.95E-01	9.91E-01	9.93E-01	9.66E-01	9.90E-01
9.91E-01	9.88E-01	9.88E-01	9.63E-01	9.88E-01
9.87E-01	9.88E-01	9.86E-01	9.49E-01	9.86E-01
9.86E-01	9.90E-01	9.84E-01	9.50E-01	9.84E-01
9.89E-01	9.90E-01	9.77E-01	9.46E-01	9.83E-01
9.92E-01	9.89E-01	9.85E-01	9.51E-01	9.84E-01
9.90E-01	9.86E-01	9.85E-01	9.47E-01	9.83E-01
9.82E-01	9.85E-01	9.77E-01	9.43E-01	9.82E-01
9.72E-01	9.85E-01	9.79E-01	9.47E-01	9.81E-01
9.75E-01	9.87E-01	9.80E-01	9.49E-01	9.81E-01
9.75E-01	9.86E-01	9.76E-01	9.49E-01	9.82E-01
9.77E-01	9.86E-01	9.71E-01	9.44E-01	9.82E-01
9.79E-01	9.87E-01	9.74E-01	9.45E-01	9.82E-01
9.78E-01	9.86E-01	9.69E-01	9.44E-01	9.80E-01
9.78E-01	9.81E-01	9.66E-01	9.33E-01	9.77E-01
9.74E-01	9.74E-01	9.61E-01	9.21E-01	9.72E-01
9.66E-01	9.66E-01	9.46E-01	8.93E-01	9.61E-01
9.55E-01	9.51E-01	9.15E-01	8.54E-01	9.42E-01
9.39E-01	9.23E-01	8.39E-01	7.87E-01	9.09E-01
9.21E-01	8.87E-01	7.79E-01	7.31E-01	8.78E-01
9.11E-01	8.67E-01	8.22E-01	7.03E-01	8.60E-01
8.88E-01	8.51E-01	7.99E-01	6.79E-01	8.41E-01
8.32E-01	8.09E-01	7.39E-01	6.42E-01	8.01E-01
7.94E-01	7.53E-01	7.02E-01	5.88E-01	7.59E-01
7.99E-01	7.10E-01	7.01E-01	5.38E-01	7.22E-01
7.63E-01	6.90E-01	6.80E-01	5.15E-01	6.82E-01
6.74E-01	6.67E-01	6.22E-01	4.77E-01	6.41E-01
6.36E-01	6.54E-01	5.44E-01	4.51E-01	6.03E-01
6.20E-01	6.41E-01	4.65E-01	3.98E-01	5.59E-01
5.92E-01	5.91E-01	4.33E-01	3.55E-01	5.21E-01
5.61E-01	4.97E-01	4.26E-01	3.40E-01	4.87E-01
5.49E-01	4.12E-01	3.89E-01	3.30E-01	4.54E-01
5.42E-01	3.66E-01	3.09E-01	3.00E-01	4.08E-01
5.04E-01	4.09E-01	2.03E-01	2.80E-01	3.78E-01
4.32E-01	4.54E-01	2.18E-01	2.78E-01	3.80E-01
4.05E-01	4.08E-01	3.24E-01	2.82E-01	3.76E-01
3.94E-01	3.75E-01	3.75E-01	2.69E-01	3.53E-01
3.35E-01	3.44E-01	4.00E-01	2.53E-01	3.37E-01
2.68E-01	3.33E-01	3.70E-01	2.45E-01	3.23E-01
2.39E-01	3.33E-01	2.90E-01	2.20E-01	3.01E-01
2.93E-01	3.10E-01	2.65E-01	2.20E-01	2.95E-01
3.32E-01	2.59E-01	2.33E-01	2.09E-01	2.79E-01
3.44E-01	2.32E-01	1.71E-01	1.87E-01	2.59E-01
3.27E-01	2.27E-01	1.24E-01	1.75E-01	2.50E-01
2.81E-01	2.33E-01	1.47E-01	1.74E-01	2.43E-01
1.99E-01	2.49E-01	2.31E-01	1.73E-01	2.36E-01
1.60E-01	2.26E-01	2.77E-01	1.71E-01	2.29E-01
1.45E-01	1.47E-01	2.91E-01	1.51E-01	2.10E-01
1.89E-01	9.82E-02	2.76E-01	1.48E-01	2.07E-01
2.09E-01	1.10E-01	2.35E-01	1.45E-01	2.06E-01
1.68E-01	1.29E-01	2.10E-01	1.26E-01	1.83E-01
1.43E-01	1.65E-01	2.41E-01	1.30E-01	1.80E-01
1.64E-01	2.18E-01	2.79E-01	1.34E-01	1.90E-01
2.20E-01	2.23E-01	2.83E-01	1.45E-01	2.00E-01
2.58E-01	1.89E-01	2.61E-01	1.34E-01	1.86E-01
2.22E-01	1.95E-01	1.82E-01	1.05E-01	1.47E-01
2.12E-01	1.79E-01	6.62E-02	8.15E-02	1.12E-01
2.45E-01	1.20E-01	4.56E-02	7.79E-02	1.02E-01
2.56E-01	9.14E-02	1.05E-01	7.95E-02	9.88E-02
2.18E-01	1.08E-01	1.22E-01	6.87E-02	8.57E-02
0.00E+00	0.00E+00	0.00E+00	5.04E-02	6.82E-02
0.00E+00	0.00E+00	0.00E+00	3.82E-02	4.96E-02
0.00E+00	0.00E+00	0.00E+00	2.96E-02	3.91E-02
0.00E+00	0.00E+00	0.00E+00	3.01E-02	4.29E-02
0.00E+00	0.00E+00	0.00E+00	2.70E-02	3.93E-02
0.00E+00	0.00E+00	0.00E+00	2.26E-02	3.27E-02
0.00E+00	0.00E+00	0.00E+00	1.96E-02	2.56E-02
0.00E+00	0.00E+00	0.00E+00	1.26E-02	2.65E-02
0.00E+00	0.00E+00	0.00E+00	1.42E-02	2.69E-02
0.00E+00	0.00E+00	0.00E+00	1.82E-02	3.16E-02
0.00E+00	0.00E+00	0.00E+00	1.96E-02	3.38E-02
0.00E+00	0.00E+00	0.00E+00	2.08E-02	2.55E-02
0.00E+00	0.00E+00	0.00E+00	2.12E-02	2.29E-02
0.00E+00	0.00E+00	0.00E+00	1.35E-02	1.18E-02
0.00E+00	0.00E+00	0.00E+00	1.26E-02	1.47E-02
0.00E+00	0.00E+00	0.00E+00	1.85E-02	2.17E-02
0.00E+00	0.00E+00	0.00E+00	1.85E-02	2.10E-02
0.00E+00	0.00E+00	0.00E+00	2.54E-03	9.97E-03
0.00E+00	0.00E+00	0.00E+00	5.43E-03	7.33E-03
0.00E+00	0.00E+00	0.00E+00	6.53E-03	1.01E-02
0.00E+00	0.00E+00	0.00E+00	2.64E-03	1.22E-02
0.00E+00	0.00E+00	0.00E+00	8.94E-04	1.86E-03
0.00E+00	0.00E+00	0.00E+00	-3.74E-03	-3.24E-03
0.00E+00	0.00E+00	0.00E+00	-8.73E-03	-4.30E-03
0.00E+00	0.00E+00	0.00E+00	-9.69E-03	-2.60E-03
0.00E+00	0.00E+00	0.00E+00	-7.48E-04	7.24E-04
0.00E+00	0.00E+00	0.00E+00	-5.61E-03	-4.07E-03
0.00E+00	0.00E+00	0.00E+00	-1.09E-02	-6.99E-03
0.00E+00	0.00E+00	0.00E+00	6.80E-03	8.69E-03
0.00E+00	0.00E+00	0.00E+00	1.60E-02	1.67E-02
0.00E+00	0.00E+00	0.00E+00	9.51E-03	5.91E-03
0.00E+00	0.00E+00	0.00E+00	4.55E-03	3.35E-03
0.00E+00	0.00E+00	0.00E+00	3.46E-03	4.60E-03
0.00E+00	0.00E+00	0.00E+00	1.10E-02	1.16E-02
0.00E+00	0.00E+00	0.00E+00	1.80E-02	1.91E-02
0.00E+00	0.00E+00	0.00E+00	1.28E-02	1.38E-02
0.00E+00	0.00E+00	0.00E+00	1.29E-03	1.68E-03
0.00E+00	0.00E+00	0.00E+00	6.01E-03	3.64E-04
0.00E+00	0.00E+00	0.00E+00	8.50E-03	3.76E-03
0.00E+00	0.00E+00	0.00E+00	2.64E-03	-1.56E-03
0.00E+00	0.00E+00	0.00E+00	-7.81E-03	-9.58E-03
0.00E+00	0.00E+00	0.00E+00	-1.05E-02	-1.43E-02
0.00E+00	0.00E+00	0.00E+00	-2.86E-03	-5.82E-03
0.00E+00	0.00E+00	0.00E+00	1.40E-03	-1.69E-03
0.00E+00	0.00E+00	0.00E+00	-2.89E-03	-9.07E-03
0.00E+00	0.00E+00	0.00E+00	-9.25E-03	-1.90E-02
0.00E+00	0.00E+00	0.00E+00	-1.29E-02	-1.52E-02
0.00E+00	0.00E+00	0.00E+00	-6.09E-03	-7.86E-03
0.00E+00	0.00E+00	0.00E+00	-2.77E-03	-3.48E-03
0.00E+00	0.00E+00	0.00E+00	1.63E-03	1.51E-03
0.00E+00	0.00E+00	0.00E+00	-5.40E-04	-4.80E-03
0.00E+00	0.00E+00	0.00E+00	-1.97E-03	-3.11E-03
0.00E+00	0.00E+00	0.00E+00	5.11E-03	3.78E-03
0.00E+00	0.00E+00	0.00E+00	9.56E-03	9.34E-03
0.00E+00	0.00E+00	0.00E+00	9.97E-03	9.53E-03
0.00E+00	0.00E+00	0.00E+00	5.25E-03	8.96E-03
0.00E+00	0.00E+00	0.00E+00	1.13E-03	6.80E-03
0.00E+00	0.00E+00	0.00E+00	2.93E-03	7.17E-03
0.00E+00	0.00E+00	0.00E+00	-3.10E-03	-5.04E-04
0.00E+00	0.00E+00	0.00E+00	-2.29E-03	-2.06E-03
0.00E+00	0.00E+00	0.00E+00	4.06E-03	2.26E-03
0.00E+00	0.00E+00	0.00E+00	2.49E-03	3.44E-03
0.00E+00	0.00E+00	0.00E+00	-3.67E-03	-6.88E-04
0.00E+00	0.00E+00	0.00E+00	-9.78E-04	-2.77E-03
0.00E+00	0.00E+00	0.00E+00	-1.61E-03	-8.57E-04
0.00E+00	0.00E+00	0.00E+00	-1.22E-03	-3.98E-04
0.00E+00	0.00E+00	0.00E+00	1.13E-03	-1.72E-03
0.00E+00	0.00E+00	0.00E+00	1.52E-03	-1.29E-03
0.00E+00	0.00E+00	0.00E+00	1.94E-03	2.11E-03
0.00E+00	0.00E+00	0.00E+00	6.19E-03	7.06E-03
0.00E+00	0.00E+00	0.00E+00	8.94E-04	3.04E-03
0.00E+00	0.00E+00	0.00E+00	-2.14E-03	-3.12E-03
0.00E+00	0.00E+00	0.00E+00	-7.43E-03	-3.77E-03
0.00E+00	0.00E+00	0.00E+00	-4.37E-03	-2.58E-03
0.00E+00	0.00E+00	0.00E+00	-4.02E-03	-3.49E-03
0.00E+00	0.00E+00	0.00E+00	-2.43E-03	-3.33E-03
0.00E+00	0.00E+00	0.00E+00	-7.63E-03	-6.40E-03
0.00E+00	0.00E+00	0.00E+00	-8.73E-03	-7.24E-03
0.00E+00	0.00E+00	0.00E+00	-3.34E-03	-4.97E-03
0.00E+00	0.00E+00	0.00E+00	-3.03E-03	-2.51E-03
0.00E+00	0.00E+00	0.00E+00	-3.70E-03	-6.67E-03
0.00E+00	0.00E+00	0.00E+00	-1.08E-02	-1.27E-02
0.00E+00	0.00E+00	0.00E+00	-1.10E-02	-1.66E-02
0.00E+00	0.00E+00	0.00E+00	-1.30E-02	-1.87E-02
0.00E+00	0.00E+00	0.00E+00	-1.11E-02	-1.40E-02
0.00E+00	0.00E+00	0.00E+00	-6.75E-03	-9.89E-03
0.00E+00	0.00E+00	0.00E+00	-7.33E-03	-7.08E-03
0.00E+00	0.00E+00	0.00E+00	-2.03E-03	-1.04E-03
0.00E+00	0.00E+00	0.00E+00	4.22E-04	3.24E-03
0.00E+00	0.00E+00	0.00E+00	7.92E-04	6.25E-03
0.00E+00	0.00E+00	0.00E+00	-1.77E-04	2.84E-03
0.00E+00	0.00E+00	0.00E+00	-2.71E-03	4.22E-05
0.00E+00	0.00E+00	0.00E+00	-6.64E-04	3.68E-03
0.00E+00	0.00E+00	0.00E+00	-1.86E-03	5.87E-04
0.00E+00	0.00E+00	0.00E+00	1.25E-03	-1.29E-03
0.00E+00	0.00E+00	0.00E+00	4.10E-03	1.70E-03
0.00E+00	0.00E+00	0.00E+00	1.17E-02	1.08E-02
0.00E+00	0.00E+00	0.00E+00	1.01E-02	1.21E-02
0.00E+00	0.00E+00	0.00E+00	2.43E-03	6.53E-03
0.00E+00	0.00E+00	0.00E+00	-4.01E-03	-8.17E-04
0.00E+00	0.00E+00	0.00E+00	-4.03E-03	-1.34E-03
0.00E+00	0.00E+00	0.00E+00	1.03E-03	1.42E-03
0.00E+00	0.00E+00	0.00E+00	7.18E-04	7.80E-04
0.00E+00	0.00E+00	0.00E+00	-5.84E-03	-5.78E-03
0.00E+00	0.00E+00	0.00E+00	-5.32E-03	-8.03E-03
0.00E+00	0.00E+00	0.00E+00	-4.04E-03	-4.61E-03
0.00E+00	0.00E+00	0.00E+00	-6.38E-04	-2.32E-03
0.00E+00	0.00E+00	0.00E+00	-6.30E-05	-3.12E-03
0.00E+00	0.00E+00	0.00E+00	-1.85E-03	-4.20E-03
0.00E+00	0.00E+00	0.00E+00	-2.92E-03	-3.59E-03
0.00E+00	0.00E+00	0.00E+00	2.12E-03	-1.25E-03
0.00E+00	0.00E+00	0.00E+00	5.58E-03	3.66E-04
0.00E+00	0.00E+00	0.00E+00	3.30E-03	-7.07E-05
0.00E+00	0.00E+00	0.00E+00	3.82E-03	-1.18E-03
