# Supplementary material for: Visualization of two architectures in class-II CAP-dependent transcription activation
Source: PLoS Biol. 2020 Apr 20;18(4):e3000706. doi: 10.1371/journal.pbio.3000706 (PMC7192510; doi:10.1371/journal.pbio.3000706)
Supplement: S6 Data — (ZIP) [file pbio.3000706.s020.zip › S10A_Half-map_ResEM6PB4mapOutglobalFSC.csv]

0.0	0.0	1.0000000000000002
0.0026041666666666665	0.0028935185185185184	0.9999958435167959
0.005208333333333333	0.005787037037037037	0.9999816658617887
0.0078125	0.008680555555555556	0.9999075429304914
0.010416666666666666	0.011574074074074073	0.9998437895349988
0.013020833333333334	0.014467592592592593	0.999709715015537
0.015625	0.017361111111111112	0.9994197540081445
0.018229166666666668	0.02025462962962963	0.9993134422298237
0.020833333333333332	0.023148148148148147	0.9992160308724307
0.0234375	0.026041666666666664	0.999079567784669
0.026041666666666668	0.028935185185185185	0.9989386273619106
0.028645833333333332	0.0318287037037037	0.9985241246539162
0.03125	0.034722222222222224	0.9981306062785001
0.033854166666666664	0.037615740740740734	0.9979581851297106
0.036458333333333336	0.04050925925925926	0.9973683977922136
0.0390625	0.043402777777777776	0.9960790921475366
0.041666666666666664	0.046296296296296294	0.9942251852068119
0.044270833333333336	0.04918981481481482	0.9922698513400167
0.046875	0.05208333333333333	0.9902096882222243
0.049479166666666664	0.054976851851851846	0.9880612051100469
0.052083333333333336	0.05787037037037037	0.986024939874319
0.0546875	0.06076388888888889	0.9839328162852233
0.057291666666666664	0.0636574074074074	0.9833281443944685
0.059895833333333336	0.06655092592592593	0.9835924296378297
0.0625	0.06944444444444445	0.9830432595862636
0.06510416666666667	0.07233796296296297	0.9815226760906649
0.06770833333333333	0.07523148148148147	0.9810811511521649
0.0703125	0.078125	0.9807720763489413
0.07291666666666667	0.08101851851851852	0.9819607763211083
0.07552083333333333	0.08391203703703703	0.9821093684878341
0.078125	0.08680555555555555	0.9815059762014894
0.08072916666666667	0.08969907407407408	0.9797811294529852
0.08333333333333333	0.09259259259259259	0.9772625223099018
0.0859375	0.0954861111111111	0.9715144911409381
0.08854166666666667	0.09837962962962964	0.9609828230837665
0.09114583333333333	0.10127314814814814	0.9420919667109937
0.09375	0.10416666666666666	0.908987851161944
0.09635416666666667	0.10706018518518519	0.8775307999274088
0.09895833333333333	0.10995370370370369	0.8600785560246309
0.1015625	0.11284722222222222	0.8407470958623313
0.10416666666666667	0.11574074074074074	0.8014608218202
0.10677083333333333	0.11863425925925924	0.758621681522718
0.109375	0.12152777777777778	0.7221859036510252
0.11197916666666667	0.1244212962962963	0.6819250351615669
0.11458333333333333	0.1273148148148148	0.6409998328283513
0.1171875	0.13020833333333334	0.6034592411506516
0.11979166666666667	0.13310185185185186	0.558746187062557
0.12239583333333333	0.13599537037037035	0.5211705484450653
0.125	0.1388888888888889	0.4867406581132453
0.12760416666666666	0.14178240740740738	0.45370388691542235
0.13020833333333334	0.14467592592592593	0.4077310107556701
0.1328125	0.14756944444444445	0.37843620781404835
0.13541666666666666	0.15046296296296294	0.3800115381531274
0.13802083333333334	0.15335648148148148	0.3757607264230097
0.140625	0.15625	0.35267601811274
0.14322916666666666	0.15914351851851852	0.33697267921072954
0.14583333333333334	0.16203703703703703	0.32265169298655144
0.1484375	0.16493055555555555	0.3007568851870689
0.15104166666666666	0.16782407407407407	0.29500185831543746
0.15364583333333334	0.1707175925925926	0.2785688942729742
0.15625	0.1736111111111111	0.25921395312166295
0.15885416666666666	0.17650462962962962	0.24995740523566556
0.16145833333333334	0.17939814814814817	0.24291433435538295
0.1640625	0.18229166666666666	0.2364890717406477
0.16666666666666666	0.18518518518518517	0.2286993459579903
0.16927083333333334	0.18807870370370372	0.20995955932293492
0.171875	0.1909722222222222	0.20744371101385242
0.17447916666666666	0.19386574074074073	0.20618412696035457
0.17708333333333334	0.19675925925925927	0.1833085977544045
0.1796875	0.19965277777777776	0.1798008078737959
0.18229166666666666	0.20254629629629628	0.1898387338448372
0.18489583333333334	0.20543981481481483	0.1996598984207623
0.1875	0.20833333333333331	0.18604166870477226
0.19010416666666666	0.21122685185185183	0.14735018615510348
0.19270833333333334	0.21412037037037038	0.11217194845921906
0.1953125	0.2170138888888889	0.10154681462925577
0.19791666666666666	0.21990740740740738	0.09876403184367559
0.20052083333333334	0.22280092592592593	0.08569376076168674
0.203125	0.22569444444444445	0.0682237545312309
0.20572916666666666	0.22858796296296294	0.04961383883800898
0.20833333333333334	0.23148148148148148	0.039127698410338495
0.2109375	0.234375	0.04286708128651551
0.21354166666666666	0.2372685185185185	0.039263816378371945
0.21614583333333334	0.24016203703703703	0.03269553100255619
0.21875	0.24305555555555555	0.025578056697423524
0.22135416666666666	0.24594907407407407	0.026452692947663135
0.22395833333333334	0.2488425925925926	0.026868451718148372
0.2265625	0.2517361111111111	0.03162303812427589
0.22916666666666666	0.2546296296296296	0.03375320571750827
0.23177083333333334	0.25752314814814814	0.025534103669999534
0.234375	0.2604166666666667	0.02292145032806924
0.23697916666666666	0.2633101851851852	0.01178680871909248
0.23958333333333334	0.2662037037037037	0.014707317475665452
0.2421875	0.2690972222222222	0.021652356885646384
0.24479166666666666	0.2719907407407407	0.021008150961452875
0.24739583333333334	0.27488425925925924	0.009974103900908079
0.25	0.2777777777777778	0.007328173895396498
0.2526041666666667	0.28067129629629634	0.010116691458272327
0.2552083333333333	0.28356481481481477	0.012181423449122509
0.2578125	0.2864583333333333	0.0018593145675026947
0.2604166666666667	0.28935185185185186	-0.003239802800350485
0.2630208333333333	0.29224537037037035	-0.004299122523665287
0.265625	0.2951388888888889	-0.0026028464434743243
0.2682291666666667	0.29803240740740744	0.0007238721772990202
0.2708333333333333	0.3009259259259259	-0.004073213022225908
0.2734375	0.3038194444444444	-0.006988028053117222
0.2760416666666667	0.30671296296296297	0.008690634789237851
0.2786458333333333	0.30960648148148145	0.01669182557830613
0.28125	0.3125	0.00590615657306819
0.2838541666666667	0.31539351851851855	0.0033455874230599553
0.2864583333333333	0.31828703703703703	0.0045977097666431025
0.2890625	0.3211805555555555	0.011567933421540538
0.2916666666666667	0.32407407407407407	0.019116707186342542
0.2942708333333333	0.32696759259259256	0.013815434121778852
0.296875	0.3298611111111111	0.001677314239887687
0.2994791666666667	0.33275462962962965	0.00036379793401003626
0.3020833333333333	0.33564814814814814	0.0037583088385612536
0.3046875	0.3385416666666667	-0.0015561171634252322
0.3072916666666667	0.3414351851851852	-0.00957863518124681
0.3098958333333333	0.34432870370370366	-0.01430476465487802
0.3125	0.3472222222222222	-0.005819156495904261
0.3151041666666667	0.35011574074074076	-0.0016863355519182077
0.3177083333333333	0.35300925925925924	-0.009066951752660455
0.3203125	0.3559027777777778	-0.019029518527712334
0.3229166666666667	0.35879629629629634	-0.01521494514341736
0.3255208333333333	0.36168981481481477	-0.007856555504832644
0.328125	0.3645833333333333	-0.0034798462563720065
0.3307291666666667	0.36747685185185186	0.0015134257628439001
0.3333333333333333	0.37037037037037035	-0.004798244654937678
0.3359375	0.3732638888888889	-0.003110736543661127
0.3385416666666667	0.37615740740740744	0.003776899720701086
0.3411458333333333	0.3790509259259259	0.00934143087518169
0.34375	0.3819444444444444	0.009527688194621037
0.3463541666666667	0.38483796296296297	0.008956166626626462
0.3489583333333333	0.38773148148148145	0.006802539840554266
0.3515625	0.390625	0.007169381068980933
0.3541666666666667	0.39351851851851855	-0.0005038340982966941
0.3567708333333333	0.396412037037037	-0.0020648631634292494
0.359375	0.3993055555555555	0.0022587312729078824
0.3619791666666667	0.40219907407407407	0.0034379584036218613
0.3645833333333333	0.40509259259259256	-0.0006877785227359074
0.3671875	0.4079861111111111	-0.002773040045404511
0.3697916666666667	0.41087962962962965	-0.0008571183853883411
0.3723958333333333	0.41377314814814814	-0.0003975479053141788
0.375	0.41666666666666663	-0.001719674383437061
0.3776041666666667	0.4195601851851852	-0.0012850022988783823
0.3802083333333333	0.42245370370370366	0.002114949021256718
0.3828125	0.4253472222222222	0.007059787077799274
0.3854166666666667	0.42824074074074076	0.0030399350089842735
0.3880208333333333	0.43113425925925924	-0.0031245277991237053
0.390625	0.4340277777777778	-0.00377043079957093
0.3932291666666667	0.4369212962962963	-0.002576569616732148
0.3958333333333333	0.43981481481481477	-0.003486899191636226
0.3984375	0.4427083333333333	-0.0033263608014358773
0.4010416666666667	0.44560185185185186	-0.0063994468369258034
0.4036458333333333	0.44849537037037035	-0.007241959668767512
0.40625	0.4513888888888889	-0.004972977261112496
0.4088541666666667	0.45428240740740744	-0.0025146468807307905
0.4114583333333333	0.4571759259259259	-0.006668532744840404
0.4140625	0.4600694444444444	-0.012743867350764049
0.4166666666666667	0.46296296296296297	-0.016577741386814483
0.4192708333333333	0.46585648148148145	-0.018688960376125555
0.421875	0.46875	-0.013968567478460791
0.4244791666666667	0.47164351851851855	-0.009887031414280526
0.4270833333333333	0.474537037037037	-0.007083818899161809
0.4296875	0.4774305555555555	-0.0010372959424177508
0.4322916666666667	0.48032407407407407	0.003237650748856339
0.4348958333333333	0.48321759259259256	0.006252846936220254
0.4375	0.4861111111111111	0.0028382936357569484
0.4401041666666667	0.48900462962962965	4.218602782449801e-05
0.4427083333333333	0.49189814814814814	0.0036789371416133376
0.4453125	0.49479166666666663	0.0005871312698743439
0.4479166666666667	0.4976851851851852	-0.0012917832548504085
0.4505208333333333	0.5005787037037037	0.001697411641916586
0.453125	0.5034722222222222	0.010810842776480879
0.4557291666666667	0.5063657407407407	0.012073796349944124
0.4583333333333333	0.5092592592592592	0.0065286501281861834
0.4609375	0.5121527777777778	-0.0008169560479184916
0.4635416666666667	0.5150462962962963	-0.0013380329042054736
0.4661458333333333	0.5179398148148148	0.00141639877550815
0.46875	0.5208333333333334	0.0007804044805526551
0.4713541666666667	0.5237268518518519	-0.005784645340103932
0.4739583333333333	0.5266203703703703	-0.008030131547862163
0.4765625	0.5295138888888888	-0.0046067015072003515
0.4791666666666667	0.5324074074074074	-0.002321577247012677
0.4817708333333333	0.5353009259259259	-0.0031171390594705666
0.484375	0.5381944444444444	-0.0042041591411964944
0.4869791666666667	0.541087962962963	-0.0035850308815276607
0.4895833333333333	0.5439814814814814	-0.0012548513053997372
0.4921875	0.546875	0.00036649556458944594
0.4947916666666667	0.5497685185185185	-7.067213231559398e-05
0.4973958333333333	0.552662037037037	-0.001181522411496256
0.5	0.5555555555555556	-0.0005796745251190563
