# Supplementary material for: Visualization of two architectures in class-II CAP-dependent transcription activation
Source: PLoS Biol. 2020 Apr 20;18(4):e3000706. doi: 10.1371/journal.pbio.3000706 (PMC7192510; doi:10.1371/journal.pbio.3000706)
Supplement: S6 Data — (ZIP) [file pbio.3000706.s020.zip › S10B_model-to-map_histogram_raw.csv]

1.000000000000000000e+00	1.000000000000000000e+00	1.000000000000000000e+00	1.000000000000000000e+00	1.000000000000000000e+00	1.000000000000000000e+00	1.000000000000000000e+00	1.000000000000000000e+00	1.000000000000000000e+00	1.000000000000000000e+00	1.000000000000000000e+00	1.000000000000000000e+00	1.000000000000000000e+00	1.000000000000000000e+00	1.000000000000000000e+00	1.000000000000000000e+00	1.000000000000000000e+00	1.000000000000000000e+00	1.000000000000000000e+00	1.000000000000000000e+00	1.000000000000000000e+00	1.000000000000000000e+00	1.000000000000000000e+00	1.000000000000000000e+00	1.000000000000000000e+00	1.000000000000000000e+00	1.000000000000000000e+00	1.000000000000000000e+00	1.000000000000000000e+00	1.000000000000000000e+00	1.000000000000000000e+00	1.000000000000000000e+00	1.000000000000000000e+00	1.000000000000000000e+00	1.000000000000000000e+00	1.000000000000000000e+00	1.000000000000000000e+00	1.000000000000000000e+00	1.000000000000000000e+00	1.000000000000000000e+00	1.000000000000000000e+00	1.000000000000000000e+00	1.000000000000000000e+00	1.000000000000000000e+00	1.000000000000000000e+00	1.000000000000000000e+00	1.000000000000000000e+00	1.000000000000000000e+00	1.000000000000000000e+00	1.000000000000000000e+00
1.000000000000000000e+00	1.000000000000000000e+00	1.000000000000000000e+00	1.000000000000000000e+00	1.000000000000000000e+00	1.000000000000000000e+00	1.000000000000000000e+00	1.000000000000000000e+00	1.000000000000000000e+00	1.000000000000000000e+00	1.000000000000000000e+00	1.000000000000000000e+00	1.000000000000000000e+00	1.000000000000000000e+00	1.000000000000000000e+00	1.000000000000000000e+00	1.000000000000000000e+00	1.000000000000000000e+00	1.000000000000000000e+00	1.000000000000000000e+00	1.000000000000000000e+00	1.000000000000000000e+00	1.000000000000000000e+00	1.000000000000000000e+00	1.000000000000000000e+00	1.000000000000000000e+00	1.000000000000000000e+00	1.000000000000000000e+00	1.000000000000000000e+00	1.000000000000000000e+00	1.000000000000000000e+00	1.000000000000000000e+00	1.000000000000000000e+00	1.000000000000000000e+00	1.000000000000000000e+00	1.000000000000000000e+00	1.000000000000000000e+00	1.000000000000000000e+00	1.000000000000000000e+00	1.000000000000000000e+00	1.000000000000000000e+00	1.000000000000000000e+00	1.000000000000000000e+00	1.000000000000000000e+00	1.000000000000000000e+00	1.000000000000000000e+00	1.000000000000000000e+00	1.000000000000000000e+00	1.000000000000000000e+00	1.000000000000000000e+00
9.999731779098510742e-01	9.999951124191284180e-01	9.999639987945556641e-01	9.999775886535644531e-01	9.999731779098510742e-01	9.999976754188537598e-01	9.999961256980895996e-01	9.999994635581970215e-01	9.999895095825195312e-01	9.999691843986511230e-01	9.999840259552001953e-01	9.999870657920837402e-01	9.999847412109375000e-01	9.999960660934448242e-01	9.999840259552001953e-01	9.999766945838928223e-01	9.999756813049316406e-01	9.999880194664001465e-01	9.999933242797851562e-01	9.999766945838928223e-01	9.999731779098510742e-01	9.999951124191284180e-01	9.999639987945556641e-01	9.999775886535644531e-01	9.999731779098510742e-01	9.999917149543762207e-01	9.999983906745910645e-01	9.999989271163940430e-01	9.999996423721313477e-01	9.999917149543762207e-01	9.999639987945556641e-01	9.999775886535644531e-01	9.999731779098510742e-01	9.999951124191284180e-01	9.999639987945556641e-01	9.999900460243225098e-01	9.999895095825195312e-01	9.999691843986511230e-01	9.999961256980895996e-01	9.999994635581970215e-01	9.999847412109375000e-01	9.999960660934448242e-01	9.999840259552001953e-01	9.999870657920837402e-01	9.999756813049316406e-01	9.999880194664001465e-01	9.999933242797851562e-01	9.999766945838928223e-01	9.999756813049316406e-01	9.999880194664001465e-01
9.999797344207763672e-01	9.999868869781494141e-01	9.998661875724792480e-01	9.999103546142578125e-01	9.999831318855285645e-01	9.999905228614807129e-01	9.999023675918579102e-01	9.997814297676086426e-01	9.999725222587585449e-01	9.999907016754150391e-01	9.999824762344360352e-01	9.999870657920837402e-01	9.999847412109375000e-01	9.999905228614807129e-01	9.999023675918579102e-01	9.999103546142578125e-01	9.999878406524658203e-01	9.999907016754150391e-01	9.999588727951049805e-01	9.999500513076782227e-01	9.999797344207763672e-01	9.999696612358093262e-01	9.999840259552001953e-01	9.999103546142578125e-01	9.999831318855285645e-01	9.999905228614807129e-01	9.999588727951049805e-01	9.999500513076782227e-01	9.999878406524658203e-01	9.999907016754150391e-01	9.999824762344360352e-01	9.998703598976135254e-01	9.999698400497436523e-01	9.999905228614807129e-01	9.999023675918579102e-01	9.999103546142578125e-01	9.999831318855285645e-01	9.999907016754150391e-01	9.999588727951049805e-01	9.999500513076782227e-01	9.999074935913085938e-01	9.998146295547485352e-01	9.997991323471069336e-01	9.998329281806945801e-01	9.999074935913085938e-01	9.998199343681335449e-01	9.997621774673461914e-01	9.999040365219116211e-01	9.998735785484313965e-01	9.998199343681335449e-01
9.999487996101379395e-01	9.982816576957702637e-01	9.998661875724792480e-01	9.997904300689697266e-01	9.999591112136840820e-01	9.997180104255676270e-01	9.986777901649475098e-01	9.997814297676086426e-01	9.999725222587585449e-01	9.997082352638244629e-01	9.995220899581909180e-01	9.999185204505920410e-01	9.999554753303527832e-01	9.994087219238281250e-01	9.997934699058532715e-01	9.998698234558105469e-01	9.999514222145080566e-01	9.997243881225585938e-01	9.997145533561706543e-01	9.998666644096374512e-01	9.999587535858154297e-01	9.990014433860778809e-01	9.984009861946105957e-01	9.999185204505920410e-01	9.999286532402038574e-01	9.995510578155517578e-01	9.993073344230651855e-01	9.998666644096374512e-01	9.999287724494934082e-01	9.997243881225585938e-01	9.988428950309753418e-01	9.999046921730041504e-01	9.999698400497436523e-01	9.990633130073547363e-01	9.984887242317199707e-01	9.994126558303833008e-01	9.999713897705078125e-01	9.997293353080749512e-01	9.994032382965087891e-01	9.998900890350341797e-01	9.998936057090759277e-01	9.997605085372924805e-01	9.998931884765625000e-01	9.988227486610412598e-01	9.999129176139831543e-01	9.997891187667846680e-01	9.998785257339477539e-01	9.999215006828308105e-01	9.998696446418762207e-01	9.996935725212097168e-01
9.995632171630859375e-01	9.996647238731384277e-01	9.994260668754577637e-01	9.990983009338378906e-01	9.997842311859130859e-01	9.996920228004455566e-01	9.994502067565917969e-01	9.991698265075683594e-01	9.999297857284545898e-01	9.996262192726135254e-01	9.996398687362670898e-01	9.991161227226257324e-01	9.998958706855773926e-01	9.998874664306640625e-01	9.995286464691162109e-01	9.987765550613403320e-01	9.999435544013977051e-01	9.998472332954406738e-01	9.992506504058837891e-01	9.992915987968444824e-01	9.998373389244079590e-01	9.998632073402404785e-01	9.996862411499023438e-01	9.990090131759643555e-01	9.999114274978637695e-01	9.998445510864257812e-01	9.995349049568176270e-01	9.992915987968444824e-01	9.999103546142578125e-01	9.997490048408508301e-01	9.994547963142395020e-01	9.992759227752685547e-01	9.996845722198486328e-01	9.996963143348693848e-01	9.994712471961975098e-01	9.986073374748229980e-01	9.998911023139953613e-01	9.997705221176147461e-01	9.994276762008666992e-01	9.996965527534484863e-01	9.998936057090759277e-01	9.998185634613037109e-01	9.996862411499023438e-01	9.988227486610412598e-01	9.999129176139831543e-01	9.997891187667846680e-01	9.996551871299743652e-01	9.999215006828308105e-01	9.998696446418762207e-01	9.996935725212097168e-01
9.969088435173034668e-01	9.998335242271423340e-01	9.990705847740173340e-01	9.981144070625305176e-01	9.997842311859130859e-01	9.997672438621520996e-01	9.996684789657592773e-01	9.981968402862548828e-01	9.993327856063842773e-01	9.994311332702636719e-01	9.996084570884704590e-01	9.980881810188293457e-01	9.973087906837463379e-01	9.998996853828430176e-01	9.995152950286865234e-01	9.982284307479858398e-01	9.989287853240966797e-01	9.998656511306762695e-01	9.996682405471801758e-01	9.988172054290771484e-01	9.998373389244079590e-01	9.998535513877868652e-01	9.991716742515563965e-01	9.990090131759643555e-01	9.990013241767883301e-01	9.998999834060668945e-01	9.997235536575317383e-01	9.984594583511352539e-01	9.991397261619567871e-01	9.996964335441589355e-01	9.983823895454406738e-01	9.976559877395629883e-01	9.977794289588928223e-01	9.996737241744995117e-01	9.994712471961975098e-01	9.985061287879943848e-01	9.992933273315429688e-01	9.996649026870727539e-01	9.996510148048400879e-01	9.979555606842041016e-01	9.991994500160217285e-01	9.997638463973999023e-01	9.996394515037536621e-01	9.981320500373840332e-01	9.999129176139831543e-01	9.999099373817443848e-01	9.994097352027893066e-01	9.983413815498352051e-01	9.994469881057739258e-01	9.998692274093627930e-01
9.986180663108825684e-01	9.988958239555358887e-01	9.986982345581054688e-01	9.993994235992431641e-01	9.989353418350219727e-01	9.997181296348571777e-01	9.997845292091369629e-01	9.985743165016174316e-01	9.984350800514221191e-01	9.989813566207885742e-01	9.984653592109680176e-01	9.983485341072082520e-01	9.973087906837463379e-01	9.997510910034179688e-01	9.989697933197021484e-01	9.983822703361511230e-01	9.989287853240966797e-01	9.998656511306762695e-01	9.995473623275756836e-01	9.988172054290771484e-01	9.975090026855468750e-01	9.995452165603637695e-01	9.977241158485412598e-01	9.988721013069152832e-01	9.986581802368164062e-01	9.998129606246948242e-01	9.994618296623229980e-01	9.974693059921264648e-01	9.983802437782287598e-01	9.989039897918701172e-01	9.983488917350769043e-01	9.990094304084777832e-01	9.990754723548889160e-01	9.997078180313110352e-01	9.991165399551391602e-01	9.990109801292419434e-01	9.984669685363769531e-01	9.996154904365539551e-01	9.998188614845275879e-01	9.987896084785461426e-01	9.976912140846252441e-01	9.994632005691528320e-01	9.988987445831298828e-01	9.983623027801513672e-01	9.986274242401123047e-01	9.997483491897583008e-01	9.991068243980407715e-01	9.965968728065490723e-01	9.993330836296081543e-01	9.993484616279602051e-01
9.984781146049499512e-01	9.988958239555358887e-01	9.989752173423767090e-01	9.994037747383117676e-01	9.984749555587768555e-01	9.997181296348571777e-01	9.995284080505371094e-01	9.980913996696472168e-01	9.982411265373229980e-01	9.989887475967407227e-01	9.970668554306030273e-01	9.997552633285522461e-01	9.980334043502807617e-01	9.992136955261230469e-01	9.988498091697692871e-01	9.990569353103637695e-01	9.980230927467346191e-01	9.995805025100708008e-01	9.992626309394836426e-01	9.905691742897033691e-01	9.947281479835510254e-01	9.983925819396972656e-01	9.978311061859130859e-01	9.996005892753601074e-01	9.982333183288574219e-01	9.995461106300354004e-01	9.990153312683105469e-01	9.976475238800048828e-01	9.977827072143554688e-01	9.991012215614318848e-01	9.983384609222412109e-01	9.994738101959228516e-01	9.982561469078063965e-01	9.994217753410339355e-01	9.988318681716918945e-01	9.988021254539489746e-01	9.972042441368103027e-01	9.991843104362487793e-01	9.994856119155883789e-01	9.959020018577575684e-01	9.966392517089843750e-01	9.978657960891723633e-01	9.979485869407653809e-01	9.995228648185729980e-01	9.983709454536437988e-01	9.987206459045410156e-01	9.988677501678466797e-01	9.976568818092346191e-01	9.985381960868835449e-01	9.986701607704162598e-01
9.983099699020385742e-01	9.973343014717102051e-01	9.988347887992858887e-01	9.993688464164733887e-01	9.993003606796264648e-01	9.993782639503479004e-01	9.994212985038757324e-01	9.981831908226013184e-01	9.986755847930908203e-01	9.991992712020874023e-01	9.973502159118652344e-01	9.997081756591796875e-01	9.976863861083984375e-01	9.989097714424133301e-01	9.992022514343261719e-01	9.989652037620544434e-01	9.986444115638732910e-01	9.990442395210266113e-01	9.995018839836120605e-01	9.969307780265808105e-01	9.959533810615539551e-01	9.979397058486938477e-01	9.987173676490783691e-01	9.996495246887207031e-01	9.987208247184753418e-01	9.991363286972045898e-01	9.993522763252258301e-01	9.978526234626770020e-01	9.983050227165222168e-01	9.988095164299011230e-01	9.986840486526489258e-01	9.994741678237915039e-01	9.986559748649597168e-01	9.988976716995239258e-01	9.988318681716918945e-01	9.986184239387512207e-01	9.991516470909118652e-01	9.991843104362487793e-01	9.994856119155883789e-01	9.975858330726623535e-01	9.969120621681213379e-01	9.978303313255310059e-01	9.987028241157531738e-01	9.993423223495483398e-01	9.983466863632202148e-01	9.980804324150085449e-01	9.993658661842346191e-01	9.985685348510742188e-01	9.983862638473510742e-01	9.975915551185607910e-01
9.990831017494201660e-01	9.973343014717102051e-01	9.982707500457763672e-01	9.992592930793762207e-01	9.993003606796264648e-01	9.993517398834228516e-01	9.989685416221618652e-01	9.981831908226013184e-01	9.986755847930908203e-01	9.991288781166076660e-01	9.982565641403198242e-01	9.997503757476806641e-01	9.989001750946044922e-01	9.990270137786865234e-01	9.985944628715515137e-01	9.988053441047668457e-01	9.991103410720825195e-01	9.992871880531311035e-01	9.995564818382263184e-01	9.986124634742736816e-01	9.989245533943176270e-01	9.979397058486938477e-01	9.973850846290588379e-01	9.993258118629455566e-01	9.991697072982788086e-01	9.991363286972045898e-01	9.987387657165527344e-01	9.985485076904296875e-01	9.987026453018188477e-01	9.988682270050048828e-01	9.974207878112792969e-01	9.996777772903442383e-01	9.989309906959533691e-01	9.987793564796447754e-01	9.981617331504821777e-01	9.982748627662658691e-01	9.993273615837097168e-01	9.991555213928222656e-01	9.992969036102294922e-01	9.989295601844787598e-01	9.986450672149658203e-01	9.988879561424255371e-01	9.987009763717651367e-01	9.995204210281372070e-01	9.986793398857116699e-01	9.987401962280273438e-01	9.993200302124023438e-01	9.987092614173889160e-01	9.988612532615661621e-01	9.986624717712402344e-01
9.986476898193359375e-01	9.980571269989013672e-01	9.958263635635375977e-01	9.987174868583679199e-01	9.981302022933959961e-01	9.995778799057006836e-01	9.984191060066223145e-01	9.965682029724121094e-01	9.976614117622375488e-01	9.986191391944885254e-01	9.946481585502624512e-01	9.996932744979858398e-01	9.991886615753173828e-01	9.994323849678039551e-01	9.985944628715515137e-01	9.984477162361145020e-01	9.987617731094360352e-01	9.993442296981811523e-01	9.988869428634643555e-01	9.983268380165100098e-01	9.992459416389465332e-01	9.988776445388793945e-01	9.936569333076477051e-01	9.993726611137390137e-01	9.988197684288024902e-01	9.994246959686279297e-01	9.967455863952636719e-01	9.980018138885498047e-01	9.984101057052612305e-01	9.987273216247558594e-01	9.956035614013671875e-01	9.995884299278259277e-01	9.979239106178283691e-01	9.987793564796447754e-01	9.974468350410461426e-01	9.982748627662658691e-01	9.981968402862548828e-01	9.992848634719848633e-01	9.989302158355712891e-01	9.962003231048583984e-01	9.991021752357482910e-01	9.984154701232910156e-01	9.969794154167175293e-01	9.996884465217590332e-01	9.985668659210205078e-01	9.990534186363220215e-01	9.979327321052551270e-01	9.992441534996032715e-01	9.981275796890258789e-01	9.981451630592346191e-01
9.986476898193359375e-01	9.972816705703735352e-01	9.981461763381958008e-01	9.982712864875793457e-01	9.982322454452514648e-01	9.993190169334411621e-01	9.990371465682983398e-01	9.967171549797058105e-01	9.980052113533020020e-01	9.951768517494201660e-01	9.945996403694152832e-01	9.990539550781250000e-01	9.988003969192504883e-01	9.990500211715698242e-01	9.980174303054809570e-01	9.988625645637512207e-01	9.983710646629333496e-01	9.980453252792358398e-01	9.986492395401000977e-01	9.987286329269409180e-01	9.989184737205505371e-01	9.984169006347656250e-01	9.972435235977172852e-01	9.987785816192626953e-01	9.988461732864379883e-01	9.990966916084289551e-01	9.983810782432556152e-01	9.983106255531311035e-01	9.981027245521545410e-01	9.970573782920837402e-01	9.960358738899230957e-01	9.983245134353637695e-01	9.980555772781372070e-01	9.990187287330627441e-01	9.986630678176879883e-01	9.975085854530334473e-01	9.986401796340942383e-01	9.986788630485534668e-01	9.991751313209533691e-01	9.972853064537048340e-01	9.986730813980102539e-01	9.975703954696655273e-01	9.966014623641967773e-01	9.989424943923950195e-01	9.982100725173950195e-01	9.980891346931457520e-01	9.981967210769653320e-01	9.973692297935485840e-01	9.971361160278320312e-01	9.959486126899719238e-01
9.982861280441284180e-01	9.970918893814086914e-01	9.991751909255981445e-01	9.978812336921691895e-01	9.990835785865783691e-01	9.983540177345275879e-01	9.993653297424316406e-01	9.984595179557800293e-01	9.983591437339782715e-01	9.932417273521423340e-01	9.949992299079895020e-01	9.947729110717773438e-01	9.985925555229187012e-01	9.977296590805053711e-01	9.985850453376770020e-01	9.978511333465576172e-01	9.974260926246643066e-01	9.963690042495727539e-01	9.978701472282409668e-01	9.990832209587097168e-01	9.989436864852905273e-01	9.933758974075317383e-01	9.968602657318115234e-01	9.963246583938598633e-01	9.982916116714477539e-01	9.977186918258666992e-01	9.987515211105346680e-01	9.985466003417968750e-01	9.975229501724243164e-01	9.948208332061767578e-01	9.969282746315002441e-01	9.954937100410461426e-01	9.986829161643981934e-01	9.977862238883972168e-01	9.994106292724609375e-01	9.980424642562866211e-01	9.982553720474243164e-01	9.961020946502685547e-01	9.980053305625915527e-01	9.987003207206726074e-01	9.986730813980102539e-01	9.954637885093688965e-01	9.966014623641967773e-01	9.952462911605834961e-01	9.982100725173950195e-01	9.970578551292419434e-01	9.976272583007812500e-01	9.973692297935485840e-01	9.971361160278320312e-01	9.959486126899719238e-01
9.971582889556884766e-01	9.956574440002441406e-01	9.987603425979614258e-01	9.971083998680114746e-01	9.980741143226623535e-01	9.977137446403503418e-01	9.988226294517517090e-01	9.975789785385131836e-01	9.963918924331665039e-01	9.885939359664916992e-01	9.942272901535034180e-01	9.945357441902160645e-01	9.971536397933959961e-01	9.957994222640991211e-01	9.986411929130554199e-01	9.954425692558288574e-01	9.959346055984497070e-01	9.959837198257446289e-01	9.975949525833129883e-01	9.976314902305603027e-01	9.981615543365478516e-01	9.933758974075317383e-01	9.979919791221618652e-01	9.959104657173156738e-01	9.982916116714477539e-01	9.973145723342895508e-01	9.987515211105346680e-01	9.985466003417968750e-01	9.975229501724243164e-01	9.948208332061767578e-01	9.939070940017700195e-01	9.953542947769165039e-01	9.976972341537475586e-01	9.957274198532104492e-01	9.991261363029479980e-01	9.973931312561035156e-01	9.974499940872192383e-01	9.961020946502685547e-01	9.980053305625915527e-01	9.976274967193603516e-01	9.978705048561096191e-01	9.954013228416442871e-01	9.973058104515075684e-01	9.942966699600219727e-01	9.969113469123840332e-01	9.968720078468322754e-01	9.971458911895751953e-01	9.953206777572631836e-01	9.959064126014709473e-01	9.963518381118774414e-01
9.964740872383117676e-01	9.880022406578063965e-01	9.971404671669006348e-01	9.971083998680114746e-01	9.960107207298278809e-01	9.961876869201660156e-01	9.977426528930664062e-01	9.948803782463073730e-01	9.872462749481201172e-01	9.885939359664916992e-01	9.942272901535034180e-01	9.945357441902160645e-01	9.946927428245544434e-01	9.927139878273010254e-01	9.973095655441284180e-01	9.910171627998352051e-01	9.959346055984497070e-01	9.940015673637390137e-01	9.970725178718566895e-01	9.940466880798339844e-01	9.941184520721435547e-01	9.909529685974121094e-01	9.956759214401245117e-01	9.950491786003112793e-01	9.914492368698120117e-01	9.936748743057250977e-01	9.972423911094665527e-01	9.923300743103027344e-01	9.858968257904052734e-01	9.904561042785644531e-01	9.947416186332702637e-01	9.970789551734924316e-01	9.960314631462097168e-01	9.915452003479003906e-01	9.979116320610046387e-01	9.937511086463928223e-01	9.915491938591003418e-01	9.932372570037841797e-01	9.974113106727600098e-01	9.949067234992980957e-01	9.949494600296020508e-01	9.952735304832458496e-01	9.968068003654479980e-01	9.944897294044494629e-01	9.927873015403747559e-01	9.962143301963806152e-01	9.964509010314941406e-01	9.927517175674438477e-01	9.925870299339294434e-01	9.955144524574279785e-01
9.942174553871154785e-01	9.819401502609252930e-01	9.960069060325622559e-01	9.959867596626281738e-01	9.927934408187866211e-01	9.903297424316406250e-01	9.976264238357543945e-01	9.915315508842468262e-01	9.862017035484313965e-01	9.890205860137939453e-01	9.891934990882873535e-01	9.963126182556152344e-01	9.920549988746643066e-01	9.930367469787597656e-01	9.953082799911499023e-01	9.865065813064575195e-01	9.857720136642456055e-01	9.941368103027343750e-01	9.971061944961547852e-01	9.911444187164306641e-01	9.924581646919250488e-01	9.910806417465209961e-01	9.939351081848144531e-01	9.884336590766906738e-01	9.877955913543701172e-01	9.931863546371459961e-01	9.964014887809753418e-01	9.893215894699096680e-01	9.841843843460083008e-01	9.897043704986572266e-01	9.928091168403625488e-01	9.977697134017944336e-01	9.940177202224731445e-01	9.845547676086425781e-01	9.979323744773864746e-01	9.909776449203491211e-01	9.898866415023803711e-01	9.929393529891967773e-01	9.973451495170593262e-01	9.912451505661010742e-01	9.930065870285034180e-01	9.930019974708557129e-01	9.954926371574401855e-01	9.948284029960632324e-01	9.908104538917541504e-01	9.933165907859802246e-01	9.965440630912780762e-01	9.907711148262023926e-01	9.873121976852416992e-01	9.935478568077087402e-01
9.917015433311462402e-01	9.719284772872924805e-01	9.935403466224670410e-01	9.928404688835144043e-01	9.915294051170349121e-01	9.903297424316406250e-01	9.970427155494689941e-01	9.890514016151428223e-01	9.796392321586608887e-01	9.846562147140502930e-01	9.833881855010986328e-01	9.959026575088500977e-01	9.938200712203979492e-01	9.908694028854370117e-01	9.932224750518798828e-01	9.893801212310791016e-01	9.830165505409240723e-01	9.926751852035522461e-01	9.972268939018249512e-01	9.897054433822631836e-01	9.937561154365539551e-01	9.844198226928710938e-01	9.866604208946228027e-01	9.908534884452819824e-01	9.884302020072937012e-01	9.908677339553833008e-01	9.959645271301269531e-01	9.882456660270690918e-01	9.784089326858520508e-01	9.881939291954040527e-01	9.823600053787231445e-01	9.963578581809997559e-01	9.927451610565185547e-01	9.830425977706909180e-01	9.963254928588867188e-01	9.898208379745483398e-01	9.886854887008666992e-01	9.907088875770568848e-01	9.970862865447998047e-01	9.867241978645324707e-01	9.943057894706726074e-01	9.886125326156616211e-01	9.934101700782775879e-01	9.957755804061889648e-01	9.901424050331115723e-01	9.913802146911621094e-01	9.960775375366210938e-01	9.938131570816040039e-01	9.793181419372558594e-01	9.921054840087890625e-01
9.916005730628967285e-01	9.551904797554016113e-01	9.903460144996643066e-01	9.940085411071777344e-01	9.930313229560852051e-01	9.851022362709045410e-01	9.959997534751892090e-01	9.860157966613769531e-01	9.749605655670166016e-01	9.821452498435974121e-01	9.634830951690673828e-01	9.942018389701843262e-01	9.942916035652160645e-01	9.865300655364990234e-01	9.874469041824340820e-01	9.899449348449707031e-01	9.860699772834777832e-01	9.899517297744750977e-01	9.959512352943420410e-01	9.936661720275878906e-01	9.951130747795104980e-01	9.815728664398193359e-01	9.765676259994506836e-01	9.923306107521057129e-01	9.911836385726928711e-01	9.908677339553833008e-01	9.951832294464111328e-01	9.888131618499755859e-01	9.784089326858520508e-01	9.795323014259338379e-01	9.823600053787231445e-01	9.963578581809997559e-01	9.930040836334228516e-01	9.764809012413024902e-01	9.950258135795593262e-01	9.879535436630249023e-01	9.886854887008666992e-01	9.867932200431823730e-01	9.961165785789489746e-01	9.819404482841491699e-01	9.926084280014038086e-01	9.900560975074768066e-01	9.838120341300964355e-01	9.940395951271057129e-01	9.905948638916015625e-01	9.910193681716918945e-01	9.898784160614013672e-01	9.950149059295654297e-01	9.813897013664245605e-01	9.887161850929260254e-01
9.898035526275634766e-01	9.551904797554016113e-01	9.872559905052185059e-01	9.926658868789672852e-01	9.946641921997070312e-01	9.829088449478149414e-01	9.945299625396728516e-01	9.872685074806213379e-01	9.793058037757873535e-01	9.835938215255737305e-01	9.636351466178894043e-01	9.919942617416381836e-01	9.921298623085021973e-01	9.828243255615234375e-01	9.750459790229797363e-01	9.877300262451171875e-01	9.884138703346252441e-01	9.858334064483642578e-01	9.934641718864440918e-01	9.932425022125244141e-01	9.938040375709533691e-01	9.796167016029357910e-01	9.684541821479797363e-01	9.912897944450378418e-01	9.905516505241394043e-01	9.812921881675720215e-01	9.921810626983642578e-01	9.864113330841064453e-01	9.847694039344787598e-01	9.750591516494750977e-01	9.781388044357299805e-01	9.932565093040466309e-01	9.916746616363525391e-01	9.729923009872436523e-01	9.930810332298278809e-01	9.854091405868530273e-01	9.880722761154174805e-01	9.815335273742675781e-01	9.928586483001708984e-01	9.847525954246520996e-01	9.913356304168701172e-01	9.901919960975646973e-01	9.727603197097778320e-01	9.914867281913757324e-01	9.902779459953308105e-01	9.857431650161743164e-01	9.845450520515441895e-01	9.930129051208496094e-01	9.825218319892883301e-01	9.791953563690185547e-01
9.760251641273498535e-01	9.540616869926452637e-01	9.727246165275573730e-01	9.885216355323791504e-01	9.936907291412353516e-01	9.868671894073486328e-01	9.867049455642700195e-01	9.842397570610046387e-01	9.837115406990051270e-01	9.742941260337829590e-01	9.651352167129516602e-01	9.907033443450927734e-01	9.896637797355651855e-01	9.817683696746826172e-01	9.750459790229797363e-01	9.886819124221801758e-01	9.914347529411315918e-01	9.828521609306335449e-01	9.888941645622253418e-01	9.814940094947814941e-01	9.887523055076599121e-01	9.803625345230102539e-01	9.601064920425415039e-01	9.915081262588500977e-01	9.912528991699218750e-01	9.811841249465942383e-01	9.826948046684265137e-01	9.817686676979064941e-01	9.834075570106506348e-01	9.769910573959350586e-01	9.518391489982604980e-01	9.816276431083679199e-01	9.898101687431335449e-01	9.784573316574096680e-01	9.764361977577209473e-01	9.837110042572021484e-01	9.908791780471801758e-01	9.808983802795410156e-01	9.880236983299255371e-01	9.741645455360412598e-01	9.886214137077331543e-01	9.870827794075012207e-01	9.798061251640319824e-01	9.891418218612670898e-01	9.904209375381469727e-01	9.843963384628295898e-01	9.839090108871459961e-01	9.880529046058654785e-01	9.826419353485107422e-01	9.825538992881774902e-01
9.632527232170104980e-01	9.561501145362854004e-01	9.675660133361816406e-01	9.885216355323791504e-01	9.872534275054931641e-01	9.870903491973876953e-01	9.853746891021728516e-01	9.763512015342712402e-01	9.779877662658691406e-01	9.742941260337829590e-01	9.625991582870483398e-01	9.887779355049133301e-01	9.892701506614685059e-01	9.793144464492797852e-01	9.709112644195556641e-01	9.842494130134582520e-01	9.889147877693176270e-01	9.812545180320739746e-01	9.856335520744323730e-01	9.712464809417724609e-01	9.844064712524414062e-01	9.732555747032165527e-01	9.443047046661376953e-01	9.867936968803405762e-01	9.891012310981750488e-01	9.811841249465942383e-01	9.808221459388732910e-01	9.765737652778625488e-01	9.834075570106506348e-01	9.765196442604064941e-01	9.518391489982604980e-01	9.816276431083679199e-01	9.823672771453857422e-01	9.742115736007690430e-01	9.739496111869812012e-01	9.789127111434936523e-01	9.869612455368041992e-01	9.775140285491943359e-01	9.880124330520629883e-01	9.676088094711303711e-01	9.869236946105957031e-01	9.802070260047912598e-01	9.777925610542297363e-01	9.879771471023559570e-01	9.896424412727355957e-01	9.840738773345947266e-01	9.775176048278808594e-01	9.835606813430786133e-01	9.846554994583129883e-01	9.754642844200134277e-01
9.675194621086120605e-01	9.416463971138000488e-01	9.821341633796691895e-01	9.867206811904907227e-01	9.870681762695312500e-01	9.812756776809692383e-01	9.882200360298156738e-01	9.697390198707580566e-01	9.794515371322631836e-01	9.606180191040039062e-01	9.599775671958923340e-01	9.870316386222839355e-01	9.870823621749877930e-01	9.730686545372009277e-01	9.661366939544677734e-01	9.791972637176513672e-01	9.888600707054138184e-01	9.751493334770202637e-01	9.820589423179626465e-01	9.633287191390991211e-01	9.797891378402709961e-01	9.628398418426513672e-01	9.553223848342895508e-01	9.832030534744262695e-01	9.904362559318542480e-01	9.756470918655395508e-01	9.801020622253417969e-01	9.768537878990173340e-01	9.824862480163574219e-01	9.730555415153503418e-01	9.658061265945434570e-01	9.885595440864562988e-01	9.826577305793762207e-01	9.711433649063110352e-01	9.873133301734924316e-01	9.781442284584045410e-01	9.895225763320922852e-01	9.740984439849853516e-01	9.847145080566406250e-01	9.613194465637207031e-01	9.866745471954345703e-01	9.684461951255798340e-01	9.716745018959045410e-01	9.879771471023559570e-01	9.896424412727355957e-01	9.804385304450988770e-01	9.775176048278808594e-01	9.835606813430786133e-01	9.846554994583129883e-01	9.754642844200134277e-01
9.675194621086120605e-01	9.300353527069091797e-01	9.821341633796691895e-01	9.883648157119750977e-01	9.881740212440490723e-01	9.808733463287353516e-01	9.855678677558898926e-01	9.679483175277709961e-01	9.778860807418823242e-01	9.728401899337768555e-01	9.533414840698242188e-01	9.841977357864379883e-01	9.899623394012451172e-01	9.643166065216064453e-01	9.639850258827209473e-01	9.797357916831970215e-01	9.869909882545471191e-01	9.760086536407470703e-01	9.775355458259582520e-01	9.768421649932861328e-01	9.858983159065246582e-01	9.524721503257751465e-01	9.663718938827514648e-01	9.816912412643432617e-01	9.914475679397583008e-01	9.775410890579223633e-01	9.758226871490478516e-01	9.758120179176330566e-01	9.835993647575378418e-01	9.720161557197570801e-01	9.733517765998840332e-01	9.885595440864562988e-01	9.838270545005798340e-01	9.641893506050109863e-01	9.864541888236999512e-01	9.817181229591369629e-01	9.881925582885742188e-01	9.776653051376342773e-01	9.778575897216796875e-01	9.597209095954895020e-01	9.901498556137084961e-01	9.652804136276245117e-01	9.782096147537231445e-01	9.827499389648437500e-01	9.902491569519042969e-01	9.767926931381225586e-01	9.767886996269226074e-01	9.805873036384582520e-01	9.830943346023559570e-01	9.732967615127563477e-01
9.715116620063781738e-01	9.345919489860534668e-01	9.809314608573913574e-01	9.824116230010986328e-01	9.854379892349243164e-01	9.833583235740661621e-01	9.876331090927124023e-01	9.670671224594116211e-01	9.660606384277343750e-01	9.698151350021362305e-01	9.474464654922485352e-01	9.807124137878417969e-01	9.899623394012451172e-01	9.651435017585754395e-01	9.753704667091369629e-01	9.797357916831970215e-01	9.846098423004150391e-01	9.760086536407470703e-01	9.775355458259582520e-01	9.768421649932861328e-01	9.697559475898742676e-01	9.548358321189880371e-01	9.699897766113281250e-01	9.754360914230346680e-01	9.888082742691040039e-01	9.758312702178955078e-01	9.807706475257873535e-01	9.748353958129882812e-01	9.803231954574584961e-01	9.703494906425476074e-01	9.738861322402954102e-01	9.854432344436645508e-01	9.819059967994689941e-01	9.673408865928649902e-01	9.840723276138305664e-01	9.782846570014953613e-01	9.818511605262756348e-01	9.766072034835815430e-01	9.803723692893981934e-01	9.656211137771606445e-01	9.882828593254089355e-01	9.673862457275390625e-01	9.797419309616088867e-01	9.842638373374938965e-01	9.882910847663879395e-01	9.785649776458740234e-01	9.827949404716491699e-01	9.828661680221557617e-01	9.826164245605468750e-01	9.740087985992431641e-01
9.575292468070983887e-01	9.448826313018798828e-01	9.758136272430419922e-01	9.814968109130859375e-01	9.803126454353332520e-01	9.813508391380310059e-01	9.888866543769836426e-01	9.724915623664855957e-01	9.579668641090393066e-01	9.633060693740844727e-01	9.385921359062194824e-01	9.869616031646728516e-01	9.759676456451416016e-01	9.651257991790771484e-01	9.731121063232421875e-01	9.784973263740539551e-01	9.822138547897338867e-01	9.748857617378234863e-01	9.883814454078674316e-01	9.702873826026916504e-01	9.697559475898742676e-01	9.615075588226318359e-01	9.699897766113281250e-01	9.786305427551269531e-01	9.837862253189086914e-01	9.721861481666564941e-01	9.807706475257873535e-01	9.699199199676513672e-01	9.759458899497985840e-01	9.671075940132141113e-01	9.639306664466857910e-01	9.890567660331726074e-01	9.723821282386779785e-01	9.639940261840820312e-01	9.845373630523681641e-01	9.813677072525024414e-01	9.819656610488891602e-01	9.766072034835815430e-01	9.803723692893981934e-01	9.614452719688415527e-01	9.804638028144836426e-01	9.693858623504638672e-01	9.764190316200256348e-01	9.861767888069152832e-01	9.807389378547668457e-01	9.777852296829223633e-01	9.818039536476135254e-01	9.822801351547241211e-01	9.793917536735534668e-01	9.752048850059509277e-01
9.678681492805480957e-01	9.390540122985839844e-01	9.730697274208068848e-01	9.844093322753906250e-01	9.803126454353332520e-01	9.758411645889282227e-01	9.902650117874145508e-01	9.790855050086975098e-01	9.670287370681762695e-01	9.659458994865417480e-01	9.436891674995422363e-01	9.861720800399780273e-01	9.811702966690063477e-01	9.674324989318847656e-01	9.701514244079589844e-01	9.807960391044616699e-01	9.814146757125854492e-01	9.760932326316833496e-01	9.874206185340881348e-01	9.783418774604797363e-01	9.780017137527465820e-01	9.649643898010253906e-01	9.504984021186828613e-01	9.826367497444152832e-01	9.814916849136352539e-01	9.765942096710205078e-01	9.816586375236511230e-01	9.738618731498718262e-01	9.730448126792907715e-01	9.732825160026550293e-01	9.474841952323913574e-01	9.863031506538391113e-01	9.769273996353149414e-01	9.628515839576721191e-01	9.838414192199707031e-01	9.849480986595153809e-01	9.820156693458557129e-01	9.707375764846801758e-01	9.900771379470825195e-01	9.712739586830139160e-01	9.857496023178100586e-01	9.702246189117431641e-01	9.657526016235351562e-01	9.848294258117675781e-01	9.810063838958740234e-01	9.782371520996093750e-01	9.771924614906311035e-01	9.829514622688293457e-01	9.734670519828796387e-01	9.759624600410461426e-01
9.762499332427978516e-01	9.381500482559204102e-01	9.743750095367431641e-01	9.837890267372131348e-01	9.802768826484680176e-01	9.759828448295593262e-01	9.906466603279113770e-01	9.744067788124084473e-01	9.652282595634460449e-01	9.647755026817321777e-01	9.413725137710571289e-01	9.841858148574829102e-01	9.869181513786315918e-01	9.714840650558471680e-01	9.673687219619750977e-01	9.799352884292602539e-01	9.820874333381652832e-01	9.768465161323547363e-01	9.842955470085144043e-01	9.800843596458435059e-01	9.846978187561035156e-01	9.617769122123718262e-01	9.512971639633178711e-01	9.827129244804382324e-01	9.826503396034240723e-01	9.777025580406188965e-01	9.797350764274597168e-01	9.713287353515625000e-01	9.727777242660522461e-01	9.711995720863342285e-01	9.577040672302246094e-01	9.862793087959289551e-01	9.839800000190734863e-01	9.657147526741027832e-01	9.829197525978088379e-01	9.802113771438598633e-01	9.816356897354125977e-01	9.732516407966613770e-01	9.902970790863037109e-01	9.727002978324890137e-01	9.869064688682556152e-01	9.684448242187500000e-01	9.569946527481079102e-01	9.818760752677917480e-01	9.819973707199096680e-01	9.782056212425231934e-01	9.714065194129943848e-01	9.809736013412475586e-01	9.699501395225524902e-01	9.700114130973815918e-01
9.789202213287353516e-01	9.444228410720825195e-01	9.759402275085449219e-01	9.833774566650390625e-01	9.814295768737792969e-01	9.770703315734863281e-01	9.928562045097351074e-01	9.744067788124084473e-01	9.656754136085510254e-01	9.673937559127807617e-01	9.405658841133117676e-01	9.847732782363891602e-01	9.869181513786315918e-01	9.765845537185668945e-01	9.787535667419433594e-01	9.777370095252990723e-01	9.830062389373779297e-01	9.780354499816894531e-01	9.896413683891296387e-01	9.796314239501953125e-01	9.868687987327575684e-01	9.636396169662475586e-01	9.597600698471069336e-01	9.828743338584899902e-01	9.839733839035034180e-01	9.777736663818359375e-01	9.867682456970214844e-01	9.711819291114807129e-01	9.745751023292541504e-01	9.687364101409912109e-01	9.577040672302246094e-01	9.868424534797668457e-01	9.852293133735656738e-01	9.687368273735046387e-01	9.882282614707946777e-01	9.802113771438598633e-01	9.788776636123657227e-01	9.741829037666320801e-01	9.935671687126159668e-01	9.743615984916687012e-01	9.883546233177185059e-01	9.686759114265441895e-01	9.561239480972290039e-01	9.818466305732727051e-01	9.862093329429626465e-01	9.737446904182434082e-01	9.778521060943603516e-01	9.806817173957824707e-01	9.746387004852294922e-01	9.624797701835632324e-01
9.761621952056884766e-01	9.533432126045227051e-01	9.779942631721496582e-01	9.783088564872741699e-01	9.769356250762939453e-01	9.762843251228332520e-01	9.911580681800842285e-01	9.778826236724853516e-01	9.660110473632812500e-01	9.594662189483642578e-01	9.445352554321289062e-01	9.839622378349304199e-01	9.875676631927490234e-01	9.759018421173095703e-01	9.761720895767211914e-01	9.730891585350036621e-01	9.818069934844970703e-01	9.755521416664123535e-01	9.882046580314636230e-01	9.811867475509643555e-01	9.832597374916076660e-01	9.673373103141784668e-01	9.597600698471069336e-01	9.784806370735168457e-01	9.839733839035034180e-01	9.777736663818359375e-01	9.864563345909118652e-01	9.734108448028564453e-01	9.692914485931396484e-01	9.687364101409912109e-01	9.632290005683898926e-01	9.849483966827392578e-01	9.816915988922119141e-01	9.681622385978698730e-01	9.876719117164611816e-01	9.777790307998657227e-01	9.732956290245056152e-01	9.739451408386230469e-01	9.922110438346862793e-01	9.755378961563110352e-01	9.881670475006103516e-01	9.704146385192871094e-01	9.608583450317382812e-01	9.825263619422912598e-01	9.867362380027770996e-01	9.702644348144531250e-01	9.778249263763427734e-01	9.816116690635681152e-01	9.785610437393188477e-01	9.578067064285278320e-01
9.718286395072937012e-01	9.533432126045227051e-01	9.797903895378112793e-01	9.781692028045654297e-01	9.730737805366516113e-01	9.768928885459899902e-01	9.882755279541015625e-01	9.741942286491394043e-01	9.672623276710510254e-01	9.552791714668273926e-01	9.525427222251892090e-01	9.815925955772399902e-01	9.836348891258239746e-01	9.769011735916137695e-01	9.770117402076721191e-01	9.581193327903747559e-01	9.768344759941101074e-01	9.733448028564453125e-01	9.866254925727844238e-01	9.747163057327270508e-01	9.798485636711120605e-01	9.682313203811645508e-01	9.690934419631958008e-01	9.707500934600830078e-01	9.811456203460693359e-01	9.753603339195251465e-01	9.845314621925354004e-01	9.647601246833801270e-01	9.662550091743469238e-01	9.575315713882446289e-01	9.606477618217468262e-01	9.818880558013916016e-01	9.748546481132507324e-01	9.703015089035034180e-01	9.846683144569396973e-01	9.712504148483276367e-01	9.729198813438415527e-01	9.739451408386230469e-01	9.922110438346862793e-01	9.641012549400329590e-01	9.820422530174255371e-01	9.657205939292907715e-01	9.681066870689392090e-01	9.799977540969848633e-01	9.832225441932678223e-01	9.695071578025817871e-01	9.817208051681518555e-01	9.745846986770629883e-01	9.791232943534851074e-01	9.619580507278442383e-01
9.743496775627136230e-01	9.524157047271728516e-01	9.777169823646545410e-01	9.821298718452453613e-01	9.714103937149047852e-01	9.765421152114868164e-01	9.876615405082702637e-01	9.747222065925598145e-01	9.543871283531188965e-01	9.573622941970825195e-01	9.481435418128967285e-01	9.802793264389038086e-01	9.847704768180847168e-01	9.736068844795227051e-01	9.757454395294189453e-01	9.606943726539611816e-01	9.698249101638793945e-01	9.694518446922302246e-01	9.853374958038330078e-01	9.689589738845825195e-01	9.796462655067443848e-01	9.650619029998779297e-01	9.654152393341064453e-01	9.732383489608764648e-01	9.785545468330383301e-01	9.724061489105224609e-01	9.825279116630554199e-01	9.650244712829589844e-01	9.553846120834350586e-01	9.528764486312866211e-01	9.626315236091613770e-01	9.827728867530822754e-01	9.759902954101562500e-01	9.692696332931518555e-01	9.831753373146057129e-01	9.739796519279479980e-01	9.700323939323425293e-01	9.718008041381835938e-01	9.885953664779663086e-01	9.641788005828857422e-01	9.820422530174255371e-01	9.657205939292907715e-01	9.640349149703979492e-01	9.769554734230041504e-01	9.778316617012023926e-01	9.693038463592529297e-01	9.817208051681518555e-01	9.745846986770629883e-01	9.791232943534851074e-01	9.619580507278442383e-01
9.704656600952148438e-01	9.503657221794128418e-01	9.812743067741394043e-01	9.855432510375976562e-01	9.709432721138000488e-01	9.720153212547302246e-01	9.873740077018737793e-01	9.772461652755737305e-01	9.316960573196411133e-01	9.580999016761779785e-01	9.481435418128967285e-01	9.840251207351684570e-01	9.847704768180847168e-01	9.690613746643066406e-01	9.655720591545104980e-01	9.606943726539611816e-01	9.609562158584594727e-01	9.694518446922302246e-01	9.798189401626586914e-01	9.689589738845825195e-01	9.826844334602355957e-01	9.503380656242370605e-01	9.359092116355895996e-01	9.781687259674072266e-01	9.757604598999023438e-01	9.710736274719238281e-01	9.756353497505187988e-01	9.622595310211181641e-01	9.338211417198181152e-01	9.465283751487731934e-01	9.623005390167236328e-01	9.836084842681884766e-01	9.753113389015197754e-01	9.692696332931518555e-01	9.834458231925964355e-01	9.739796519279479980e-01	9.700323939323425293e-01	9.689077734947204590e-01	9.865093231201171875e-01	9.679320454597473145e-01	9.829369187355041504e-01	9.627761244773864746e-01	9.493498802185058594e-01	9.803288578987121582e-01	9.794707298278808594e-01	9.687566757202148438e-01	9.761748313903808594e-01	9.682974219322204590e-01	9.600628018379211426e-01	9.524704217910766602e-01
9.658253788948059082e-01	9.430552721023559570e-01	9.725855588912963867e-01	9.756545424461364746e-01	9.709812402725219727e-01	9.600358009338378906e-01	9.814376235008239746e-01	9.639719724655151367e-01	9.260193109512329102e-01	9.427480101585388184e-01	9.253030419349670410e-01	9.817330837249755859e-01	9.780501723289489746e-01	9.646338820457458496e-01	9.522691369056701660e-01	9.592205286026000977e-01	9.495662450790405273e-01	9.558253884315490723e-01	9.754331707954406738e-01	9.654528498649597168e-01	9.744712710380554199e-01	9.503380656242370605e-01	9.359092116355895996e-01	9.748845696449279785e-01	9.690275788307189941e-01	9.670923948287963867e-01	9.705923795700073242e-01	9.622595310211181641e-01	9.338211417198181152e-01	9.422695636749267578e-01	9.529448747634887695e-01	9.766857028007507324e-01	9.671863317489624023e-01	9.604140520095825195e-01	9.773704409599304199e-01	9.648092985153198242e-01	9.541919827461242676e-01	9.559249281883239746e-01	9.825413227081298828e-01	9.541537165641784668e-01	9.796950817108154297e-01	9.609218835830688477e-01	9.359760880470275879e-01	9.807522892951965332e-01	9.765982031822204590e-01	9.670240283012390137e-01	9.659165740013122559e-01	9.662206172943115234e-01	9.535751342773437500e-01	9.519915580749511719e-01
9.466372132301330566e-01	9.143486618995666504e-01	9.562444686889648438e-01	9.487723708152770996e-01	9.709812402725219727e-01	9.278764128684997559e-01	9.757032990455627441e-01	9.639719724655151367e-01	9.299550056457519531e-01	9.033964276313781738e-01	8.791248202323913574e-01	9.729225635528564453e-01	9.676944613456726074e-01	9.472541213035583496e-01	9.308704733848571777e-01	9.531679749488830566e-01	9.497246146202087402e-01	9.285569190979003906e-01	9.741607308387756348e-01	9.476968050003051758e-01	9.633333086967468262e-01	9.326527714729309082e-01	9.146922230720520020e-01	9.606170058250427246e-01	9.656665325164794922e-01	9.458482265472412109e-01	9.619360566139221191e-01	9.470377564430236816e-01	9.302356243133544922e-01	8.974569439888000488e-01	9.249364733695983887e-01	9.555012583732604980e-01	9.555947780609130859e-01	9.403900504112243652e-01	9.449321627616882324e-01	9.388712048530578613e-01	9.509209394454956055e-01	8.713068962097167969e-01	9.763461947441101074e-01	9.314209222793579102e-01	9.680795669555664062e-01	9.449813365936279297e-01	9.172439575195312500e-01	9.755508899688720703e-01	9.646703004837036133e-01	9.475604891777038574e-01	9.584043622016906738e-01	9.610996246337890625e-01	9.421069025993347168e-01	9.244403243064880371e-01
9.111589193344116211e-01	8.527542352676391602e-01	9.230660796165466309e-01	9.239106178283691406e-01	9.354405999183654785e-01	8.834547400474548340e-01	9.587211608886718750e-01	9.004741311073303223e-01	9.161441922187805176e-01	8.379487991333007812e-01	7.915635108947753906e-01	9.594599008560180664e-01	9.405201673507690430e-01	9.084996581077575684e-01	9.145256280899047852e-01	9.319404363632202148e-01	9.303299188613891602e-01	8.767068386077880859e-01	9.688984751701354980e-01	9.122527241706848145e-01	9.387032985687255859e-01	8.946357369422912598e-01	8.694271445274353027e-01	9.480888247489929199e-01	9.441217780113220215e-01	9.027659296989440918e-01	9.553385376930236816e-01	9.092617034912109375e-01	9.011366963386535645e-01	8.385522365570068359e-01	8.764242529869079590e-01	9.262739419937133789e-01	9.267669320106506348e-01	9.403900504112243652e-01	9.449321627616882324e-01	9.114027023315429688e-01	9.359948039054870605e-01	8.713068962097167969e-01	9.649392366409301758e-01	8.712959289550781250e-01	9.475312829017639160e-01	9.076900482177734375e-01	9.152659773826599121e-01	9.639917016029357910e-01	9.432141780853271484e-01	9.016348719596862793e-01	9.555757641792297363e-01	9.489168524742126465e-01	9.134635925292968750e-01	8.839809894561767578e-01
9.111589193344116211e-01	8.527542352676391602e-01	8.989531397819519043e-01	8.772829771041870117e-01	8.675773143768310547e-01	8.522139191627502441e-01	9.587211608886718750e-01	7.825844883918762207e-01	8.390062451362609863e-01	7.441835403442382812e-01	6.127138137817382812e-01	8.922460675239562988e-01	9.129256606101989746e-01	8.206813335418701172e-01	8.812380433082580566e-01	8.596892356872558594e-01	8.316007852554321289e-01	7.699171304702758789e-01	9.428007006645202637e-01	8.534581065177917480e-01	8.749614953994750977e-01	6.464836597442626953e-01	8.058648109436035156e-01	9.062300324440002441e-01	8.729774355888366699e-01	7.261306047439575195e-01	8.984918594360351562e-01	8.291318416595458984e-01	8.222698569297790527e-01	7.043532729148864746e-01	8.347555398941040039e-01	8.900726437568664551e-01	8.887531757354736328e-01	8.322159647941589355e-01	9.144621491432189941e-01	8.231098651885986328e-01	8.707532882690429688e-01	8.055419921875000000e-01	9.273334145545959473e-01	7.311661243438720703e-01	9.306124448776245117e-01	8.216015696525573730e-01	8.584433794021606445e-01	9.428002834320068359e-01	9.202079176902770996e-01	7.852520942687988281e-01	9.216657876968383789e-01	9.187289476394653320e-01	8.608368635177612305e-01	7.692448496818542480e-01
7.932782173156738281e-01	6.434732675552368164e-01	8.758593201637268066e-01	8.141450881958007812e-01	8.080639839172363281e-01	8.097878694534301758e-01	9.096841216087341309e-01	6.877385377883911133e-01	7.095404863357543945e-01	6.314307451248168945e-01	4.943355321884155273e-01	8.922460675239562988e-01	8.899579048156738281e-01	7.184187173843383789e-01	8.670056462287902832e-01	8.596892356872558594e-01	8.316007852554321289e-01	6.578182578086853027e-01	9.171881675720214844e-01	8.395639061927795410e-01	8.784760832786560059e-01	6.464836597442626953e-01	7.683020234107971191e-01	9.062300324440002441e-01	8.718657493591308594e-01	7.261306047439575195e-01	8.984918594360351562e-01	7.385144233703613281e-01	7.464486956596374512e-01	5.961531996726989746e-01	8.347555398941040039e-01	8.900726437568664551e-01	8.887531757354736328e-01	7.476069331169128418e-01	9.056570529937744141e-01	7.087092995643615723e-01	8.707532882690429688e-01	7.511762976646423340e-01	9.100447893142700195e-01	6.282247900962829590e-01	9.238191246986389160e-01	7.223806977272033691e-01	7.488598823547363281e-01	9.118086695671081543e-01	9.237540960311889648e-01	6.492356657981872559e-01	8.924640417098999023e-01	9.111909866333007812e-01	8.381034135818481445e-01	6.535542607307434082e-01
7.504959702491760254e-01	6.283740997314453125e-01	7.774339318275451660e-01	7.789136767387390137e-01	8.114311099052429199e-01	7.718076109886169434e-01	9.163488149642944336e-01	6.235640048980712891e-01	6.300722956657409668e-01	5.419037342071533203e-01	4.759509563446044922e-01	8.616492152214050293e-01	8.740978240966796875e-01	7.115921974182128906e-01	8.503165245056152344e-01	7.555101513862609863e-01	8.388790488243103027e-01	6.383745074272155762e-01	9.174873828887939453e-01	8.018081188201904297e-01	8.307729363441467285e-01	6.052511930465698242e-01	7.633324861526489258e-01	7.978079915046691895e-01	8.621392846107482910e-01	7.091071605682373047e-01	8.940623402595520020e-01	6.815056800842285156e-01	7.515684366226196289e-01	5.820167064666748047e-01	7.232283949851989746e-01	7.888178229331970215e-01	8.150506615638732910e-01	6.993433833122253418e-01	8.987012505531311035e-01	6.759976148605346680e-01	7.550172209739685059e-01	6.776857376098632812e-01	9.170804619789123535e-01	5.763125419616699219e-01	9.051145911216735840e-01	6.919403076171875000e-01	7.121297717094421387e-01	8.765752315521240234e-01	9.063296318054199219e-01	6.319056153297424316e-01	8.850784897804260254e-01	8.407251238822937012e-01	8.385958075523376465e-01	6.269319653511047363e-01
7.175679206848144531e-01	5.470915436744689941e-01	7.774339318275451660e-01	7.639356851577758789e-01	7.874921560287475586e-01	7.657329440116882324e-01	9.129810333251953125e-01	6.165549755096435547e-01	5.589296817779541016e-01	5.419037342071533203e-01	5.003327727317810059e-01	8.575959205627441406e-01	8.509362339973449707e-01	6.937284469604492188e-01	8.141201734542846680e-01	7.344699501991271973e-01	7.877050638198852539e-01	6.653560400009155273e-01	9.155718684196472168e-01	7.633325457572937012e-01	8.057131767272949219e-01	5.765471458435058594e-01	6.793010830879211426e-01	7.597522139549255371e-01	8.324220180511474609e-01	7.225878834724426270e-01	8.904487490653991699e-01	6.856654286384582520e-01	7.248753905296325684e-01	6.101132035255432129e-01	5.719433426856994629e-01	8.095555901527404785e-01	8.039052486419677734e-01	6.655347347259521484e-01	8.797146081924438477e-01	6.996473670005798340e-01	7.337350845336914062e-01	6.771931052207946777e-01	9.123802781105041504e-01	6.183726787567138672e-01	9.051145911216735840e-01	6.495075821876525879e-01	7.121297717094421387e-01	8.488279581069946289e-01	8.567568063735961914e-01	6.319056153297424316e-01	8.878121376037597656e-01	8.407251238822937012e-01	8.385958075523376465e-01	6.269319653511047363e-01
6.547755599021911621e-01	2.990097105503082275e-01	7.386736273765563965e-01	7.745910286903381348e-01	7.575191259384155273e-01	6.992011070251464844e-01	8.928759694099426270e-01	5.865368247032165527e-01	4.850386977195739746e-01	5.652870535850524902e-01	4.870063364505767822e-01	8.074935674667358398e-01	8.215054869651794434e-01	5.875201225280761719e-01	7.404559850692749023e-01	7.677575349807739258e-01	7.008497118949890137e-01	6.071233749389648438e-01	8.736742138862609863e-01	7.427826523780822754e-01	7.735744118690490723e-01	4.662802815437316895e-01	6.521127223968505859e-01	7.748310565948486328e-01	7.948288917541503906e-01	7.225878834724426270e-01	8.904487490653991699e-01	7.037572264671325684e-01	6.537044644355773926e-01	5.909650325775146484e-01	4.959158003330230713e-01	8.158507347106933594e-01	7.631118893623352051e-01	6.274676322937011719e-01	8.603023290634155273e-01	7.251908779144287109e-01	7.105087041854858398e-01	6.787514090538024902e-01	8.997769951820373535e-01	5.346559286117553711e-01	8.410627245903015137e-01	5.511191487312316895e-01	6.439791321754455566e-01	8.469017744064331055e-01	8.141528964042663574e-01	6.174799203872680664e-01	8.154330849647521973e-01	8.263638019561767578e-01	6.944265365600585938e-01	6.264183521270751953e-01
6.443449854850769043e-01	2.990097105503082275e-01	7.386736273765563965e-01	7.468826770782470703e-01	7.575191259384155273e-01	6.992011070251464844e-01	8.266144394874572754e-01	5.794531702995300293e-01	4.850386977195739746e-01	5.544096231460571289e-01	4.870063364505767822e-01	8.074935674667358398e-01	8.034365773200988770e-01	5.261690020561218262e-01	7.404559850692749023e-01	7.429571747779846191e-01	6.700633168220520020e-01	6.071233749389648438e-01	8.736742138862609863e-01	7.476848959922790527e-01	7.698461413383483887e-01	3.655376732349395752e-01	5.807502865791320801e-01	7.499791383743286133e-01	7.704300284385681152e-01	6.355894207954406738e-01	7.818986773490905762e-01	6.768504381179809570e-01	5.955356359481811523e-01	6.034529209136962891e-01	4.705195128917694092e-01	7.051686644554138184e-01	7.041820883750915527e-01	5.179346799850463867e-01	7.153508067131042480e-01	6.768599152565002441e-01	6.293058395385742188e-01	6.699471473693847656e-01	8.316326737403869629e-01	5.521475672721862793e-01	8.143568038940429688e-01	4.121953248977661133e-01	5.651469230651855469e-01	8.218722939491271973e-01	7.849100232124328613e-01	5.497519373893737793e-01	7.173918485641479492e-01	8.226184248924255371e-01	6.093730926513671875e-01	5.341654419898986816e-01
6.286906599998474121e-01	2.429159283638000488e-01	5.509893894195556641e-01	5.812227129936218262e-01	6.880121231079101562e-01	5.963783860206604004e-01	7.817661166191101074e-01	5.333293676376342773e-01	4.588144421577453613e-01	4.461390674114227295e-01	3.953287303447723389e-01	7.685626745223999023e-01	7.694039940834045410e-01	4.205793738365173340e-01	6.817865967750549316e-01	6.561652421951293945e-01	6.577395200729370117e-01	5.354536771774291992e-01	7.789472341537475586e-01	7.374066710472106934e-01	7.446501255035400391e-01	2.647912800312042236e-01	5.813116431236267090e-01	6.913589239120483398e-01	7.311016917228698730e-01	5.853396058082580566e-01	7.665511965751647949e-01	5.889957547187805176e-01	5.582126975059509277e-01	5.553538799285888672e-01	3.839717209339141846e-01	7.051686644554138184e-01	7.041820883750915527e-01	4.081238508224487305e-01	7.153508067131042480e-01	5.006247162818908691e-01	6.293058395385742188e-01	6.094950437545776367e-01	8.065932989120483398e-01	5.353292226791381836e-01	7.904266119003295898e-01	3.714961111545562744e-01	5.491497516632080078e-01	8.153146505355834961e-01	7.670336961746215820e-01	4.643822312355041504e-01	7.476478219032287598e-01	8.045682907104492188e-01	5.890530347824096680e-01	5.133856534957885742e-01
5.655847787857055664e-01	1.974410414695739746e-01	4.824017882347106934e-01	5.712887048721313477e-01	6.488769054412841797e-01	4.686485230922698975e-01	7.534545660018920898e-01	4.569407701492309570e-01	5.193637013435363770e-01	3.447522819042205811e-01	3.423720598220825195e-01	7.324022054672241211e-01	6.963936686515808105e-01	4.484657943248748779e-01	6.762059330940246582e-01	5.864552259445190430e-01	6.764703392982482910e-01	4.969778656959533691e-01	7.866424322128295898e-01	6.539279222488403320e-01	6.747760772705078125e-01	2.774900496006011963e-01	5.250658988952636719e-01	6.603447794914245605e-01	6.801339387893676758e-01	5.328142046928405762e-01	7.469385862350463867e-01	4.887381792068481445e-01	5.779391527175903320e-01	4.851398169994354248e-01	2.898173034191131592e-01	7.002990841865539551e-01	6.188195347785949707e-01	3.398641943931579590e-01	6.955554485321044922e-01	4.277232587337493896e-01	6.283273696899414062e-01	5.224153995513916016e-01	7.998561859130859375e-01	4.719620347023010254e-01	7.371711730957031250e-01	3.743914067745208740e-01	5.248247385025024414e-01	7.849082350730895996e-01	7.331941723823547363e-01	4.552675187587738037e-01	7.469059824943542480e-01	7.493311166763305664e-01	5.862684845924377441e-01	5.004991888999938965e-01
4.692305028438568115e-01	2.104377001523971558e-01	4.348188936710357666e-01	5.936896800994873047e-01	6.293040513992309570e-01	4.140886664390563965e-01	7.253032922744750977e-01	4.102713763713836670e-01	4.578956067562103271e-01	2.720292210578918457e-01	3.164806365966796875e-01	7.085180282592773438e-01	6.805132627487182617e-01	4.052220284938812256e-01	6.274457573890686035e-01	5.225894451141357422e-01	6.081205606460571289e-01	4.240465164184570312e-01	7.612146139144897461e-01	5.883923172950744629e-01	6.729755401611328125e-01	2.659649848937988281e-01	4.703316390514373779e-01	6.603447794914245605e-01	6.801339387893676758e-01	4.236977994441986084e-01	7.170552015304565430e-01	4.597828388214111328e-01	5.073980689048767090e-01	4.657197594642639160e-01	2.898173034191131592e-01	6.837928891181945801e-01	6.188195347785949707e-01	3.043484985828399658e-01	6.754666566848754883e-01	4.690315425395965576e-01	5.957783460617065430e-01	4.217323064804077148e-01	7.695891857147216797e-01	4.170794785022735596e-01	7.190532684326171875e-01	3.382360339164733887e-01	4.869952201843261719e-01	7.305932641029357910e-01	6.960447430610656738e-01	4.560936093330383301e-01	7.026656866073608398e-01	6.992345452308654785e-01	5.182232260704040527e-01	4.278894662857055664e-01
3.570182323455810547e-01	1.509720087051391602e-01	3.497430682182312012e-01	6.134823560714721680e-01	5.258459448814392090e-01	4.140886664390563965e-01	6.163683533668518066e-01	3.126779198646545410e-01	3.122367560863494873e-01	2.720292210578918457e-01	2.607191801071166992e-01	6.897141933441162109e-01	6.540292501449584961e-01	3.504661023616790771e-01	5.326634645462036133e-01	5.225894451141357422e-01	5.606292486190795898e-01	3.887973427772521973e-01	6.922311782836914062e-01	5.048022270202636719e-01	6.784852147102355957e-01	2.270295917987823486e-01	3.484912812709808350e-01	6.006852984428405762e-01	6.320882439613342285e-01	4.254373908042907715e-01	6.306416988372802734e-01	4.060980379581451416e-01	3.886030912399291992e-01	3.180030584335327148e-01	2.967205047607421875e-01	6.686816811561584473e-01	5.123140811920166016e-01	3.508988618850708008e-01	5.901677608489990234e-01	4.171256422996520996e-01	4.799367785453796387e-01	4.756393134593963623e-01	6.994450688362121582e-01	2.962746322154998779e-01	7.386598587036132812e-01	2.773656547069549561e-01	4.549079537391662598e-01	7.234044671058654785e-01	6.727708578109741211e-01	4.258410632610321045e-01	6.380553841590881348e-01	6.816788315773010254e-01	3.965528607368469238e-01	4.122098982334136963e-01
3.331984877586364746e-01	1.878505051136016846e-01	2.596711814403533936e-01	6.420851945877075195e-01	4.752636253833770752e-01	5.119056701660156250e-01	6.182211637496948242e-01	3.603974282741546631e-01	2.821534872055053711e-01	2.512306272983551025e-01	1.623169928789138794e-01	6.543921232223510742e-01	5.830615162849426270e-01	3.216527402400970459e-01	4.455149471759796143e-01	5.269120335578918457e-01	4.965112507343292236e-01	3.122739791870117188e-01	6.640272736549377441e-01	4.252561926841735840e-01	5.909012556076049805e-01	2.317651957273483276e-01	2.667235434055328369e-01	5.490916371345520020e-01	5.549953579902648926e-01	4.685046076774597168e-01	5.633329153060913086e-01	4.072725772857666016e-01	3.571902513504028320e-01	2.478579580783843994e-01	2.150966674089431763e-01	6.347403526306152344e-01	4.859167337417602539e-01	4.235354065895080566e-01	5.310039520263671875e-01	4.615350365638732910e-01	4.678317904472351074e-01	4.992854893207550049e-01	6.529696583747863770e-01	2.802247703075408936e-01	6.677072048187255859e-01	2.527244985103607178e-01	3.507556319236755371e-01	6.480531692504882812e-01	6.157190799713134766e-01	3.790382742881774902e-01	5.543933510780334473e-01	6.230793595314025879e-01	3.461456596851348877e-01	3.518416285514831543e-01
3.331984877586364746e-01	1.878505051136016846e-01	3.312044739723205566e-01	5.969310998916625977e-01	4.969213902950286865e-01	4.912463128566741943e-01	6.403706073760986328e-01	3.603974282741546631e-01	3.656565248966217041e-01	2.507773935794830322e-01	1.156448125839233398e-01	6.081071496009826660e-01	5.321461558341979980e-01	3.371880352497100830e-01	4.266622066497802734e-01	5.105296969413757324e-01	5.208172798156738281e-01	2.875147163867950439e-01	6.256987452507019043e-01	3.607791364192962646e-01	4.775843620300292969e-01	2.828385531902313232e-01	2.134643942117691040e-01	5.111128091812133789e-01	5.652943253517150879e-01	4.778765738010406494e-01	5.549702048301696777e-01	3.136181831359863281e-01	3.952106535434722900e-01	2.193794101476669312e-01	2.041273117065429688e-01	5.558648109436035156e-01	4.807924926280975342e-01	4.235354065895080566e-01	5.610850453376770020e-01	4.881956279277801514e-01	4.678317904472351074e-01	4.685142934322357178e-01	6.529696583747863770e-01	2.730449438095092773e-01	5.622925758361816406e-01	2.683832049369812012e-01	2.807620763778686523e-01	5.537267923355102539e-01	5.331187844276428223e-01	3.533157706260681152e-01	4.901865124702453613e-01	5.342456102371215820e-01	3.510792255401611328e-01	2.346373498439788818e-01
2.564555704593658447e-01	1.686620712280273438e-01	4.401960074901580811e-01	4.933412075042724609e-01	5.432191491127014160e-01	4.324326813220977783e-01	6.277546882629394531e-01	2.666932642459869385e-01	4.429941475391387939e-01	2.219039946794509888e-01	1.219437643885612488e-01	5.210006833076477051e-01	4.818758368492126465e-01	3.645839393138885498e-01	4.002240598201751709e-01	4.466132521629333496e-01	4.923106431961059570e-01	3.335275352001190186e-01	5.814119577407836914e-01	2.063613533973693848e-01	3.387322425842285156e-01	3.061251938343048096e-01	2.626107335090637207e-01	4.427224397659301758e-01	5.513248443603515625e-01	4.778765738010406494e-01	5.501185059547424316e-01	3.136181831359863281e-01	3.952106535434722900e-01	2.590356469154357910e-01	2.077232450246810913e-01	4.861359000205993652e-01	4.081155955791473389e-01	3.928740322589874268e-01	5.515858530998229980e-01	4.459156095981597900e-01	4.944056272506713867e-01	3.757336139678955078e-01	6.176850795745849609e-01	1.370989084243774414e-01	4.940735697746276855e-01	2.683832049369812012e-01	2.801106572151184082e-01	5.537267923355102539e-01	4.435379505157470703e-01	3.533157706260681152e-01	5.128583312034606934e-01	5.342456102371215820e-01	3.510792255401611328e-01	2.346373498439788818e-01
2.124084234237670898e-01	1.604040712118148804e-01	4.012375473976135254e-01	4.525534510612487793e-01	5.432191491127014160e-01	3.825187087059020996e-01	5.537229776382446289e-01	2.020463645458221436e-01	4.316389858722686768e-01	2.372176796197891235e-01	1.923184990882873535e-01	4.713953435420989990e-01	4.859135448932647705e-01	3.628229796886444092e-01	3.074508011341094971e-01	3.796521127223968506e-01	3.632573485374450684e-01	3.978869020938873291e-01	4.256507158279418945e-01	2.065748721361160278e-01	3.564486205577850342e-01	2.953984141349792480e-01	2.063445895910263062e-01	4.482301473617553711e-01	5.653048753738403320e-01	3.835062682628631592e-01	4.272582232952117920e-01	2.244330644607543945e-01	3.700203299522399902e-01	2.930041253566741943e-01	2.393723577260971069e-01	4.497735500335693359e-01	4.081155955791473389e-01	3.347886204719543457e-01	4.331086874008178711e-01	4.459156095981597900e-01	4.645624458789825439e-01	3.255608975887298584e-01	5.445806980133056641e-01	5.012844502925872803e-02	5.492142438888549805e-01	2.600297331809997559e-01	2.705993354320526123e-01	5.162184834480285645e-01	4.845747351646423340e-01	3.837542831897735596e-01	4.604667723178863525e-01	4.690712392330169678e-01	3.631157577037811279e-01	2.965406179428100586e-01
2.494619339704513550e-01	1.527896821498870850e-01	3.868054449558258057e-01	3.985331952571868896e-01	3.666611015796661377e-01	3.335740864276885986e-01	4.910448491573333740e-01	1.152956411242485046e-01	3.405466973781585693e-01	2.448661029338836670e-01	1.923184990882873535e-01	4.285712242126464844e-01	4.271281957626342773e-01	3.686685562133789062e-01	3.074508011341094971e-01	3.796521127223968506e-01	3.632573485374450684e-01	3.944331109523773193e-01	4.256507158279418945e-01	2.287600636482238770e-01	3.809943497180938721e-01	2.864200174808502197e-01	1.991302669048309326e-01	3.475897014141082764e-01	4.854097962379455566e-01	3.770902156829833984e-01	3.997770547866821289e-01	1.859879642724990845e-01	3.241513371467590332e-01	2.712123692035675049e-01	2.772043943405151367e-01	4.207672476768493652e-01	3.248070478439331055e-01	2.531225085258483887e-01	4.057206809520721436e-01	2.190162986516952515e-01	3.836270272731781006e-01	3.182660639286041260e-01	4.797650873661041260e-01	7.337312400341033936e-02	5.628116130828857422e-01	2.715629041194915771e-01	2.614649236202239990e-01	4.903235733509063721e-01	4.746854901313781738e-01	3.936865329742431641e-01	4.006310701370239258e-01	4.765138030052185059e-01	3.763436377048492432e-01	2.993498444557189941e-01
2.713314890861511230e-01	1.266230195760726929e-01	4.244769513607025146e-01	3.320050239562988281e-01	3.151162862777709961e-01	2.958309948444366455e-01	5.181254744529724121e-01	6.916331499814987183e-02	2.381784915924072266e-01	1.637638956308364868e-01	1.981623172760009766e-01	4.007625579833984375e-01	4.312147498130798340e-01	3.333587050437927246e-01	3.516665697097778320e-01	3.265229761600494385e-01	3.310105502605438232e-01	3.072164952754974365e-01	4.512252211570739746e-01	2.032893002033233643e-01	3.578745126724243164e-01	2.319183945655822754e-01	2.443925589323043823e-01	3.538956940174102783e-01	4.492683112621307373e-01	3.551644980907440186e-01	4.548552632331848145e-01	1.584111601114273071e-01	2.617937028408050537e-01	2.147505730390548706e-01	2.829472124576568604e-01	3.923731446266174316e-01	3.207475841045379639e-01	2.352174371480941772e-01	4.460023045539855957e-01	1.951011121273040771e-01	3.288187384605407715e-01	3.182660639286041260e-01	5.016288161277770996e-01	3.099759854376316071e-02	4.758706390857696533e-01	2.661347687244415283e-01	2.829219996929168701e-01	4.501536190509796143e-01	4.197385907173156738e-01	3.499237000942230225e-01	3.792016506195068359e-01	3.634492754936218262e-01	3.540079593658447266e-01	2.984771430492401123e-01
3.099496960639953613e-01	1.266230195760726929e-01	3.254773616790771484e-01	2.900976538658142090e-01	3.604597449302673340e-01	2.317785918712615967e-01	5.230055451393127441e-01	1.791084557771682739e-01	1.721894890069961548e-01	1.619216203689575195e-01	1.836639046669006348e-01	3.594018816947937012e-01	4.323831498622894287e-01	2.561649084091186523e-01	3.451107740402221680e-01	2.985613346099853516e-01	3.478863835334777832e-01	2.876117825508117676e-01	5.147507190704345703e-01	2.396884709596633911e-01	3.375929296016693115e-01	1.574355661869049072e-01	1.906890720129013062e-01	3.436383605003356934e-01	4.492683112621307373e-01	3.276804685592651367e-01	4.548552632331848145e-01	1.722046285867691040e-01	2.617937028408050537e-01	2.409518212080001831e-01	1.721551865339279175e-01	3.852627277374267578e-01	3.640443980693817139e-01	1.985574960708618164e-01	3.934999108314514160e-01	2.695600986480712891e-01	2.966542840003967285e-01	2.711591422557830811e-01	5.146090388298034668e-01	1.398043036460876465e-01	3.912501931190490723e-01	2.302183210849761963e-01	2.909350693225860596e-01	4.459996819496154785e-01	4.162494838237762451e-01	3.315742611885070801e-01	3.588697314262390137e-01	2.671773731708526611e-01	2.994196414947509766e-01	3.369755446910858154e-01
3.613111376762390137e-01	1.653338372707366943e-01	1.682859957218170166e-01	2.098267227411270142e-01	3.985943794250488281e-01	2.944850325584411621e-01	4.670309126377105713e-01	2.287105321884155273e-01	1.676597297191619873e-01	2.124342471361160278e-01	1.480081528425216675e-01	3.661998212337493896e-01	4.016775488853454590e-01	2.069825381040573120e-01	2.903483808040618896e-01	2.569815516471862793e-01	3.125852346420288086e-01	3.217630386352539062e-01	5.091197490692138672e-01	2.940570116043090820e-01	3.335163295269012451e-01	1.650733351707458496e-01	9.555959701538085938e-02	3.034874200820922852e-01	4.138204753398895264e-01	3.381763994693756104e-01	4.152140319347381592e-01	2.200523912906646729e-01	2.138444483280181885e-01	2.864289581775665283e-01	4.929813370108604431e-02	3.398180305957794189e-01	3.942526876926422119e-01	2.414399981498718262e-01	2.540410459041595459e-01	1.580267846584320068e-01	2.562691867351531982e-01	3.136080205440521240e-01	5.103857517242431641e-01	2.325335592031478882e-01	3.507540524005889893e-01	1.891852766275405884e-01	2.561827003955841064e-01	4.156996309757232666e-01	3.966527581214904785e-01	3.367904126644134521e-01	3.493376970291137695e-01	3.141846060752868652e-01	2.283743470907211304e-01	3.354299962520599365e-01
3.519608974456787109e-01	1.316137164831161499e-01	1.540754139423370361e-01	2.553309500217437744e-01	4.107969105243682861e-01	3.183325529098510742e-01	3.798463046550750732e-01	1.781550496816635132e-01	1.676597297191619873e-01	1.698689460754394531e-01	1.282453089952468872e-01	3.605259060859680176e-01	3.515268266201019287e-01	2.069825381040573120e-01	2.586316764354705811e-01	2.399903684854507446e-01	2.692981362342834473e-01	2.910148501396179199e-01	4.342235326766967773e-01	2.940570116043090820e-01	3.015446364879608154e-01	1.275587230920791626e-01	1.201627850532531738e-01	3.034879863262176514e-01	3.974896669387817383e-01	2.870436608791351318e-01	3.742040693759918213e-01	1.766242235898971558e-01	1.979258805513381958e-01	2.397058755159378052e-01	4.992167279124259949e-02	3.571707606315612793e-01	3.643692731857299805e-01	2.232940793037414551e-01	2.366612404584884644e-01	1.580267846584320068e-01	2.627971768379211426e-01	2.988764345645904541e-01	4.281180799007415771e-01	1.927238851785659790e-01	3.299113512039184570e-01	1.284574270248413086e-01	2.227908372879028320e-01	4.033756554126739502e-01	3.083120584487915039e-01	3.093575835227966309e-01	2.941819131374359131e-01	3.454257845878601074e-01	1.334384679794311523e-01	2.868331074714660645e-01
2.887080907821655273e-01	8.996215462684631348e-02	2.252847552299499512e-01	3.071491420269012451e-01	4.095360040664672852e-01	2.962671816349029541e-01	3.738230764865875244e-01	1.661617755889892578e-01	1.678503304719924927e-01	1.623751074075698853e-01	7.877700030803680420e-02	3.332854509353637695e-01	3.105245828628540039e-01	1.874136924743652344e-01	2.459860295057296753e-01	2.240459620952606201e-01	2.383581846952438354e-01	2.674162089824676514e-01	4.005303084850311279e-01	2.620403468608856201e-01	3.015446364879608154e-01	1.275587230920791626e-01	1.201627850532531738e-01	3.034879863262176514e-01	3.618469834327697754e-01	2.524900436401367188e-01	3.742040693759918213e-01	1.239503473043441772e-01	1.979258805513381958e-01	2.004617601633071899e-01	6.366174668073654175e-02	3.700030148029327393e-01	3.667600154876708984e-01	1.726323366165161133e-01	3.382837474346160889e-01	2.068594545125961304e-01	2.939611375331878662e-01	2.570751011371612549e-01	4.010038673877716064e-01	1.481297463178634644e-01	3.468362092971801758e-01	6.524154543876647949e-02	1.923719793558120728e-01	4.503784477710723877e-01	2.524682283401489258e-01	2.769902646541595459e-01	2.944889068603515625e-01	3.173208832740783691e-01	6.840381026268005371e-02	2.294581532478332520e-01
1.875814646482467651e-01	9.712982922792434692e-02	2.759992480278015137e-01	3.071491420269012451e-01	3.679101765155792236e-01	2.613029479980468750e-01	4.318530261516571045e-01	1.990603059530258179e-01	1.668931245803833008e-01	1.274360120296478271e-01	1.540988218039274216e-02	3.504161536693572998e-01	3.135420382022857666e-01	1.311552971601486206e-01	2.219571322202682495e-01	1.799949854612350464e-01	2.417648732662200928e-01	2.135704755783081055e-01	3.901695013046264648e-01	2.483742833137512207e-01	2.562180757522583008e-01	5.989385023713111877e-02	1.115309223532676697e-01	2.093886435031890869e-01	3.399624228477478027e-01	2.502222955226898193e-01	3.405770063400268555e-01	1.229886710643768311e-01	1.421758234500885010e-01	1.556107699871063232e-01	1.114863902330398560e-01	3.563968539237976074e-01	3.553588092327117920e-01	1.726323366165161133e-01	3.382837474346160889e-01	2.491635829210281372e-01	2.869546413421630859e-01	2.015201151371002197e-01	4.368991255760192871e-01	1.408472657203674316e-01	3.468362092971801758e-01	6.524154543876647949e-02	1.463133990764617920e-01	4.503784477710723877e-01	2.524682283401489258e-01	1.980092227458953857e-01	3.061607480049133301e-01	3.173208832740783691e-01	6.840381026268005371e-02	1.447329521179199219e-01
1.793981045484542847e-01	1.212482452392578125e-01	2.148161977529525757e-01	1.249486133456230164e-01	3.361540138721466064e-01	2.618538141250610352e-01	4.250871837139129639e-01	1.801041513681411743e-01	2.058504372835159302e-01	9.978871047496795654e-02	5.028907209634780884e-02	3.341558277606964111e-01	3.076145946979522705e-01	1.435467898845672607e-01	2.265113443136215210e-01	2.250180393457412720e-01	2.392915636301040649e-01	1.677983850240707397e-01	4.071050286293029785e-01	2.294373810291290283e-01	2.707813382148742676e-01	4.119747132062911987e-02	1.444112658500671387e-01	1.561591178178787231e-01	3.214405775070190430e-01	1.857091039419174194e-01	3.214256763458251953e-01	1.312023699283599854e-01	1.347605139017105103e-01	1.538788527250289917e-01	1.104034110903739929e-01	2.808946073055267334e-01	3.195815682411193848e-01	1.738389134407043457e-01	3.255580067634582520e-01	1.833237409591674805e-01	2.762476205825805664e-01	1.935773789882659912e-01	4.491893947124481201e-01	1.249777078628540039e-01	3.456399142742156982e-01	5.948228761553764343e-02	1.668885350227355957e-01	3.494504988193511963e-01	2.814566195011138916e-01	1.668009459972381592e-01	2.917079925537109375e-01	2.711214125156402588e-01	3.468538448214530945e-02	1.474268734455108643e-01
1.467579454183578491e-01	1.212482452392578125e-01	2.334103435277938843e-01	1.244647577404975891e-01	3.074162006378173828e-01	2.360834330320358276e-01	4.322495758533477783e-01	1.548892855644226074e-01	1.843691468238830566e-01	1.109262555837631226e-01	5.028907209634780884e-02	3.274166584014892578e-01	3.076145946979522705e-01	1.125069186091423035e-01	2.068051546812057495e-01	1.744438111782073975e-01	2.527352273464202881e-01	1.417960971593856812e-01	4.071050286293029785e-01	1.461041718721389771e-01	2.538325488567352295e-01	1.381047349423170090e-02	1.271393150091171265e-01	1.541330814361572266e-01	3.156034648418426514e-01	1.734667420387268066e-01	3.055621981620788574e-01	9.244021773338317871e-02	9.375509619712829590e-02	1.579235643148422241e-01	1.313057988882064819e-01	2.808946073055267334e-01	3.007363677024841309e-01	1.708061099052429199e-01	3.465450108051300049e-01	1.142983883619308472e-01	2.492411881685256958e-01	1.940391659736633301e-01	4.491893947124481201e-01	8.349326252937316895e-02	2.993875741958618164e-01	5.828473344445228577e-02	1.684744358062744141e-01	3.197355270385742188e-01	3.062216937541961670e-01	1.506559997797012329e-01	2.785024344921112061e-01	2.683004140853881836e-01	6.846749037504196167e-02	1.161298602819442749e-01
1.433816254138946533e-01	8.872727304697036743e-02	2.516526877880096436e-01	1.400078237056732178e-01	3.324689269065856934e-01	2.456390112638473511e-01	4.289166033267974854e-01	1.257007569074630737e-01	1.942708790302276611e-01	7.471211999654769897e-02	4.763882979750633240e-02	2.784006893634796143e-01	2.768816053867340088e-01	1.568958163261413574e-01	1.959430277347564697e-01	1.098428592085838318e-01	3.071193993091583252e-01	1.423721760511398315e-01	3.366651535034179688e-01	1.437401622533798218e-01	2.281769663095474243e-01	4.653000831604003906e-02	1.271393150091171265e-01	1.707091927528381348e-01	3.284808099269866943e-01	1.734667420387268066e-01	2.886896431446075439e-01	8.991166949272155762e-02	1.654846519231796265e-01	1.579235643148422241e-01	1.297442615032196045e-01	2.566829025745391846e-01	2.850231230258941650e-01	1.858461052179336548e-01	3.229284286499023438e-01	9.654249995946884155e-02	2.640510499477386475e-01	1.977662146091461182e-01	4.080065786838531494e-01	8.409215509891510010e-02	2.821488678455352783e-01	7.967512309551239014e-02	1.217314749956130981e-01	3.378391563892364502e-01	2.833747565746307373e-01	1.395219564437866211e-01	2.011464983224868774e-01	3.015924692153930664e-01	1.386396586894989014e-01	8.729489892721176147e-02
1.433816254138946533e-01	7.064239680767059326e-02	2.516526877880096436e-01	1.400078237056732178e-01	3.252839148044586182e-01	2.853836417198181152e-01	3.598520159721374512e-01	5.686067417263984680e-02	1.942708790302276611e-01	7.357113063335418701e-02	3.558820486068725586e-02	2.177934348583221436e-01	2.576161324977874756e-01	2.137053459882736206e-01	1.851880550384521484e-01	8.155693113803863525e-02	3.163953125476837158e-01	1.816110312938690186e-01	2.652114927768707275e-01	1.730064451694488525e-01	2.490362673997879028e-01	8.575815707445144653e-02	7.817009836435317993e-02	1.270077228546142578e-01	3.470331728458404541e-01	2.241209447383880615e-01	2.856184542179107666e-01	5.346123129129409790e-02	2.052188962697982788e-01	1.467249840497970581e-01	8.826668560504913330e-02	2.094101309776306152e-01	2.777437269687652588e-01	2.307108193635940552e-01	2.737206518650054932e-01	3.806977346539497375e-02	2.630808651447296143e-01	2.388243675231933594e-01	3.789481818675994873e-01	7.542271912097930908e-02	2.864770591259002686e-01	6.049186736345291138e-02	1.111878082156181335e-01	3.327668905258178711e-01	2.769830822944641113e-01	1.186325997114181519e-01	1.871733516454696655e-01	2.800424396991729736e-01	1.527514010667800903e-01	1.018870472908020020e-01
1.671123802661895752e-01	5.075341835618019104e-02	2.368378788232803345e-01	1.537423282861709595e-01	3.278789520263671875e-01	2.762321531772613525e-01	3.751615583896636963e-01	2.903035655617713928e-02	1.734820306301116943e-01	7.880022376775741577e-02	6.910264492034912109e-02	2.297537773847579956e-01	2.730110585689544678e-01	1.840109378099441528e-01	2.097325176000595093e-01	1.267908513545989990e-01	2.592717111110687256e-01	1.960812509059906006e-01	2.598159909248352051e-01	1.808711290359497070e-01	2.861123979091644287e-01	9.187661856412887573e-02	1.444051563739776611e-01	1.016346886754035950e-01	3.338154852390289307e-01	2.066469192504882812e-01	2.735324800014495850e-01	6.023428961634635925e-02	1.788167357444763184e-01	1.654263734817504883e-01	7.117494195699691772e-02	2.094101309776306152e-01	2.794161140918731689e-01	2.201762199401855469e-01	2.996494472026824951e-01	4.288341477513313293e-02	2.594997584819793701e-01	2.536889612674713135e-01	3.172701299190521240e-01	7.964865863323211670e-02	2.914235889911651611e-01	8.602930605411529541e-02	1.470226496458053589e-01	3.317350447177886963e-01	2.281804084777832031e-01	1.282334029674530029e-01	2.203842103481292725e-01	2.459186315536499023e-01	1.177472546696662903e-01	1.335243284702301025e-01
1.694293171167373657e-01	1.694053225219249725e-02	2.368378788232803345e-01	2.161917239427566528e-01	3.241150081157684326e-01	2.016486525535583496e-01	3.815958797931671143e-01	9.700708091259002686e-02	1.570468097925186157e-01	4.430139437317848206e-02	5.671054869890213013e-02	3.312800228595733643e-01	2.730110585689544678e-01	1.416767686605453491e-01	2.237999439239501953e-01	1.267908513545989990e-01	2.052600234746932983e-01	1.204515397548675537e-01	3.507596850395202637e-01	1.808711290359497070e-01	2.623409330844879150e-01	1.089371517300605774e-01	1.671310514211654663e-01	2.468753010034561157e-01	3.149201571941375732e-01	1.120036765933036804e-01	2.997129261493682861e-01	8.573025465011596680e-02	1.353294402360916138e-01	1.054581776261329651e-01	6.356710940599441528e-02	2.275381088256835938e-01	2.457632720470428467e-01	1.703738719224929810e-01	2.949087321758270264e-01	1.202156841754913330e-01	2.389454692602157593e-01	1.599711179733276367e-01	3.709984719753265381e-01	8.416733145713806152e-02	2.488557249307632446e-01	1.138901188969612122e-01	1.427274197340011597e-01	3.462566733360290527e-01	2.231876850128173828e-01	1.101674437522888184e-01	2.719743847846984863e-01	2.138404101133346558e-01	1.176025867462158203e-01	9.511052817106246948e-02
1.089539453387260437e-01	1.750440523028373718e-02	1.808657050132751465e-01	2.339415103197097778e-01	2.817985117435455322e-01	1.475157588720321655e-01	3.370908200740814209e-01	1.165569499135017395e-01	2.008597403764724731e-01	1.882135681807994843e-02	1.462765969336032867e-02	3.432152867317199707e-01	2.900729179382324219e-01	1.162159815430641174e-01	2.248916774988174438e-01	2.333244383335113525e-01	2.027181982994079590e-01	8.155705034732818604e-02	3.445681929588317871e-01	1.011557206511497498e-01	1.725906878709793091e-01	1.015689149498939514e-01	1.049695014953613281e-01	2.884643375873565674e-01	3.500361740589141846e-01	8.633366972208023071e-02	2.941119670867919922e-01	8.573025465011596680e-02	1.682213544845581055e-01	2.860240079462528229e-02	5.416182056069374084e-02	2.275381088256835938e-01	2.349390685558319092e-01	1.315869987010955811e-01	2.949087321758270264e-01	1.667659729719161987e-01	2.791570425033569336e-01	1.055005490779876709e-01	3.709984719753265381e-01	3.798557072877883911e-02	1.909426748752593994e-01	9.256343543529510498e-02	1.215445101261138916e-01	3.406921923160552979e-01	2.569296061992645264e-01	8.308542519807815552e-02	2.545495927333831787e-01	2.201138287782669067e-01	1.430825144052505493e-01	3.709210082888603210e-02
1.194225177168846130e-01	2.288343152031302452e-03	1.355308890342712402e-01	2.467989474534988403e-01	3.078490495681762695e-01	7.160772383213043213e-02	2.986634373664855957e-01	1.135990843176841736e-01	1.775700151920318604e-01	-2.403349988162517548e-02	-6.160099525004625320e-03	2.688553631305694580e-01	2.756597995758056641e-01	9.192513674497604370e-02	2.217978686094284058e-01	2.329669892787933350e-01	2.550348043441772461e-01	6.639602780342102051e-02	3.236250877380371094e-01	1.338120549917221069e-01	1.424334198236465454e-01	5.442420020699501038e-02	7.423207908868789673e-02	2.683458626270294189e-01	3.492781221866607666e-01	5.687118694186210632e-02	3.029397130012512207e-01	1.531502306461334229e-01	1.469026654958724976e-01	-1.613563112914562225e-02	3.280918672680854797e-02	2.521685361862182617e-01	2.617531716823577881e-01	6.455992162227630615e-02	2.232317775487899780e-01	1.944656670093536377e-01	2.760475575923919678e-01	5.246504768729209900e-02	3.418802022933959961e-01	6.374052166938781738e-02	1.516458690166473389e-01	4.858791455626487732e-02	1.111733317375183105e-01	3.147509992122650146e-01	2.268136739730834961e-01	9.370182454586029053e-02	2.613374888896942139e-01	2.202564775943756104e-01	1.039596945047378540e-01	6.364984065294265747e-02
1.091355159878730774e-01	8.184418082237243652e-03	6.046085432171821594e-02	2.199373692274093628e-01	2.902974784374237061e-01	8.456254005432128906e-02	2.990303933620452881e-01	1.224848255515098572e-01	8.689579367637634277e-02	2.267120406031608582e-02	6.063557043671607971e-02	2.133188694715499878e-01	2.224007099866867065e-01	9.003780782222747803e-02	2.140038609504699707e-01	2.330028265714645386e-01	1.808401346206665039e-01	1.031536757946014404e-01	3.299345076084136963e-01	1.631788313388824463e-01	1.268170326948165894e-01	-2.450276399031281471e-03	7.156394422054290771e-02	2.428123503923416138e-01	2.864761054515838623e-01	8.836846053600311279e-02	3.245056271553039551e-01	1.700949668884277344e-01	3.545026108622550964e-02	5.321010202169418335e-02	3.330418094992637634e-02	2.359171360731124878e-01	2.551400363445281982e-01	4.267245903611183167e-02	1.799668818712234497e-01	2.204064279794692993e-01	2.204971611499786377e-01	6.495208293199539185e-02	3.579061031341552734e-01	7.104755192995071411e-02	1.645192801952362061e-01	2.211099304258823395e-02	1.478815078735351562e-01	2.730092704296112061e-01	1.531489640474319458e-01	9.370182454586029053e-02	2.705256938934326172e-01	2.202564775943756104e-01	1.039596945047378540e-01	6.364984065294265747e-02
1.361594349145889282e-01	-3.567019850015640259e-02	9.322935342788696289e-02	2.029851675033569336e-01	2.955911457538604736e-01	8.917196094989776611e-02	3.023997247219085693e-01	4.811032488942146301e-02	7.602123916149139404e-02	6.389220058917999268e-02	1.227910965681076050e-01	2.568908929824829102e-01	2.406959980726242065e-01	-4.151514731347560883e-03	2.404463887214660645e-01	2.874627411365509033e-01	1.405082941055297852e-01	9.219484031200408936e-02	2.927370071411132812e-01	1.507237404584884644e-01	1.623902916908264160e-01	-1.922214776277542114e-02	1.261471658945083618e-01	2.647548913955688477e-01	2.523749172687530518e-01	9.580308198928833008e-02	2.892498075962066650e-01	1.699104905128479004e-01	6.758531928062438965e-02	8.737521618604660034e-02	3.330418094992637634e-02	2.560342550277709961e-01	2.722173035144805908e-01	1.820047199726104736e-02	1.950705349445343018e-01	2.204064279794692993e-01	2.204971611499786377e-01	8.444326370954513550e-02	3.241847157478332520e-01	2.475580200552940369e-02	2.126603871583938599e-01	2.493459545075893402e-02	1.780322343111038208e-01	2.720685005187988281e-01	1.517362743616104126e-01	8.638363331556320190e-02	2.487727999687194824e-01	2.466871589422225952e-01	5.005272105336189270e-02	6.991405785083770752e-02
1.361594349145889282e-01	-3.567019850015640259e-02	1.305608153343200684e-01	1.833302527666091919e-01	2.538180649280548096e-01	1.102756783366203308e-01	2.655633389949798584e-01	7.372870296239852905e-02	7.602123916149139404e-02	1.070443987846374512e-01	1.227910965681076050e-01	3.262575566768646240e-01	2.365238219499588013e-01	-4.151514731347560883e-03	2.404463887214660645e-01	2.874627411365509033e-01	1.486284285783767700e-01	9.712330251932144165e-02	2.912300825119018555e-01	1.886549890041351318e-01	1.623902916908264160e-01	-4.351895302534103394e-02	1.013919785618782043e-01	2.924526333808898926e-01	2.342550009489059448e-01	9.580308198928833008e-02	2.705158889293670654e-01	1.901651769876480103e-01	6.758531928062438965e-02	8.517791330814361572e-02	3.357138857245445251e-02	2.441675812005996704e-01	2.325638234615325928e-01	1.220842916518449783e-02	1.764586418867111206e-01	2.116480320692062378e-01	1.871989667415618896e-01	1.113229468464851379e-01	3.085021972656250000e-01	3.981425240635871887e-02	2.378428578376770020e-01	1.797464862465858459e-02	1.737585961818695068e-01	3.395210802555084229e-01	1.437884569168090820e-01	6.831836700439453125e-02	2.678243517875671387e-01	2.783932387828826904e-01	6.090908125042915344e-02	7.260278612375259399e-02
7.804908603429794312e-02	-4.512070864439010620e-02	6.549169868230819702e-02	1.268801093101501465e-01	1.350632458925247192e-01	1.043102741241455078e-01	2.297611534595489502e-01	6.779846549034118652e-02	7.318480312824249268e-02	-1.314390171319246292e-02	6.319835036993026733e-02	2.734238505363464355e-01	1.594011932611465454e-01	-1.701932027935981750e-02	1.645545512437820435e-01	1.564527302980422974e-01	1.835891455411911011e-01	6.269831955432891846e-02	2.935884296894073486e-01	6.773684173822402954e-02	1.007352024316787720e-01	-1.656845584511756897e-02	3.645822778344154358e-02	1.780979484319686890e-01	1.837710738182067871e-01	4.765508323907852173e-02	2.284213453531265259e-01	7.139690965414047241e-02	1.176640987396240234e-01	2.026577107608318329e-02	2.579845115542411804e-02	1.540117710828781128e-01	1.638845801353454590e-01	1.220842916518449783e-02	1.406008005142211914e-01	1.100983470678329468e-01	1.367116421461105347e-01	1.028221920132637024e-01	2.758222818374633789e-01	8.057778701186180115e-03	1.656271815299987793e-01	1.445419341325759888e-02	1.319107264280319214e-01	2.572034895420074463e-01	1.812425702810287476e-01	5.295550078153610229e-02	2.549782395362854004e-01	1.540727168321609497e-01	8.342367410659790039e-02	6.134003028273582458e-02
6.068161875009536743e-02	-4.512070864439010620e-02	3.971475362777709961e-02	8.084734529256820679e-02	1.350632458925247192e-01	1.043102741241455078e-01	2.214700430631637573e-01	9.781301021575927734e-02	6.834885478019714355e-02	-1.314390171319246292e-02	5.160343274474143982e-02	1.538507193326950073e-01	1.677128970623016357e-01	3.993199020624160767e-02	1.135673075914382935e-01	6.965172477066516876e-03	1.786763668060302734e-01	6.178670376539230347e-02	2.704940140247344971e-01	5.183864757418632507e-02	1.459973752498626709e-01	4.141853377223014832e-02	3.216370940208435059e-02	1.858701929450035095e-02	1.525567173957824707e-01	4.877854138612747192e-02	2.039747685194015503e-01	5.630852282047271729e-02	1.042882278561592102e-01	-4.866623785346746445e-03	2.196220122277736664e-02	4.392225667834281921e-02	1.295772194862365723e-01	1.467791665345430374e-02	1.369836777448654175e-01	5.466807261109352112e-02	1.158189252018928528e-01	7.331425696611404419e-02	2.217835038900375366e-01	8.607020974159240723e-02	2.161074727773666382e-01	8.207269012928009033e-02	1.270221024751663208e-01	1.073995977640151978e-01	2.360080480575561523e-01	6.797071546316146851e-02	2.254759371280670166e-01	1.185036525130271912e-01	1.164473518729209900e-01	7.085519284009933472e-02
1.033581942319869995e-01	1.029192749410867691e-02	9.566153585910797119e-02	6.875178962945938110e-02	1.452415883541107178e-01	8.198503404855728149e-02	2.056856751441955566e-01	9.176828712224960327e-02	6.077095493674278259e-02	4.990081302821636200e-03	6.212630122900009155e-02	1.742935478687286377e-01	1.703307628631591797e-01	1.098153516650199890e-01	1.226510107517242432e-01	2.213021740317344666e-02	1.304949373006820679e-01	9.832964092493057251e-02	2.732121050357818604e-01	9.539918601512908936e-02	1.603558361530303955e-01	7.369223982095718384e-02	6.316046416759490967e-02	2.809152752161026001e-02	1.303065866231918335e-01	8.077488094568252563e-02	2.348354905843734741e-01	5.269560962915420532e-02	5.194082111120223999e-02	3.289152309298515320e-02	7.701025158166885376e-02	4.252509400248527527e-02	1.512167304754257202e-01	4.515088349580764771e-02	1.620268821716308594e-01	7.710234820842742920e-02	1.215424388647079468e-01	7.693425565958023071e-02	1.948644965887069702e-01	8.607020974159240723e-02	2.437666505575180054e-01	1.489781290292739868e-01	1.039961427450180054e-01	1.279410272836685181e-01	2.397894710302352905e-01	1.149952262639999390e-01	2.157881408929824829e-01	1.479056477546691895e-01	1.230631098151206970e-01	8.683835715055465698e-02
1.033581942319869995e-01	4.139811545610427856e-02	1.511239856481552124e-01	1.447228938341140747e-01	1.752035617828369141e-01	7.925566285848617554e-02	2.054852247238159180e-01	9.176828712224960327e-02	8.134261518716812134e-02	4.849904775619506836e-02	7.014197856187820435e-02	2.480318844318389893e-01	1.346238255500793457e-01	1.098153516650199890e-01	1.226510107517242432e-01	1.358097493648529053e-01	1.304949373006820679e-01	9.832964092493057251e-02	3.154899179935455322e-01	9.539918601512908936e-02	1.603558361530303955e-01	9.441555291414260864e-02	6.826152652502059937e-02	1.172238513827323914e-01	1.303065866231918335e-01	1.209674179553985596e-01	2.564953267574310303e-01	6.229815259575843811e-02	7.080560922622680664e-02	3.289152309298515320e-02	1.218460127711296082e-01	1.437883973121643066e-01	1.330063939094543457e-01	8.800463378429412842e-02	1.675776690244674683e-01	1.179314479231834412e-01	1.487919241189956665e-01	7.889693975448608398e-02	2.733154892921447754e-01	5.643284693360328674e-02	2.193441092967987061e-01	1.797494739294052124e-01	7.508111000061035156e-02	2.266202419996261597e-01	2.235394567251205444e-01	1.307250708341598511e-01	2.293390184640884399e-01	2.130961865186691284e-01	1.458658725023269653e-01	9.618114680051803589e-02
0.000000000000000000e+00	0.000000000000000000e+00	0.000000000000000000e+00	0.000000000000000000e+00	0.000000000000000000e+00	0.000000000000000000e+00	0.000000000000000000e+00	0.000000000000000000e+00	0.000000000000000000e+00	0.000000000000000000e+00	0.000000000000000000e+00	0.000000000000000000e+00	0.000000000000000000e+00	0.000000000000000000e+00	0.000000000000000000e+00	0.000000000000000000e+00	0.000000000000000000e+00	0.000000000000000000e+00	0.000000000000000000e+00	0.000000000000000000e+00	0.000000000000000000e+00	0.000000000000000000e+00	0.000000000000000000e+00	0.000000000000000000e+00	0.000000000000000000e+00	0.000000000000000000e+00	0.000000000000000000e+00	0.000000000000000000e+00	0.000000000000000000e+00	0.000000000000000000e+00	0.000000000000000000e+00	0.000000000000000000e+00	0.000000000000000000e+00	0.000000000000000000e+00	0.000000000000000000e+00	0.000000000000000000e+00	0.000000000000000000e+00	0.000000000000000000e+00	0.000000000000000000e+00	0.000000000000000000e+00	0.000000000000000000e+00	0.000000000000000000e+00	0.000000000000000000e+00	0.000000000000000000e+00	0.000000000000000000e+00	0.000000000000000000e+00	0.000000000000000000e+00	0.000000000000000000e+00	0.000000000000000000e+00	0.000000000000000000e+00
0.000000000000000000e+00	0.000000000000000000e+00	0.000000000000000000e+00	0.000000000000000000e+00	0.000000000000000000e+00	0.000000000000000000e+00	0.000000000000000000e+00	0.000000000000000000e+00	0.000000000000000000e+00	0.000000000000000000e+00	0.000000000000000000e+00	0.000000000000000000e+00	0.000000000000000000e+00	0.000000000000000000e+00	0.000000000000000000e+00	0.000000000000000000e+00	0.000000000000000000e+00	0.000000000000000000e+00	0.000000000000000000e+00	0.000000000000000000e+00	0.000000000000000000e+00	0.000000000000000000e+00	0.000000000000000000e+00	0.000000000000000000e+00	0.000000000000000000e+00	0.000000000000000000e+00	0.000000000000000000e+00	0.000000000000000000e+00	0.000000000000000000e+00	0.000000000000000000e+00	0.000000000000000000e+00	0.000000000000000000e+00	0.000000000000000000e+00	0.000000000000000000e+00	0.000000000000000000e+00	0.000000000000000000e+00	0.000000000000000000e+00	0.000000000000000000e+00	0.000000000000000000e+00	0.000000000000000000e+00	0.000000000000000000e+00	0.000000000000000000e+00	0.000000000000000000e+00	0.000000000000000000e+00	0.000000000000000000e+00	0.000000000000000000e+00	0.000000000000000000e+00	0.000000000000000000e+00	0.000000000000000000e+00	0.000000000000000000e+00
0.000000000000000000e+00	0.000000000000000000e+00	0.000000000000000000e+00	0.000000000000000000e+00	0.000000000000000000e+00	0.000000000000000000e+00	0.000000000000000000e+00	0.000000000000000000e+00	0.000000000000000000e+00	0.000000000000000000e+00	0.000000000000000000e+00	0.000000000000000000e+00	0.000000000000000000e+00	0.000000000000000000e+00	0.000000000000000000e+00	0.000000000000000000e+00	0.000000000000000000e+00	0.000000000000000000e+00	0.000000000000000000e+00	0.000000000000000000e+00	0.000000000000000000e+00	0.000000000000000000e+00	0.000000000000000000e+00	0.000000000000000000e+00	0.000000000000000000e+00	0.000000000000000000e+00	0.000000000000000000e+00	0.000000000000000000e+00	0.000000000000000000e+00	0.000000000000000000e+00	0.000000000000000000e+00	0.000000000000000000e+00	0.000000000000000000e+00	0.000000000000000000e+00	0.000000000000000000e+00	0.000000000000000000e+00	0.000000000000000000e+00	0.000000000000000000e+00	0.000000000000000000e+00	0.000000000000000000e+00	0.000000000000000000e+00	0.000000000000000000e+00	0.000000000000000000e+00	0.000000000000000000e+00	0.000000000000000000e+00	0.000000000000000000e+00	0.000000000000000000e+00	0.000000000000000000e+00	0.000000000000000000e+00	0.000000000000000000e+00
0.000000000000000000e+00	0.000000000000000000e+00	0.000000000000000000e+00	0.000000000000000000e+00	0.000000000000000000e+00	0.000000000000000000e+00	0.000000000000000000e+00	0.000000000000000000e+00	0.000000000000000000e+00	0.000000000000000000e+00	0.000000000000000000e+00	0.000000000000000000e+00	0.000000000000000000e+00	0.000000000000000000e+00	0.000000000000000000e+00	0.000000000000000000e+00	0.000000000000000000e+00	0.000000000000000000e+00	0.000000000000000000e+00	0.000000000000000000e+00	0.000000000000000000e+00	0.000000000000000000e+00	0.000000000000000000e+00	0.000000000000000000e+00	0.000000000000000000e+00	0.000000000000000000e+00	0.000000000000000000e+00	0.000000000000000000e+00	0.000000000000000000e+00	0.000000000000000000e+00	0.000000000000000000e+00	0.000000000000000000e+00	0.000000000000000000e+00	0.000000000000000000e+00	0.000000000000000000e+00	0.000000000000000000e+00	0.000000000000000000e+00	0.000000000000000000e+00	0.000000000000000000e+00	0.000000000000000000e+00	0.000000000000000000e+00	0.000000000000000000e+00	0.000000000000000000e+00	0.000000000000000000e+00	0.000000000000000000e+00	0.000000000000000000e+00	0.000000000000000000e+00	0.000000000000000000e+00	0.000000000000000000e+00	0.000000000000000000e+00
0.000000000000000000e+00	0.000000000000000000e+00	0.000000000000000000e+00	0.000000000000000000e+00	0.000000000000000000e+00	0.000000000000000000e+00	0.000000000000000000e+00	0.000000000000000000e+00	0.000000000000000000e+00	0.000000000000000000e+00	0.000000000000000000e+00	0.000000000000000000e+00	0.000000000000000000e+00	0.000000000000000000e+00	0.000000000000000000e+00	0.000000000000000000e+00	0.000000000000000000e+00	0.000000000000000000e+00	0.000000000000000000e+00	0.000000000000000000e+00	0.000000000000000000e+00	0.000000000000000000e+00	0.000000000000000000e+00	0.000000000000000000e+00	0.000000000000000000e+00	0.000000000000000000e+00	0.000000000000000000e+00	0.000000000000000000e+00	0.000000000000000000e+00	0.000000000000000000e+00	0.000000000000000000e+00	0.000000000000000000e+00	0.000000000000000000e+00	0.000000000000000000e+00	0.000000000000000000e+00	0.000000000000000000e+00	0.000000000000000000e+00	0.000000000000000000e+00	0.000000000000000000e+00	0.000000000000000000e+00	0.000000000000000000e+00	0.000000000000000000e+00	0.000000000000000000e+00	0.000000000000000000e+00	0.000000000000000000e+00	0.000000000000000000e+00	0.000000000000000000e+00	0.000000000000000000e+00	0.000000000000000000e+00	0.000000000000000000e+00
0.000000000000000000e+00	0.000000000000000000e+00	0.000000000000000000e+00	0.000000000000000000e+00	0.000000000000000000e+00	0.000000000000000000e+00	0.000000000000000000e+00	0.000000000000000000e+00	0.000000000000000000e+00	0.000000000000000000e+00	0.000000000000000000e+00	0.000000000000000000e+00	0.000000000000000000e+00	0.000000000000000000e+00	0.000000000000000000e+00	0.000000000000000000e+00	0.000000000000000000e+00	0.000000000000000000e+00	0.000000000000000000e+00	0.000000000000000000e+00	0.000000000000000000e+00	0.000000000000000000e+00	0.000000000000000000e+00	0.000000000000000000e+00	0.000000000000000000e+00	0.000000000000000000e+00	0.000000000000000000e+00	0.000000000000000000e+00	0.000000000000000000e+00	0.000000000000000000e+00	0.000000000000000000e+00	0.000000000000000000e+00	0.000000000000000000e+00	0.000000000000000000e+00	0.000000000000000000e+00	0.000000000000000000e+00	0.000000000000000000e+00	0.000000000000000000e+00	0.000000000000000000e+00	0.000000000000000000e+00	0.000000000000000000e+00	0.000000000000000000e+00	0.000000000000000000e+00	0.000000000000000000e+00	0.000000000000000000e+00	0.000000000000000000e+00	0.000000000000000000e+00	0.000000000000000000e+00	0.000000000000000000e+00	0.000000000000000000e+00
0.000000000000000000e+00	0.000000000000000000e+00	0.000000000000000000e+00	0.000000000000000000e+00	0.000000000000000000e+00	0.000000000000000000e+00	0.000000000000000000e+00	0.000000000000000000e+00	0.000000000000000000e+00	0.000000000000000000e+00	0.000000000000000000e+00	0.000000000000000000e+00	0.000000000000000000e+00	0.000000000000000000e+00	0.000000000000000000e+00	0.000000000000000000e+00	0.000000000000000000e+00	0.000000000000000000e+00	0.000000000000000000e+00	0.000000000000000000e+00	0.000000000000000000e+00	0.000000000000000000e+00	0.000000000000000000e+00	0.000000000000000000e+00	0.000000000000000000e+00	0.000000000000000000e+00	0.000000000000000000e+00	0.000000000000000000e+00	0.000000000000000000e+00	0.000000000000000000e+00	0.000000000000000000e+00	0.000000000000000000e+00	0.000000000000000000e+00	0.000000000000000000e+00	0.000000000000000000e+00	0.000000000000000000e+00	0.000000000000000000e+00	0.000000000000000000e+00	0.000000000000000000e+00	0.000000000000000000e+00	0.000000000000000000e+00	0.000000000000000000e+00	0.000000000000000000e+00	0.000000000000000000e+00	0.000000000000000000e+00	0.000000000000000000e+00	0.000000000000000000e+00	0.000000000000000000e+00	0.000000000000000000e+00	0.000000000000000000e+00
0.000000000000000000e+00	0.000000000000000000e+00	0.000000000000000000e+00	0.000000000000000000e+00	0.000000000000000000e+00	0.000000000000000000e+00	0.000000000000000000e+00	0.000000000000000000e+00	0.000000000000000000e+00	0.000000000000000000e+00	0.000000000000000000e+00	0.000000000000000000e+00	0.000000000000000000e+00	0.000000000000000000e+00	0.000000000000000000e+00	0.000000000000000000e+00	0.000000000000000000e+00	0.000000000000000000e+00	0.000000000000000000e+00	0.000000000000000000e+00	0.000000000000000000e+00	0.000000000000000000e+00	0.000000000000000000e+00	0.000000000000000000e+00	0.000000000000000000e+00	0.000000000000000000e+00	0.000000000000000000e+00	0.000000000000000000e+00	0.000000000000000000e+00	0.000000000000000000e+00	0.000000000000000000e+00	0.000000000000000000e+00	0.000000000000000000e+00	0.000000000000000000e+00	0.000000000000000000e+00	0.000000000000000000e+00	0.000000000000000000e+00	0.000000000000000000e+00	0.000000000000000000e+00	0.000000000000000000e+00	0.000000000000000000e+00	0.000000000000000000e+00	0.000000000000000000e+00	0.000000000000000000e+00	0.000000000000000000e+00	0.000000000000000000e+00	0.000000000000000000e+00	0.000000000000000000e+00	0.000000000000000000e+00	0.000000000000000000e+00
0.000000000000000000e+00	0.000000000000000000e+00	0.000000000000000000e+00	0.000000000000000000e+00	0.000000000000000000e+00	0.000000000000000000e+00	0.000000000000000000e+00	0.000000000000000000e+00	0.000000000000000000e+00	0.000000000000000000e+00	0.000000000000000000e+00	0.000000000000000000e+00	0.000000000000000000e+00	0.000000000000000000e+00	0.000000000000000000e+00	0.000000000000000000e+00	0.000000000000000000e+00	0.000000000000000000e+00	0.000000000000000000e+00	0.000000000000000000e+00	0.000000000000000000e+00	0.000000000000000000e+00	0.000000000000000000e+00	0.000000000000000000e+00	0.000000000000000000e+00	0.000000000000000000e+00	0.000000000000000000e+00	0.000000000000000000e+00	0.000000000000000000e+00	0.000000000000000000e+00	0.000000000000000000e+00	0.000000000000000000e+00	0.000000000000000000e+00	0.000000000000000000e+00	0.000000000000000000e+00	0.000000000000000000e+00	0.000000000000000000e+00	0.000000000000000000e+00	0.000000000000000000e+00	0.000000000000000000e+00	0.000000000000000000e+00	0.000000000000000000e+00	0.000000000000000000e+00	0.000000000000000000e+00	0.000000000000000000e+00	0.000000000000000000e+00	0.000000000000000000e+00	0.000000000000000000e+00	0.000000000000000000e+00	0.000000000000000000e+00
0.000000000000000000e+00	0.000000000000000000e+00	0.000000000000000000e+00	0.000000000000000000e+00	0.000000000000000000e+00	0.000000000000000000e+00	0.000000000000000000e+00	0.000000000000000000e+00	0.000000000000000000e+00	0.000000000000000000e+00	0.000000000000000000e+00	0.000000000000000000e+00	0.000000000000000000e+00	0.000000000000000000e+00	0.000000000000000000e+00	0.000000000000000000e+00	0.000000000000000000e+00	0.000000000000000000e+00	0.000000000000000000e+00	0.000000000000000000e+00	0.000000000000000000e+00	0.000000000000000000e+00	0.000000000000000000e+00	0.000000000000000000e+00	0.000000000000000000e+00	0.000000000000000000e+00	0.000000000000000000e+00	0.000000000000000000e+00	0.000000000000000000e+00	0.000000000000000000e+00	0.000000000000000000e+00	0.000000000000000000e+00	0.000000000000000000e+00	0.000000000000000000e+00	0.000000000000000000e+00	0.000000000000000000e+00	0.000000000000000000e+00	0.000000000000000000e+00	0.000000000000000000e+00	0.000000000000000000e+00	0.000000000000000000e+00	0.000000000000000000e+00	0.000000000000000000e+00	0.000000000000000000e+00	0.000000000000000000e+00	0.000000000000000000e+00	0.000000000000000000e+00	0.000000000000000000e+00	0.000000000000000000e+00	0.000000000000000000e+00
0.000000000000000000e+00	0.000000000000000000e+00	0.000000000000000000e+00	0.000000000000000000e+00	0.000000000000000000e+00	0.000000000000000000e+00	0.000000000000000000e+00	0.000000000000000000e+00	0.000000000000000000e+00	0.000000000000000000e+00	0.000000000000000000e+00	0.000000000000000000e+00	0.000000000000000000e+00	0.000000000000000000e+00	0.000000000000000000e+00	0.000000000000000000e+00	0.000000000000000000e+00	0.000000000000000000e+00	0.000000000000000000e+00	0.000000000000000000e+00	0.000000000000000000e+00	0.000000000000000000e+00	0.000000000000000000e+00	0.000000000000000000e+00	0.000000000000000000e+00	0.000000000000000000e+00	0.000000000000000000e+00	0.000000000000000000e+00	0.000000000000000000e+00	0.000000000000000000e+00	0.000000000000000000e+00	0.000000000000000000e+00	0.000000000000000000e+00	0.000000000000000000e+00	0.000000000000000000e+00	0.000000000000000000e+00	0.000000000000000000e+00	0.000000000000000000e+00	0.000000000000000000e+00	0.000000000000000000e+00	0.000000000000000000e+00	0.000000000000000000e+00	0.000000000000000000e+00	0.000000000000000000e+00	0.000000000000000000e+00	0.000000000000000000e+00	0.000000000000000000e+00	0.000000000000000000e+00	0.000000000000000000e+00	0.000000000000000000e+00
0.000000000000000000e+00	0.000000000000000000e+00	0.000000000000000000e+00	0.000000000000000000e+00	0.000000000000000000e+00	0.000000000000000000e+00	0.000000000000000000e+00	0.000000000000000000e+00	0.000000000000000000e+00	0.000000000000000000e+00	0.000000000000000000e+00	0.000000000000000000e+00	0.000000000000000000e+00	0.000000000000000000e+00	0.000000000000000000e+00	0.000000000000000000e+00	0.000000000000000000e+00	0.000000000000000000e+00	0.000000000000000000e+00	0.000000000000000000e+00	0.000000000000000000e+00	0.000000000000000000e+00	0.000000000000000000e+00	0.000000000000000000e+00	0.000000000000000000e+00	0.000000000000000000e+00	0.000000000000000000e+00	0.000000000000000000e+00	0.000000000000000000e+00	0.000000000000000000e+00	0.000000000000000000e+00	0.000000000000000000e+00	0.000000000000000000e+00	0.000000000000000000e+00	0.000000000000000000e+00	0.000000000000000000e+00	0.000000000000000000e+00	0.000000000000000000e+00	0.000000000000000000e+00	0.000000000000000000e+00	0.000000000000000000e+00	0.000000000000000000e+00	0.000000000000000000e+00	0.000000000000000000e+00	0.000000000000000000e+00	0.000000000000000000e+00	0.000000000000000000e+00	0.000000000000000000e+00	0.000000000000000000e+00	0.000000000000000000e+00
0.000000000000000000e+00	0.000000000000000000e+00	0.000000000000000000e+00	0.000000000000000000e+00	0.000000000000000000e+00	0.000000000000000000e+00	0.000000000000000000e+00	0.000000000000000000e+00	0.000000000000000000e+00	0.000000000000000000e+00	0.000000000000000000e+00	0.000000000000000000e+00	0.000000000000000000e+00	0.000000000000000000e+00	0.000000000000000000e+00	0.000000000000000000e+00	0.000000000000000000e+00	0.000000000000000000e+00	0.000000000000000000e+00	0.000000000000000000e+00	0.000000000000000000e+00	0.000000000000000000e+00	0.000000000000000000e+00	0.000000000000000000e+00	0.000000000000000000e+00	0.000000000000000000e+00	0.000000000000000000e+00	0.000000000000000000e+00	0.000000000000000000e+00	0.000000000000000000e+00	0.000000000000000000e+00	0.000000000000000000e+00	0.000000000000000000e+00	0.000000000000000000e+00	0.000000000000000000e+00	0.000000000000000000e+00	0.000000000000000000e+00	0.000000000000000000e+00	0.000000000000000000e+00	0.000000000000000000e+00	0.000000000000000000e+00	0.000000000000000000e+00	0.000000000000000000e+00	0.000000000000000000e+00	0.000000000000000000e+00	0.000000000000000000e+00	0.000000000000000000e+00	0.000000000000000000e+00	0.000000000000000000e+00	0.000000000000000000e+00
0.000000000000000000e+00	0.000000000000000000e+00	0.000000000000000000e+00	0.000000000000000000e+00	0.000000000000000000e+00	0.000000000000000000e+00	0.000000000000000000e+00	0.000000000000000000e+00	0.000000000000000000e+00	0.000000000000000000e+00	0.000000000000000000e+00	0.000000000000000000e+00	0.000000000000000000e+00	0.000000000000000000e+00	0.000000000000000000e+00	0.000000000000000000e+00	0.000000000000000000e+00	0.000000000000000000e+00	0.000000000000000000e+00	0.000000000000000000e+00	0.000000000000000000e+00	0.000000000000000000e+00	0.000000000000000000e+00	0.000000000000000000e+00	0.000000000000000000e+00	0.000000000000000000e+00	0.000000000000000000e+00	0.000000000000000000e+00	0.000000000000000000e+00	0.000000000000000000e+00	0.000000000000000000e+00	0.000000000000000000e+00	0.000000000000000000e+00	0.000000000000000000e+00	0.000000000000000000e+00	0.000000000000000000e+00	0.000000000000000000e+00	0.000000000000000000e+00	0.000000000000000000e+00	0.000000000000000000e+00	0.000000000000000000e+00	0.000000000000000000e+00	0.000000000000000000e+00	0.000000000000000000e+00	0.000000000000000000e+00	0.000000000000000000e+00	0.000000000000000000e+00	0.000000000000000000e+00	0.000000000000000000e+00	0.000000000000000000e+00
0.000000000000000000e+00	0.000000000000000000e+00	0.000000000000000000e+00	0.000000000000000000e+00	0.000000000000000000e+00	0.000000000000000000e+00	0.000000000000000000e+00	0.000000000000000000e+00	0.000000000000000000e+00	0.000000000000000000e+00	0.000000000000000000e+00	0.000000000000000000e+00	0.000000000000000000e+00	0.000000000000000000e+00	0.000000000000000000e+00	0.000000000000000000e+00	0.000000000000000000e+00	0.000000000000000000e+00	0.000000000000000000e+00	0.000000000000000000e+00	0.000000000000000000e+00	0.000000000000000000e+00	0.000000000000000000e+00	0.000000000000000000e+00	0.000000000000000000e+00	0.000000000000000000e+00	0.000000000000000000e+00	0.000000000000000000e+00	0.000000000000000000e+00	0.000000000000000000e+00	0.000000000000000000e+00	0.000000000000000000e+00	0.000000000000000000e+00	0.000000000000000000e+00	0.000000000000000000e+00	0.000000000000000000e+00	0.000000000000000000e+00	0.000000000000000000e+00	0.000000000000000000e+00	0.000000000000000000e+00	0.000000000000000000e+00	0.000000000000000000e+00	0.000000000000000000e+00	0.000000000000000000e+00	0.000000000000000000e+00	0.000000000000000000e+00	0.000000000000000000e+00	0.000000000000000000e+00	0.000000000000000000e+00	0.000000000000000000e+00
0.000000000000000000e+00	0.000000000000000000e+00	0.000000000000000000e+00	0.000000000000000000e+00	0.000000000000000000e+00	0.000000000000000000e+00	0.000000000000000000e+00	0.000000000000000000e+00	0.000000000000000000e+00	0.000000000000000000e+00	0.000000000000000000e+00	0.000000000000000000e+00	0.000000000000000000e+00	0.000000000000000000e+00	0.000000000000000000e+00	0.000000000000000000e+00	0.000000000000000000e+00	0.000000000000000000e+00	0.000000000000000000e+00	0.000000000000000000e+00	0.000000000000000000e+00	0.000000000000000000e+00	0.000000000000000000e+00	0.000000000000000000e+00	0.000000000000000000e+00	0.000000000000000000e+00	0.000000000000000000e+00	0.000000000000000000e+00	0.000000000000000000e+00	0.000000000000000000e+00	0.000000000000000000e+00	0.000000000000000000e+00	0.000000000000000000e+00	0.000000000000000000e+00	0.000000000000000000e+00	0.000000000000000000e+00	0.000000000000000000e+00	0.000000000000000000e+00	0.000000000000000000e+00	0.000000000000000000e+00	0.000000000000000000e+00	0.000000000000000000e+00	0.000000000000000000e+00	0.000000000000000000e+00	0.000000000000000000e+00	0.000000000000000000e+00	0.000000000000000000e+00	0.000000000000000000e+00	0.000000000000000000e+00	0.000000000000000000e+00
0.000000000000000000e+00	0.000000000000000000e+00	0.000000000000000000e+00	0.000000000000000000e+00	0.000000000000000000e+00	0.000000000000000000e+00	0.000000000000000000e+00	0.000000000000000000e+00	0.000000000000000000e+00	0.000000000000000000e+00	0.000000000000000000e+00	0.000000000000000000e+00	0.000000000000000000e+00	0.000000000000000000e+00	0.000000000000000000e+00	0.000000000000000000e+00	0.000000000000000000e+00	0.000000000000000000e+00	0.000000000000000000e+00	0.000000000000000000e+00	0.000000000000000000e+00	0.000000000000000000e+00	0.000000000000000000e+00	0.000000000000000000e+00	0.000000000000000000e+00	0.000000000000000000e+00	0.000000000000000000e+00	0.000000000000000000e+00	0.000000000000000000e+00	0.000000000000000000e+00	0.000000000000000000e+00	0.000000000000000000e+00	0.000000000000000000e+00	0.000000000000000000e+00	0.000000000000000000e+00	0.000000000000000000e+00	0.000000000000000000e+00	0.000000000000000000e+00	0.000000000000000000e+00	0.000000000000000000e+00	0.000000000000000000e+00	0.000000000000000000e+00	0.000000000000000000e+00	0.000000000000000000e+00	0.000000000000000000e+00	0.000000000000000000e+00	0.000000000000000000e+00	0.000000000000000000e+00	0.000000000000000000e+00	0.000000000000000000e+00
0.000000000000000000e+00	0.000000000000000000e+00	0.000000000000000000e+00	0.000000000000000000e+00	0.000000000000000000e+00	0.000000000000000000e+00	0.000000000000000000e+00	0.000000000000000000e+00	0.000000000000000000e+00	0.000000000000000000e+00	0.000000000000000000e+00	0.000000000000000000e+00	0.000000000000000000e+00	0.000000000000000000e+00	0.000000000000000000e+00	0.000000000000000000e+00	0.000000000000000000e+00	0.000000000000000000e+00	0.000000000000000000e+00	0.000000000000000000e+00	0.000000000000000000e+00	0.000000000000000000e+00	0.000000000000000000e+00	0.000000000000000000e+00	0.000000000000000000e+00	0.000000000000000000e+00	0.000000000000000000e+00	0.000000000000000000e+00	0.000000000000000000e+00	0.000000000000000000e+00	0.000000000000000000e+00	0.000000000000000000e+00	0.000000000000000000e+00	0.000000000000000000e+00	0.000000000000000000e+00	0.000000000000000000e+00	0.000000000000000000e+00	0.000000000000000000e+00	0.000000000000000000e+00	0.000000000000000000e+00	0.000000000000000000e+00	0.000000000000000000e+00	0.000000000000000000e+00	0.000000000000000000e+00	0.000000000000000000e+00	0.000000000000000000e+00	0.000000000000000000e+00	0.000000000000000000e+00	0.000000000000000000e+00	0.000000000000000000e+00
0.000000000000000000e+00	0.000000000000000000e+00	0.000000000000000000e+00	0.000000000000000000e+00	0.000000000000000000e+00	0.000000000000000000e+00	0.000000000000000000e+00	0.000000000000000000e+00	0.000000000000000000e+00	0.000000000000000000e+00	0.000000000000000000e+00	0.000000000000000000e+00	0.000000000000000000e+00	0.000000000000000000e+00	0.000000000000000000e+00	0.000000000000000000e+00	0.000000000000000000e+00	0.000000000000000000e+00	0.000000000000000000e+00	0.000000000000000000e+00	0.000000000000000000e+00	0.000000000000000000e+00	0.000000000000000000e+00	0.000000000000000000e+00	0.000000000000000000e+00	0.000000000000000000e+00	0.000000000000000000e+00	0.000000000000000000e+00	0.000000000000000000e+00	0.000000000000000000e+00	0.000000000000000000e+00	0.000000000000000000e+00	0.000000000000000000e+00	0.000000000000000000e+00	0.000000000000000000e+00	0.000000000000000000e+00	0.000000000000000000e+00	0.000000000000000000e+00	0.000000000000000000e+00	0.000000000000000000e+00	0.000000000000000000e+00	0.000000000000000000e+00	0.000000000000000000e+00	0.000000000000000000e+00	0.000000000000000000e+00	0.000000000000000000e+00	0.000000000000000000e+00	0.000000000000000000e+00	0.000000000000000000e+00	0.000000000000000000e+00
0.000000000000000000e+00	0.000000000000000000e+00	0.000000000000000000e+00	0.000000000000000000e+00	0.000000000000000000e+00	0.000000000000000000e+00	0.000000000000000000e+00	0.000000000000000000e+00	0.000000000000000000e+00	0.000000000000000000e+00	0.000000000000000000e+00	0.000000000000000000e+00	0.000000000000000000e+00	0.000000000000000000e+00	0.000000000000000000e+00	0.000000000000000000e+00	0.000000000000000000e+00	0.000000000000000000e+00	0.000000000000000000e+00	0.000000000000000000e+00	0.000000000000000000e+00	0.000000000000000000e+00	0.000000000000000000e+00	0.000000000000000000e+00	0.000000000000000000e+00	0.000000000000000000e+00	0.000000000000000000e+00	0.000000000000000000e+00	0.000000000000000000e+00	0.000000000000000000e+00	0.000000000000000000e+00	0.000000000000000000e+00	0.000000000000000000e+00	0.000000000000000000e+00	0.000000000000000000e+00	0.000000000000000000e+00	0.000000000000000000e+00	0.000000000000000000e+00	0.000000000000000000e+00	0.000000000000000000e+00	0.000000000000000000e+00	0.000000000000000000e+00	0.000000000000000000e+00	0.000000000000000000e+00	0.000000000000000000e+00	0.000000000000000000e+00	0.000000000000000000e+00	0.000000000000000000e+00	0.000000000000000000e+00	0.000000000000000000e+00
0.000000000000000000e+00	0.000000000000000000e+00	0.000000000000000000e+00	0.000000000000000000e+00	0.000000000000000000e+00	0.000000000000000000e+00	0.000000000000000000e+00	0.000000000000000000e+00	0.000000000000000000e+00	0.000000000000000000e+00	0.000000000000000000e+00	0.000000000000000000e+00	0.000000000000000000e+00	0.000000000000000000e+00	0.000000000000000000e+00	0.000000000000000000e+00	0.000000000000000000e+00	0.000000000000000000e+00	0.000000000000000000e+00	0.000000000000000000e+00	0.000000000000000000e+00	0.000000000000000000e+00	0.000000000000000000e+00	0.000000000000000000e+00	0.000000000000000000e+00	0.000000000000000000e+00	0.000000000000000000e+00	0.000000000000000000e+00	0.000000000000000000e+00	0.000000000000000000e+00	0.000000000000000000e+00	0.000000000000000000e+00	0.000000000000000000e+00	0.000000000000000000e+00	0.000000000000000000e+00	0.000000000000000000e+00	0.000000000000000000e+00	0.000000000000000000e+00	0.000000000000000000e+00	0.000000000000000000e+00	0.000000000000000000e+00	0.000000000000000000e+00	0.000000000000000000e+00	0.000000000000000000e+00	0.000000000000000000e+00	0.000000000000000000e+00	0.000000000000000000e+00	0.000000000000000000e+00	0.000000000000000000e+00	0.000000000000000000e+00
0.000000000000000000e+00	0.000000000000000000e+00	0.000000000000000000e+00	0.000000000000000000e+00	0.000000000000000000e+00	0.000000000000000000e+00	0.000000000000000000e+00	0.000000000000000000e+00	0.000000000000000000e+00	0.000000000000000000e+00	0.000000000000000000e+00	0.000000000000000000e+00	0.000000000000000000e+00	0.000000000000000000e+00	0.000000000000000000e+00	0.000000000000000000e+00	0.000000000000000000e+00	0.000000000000000000e+00	0.000000000000000000e+00	0.000000000000000000e+00	0.000000000000000000e+00	0.000000000000000000e+00	0.000000000000000000e+00	0.000000000000000000e+00	0.000000000000000000e+00	0.000000000000000000e+00	0.000000000000000000e+00	0.000000000000000000e+00	0.000000000000000000e+00	0.000000000000000000e+00	0.000000000000000000e+00	0.000000000000000000e+00	0.000000000000000000e+00	0.000000000000000000e+00	0.000000000000000000e+00	0.000000000000000000e+00	0.000000000000000000e+00	0.000000000000000000e+00	0.000000000000000000e+00	0.000000000000000000e+00	0.000000000000000000e+00	0.000000000000000000e+00	0.000000000000000000e+00	0.000000000000000000e+00	0.000000000000000000e+00	0.000000000000000000e+00	0.000000000000000000e+00	0.000000000000000000e+00	0.000000000000000000e+00	0.000000000000000000e+00
0.000000000000000000e+00	0.000000000000000000e+00	0.000000000000000000e+00	0.000000000000000000e+00	0.000000000000000000e+00	0.000000000000000000e+00	0.000000000000000000e+00	0.000000000000000000e+00	0.000000000000000000e+00	0.000000000000000000e+00	0.000000000000000000e+00	0.000000000000000000e+00	0.000000000000000000e+00	0.000000000000000000e+00	0.000000000000000000e+00	0.000000000000000000e+00	0.000000000000000000e+00	0.000000000000000000e+00	0.000000000000000000e+00	0.000000000000000000e+00	0.000000000000000000e+00	0.000000000000000000e+00	0.000000000000000000e+00	0.000000000000000000e+00	0.000000000000000000e+00	0.000000000000000000e+00	0.000000000000000000e+00	0.000000000000000000e+00	0.000000000000000000e+00	0.000000000000000000e+00	0.000000000000000000e+00	0.000000000000000000e+00	0.000000000000000000e+00	0.000000000000000000e+00	0.000000000000000000e+00	0.000000000000000000e+00	0.000000000000000000e+00	0.000000000000000000e+00	0.000000000000000000e+00	0.000000000000000000e+00	0.000000000000000000e+00	0.000000000000000000e+00	0.000000000000000000e+00	0.000000000000000000e+00	0.000000000000000000e+00	0.000000000000000000e+00	0.000000000000000000e+00	0.000000000000000000e+00	0.000000000000000000e+00	0.000000000000000000e+00
0.000000000000000000e+00	0.000000000000000000e+00	0.000000000000000000e+00	0.000000000000000000e+00	0.000000000000000000e+00	0.000000000000000000e+00	0.000000000000000000e+00	0.000000000000000000e+00	0.000000000000000000e+00	0.000000000000000000e+00	0.000000000000000000e+00	0.000000000000000000e+00	0.000000000000000000e+00	0.000000000000000000e+00	0.000000000000000000e+00	0.000000000000000000e+00	0.000000000000000000e+00	0.000000000000000000e+00	0.000000000000000000e+00	0.000000000000000000e+00	0.000000000000000000e+00	0.000000000000000000e+00	0.000000000000000000e+00	0.000000000000000000e+00	0.000000000000000000e+00	0.000000000000000000e+00	0.000000000000000000e+00	0.000000000000000000e+00	0.000000000000000000e+00	0.000000000000000000e+00	0.000000000000000000e+00	0.000000000000000000e+00	0.000000000000000000e+00	0.000000000000000000e+00	0.000000000000000000e+00	0.000000000000000000e+00	0.000000000000000000e+00	0.000000000000000000e+00	0.000000000000000000e+00	0.000000000000000000e+00	0.000000000000000000e+00	0.000000000000000000e+00	0.000000000000000000e+00	0.000000000000000000e+00	0.000000000000000000e+00	0.000000000000000000e+00	0.000000000000000000e+00	0.000000000000000000e+00	0.000000000000000000e+00	0.000000000000000000e+00
0.000000000000000000e+00	0.000000000000000000e+00	0.000000000000000000e+00	0.000000000000000000e+00	0.000000000000000000e+00	0.000000000000000000e+00	0.000000000000000000e+00	0.000000000000000000e+00	0.000000000000000000e+00	0.000000000000000000e+00	0.000000000000000000e+00	0.000000000000000000e+00	0.000000000000000000e+00	0.000000000000000000e+00	0.000000000000000000e+00	0.000000000000000000e+00	0.000000000000000000e+00	0.000000000000000000e+00	0.000000000000000000e+00	0.000000000000000000e+00	0.000000000000000000e+00	0.000000000000000000e+00	0.000000000000000000e+00	0.000000000000000000e+00	0.000000000000000000e+00	0.000000000000000000e+00	0.000000000000000000e+00	0.000000000000000000e+00	0.000000000000000000e+00	0.000000000000000000e+00	0.000000000000000000e+00	0.000000000000000000e+00	0.000000000000000000e+00	0.000000000000000000e+00	0.000000000000000000e+00	0.000000000000000000e+00	0.000000000000000000e+00	0.000000000000000000e+00	0.000000000000000000e+00	0.000000000000000000e+00	0.000000000000000000e+00	0.000000000000000000e+00	0.000000000000000000e+00	0.000000000000000000e+00	0.000000000000000000e+00	0.000000000000000000e+00	0.000000000000000000e+00	0.000000000000000000e+00	0.000000000000000000e+00	0.000000000000000000e+00
0.000000000000000000e+00	0.000000000000000000e+00	0.000000000000000000e+00	0.000000000000000000e+00	0.000000000000000000e+00	0.000000000000000000e+00	0.000000000000000000e+00	0.000000000000000000e+00	0.000000000000000000e+00	0.000000000000000000e+00	0.000000000000000000e+00	0.000000000000000000e+00	0.000000000000000000e+00	0.000000000000000000e+00	0.000000000000000000e+00	0.000000000000000000e+00	0.000000000000000000e+00	0.000000000000000000e+00	0.000000000000000000e+00	0.000000000000000000e+00	0.000000000000000000e+00	0.000000000000000000e+00	0.000000000000000000e+00	0.000000000000000000e+00	0.000000000000000000e+00	0.000000000000000000e+00	0.000000000000000000e+00	0.000000000000000000e+00	0.000000000000000000e+00	0.000000000000000000e+00	0.000000000000000000e+00	0.000000000000000000e+00	0.000000000000000000e+00	0.000000000000000000e+00	0.000000000000000000e+00	0.000000000000000000e+00	0.000000000000000000e+00	0.000000000000000000e+00	0.000000000000000000e+00	0.000000000000000000e+00	0.000000000000000000e+00	0.000000000000000000e+00	0.000000000000000000e+00	0.000000000000000000e+00	0.000000000000000000e+00	0.000000000000000000e+00	0.000000000000000000e+00	0.000000000000000000e+00	0.000000000000000000e+00	0.000000000000000000e+00
0.000000000000000000e+00	0.000000000000000000e+00	0.000000000000000000e+00	0.000000000000000000e+00	0.000000000000000000e+00	0.000000000000000000e+00	0.000000000000000000e+00	0.000000000000000000e+00	0.000000000000000000e+00	0.000000000000000000e+00	0.000000000000000000e+00	0.000000000000000000e+00	0.000000000000000000e+00	0.000000000000000000e+00	0.000000000000000000e+00	0.000000000000000000e+00	0.000000000000000000e+00	0.000000000000000000e+00	0.000000000000000000e+00	0.000000000000000000e+00	0.000000000000000000e+00	0.000000000000000000e+00	0.000000000000000000e+00	0.000000000000000000e+00	0.000000000000000000e+00	0.000000000000000000e+00	0.000000000000000000e+00	0.000000000000000000e+00	0.000000000000000000e+00	0.000000000000000000e+00	0.000000000000000000e+00	0.000000000000000000e+00	0.000000000000000000e+00	0.000000000000000000e+00	0.000000000000000000e+00	0.000000000000000000e+00	0.000000000000000000e+00	0.000000000000000000e+00	0.000000000000000000e+00	0.000000000000000000e+00	0.000000000000000000e+00	0.000000000000000000e+00	0.000000000000000000e+00	0.000000000000000000e+00	0.000000000000000000e+00	0.000000000000000000e+00	0.000000000000000000e+00	0.000000000000000000e+00	0.000000000000000000e+00	0.000000000000000000e+00
0.000000000000000000e+00	0.000000000000000000e+00	0.000000000000000000e+00	0.000000000000000000e+00	0.000000000000000000e+00	0.000000000000000000e+00	0.000000000000000000e+00	0.000000000000000000e+00	0.000000000000000000e+00	0.000000000000000000e+00	0.000000000000000000e+00	0.000000000000000000e+00	0.000000000000000000e+00	0.000000000000000000e+00	0.000000000000000000e+00	0.000000000000000000e+00	0.000000000000000000e+00	0.000000000000000000e+00	0.000000000000000000e+00	0.000000000000000000e+00	0.000000000000000000e+00	0.000000000000000000e+00	0.000000000000000000e+00	0.000000000000000000e+00	0.000000000000000000e+00	0.000000000000000000e+00	0.000000000000000000e+00	0.000000000000000000e+00	0.000000000000000000e+00	0.000000000000000000e+00	0.000000000000000000e+00	0.000000000000000000e+00	0.000000000000000000e+00	0.000000000000000000e+00	0.000000000000000000e+00	0.000000000000000000e+00	0.000000000000000000e+00	0.000000000000000000e+00	0.000000000000000000e+00	0.000000000000000000e+00	0.000000000000000000e+00	0.000000000000000000e+00	0.000000000000000000e+00	0.000000000000000000e+00	0.000000000000000000e+00	0.000000000000000000e+00	0.000000000000000000e+00	0.000000000000000000e+00	0.000000000000000000e+00	0.000000000000000000e+00
0.000000000000000000e+00	0.000000000000000000e+00	0.000000000000000000e+00	0.000000000000000000e+00	0.000000000000000000e+00	0.000000000000000000e+00	0.000000000000000000e+00	0.000000000000000000e+00	0.000000000000000000e+00	0.000000000000000000e+00	0.000000000000000000e+00	0.000000000000000000e+00	0.000000000000000000e+00	0.000000000000000000e+00	0.000000000000000000e+00	0.000000000000000000e+00	0.000000000000000000e+00	0.000000000000000000e+00	0.000000000000000000e+00	0.000000000000000000e+00	0.000000000000000000e+00	0.000000000000000000e+00	0.000000000000000000e+00	0.000000000000000000e+00	0.000000000000000000e+00	0.000000000000000000e+00	0.000000000000000000e+00	0.000000000000000000e+00	0.000000000000000000e+00	0.000000000000000000e+00	0.000000000000000000e+00	0.000000000000000000e+00	0.000000000000000000e+00	0.000000000000000000e+00	0.000000000000000000e+00	0.000000000000000000e+00	0.000000000000000000e+00	0.000000000000000000e+00	0.000000000000000000e+00	0.000000000000000000e+00	0.000000000000000000e+00	0.000000000000000000e+00	0.000000000000000000e+00	0.000000000000000000e+00	0.000000000000000000e+00	0.000000000000000000e+00	0.000000000000000000e+00	0.000000000000000000e+00	0.000000000000000000e+00	0.000000000000000000e+00
0.000000000000000000e+00	0.000000000000000000e+00	0.000000000000000000e+00	0.000000000000000000e+00	0.000000000000000000e+00	0.000000000000000000e+00	0.000000000000000000e+00	0.000000000000000000e+00	0.000000000000000000e+00	0.000000000000000000e+00	0.000000000000000000e+00	0.000000000000000000e+00	0.000000000000000000e+00	0.000000000000000000e+00	0.000000000000000000e+00	0.000000000000000000e+00	0.000000000000000000e+00	0.000000000000000000e+00	0.000000000000000000e+00	0.000000000000000000e+00	0.000000000000000000e+00	0.000000000000000000e+00	0.000000000000000000e+00	0.000000000000000000e+00	0.000000000000000000e+00	0.000000000000000000e+00	0.000000000000000000e+00	0.000000000000000000e+00	0.000000000000000000e+00	0.000000000000000000e+00	0.000000000000000000e+00	0.000000000000000000e+00	0.000000000000000000e+00	0.000000000000000000e+00	0.000000000000000000e+00	0.000000000000000000e+00	0.000000000000000000e+00	0.000000000000000000e+00	0.000000000000000000e+00	0.000000000000000000e+00	0.000000000000000000e+00	0.000000000000000000e+00	0.000000000000000000e+00	0.000000000000000000e+00	0.000000000000000000e+00	0.000000000000000000e+00	0.000000000000000000e+00	0.000000000000000000e+00	0.000000000000000000e+00	0.000000000000000000e+00
0.000000000000000000e+00	0.000000000000000000e+00	0.000000000000000000e+00	0.000000000000000000e+00	0.000000000000000000e+00	0.000000000000000000e+00	0.000000000000000000e+00	0.000000000000000000e+00	0.000000000000000000e+00	0.000000000000000000e+00	0.000000000000000000e+00	0.000000000000000000e+00	0.000000000000000000e+00	0.000000000000000000e+00	0.000000000000000000e+00	0.000000000000000000e+00	0.000000000000000000e+00	0.000000000000000000e+00	0.000000000000000000e+00	0.000000000000000000e+00	0.000000000000000000e+00	0.000000000000000000e+00	0.000000000000000000e+00	0.000000000000000000e+00	0.000000000000000000e+00	0.000000000000000000e+00	0.000000000000000000e+00	0.000000000000000000e+00	0.000000000000000000e+00	0.000000000000000000e+00	0.000000000000000000e+00	0.000000000000000000e+00	0.000000000000000000e+00	0.000000000000000000e+00	0.000000000000000000e+00	0.000000000000000000e+00	0.000000000000000000e+00	0.000000000000000000e+00	0.000000000000000000e+00	0.000000000000000000e+00	0.000000000000000000e+00	0.000000000000000000e+00	0.000000000000000000e+00	0.000000000000000000e+00	0.000000000000000000e+00	0.000000000000000000e+00	0.000000000000000000e+00	0.000000000000000000e+00	0.000000000000000000e+00	0.000000000000000000e+00
0.000000000000000000e+00	0.000000000000000000e+00	0.000000000000000000e+00	0.000000000000000000e+00	0.000000000000000000e+00	0.000000000000000000e+00	0.000000000000000000e+00	0.000000000000000000e+00	0.000000000000000000e+00	0.000000000000000000e+00	0.000000000000000000e+00	0.000000000000000000e+00	0.000000000000000000e+00	0.000000000000000000e+00	0.000000000000000000e+00	0.000000000000000000e+00	0.000000000000000000e+00	0.000000000000000000e+00	0.000000000000000000e+00	0.000000000000000000e+00	0.000000000000000000e+00	0.000000000000000000e+00	0.000000000000000000e+00	0.000000000000000000e+00	0.000000000000000000e+00	0.000000000000000000e+00	0.000000000000000000e+00	0.000000000000000000e+00	0.000000000000000000e+00	0.000000000000000000e+00	0.000000000000000000e+00	0.000000000000000000e+00	0.000000000000000000e+00	0.000000000000000000e+00	0.000000000000000000e+00	0.000000000000000000e+00	0.000000000000000000e+00	0.000000000000000000e+00	0.000000000000000000e+00	0.000000000000000000e+00	0.000000000000000000e+00	0.000000000000000000e+00	0.000000000000000000e+00	0.000000000000000000e+00	0.000000000000000000e+00	0.000000000000000000e+00	0.000000000000000000e+00	0.000000000000000000e+00	0.000000000000000000e+00	0.000000000000000000e+00
0.000000000000000000e+00	0.000000000000000000e+00	0.000000000000000000e+00	0.000000000000000000e+00	0.000000000000000000e+00	0.000000000000000000e+00	0.000000000000000000e+00	0.000000000000000000e+00	0.000000000000000000e+00	0.000000000000000000e+00	0.000000000000000000e+00	0.000000000000000000e+00	0.000000000000000000e+00	0.000000000000000000e+00	0.000000000000000000e+00	0.000000000000000000e+00	0.000000000000000000e+00	0.000000000000000000e+00	0.000000000000000000e+00	0.000000000000000000e+00	0.000000000000000000e+00	0.000000000000000000e+00	0.000000000000000000e+00	0.000000000000000000e+00	0.000000000000000000e+00	0.000000000000000000e+00	0.000000000000000000e+00	0.000000000000000000e+00	0.000000000000000000e+00	0.000000000000000000e+00	0.000000000000000000e+00	0.000000000000000000e+00	0.000000000000000000e+00	0.000000000000000000e+00	0.000000000000000000e+00	0.000000000000000000e+00	0.000000000000000000e+00	0.000000000000000000e+00	0.000000000000000000e+00	0.000000000000000000e+00	0.000000000000000000e+00	0.000000000000000000e+00	0.000000000000000000e+00	0.000000000000000000e+00	0.000000000000000000e+00	0.000000000000000000e+00	0.000000000000000000e+00	0.000000000000000000e+00	0.000000000000000000e+00	0.000000000000000000e+00
0.000000000000000000e+00	0.000000000000000000e+00	0.000000000000000000e+00	0.000000000000000000e+00	0.000000000000000000e+00	0.000000000000000000e+00	0.000000000000000000e+00	0.000000000000000000e+00	0.000000000000000000e+00	0.000000000000000000e+00	0.000000000000000000e+00	0.000000000000000000e+00	0.000000000000000000e+00	0.000000000000000000e+00	0.000000000000000000e+00	0.000000000000000000e+00	0.000000000000000000e+00	0.000000000000000000e+00	0.000000000000000000e+00	0.000000000000000000e+00	0.000000000000000000e+00	0.000000000000000000e+00	0.000000000000000000e+00	0.000000000000000000e+00	0.000000000000000000e+00	0.000000000000000000e+00	0.000000000000000000e+00	0.000000000000000000e+00	0.000000000000000000e+00	0.000000000000000000e+00	0.000000000000000000e+00	0.000000000000000000e+00	0.000000000000000000e+00	0.000000000000000000e+00	0.000000000000000000e+00	0.000000000000000000e+00	0.000000000000000000e+00	0.000000000000000000e+00	0.000000000000000000e+00	0.000000000000000000e+00	0.000000000000000000e+00	0.000000000000000000e+00	0.000000000000000000e+00	0.000000000000000000e+00	0.000000000000000000e+00	0.000000000000000000e+00	0.000000000000000000e+00	0.000000000000000000e+00	0.000000000000000000e+00	0.000000000000000000e+00
0.000000000000000000e+00	0.000000000000000000e+00	0.000000000000000000e+00	0.000000000000000000e+00	0.000000000000000000e+00	0.000000000000000000e+00	0.000000000000000000e+00	0.000000000000000000e+00	0.000000000000000000e+00	0.000000000000000000e+00	0.000000000000000000e+00	0.000000000000000000e+00	0.000000000000000000e+00	0.000000000000000000e+00	0.000000000000000000e+00	0.000000000000000000e+00	0.000000000000000000e+00	0.000000000000000000e+00	0.000000000000000000e+00	0.000000000000000000e+00	0.000000000000000000e+00	0.000000000000000000e+00	0.000000000000000000e+00	0.000000000000000000e+00	0.000000000000000000e+00	0.000000000000000000e+00	0.000000000000000000e+00	0.000000000000000000e+00	0.000000000000000000e+00	0.000000000000000000e+00	0.000000000000000000e+00	0.000000000000000000e+00	0.000000000000000000e+00	0.000000000000000000e+00	0.000000000000000000e+00	0.000000000000000000e+00	0.000000000000000000e+00	0.000000000000000000e+00	0.000000000000000000e+00	0.000000000000000000e+00	0.000000000000000000e+00	0.000000000000000000e+00	0.000000000000000000e+00	0.000000000000000000e+00	0.000000000000000000e+00	0.000000000000000000e+00	0.000000000000000000e+00	0.000000000000000000e+00	0.000000000000000000e+00	0.000000000000000000e+00
0.000000000000000000e+00	0.000000000000000000e+00	0.000000000000000000e+00	0.000000000000000000e+00	0.000000000000000000e+00	0.000000000000000000e+00	0.000000000000000000e+00	0.000000000000000000e+00	0.000000000000000000e+00	0.000000000000000000e+00	0.000000000000000000e+00	0.000000000000000000e+00	0.000000000000000000e+00	0.000000000000000000e+00	0.000000000000000000e+00	0.000000000000000000e+00	0.000000000000000000e+00	0.000000000000000000e+00	0.000000000000000000e+00	0.000000000000000000e+00	0.000000000000000000e+00	0.000000000000000000e+00	0.000000000000000000e+00	0.000000000000000000e+00	0.000000000000000000e+00	0.000000000000000000e+00	0.000000000000000000e+00	0.000000000000000000e+00	0.000000000000000000e+00	0.000000000000000000e+00	0.000000000000000000e+00	0.000000000000000000e+00	0.000000000000000000e+00	0.000000000000000000e+00	0.000000000000000000e+00	0.000000000000000000e+00	0.000000000000000000e+00	0.000000000000000000e+00	0.000000000000000000e+00	0.000000000000000000e+00	0.000000000000000000e+00	0.000000000000000000e+00	0.000000000000000000e+00	0.000000000000000000e+00	0.000000000000000000e+00	0.000000000000000000e+00	0.000000000000000000e+00	0.000000000000000000e+00	0.000000000000000000e+00	0.000000000000000000e+00
0.000000000000000000e+00	0.000000000000000000e+00	0.000000000000000000e+00	0.000000000000000000e+00	0.000000000000000000e+00	0.000000000000000000e+00	0.000000000000000000e+00	0.000000000000000000e+00	0.000000000000000000e+00	0.000000000000000000e+00	0.000000000000000000e+00	0.000000000000000000e+00	0.000000000000000000e+00	0.000000000000000000e+00	0.000000000000000000e+00	0.000000000000000000e+00	0.000000000000000000e+00	0.000000000000000000e+00	0.000000000000000000e+00	0.000000000000000000e+00	0.000000000000000000e+00	0.000000000000000000e+00	0.000000000000000000e+00	0.000000000000000000e+00	0.000000000000000000e+00	0.000000000000000000e+00	0.000000000000000000e+00	0.000000000000000000e+00	0.000000000000000000e+00	0.000000000000000000e+00	0.000000000000000000e+00	0.000000000000000000e+00	0.000000000000000000e+00	0.000000000000000000e+00	0.000000000000000000e+00	0.000000000000000000e+00	0.000000000000000000e+00	0.000000000000000000e+00	0.000000000000000000e+00	0.000000000000000000e+00	0.000000000000000000e+00	0.000000000000000000e+00	0.000000000000000000e+00	0.000000000000000000e+00	0.000000000000000000e+00	0.000000000000000000e+00	0.000000000000000000e+00	0.000000000000000000e+00	0.000000000000000000e+00	0.000000000000000000e+00
0.000000000000000000e+00	0.000000000000000000e+00	0.000000000000000000e+00	0.000000000000000000e+00	0.000000000000000000e+00	0.000000000000000000e+00	0.000000000000000000e+00	0.000000000000000000e+00	0.000000000000000000e+00	0.000000000000000000e+00	0.000000000000000000e+00	0.000000000000000000e+00	0.000000000000000000e+00	0.000000000000000000e+00	0.000000000000000000e+00	0.000000000000000000e+00	0.000000000000000000e+00	0.000000000000000000e+00	0.000000000000000000e+00	0.000000000000000000e+00	0.000000000000000000e+00	0.000000000000000000e+00	0.000000000000000000e+00	0.000000000000000000e+00	0.000000000000000000e+00	0.000000000000000000e+00	0.000000000000000000e+00	0.000000000000000000e+00	0.000000000000000000e+00	0.000000000000000000e+00	0.000000000000000000e+00	0.000000000000000000e+00	0.000000000000000000e+00	0.000000000000000000e+00	0.000000000000000000e+00	0.000000000000000000e+00	0.000000000000000000e+00	0.000000000000000000e+00	0.000000000000000000e+00	0.000000000000000000e+00	0.000000000000000000e+00	0.000000000000000000e+00	0.000000000000000000e+00	0.000000000000000000e+00	0.000000000000000000e+00	0.000000000000000000e+00	0.000000000000000000e+00	0.000000000000000000e+00	0.000000000000000000e+00	0.000000000000000000e+00
0.000000000000000000e+00	0.000000000000000000e+00	0.000000000000000000e+00	0.000000000000000000e+00	0.000000000000000000e+00	0.000000000000000000e+00	0.000000000000000000e+00	0.000000000000000000e+00	0.000000000000000000e+00	0.000000000000000000e+00	0.000000000000000000e+00	0.000000000000000000e+00	0.000000000000000000e+00	0.000000000000000000e+00	0.000000000000000000e+00	0.000000000000000000e+00	0.000000000000000000e+00	0.000000000000000000e+00	0.000000000000000000e+00	0.000000000000000000e+00	0.000000000000000000e+00	0.000000000000000000e+00	0.000000000000000000e+00	0.000000000000000000e+00	0.000000000000000000e+00	0.000000000000000000e+00	0.000000000000000000e+00	0.000000000000000000e+00	0.000000000000000000e+00	0.000000000000000000e+00	0.000000000000000000e+00	0.000000000000000000e+00	0.000000000000000000e+00	0.000000000000000000e+00	0.000000000000000000e+00	0.000000000000000000e+00	0.000000000000000000e+00	0.000000000000000000e+00	0.000000000000000000e+00	0.000000000000000000e+00	0.000000000000000000e+00	0.000000000000000000e+00	0.000000000000000000e+00	0.000000000000000000e+00	0.000000000000000000e+00	0.000000000000000000e+00	0.000000000000000000e+00	0.000000000000000000e+00	0.000000000000000000e+00	0.000000000000000000e+00
0.000000000000000000e+00	0.000000000000000000e+00	0.000000000000000000e+00	0.000000000000000000e+00	0.000000000000000000e+00	0.000000000000000000e+00	0.000000000000000000e+00	0.000000000000000000e+00	0.000000000000000000e+00	0.000000000000000000e+00	0.000000000000000000e+00	0.000000000000000000e+00	0.000000000000000000e+00	0.000000000000000000e+00	0.000000000000000000e+00	0.000000000000000000e+00	0.000000000000000000e+00	0.000000000000000000e+00	0.000000000000000000e+00	0.000000000000000000e+00	0.000000000000000000e+00	0.000000000000000000e+00	0.000000000000000000e+00	0.000000000000000000e+00	0.000000000000000000e+00	0.000000000000000000e+00	0.000000000000000000e+00	0.000000000000000000e+00	0.000000000000000000e+00	0.000000000000000000e+00	0.000000000000000000e+00	0.000000000000000000e+00	0.000000000000000000e+00	0.000000000000000000e+00	0.000000000000000000e+00	0.000000000000000000e+00	0.000000000000000000e+00	0.000000000000000000e+00	0.000000000000000000e+00	0.000000000000000000e+00	0.000000000000000000e+00	0.000000000000000000e+00	0.000000000000000000e+00	0.000000000000000000e+00	0.000000000000000000e+00	0.000000000000000000e+00	0.000000000000000000e+00	0.000000000000000000e+00	0.000000000000000000e+00	0.000000000000000000e+00
0.000000000000000000e+00	0.000000000000000000e+00	0.000000000000000000e+00	0.000000000000000000e+00	0.000000000000000000e+00	0.000000000000000000e+00	0.000000000000000000e+00	0.000000000000000000e+00	0.000000000000000000e+00	0.000000000000000000e+00	0.000000000000000000e+00	0.000000000000000000e+00	0.000000000000000000e+00	0.000000000000000000e+00	0.000000000000000000e+00	0.000000000000000000e+00	0.000000000000000000e+00	0.000000000000000000e+00	0.000000000000000000e+00	0.000000000000000000e+00	0.000000000000000000e+00	0.000000000000000000e+00	0.000000000000000000e+00	0.000000000000000000e+00	0.000000000000000000e+00	0.000000000000000000e+00	0.000000000000000000e+00	0.000000000000000000e+00	0.000000000000000000e+00	0.000000000000000000e+00	0.000000000000000000e+00	0.000000000000000000e+00	0.000000000000000000e+00	0.000000000000000000e+00	0.000000000000000000e+00	0.000000000000000000e+00	0.000000000000000000e+00	0.000000000000000000e+00	0.000000000000000000e+00	0.000000000000000000e+00	0.000000000000000000e+00	0.000000000000000000e+00	0.000000000000000000e+00	0.000000000000000000e+00	0.000000000000000000e+00	0.000000000000000000e+00	0.000000000000000000e+00	0.000000000000000000e+00	0.000000000000000000e+00	0.000000000000000000e+00
0.000000000000000000e+00	0.000000000000000000e+00	0.000000000000000000e+00	0.000000000000000000e+00	0.000000000000000000e+00	0.000000000000000000e+00	0.000000000000000000e+00	0.000000000000000000e+00	0.000000000000000000e+00	0.000000000000000000e+00	0.000000000000000000e+00	0.000000000000000000e+00	0.000000000000000000e+00	0.000000000000000000e+00	0.000000000000000000e+00	0.000000000000000000e+00	0.000000000000000000e+00	0.000000000000000000e+00	0.000000000000000000e+00	0.000000000000000000e+00	0.000000000000000000e+00	0.000000000000000000e+00	0.000000000000000000e+00	0.000000000000000000e+00	0.000000000000000000e+00	0.000000000000000000e+00	0.000000000000000000e+00	0.000000000000000000e+00	0.000000000000000000e+00	0.000000000000000000e+00	0.000000000000000000e+00	0.000000000000000000e+00	0.000000000000000000e+00	0.000000000000000000e+00	0.000000000000000000e+00	0.000000000000000000e+00	0.000000000000000000e+00	0.000000000000000000e+00	0.000000000000000000e+00	0.000000000000000000e+00	0.000000000000000000e+00	0.000000000000000000e+00	0.000000000000000000e+00	0.000000000000000000e+00	0.000000000000000000e+00	0.000000000000000000e+00	0.000000000000000000e+00	0.000000000000000000e+00	0.000000000000000000e+00	0.000000000000000000e+00
0.000000000000000000e+00	0.000000000000000000e+00	0.000000000000000000e+00	0.000000000000000000e+00	0.000000000000000000e+00	0.000000000000000000e+00	0.000000000000000000e+00	0.000000000000000000e+00	0.000000000000000000e+00	0.000000000000000000e+00	0.000000000000000000e+00	0.000000000000000000e+00	0.000000000000000000e+00	0.000000000000000000e+00	0.000000000000000000e+00	0.000000000000000000e+00	0.000000000000000000e+00	0.000000000000000000e+00	0.000000000000000000e+00	0.000000000000000000e+00	0.000000000000000000e+00	0.000000000000000000e+00	0.000000000000000000e+00	0.000000000000000000e+00	0.000000000000000000e+00	0.000000000000000000e+00	0.000000000000000000e+00	0.000000000000000000e+00	0.000000000000000000e+00	0.000000000000000000e+00	0.000000000000000000e+00	0.000000000000000000e+00	0.000000000000000000e+00	0.000000000000000000e+00	0.000000000000000000e+00	0.000000000000000000e+00	0.000000000000000000e+00	0.000000000000000000e+00	0.000000000000000000e+00	0.000000000000000000e+00	0.000000000000000000e+00	0.000000000000000000e+00	0.000000000000000000e+00	0.000000000000000000e+00	0.000000000000000000e+00	0.000000000000000000e+00	0.000000000000000000e+00	0.000000000000000000e+00	0.000000000000000000e+00	0.000000000000000000e+00
0.000000000000000000e+00	0.000000000000000000e+00	0.000000000000000000e+00	0.000000000000000000e+00	0.000000000000000000e+00	0.000000000000000000e+00	0.000000000000000000e+00	0.000000000000000000e+00	0.000000000000000000e+00	0.000000000000000000e+00	0.000000000000000000e+00	0.000000000000000000e+00	0.000000000000000000e+00	0.000000000000000000e+00	0.000000000000000000e+00	0.000000000000000000e+00	0.000000000000000000e+00	0.000000000000000000e+00	0.000000000000000000e+00	0.000000000000000000e+00	0.000000000000000000e+00	0.000000000000000000e+00	0.000000000000000000e+00	0.000000000000000000e+00	0.000000000000000000e+00	0.000000000000000000e+00	0.000000000000000000e+00	0.000000000000000000e+00	0.000000000000000000e+00	0.000000000000000000e+00	0.000000000000000000e+00	0.000000000000000000e+00	0.000000000000000000e+00	0.000000000000000000e+00	0.000000000000000000e+00	0.000000000000000000e+00	0.000000000000000000e+00	0.000000000000000000e+00	0.000000000000000000e+00	0.000000000000000000e+00	0.000000000000000000e+00	0.000000000000000000e+00	0.000000000000000000e+00	0.000000000000000000e+00	0.000000000000000000e+00	0.000000000000000000e+00	0.000000000000000000e+00	0.000000000000000000e+00	0.000000000000000000e+00	0.000000000000000000e+00
0.000000000000000000e+00	0.000000000000000000e+00	0.000000000000000000e+00	0.000000000000000000e+00	0.000000000000000000e+00	0.000000000000000000e+00	0.000000000000000000e+00	0.000000000000000000e+00	0.000000000000000000e+00	0.000000000000000000e+00	0.000000000000000000e+00	0.000000000000000000e+00	0.000000000000000000e+00	0.000000000000000000e+00	0.000000000000000000e+00	0.000000000000000000e+00	0.000000000000000000e+00	0.000000000000000000e+00	0.000000000000000000e+00	0.000000000000000000e+00	0.000000000000000000e+00	0.000000000000000000e+00	0.000000000000000000e+00	0.000000000000000000e+00	0.000000000000000000e+00	0.000000000000000000e+00	0.000000000000000000e+00	0.000000000000000000e+00	0.000000000000000000e+00	0.000000000000000000e+00	0.000000000000000000e+00	0.000000000000000000e+00	0.000000000000000000e+00	0.000000000000000000e+00	0.000000000000000000e+00	0.000000000000000000e+00	0.000000000000000000e+00	0.000000000000000000e+00	0.000000000000000000e+00	0.000000000000000000e+00	0.000000000000000000e+00	0.000000000000000000e+00	0.000000000000000000e+00	0.000000000000000000e+00	0.000000000000000000e+00	0.000000000000000000e+00	0.000000000000000000e+00	0.000000000000000000e+00	0.000000000000000000e+00	0.000000000000000000e+00
0.000000000000000000e+00	0.000000000000000000e+00	0.000000000000000000e+00	0.000000000000000000e+00	0.000000000000000000e+00	0.000000000000000000e+00	0.000000000000000000e+00	0.000000000000000000e+00	0.000000000000000000e+00	0.000000000000000000e+00	0.000000000000000000e+00	0.000000000000000000e+00	0.000000000000000000e+00	0.000000000000000000e+00	0.000000000000000000e+00	0.000000000000000000e+00	0.000000000000000000e+00	0.000000000000000000e+00	0.000000000000000000e+00	0.000000000000000000e+00	0.000000000000000000e+00	0.000000000000000000e+00	0.000000000000000000e+00	0.000000000000000000e+00	0.000000000000000000e+00	0.000000000000000000e+00	0.000000000000000000e+00	0.000000000000000000e+00	0.000000000000000000e+00	0.000000000000000000e+00	0.000000000000000000e+00	0.000000000000000000e+00	0.000000000000000000e+00	0.000000000000000000e+00	0.000000000000000000e+00	0.000000000000000000e+00	0.000000000000000000e+00	0.000000000000000000e+00	0.000000000000000000e+00	0.000000000000000000e+00	0.000000000000000000e+00	0.000000000000000000e+00	0.000000000000000000e+00	0.000000000000000000e+00	0.000000000000000000e+00	0.000000000000000000e+00	0.000000000000000000e+00	0.000000000000000000e+00	0.000000000000000000e+00	0.000000000000000000e+00
0.000000000000000000e+00	0.000000000000000000e+00	0.000000000000000000e+00	0.000000000000000000e+00	0.000000000000000000e+00	0.000000000000000000e+00	0.000000000000000000e+00	0.000000000000000000e+00	0.000000000000000000e+00	0.000000000000000000e+00	0.000000000000000000e+00	0.000000000000000000e+00	0.000000000000000000e+00	0.000000000000000000e+00	0.000000000000000000e+00	0.000000000000000000e+00	0.000000000000000000e+00	0.000000000000000000e+00	0.000000000000000000e+00	0.000000000000000000e+00	0.000000000000000000e+00	0.000000000000000000e+00	0.000000000000000000e+00	0.000000000000000000e+00	0.000000000000000000e+00	0.000000000000000000e+00	0.000000000000000000e+00	0.000000000000000000e+00	0.000000000000000000e+00	0.000000000000000000e+00	0.000000000000000000e+00	0.000000000000000000e+00	0.000000000000000000e+00	0.000000000000000000e+00	0.000000000000000000e+00	0.000000000000000000e+00	0.000000000000000000e+00	0.000000000000000000e+00	0.000000000000000000e+00	0.000000000000000000e+00	0.000000000000000000e+00	0.000000000000000000e+00	0.000000000000000000e+00	0.000000000000000000e+00	0.000000000000000000e+00	0.000000000000000000e+00	0.000000000000000000e+00	0.000000000000000000e+00	0.000000000000000000e+00	0.000000000000000000e+00
0.000000000000000000e+00	0.000000000000000000e+00	0.000000000000000000e+00	0.000000000000000000e+00	0.000000000000000000e+00	0.000000000000000000e+00	0.000000000000000000e+00	0.000000000000000000e+00	0.000000000000000000e+00	0.000000000000000000e+00	0.000000000000000000e+00	0.000000000000000000e+00	0.000000000000000000e+00	0.000000000000000000e+00	0.000000000000000000e+00	0.000000000000000000e+00	0.000000000000000000e+00	0.000000000000000000e+00	0.000000000000000000e+00	0.000000000000000000e+00	0.000000000000000000e+00	0.000000000000000000e+00	0.000000000000000000e+00	0.000000000000000000e+00	0.000000000000000000e+00	0.000000000000000000e+00	0.000000000000000000e+00	0.000000000000000000e+00	0.000000000000000000e+00	0.000000000000000000e+00	0.000000000000000000e+00	0.000000000000000000e+00	0.000000000000000000e+00	0.000000000000000000e+00	0.000000000000000000e+00	0.000000000000000000e+00	0.000000000000000000e+00	0.000000000000000000e+00	0.000000000000000000e+00	0.000000000000000000e+00	0.000000000000000000e+00	0.000000000000000000e+00	0.000000000000000000e+00	0.000000000000000000e+00	0.000000000000000000e+00	0.000000000000000000e+00	0.000000000000000000e+00	0.000000000000000000e+00	0.000000000000000000e+00	0.000000000000000000e+00
0.000000000000000000e+00	0.000000000000000000e+00	0.000000000000000000e+00	0.000000000000000000e+00	0.000000000000000000e+00	0.000000000000000000e+00	0.000000000000000000e+00	0.000000000000000000e+00	0.000000000000000000e+00	0.000000000000000000e+00	0.000000000000000000e+00	0.000000000000000000e+00	0.000000000000000000e+00	0.000000000000000000e+00	0.000000000000000000e+00	0.000000000000000000e+00	0.000000000000000000e+00	0.000000000000000000e+00	0.000000000000000000e+00	0.000000000000000000e+00	0.000000000000000000e+00	0.000000000000000000e+00	0.000000000000000000e+00	0.000000000000000000e+00	0.000000000000000000e+00	0.000000000000000000e+00	0.000000000000000000e+00	0.000000000000000000e+00	0.000000000000000000e+00	0.000000000000000000e+00	0.000000000000000000e+00	0.000000000000000000e+00	0.000000000000000000e+00	0.000000000000000000e+00	0.000000000000000000e+00	0.000000000000000000e+00	0.000000000000000000e+00	0.000000000000000000e+00	0.000000000000000000e+00	0.000000000000000000e+00	0.000000000000000000e+00	0.000000000000000000e+00	0.000000000000000000e+00	0.000000000000000000e+00	0.000000000000000000e+00	0.000000000000000000e+00	0.000000000000000000e+00	0.000000000000000000e+00	0.000000000000000000e+00	0.000000000000000000e+00
0.000000000000000000e+00	0.000000000000000000e+00	0.000000000000000000e+00	0.000000000000000000e+00	0.000000000000000000e+00	0.000000000000000000e+00	0.000000000000000000e+00	0.000000000000000000e+00	0.000000000000000000e+00	0.000000000000000000e+00	0.000000000000000000e+00	0.000000000000000000e+00	0.000000000000000000e+00	0.000000000000000000e+00	0.000000000000000000e+00	0.000000000000000000e+00	0.000000000000000000e+00	0.000000000000000000e+00	0.000000000000000000e+00	0.000000000000000000e+00	0.000000000000000000e+00	0.000000000000000000e+00	0.000000000000000000e+00	0.000000000000000000e+00	0.000000000000000000e+00	0.000000000000000000e+00	0.000000000000000000e+00	0.000000000000000000e+00	0.000000000000000000e+00	0.000000000000000000e+00	0.000000000000000000e+00	0.000000000000000000e+00	0.000000000000000000e+00	0.000000000000000000e+00	0.000000000000000000e+00	0.000000000000000000e+00	0.000000000000000000e+00	0.000000000000000000e+00	0.000000000000000000e+00	0.000000000000000000e+00	0.000000000000000000e+00	0.000000000000000000e+00	0.000000000000000000e+00	0.000000000000000000e+00	0.000000000000000000e+00	0.000000000000000000e+00	0.000000000000000000e+00	0.000000000000000000e+00	0.000000000000000000e+00	0.000000000000000000e+00
0.000000000000000000e+00	0.000000000000000000e+00	0.000000000000000000e+00	0.000000000000000000e+00	0.000000000000000000e+00	0.000000000000000000e+00	0.000000000000000000e+00	0.000000000000000000e+00	0.000000000000000000e+00	0.000000000000000000e+00	0.000000000000000000e+00	0.000000000000000000e+00	0.000000000000000000e+00	0.000000000000000000e+00	0.000000000000000000e+00	0.000000000000000000e+00	0.000000000000000000e+00	0.000000000000000000e+00	0.000000000000000000e+00	0.000000000000000000e+00	0.000000000000000000e+00	0.000000000000000000e+00	0.000000000000000000e+00	0.000000000000000000e+00	0.000000000000000000e+00	0.000000000000000000e+00	0.000000000000000000e+00	0.000000000000000000e+00	0.000000000000000000e+00	0.000000000000000000e+00	0.000000000000000000e+00	0.000000000000000000e+00	0.000000000000000000e+00	0.000000000000000000e+00	0.000000000000000000e+00	0.000000000000000000e+00	0.000000000000000000e+00	0.000000000000000000e+00	0.000000000000000000e+00	0.000000000000000000e+00	0.000000000000000000e+00	0.000000000000000000e+00	0.000000000000000000e+00	0.000000000000000000e+00	0.000000000000000000e+00	0.000000000000000000e+00	0.000000000000000000e+00	0.000000000000000000e+00	0.000000000000000000e+00	0.000000000000000000e+00
0.000000000000000000e+00	0.000000000000000000e+00	0.000000000000000000e+00	0.000000000000000000e+00	0.000000000000000000e+00	0.000000000000000000e+00	0.000000000000000000e+00	0.000000000000000000e+00	0.000000000000000000e+00	0.000000000000000000e+00	0.000000000000000000e+00	0.000000000000000000e+00	0.000000000000000000e+00	0.000000000000000000e+00	0.000000000000000000e+00	0.000000000000000000e+00	0.000000000000000000e+00	0.000000000000000000e+00	0.000000000000000000e+00	0.000000000000000000e+00	0.000000000000000000e+00	0.000000000000000000e+00	0.000000000000000000e+00	0.000000000000000000e+00	0.000000000000000000e+00	0.000000000000000000e+00	0.000000000000000000e+00	0.000000000000000000e+00	0.000000000000000000e+00	0.000000000000000000e+00	0.000000000000000000e+00	0.000000000000000000e+00	0.000000000000000000e+00	0.000000000000000000e+00	0.000000000000000000e+00	0.000000000000000000e+00	0.000000000000000000e+00	0.000000000000000000e+00	0.000000000000000000e+00	0.000000000000000000e+00	0.000000000000000000e+00	0.000000000000000000e+00	0.000000000000000000e+00	0.000000000000000000e+00	0.000000000000000000e+00	0.000000000000000000e+00	0.000000000000000000e+00	0.000000000000000000e+00	0.000000000000000000e+00	0.000000000000000000e+00
0.000000000000000000e+00	0.000000000000000000e+00	0.000000000000000000e+00	0.000000000000000000e+00	0.000000000000000000e+00	0.000000000000000000e+00	0.000000000000000000e+00	0.000000000000000000e+00	0.000000000000000000e+00	0.000000000000000000e+00	0.000000000000000000e+00	0.000000000000000000e+00	0.000000000000000000e+00	0.000000000000000000e+00	0.000000000000000000e+00	0.000000000000000000e+00	0.000000000000000000e+00	0.000000000000000000e+00	0.000000000000000000e+00	0.000000000000000000e+00	0.000000000000000000e+00	0.000000000000000000e+00	0.000000000000000000e+00	0.000000000000000000e+00	0.000000000000000000e+00	0.000000000000000000e+00	0.000000000000000000e+00	0.000000000000000000e+00	0.000000000000000000e+00	0.000000000000000000e+00	0.000000000000000000e+00	0.000000000000000000e+00	0.000000000000000000e+00	0.000000000000000000e+00	0.000000000000000000e+00	0.000000000000000000e+00	0.000000000000000000e+00	0.000000000000000000e+00	0.000000000000000000e+00	0.000000000000000000e+00	0.000000000000000000e+00	0.000000000000000000e+00	0.000000000000000000e+00	0.000000000000000000e+00	0.000000000000000000e+00	0.000000000000000000e+00	0.000000000000000000e+00	0.000000000000000000e+00	0.000000000000000000e+00	0.000000000000000000e+00
0.000000000000000000e+00	0.000000000000000000e+00	0.000000000000000000e+00	0.000000000000000000e+00	0.000000000000000000e+00	0.000000000000000000e+00	0.000000000000000000e+00	0.000000000000000000e+00	0.000000000000000000e+00	0.000000000000000000e+00	0.000000000000000000e+00	0.000000000000000000e+00	0.000000000000000000e+00	0.000000000000000000e+00	0.000000000000000000e+00	0.000000000000000000e+00	0.000000000000000000e+00	0.000000000000000000e+00	0.000000000000000000e+00	0.000000000000000000e+00	0.000000000000000000e+00	0.000000000000000000e+00	0.000000000000000000e+00	0.000000000000000000e+00	0.000000000000000000e+00	0.000000000000000000e+00	0.000000000000000000e+00	0.000000000000000000e+00	0.000000000000000000e+00	0.000000000000000000e+00	0.000000000000000000e+00	0.000000000000000000e+00	0.000000000000000000e+00	0.000000000000000000e+00	0.000000000000000000e+00	0.000000000000000000e+00	0.000000000000000000e+00	0.000000000000000000e+00	0.000000000000000000e+00	0.000000000000000000e+00	0.000000000000000000e+00	0.000000000000000000e+00	0.000000000000000000e+00	0.000000000000000000e+00	0.000000000000000000e+00	0.000000000000000000e+00	0.000000000000000000e+00	0.000000000000000000e+00	0.000000000000000000e+00	0.000000000000000000e+00
0.000000000000000000e+00	0.000000000000000000e+00	0.000000000000000000e+00	0.000000000000000000e+00	0.000000000000000000e+00	0.000000000000000000e+00	0.000000000000000000e+00	0.000000000000000000e+00	0.000000000000000000e+00	0.000000000000000000e+00	0.000000000000000000e+00	0.000000000000000000e+00	0.000000000000000000e+00	0.000000000000000000e+00	0.000000000000000000e+00	0.000000000000000000e+00	0.000000000000000000e+00	0.000000000000000000e+00	0.000000000000000000e+00	0.000000000000000000e+00	0.000000000000000000e+00	0.000000000000000000e+00	0.000000000000000000e+00	0.000000000000000000e+00	0.000000000000000000e+00	0.000000000000000000e+00	0.000000000000000000e+00	0.000000000000000000e+00	0.000000000000000000e+00	0.000000000000000000e+00	0.000000000000000000e+00	0.000000000000000000e+00	0.000000000000000000e+00	0.000000000000000000e+00	0.000000000000000000e+00	0.000000000000000000e+00	0.000000000000000000e+00	0.000000000000000000e+00	0.000000000000000000e+00	0.000000000000000000e+00	0.000000000000000000e+00	0.000000000000000000e+00	0.000000000000000000e+00	0.000000000000000000e+00	0.000000000000000000e+00	0.000000000000000000e+00	0.000000000000000000e+00	0.000000000000000000e+00	0.000000000000000000e+00	0.000000000000000000e+00
0.000000000000000000e+00	0.000000000000000000e+00	0.000000000000000000e+00	0.000000000000000000e+00	0.000000000000000000e+00	0.000000000000000000e+00	0.000000000000000000e+00	0.000000000000000000e+00	0.000000000000000000e+00	0.000000000000000000e+00	0.000000000000000000e+00	0.000000000000000000e+00	0.000000000000000000e+00	0.000000000000000000e+00	0.000000000000000000e+00	0.000000000000000000e+00	0.000000000000000000e+00	0.000000000000000000e+00	0.000000000000000000e+00	0.000000000000000000e+00	0.000000000000000000e+00	0.000000000000000000e+00	0.000000000000000000e+00	0.000000000000000000e+00	0.000000000000000000e+00	0.000000000000000000e+00	0.000000000000000000e+00	0.000000000000000000e+00	0.000000000000000000e+00	0.000000000000000000e+00	0.000000000000000000e+00	0.000000000000000000e+00	0.000000000000000000e+00	0.000000000000000000e+00	0.000000000000000000e+00	0.000000000000000000e+00	0.000000000000000000e+00	0.000000000000000000e+00	0.000000000000000000e+00	0.000000000000000000e+00	0.000000000000000000e+00	0.000000000000000000e+00	0.000000000000000000e+00	0.000000000000000000e+00	0.000000000000000000e+00	0.000000000000000000e+00	0.000000000000000000e+00	0.000000000000000000e+00	0.000000000000000000e+00	0.000000000000000000e+00
0.000000000000000000e+00	0.000000000000000000e+00	0.000000000000000000e+00	0.000000000000000000e+00	0.000000000000000000e+00	0.000000000000000000e+00	0.000000000000000000e+00	0.000000000000000000e+00	0.000000000000000000e+00	0.000000000000000000e+00	0.000000000000000000e+00	0.000000000000000000e+00	0.000000000000000000e+00	0.000000000000000000e+00	0.000000000000000000e+00	0.000000000000000000e+00	0.000000000000000000e+00	0.000000000000000000e+00	0.000000000000000000e+00	0.000000000000000000e+00	0.000000000000000000e+00	0.000000000000000000e+00	0.000000000000000000e+00	0.000000000000000000e+00	0.000000000000000000e+00	0.000000000000000000e+00	0.000000000000000000e+00	0.000000000000000000e+00	0.000000000000000000e+00	0.000000000000000000e+00	0.000000000000000000e+00	0.000000000000000000e+00	0.000000000000000000e+00	0.000000000000000000e+00	0.000000000000000000e+00	0.000000000000000000e+00	0.000000000000000000e+00	0.000000000000000000e+00	0.000000000000000000e+00	0.000000000000000000e+00	0.000000000000000000e+00	0.000000000000000000e+00	0.000000000000000000e+00	0.000000000000000000e+00	0.000000000000000000e+00	0.000000000000000000e+00	0.000000000000000000e+00	0.000000000000000000e+00	0.000000000000000000e+00	0.000000000000000000e+00
0.000000000000000000e+00	0.000000000000000000e+00	0.000000000000000000e+00	0.000000000000000000e+00	0.000000000000000000e+00	0.000000000000000000e+00	0.000000000000000000e+00	0.000000000000000000e+00	0.000000000000000000e+00	0.000000000000000000e+00	0.000000000000000000e+00	0.000000000000000000e+00	0.000000000000000000e+00	0.000000000000000000e+00	0.000000000000000000e+00	0.000000000000000000e+00	0.000000000000000000e+00	0.000000000000000000e+00	0.000000000000000000e+00	0.000000000000000000e+00	0.000000000000000000e+00	0.000000000000000000e+00	0.000000000000000000e+00	0.000000000000000000e+00	0.000000000000000000e+00	0.000000000000000000e+00	0.000000000000000000e+00	0.000000000000000000e+00	0.000000000000000000e+00	0.000000000000000000e+00	0.000000000000000000e+00	0.000000000000000000e+00	0.000000000000000000e+00	0.000000000000000000e+00	0.000000000000000000e+00	0.000000000000000000e+00	0.000000000000000000e+00	0.000000000000000000e+00	0.000000000000000000e+00	0.000000000000000000e+00	0.000000000000000000e+00	0.000000000000000000e+00	0.000000000000000000e+00	0.000000000000000000e+00	0.000000000000000000e+00	0.000000000000000000e+00	0.000000000000000000e+00	0.000000000000000000e+00	0.000000000000000000e+00	0.000000000000000000e+00
0.000000000000000000e+00	0.000000000000000000e+00	0.000000000000000000e+00	0.000000000000000000e+00	0.000000000000000000e+00	0.000000000000000000e+00	0.000000000000000000e+00	0.000000000000000000e+00	0.000000000000000000e+00	0.000000000000000000e+00	0.000000000000000000e+00	0.000000000000000000e+00	0.000000000000000000e+00	0.000000000000000000e+00	0.000000000000000000e+00	0.000000000000000000e+00	0.000000000000000000e+00	0.000000000000000000e+00	0.000000000000000000e+00	0.000000000000000000e+00	0.000000000000000000e+00	0.000000000000000000e+00	0.000000000000000000e+00	0.000000000000000000e+00	0.000000000000000000e+00	0.000000000000000000e+00	0.000000000000000000e+00	0.000000000000000000e+00	0.000000000000000000e+00	0.000000000000000000e+00	0.000000000000000000e+00	0.000000000000000000e+00	0.000000000000000000e+00	0.000000000000000000e+00	0.000000000000000000e+00	0.000000000000000000e+00	0.000000000000000000e+00	0.000000000000000000e+00	0.000000000000000000e+00	0.000000000000000000e+00	0.000000000000000000e+00	0.000000000000000000e+00	0.000000000000000000e+00	0.000000000000000000e+00	0.000000000000000000e+00	0.000000000000000000e+00	0.000000000000000000e+00	0.000000000000000000e+00	0.000000000000000000e+00	0.000000000000000000e+00
0.000000000000000000e+00	0.000000000000000000e+00	0.000000000000000000e+00	0.000000000000000000e+00	0.000000000000000000e+00	0.000000000000000000e+00	0.000000000000000000e+00	0.000000000000000000e+00	0.000000000000000000e+00	0.000000000000000000e+00	0.000000000000000000e+00	0.000000000000000000e+00	0.000000000000000000e+00	0.000000000000000000e+00	0.000000000000000000e+00	0.000000000000000000e+00	0.000000000000000000e+00	0.000000000000000000e+00	0.000000000000000000e+00	0.000000000000000000e+00	0.000000000000000000e+00	0.000000000000000000e+00	0.000000000000000000e+00	0.000000000000000000e+00	0.000000000000000000e+00	0.000000000000000000e+00	0.000000000000000000e+00	0.000000000000000000e+00	0.000000000000000000e+00	0.000000000000000000e+00	0.000000000000000000e+00	0.000000000000000000e+00	0.000000000000000000e+00	0.000000000000000000e+00	0.000000000000000000e+00	0.000000000000000000e+00	0.000000000000000000e+00	0.000000000000000000e+00	0.000000000000000000e+00	0.000000000000000000e+00	0.000000000000000000e+00	0.000000000000000000e+00	0.000000000000000000e+00	0.000000000000000000e+00	0.000000000000000000e+00	0.000000000000000000e+00	0.000000000000000000e+00	0.000000000000000000e+00	0.000000000000000000e+00	0.000000000000000000e+00
0.000000000000000000e+00	0.000000000000000000e+00	0.000000000000000000e+00	0.000000000000000000e+00	0.000000000000000000e+00	0.000000000000000000e+00	0.000000000000000000e+00	0.000000000000000000e+00	0.000000000000000000e+00	0.000000000000000000e+00	0.000000000000000000e+00	0.000000000000000000e+00	0.000000000000000000e+00	0.000000000000000000e+00	0.000000000000000000e+00	0.000000000000000000e+00	0.000000000000000000e+00	0.000000000000000000e+00	0.000000000000000000e+00	0.000000000000000000e+00	0.000000000000000000e+00	0.000000000000000000e+00	0.000000000000000000e+00	0.000000000000000000e+00	0.000000000000000000e+00	0.000000000000000000e+00	0.000000000000000000e+00	0.000000000000000000e+00	0.000000000000000000e+00	0.000000000000000000e+00	0.000000000000000000e+00	0.000000000000000000e+00	0.000000000000000000e+00	0.000000000000000000e+00	0.000000000000000000e+00	0.000000000000000000e+00	0.000000000000000000e+00	0.000000000000000000e+00	0.000000000000000000e+00	0.000000000000000000e+00	0.000000000000000000e+00	0.000000000000000000e+00	0.000000000000000000e+00	0.000000000000000000e+00	0.000000000000000000e+00	0.000000000000000000e+00	0.000000000000000000e+00	0.000000000000000000e+00	0.000000000000000000e+00	0.000000000000000000e+00
0.000000000000000000e+00	0.000000000000000000e+00	0.000000000000000000e+00	0.000000000000000000e+00	0.000000000000000000e+00	0.000000000000000000e+00	0.000000000000000000e+00	0.000000000000000000e+00	0.000000000000000000e+00	0.000000000000000000e+00	0.000000000000000000e+00	0.000000000000000000e+00	0.000000000000000000e+00	0.000000000000000000e+00	0.000000000000000000e+00	0.000000000000000000e+00	0.000000000000000000e+00	0.000000000000000000e+00	0.000000000000000000e+00	0.000000000000000000e+00	0.000000000000000000e+00	0.000000000000000000e+00	0.000000000000000000e+00	0.000000000000000000e+00	0.000000000000000000e+00	0.000000000000000000e+00	0.000000000000000000e+00	0.000000000000000000e+00	0.000000000000000000e+00	0.000000000000000000e+00	0.000000000000000000e+00	0.000000000000000000e+00	0.000000000000000000e+00	0.000000000000000000e+00	0.000000000000000000e+00	0.000000000000000000e+00	0.000000000000000000e+00	0.000000000000000000e+00	0.000000000000000000e+00	0.000000000000000000e+00	0.000000000000000000e+00	0.000000000000000000e+00	0.000000000000000000e+00	0.000000000000000000e+00	0.000000000000000000e+00	0.000000000000000000e+00	0.000000000000000000e+00	0.000000000000000000e+00	0.000000000000000000e+00	0.000000000000000000e+00
0.000000000000000000e+00	0.000000000000000000e+00	0.000000000000000000e+00	0.000000000000000000e+00	0.000000000000000000e+00	0.000000000000000000e+00	0.000000000000000000e+00	0.000000000000000000e+00	0.000000000000000000e+00	0.000000000000000000e+00	0.000000000000000000e+00	0.000000000000000000e+00	0.000000000000000000e+00	0.000000000000000000e+00	0.000000000000000000e+00	0.000000000000000000e+00	0.000000000000000000e+00	0.000000000000000000e+00	0.000000000000000000e+00	0.000000000000000000e+00	0.000000000000000000e+00	0.000000000000000000e+00	0.000000000000000000e+00	0.000000000000000000e+00	0.000000000000000000e+00	0.000000000000000000e+00	0.000000000000000000e+00	0.000000000000000000e+00	0.000000000000000000e+00	0.000000000000000000e+00	0.000000000000000000e+00	0.000000000000000000e+00	0.000000000000000000e+00	0.000000000000000000e+00	0.000000000000000000e+00	0.000000000000000000e+00	0.000000000000000000e+00	0.000000000000000000e+00	0.000000000000000000e+00	0.000000000000000000e+00	0.000000000000000000e+00	0.000000000000000000e+00	0.000000000000000000e+00	0.000000000000000000e+00	0.000000000000000000e+00	0.000000000000000000e+00	0.000000000000000000e+00	0.000000000000000000e+00	0.000000000000000000e+00	0.000000000000000000e+00
0.000000000000000000e+00	0.000000000000000000e+00	0.000000000000000000e+00	0.000000000000000000e+00	0.000000000000000000e+00	0.000000000000000000e+00	0.000000000000000000e+00	0.000000000000000000e+00	0.000000000000000000e+00	0.000000000000000000e+00	0.000000000000000000e+00	0.000000000000000000e+00	0.000000000000000000e+00	0.000000000000000000e+00	0.000000000000000000e+00	0.000000000000000000e+00	0.000000000000000000e+00	0.000000000000000000e+00	0.000000000000000000e+00	0.000000000000000000e+00	0.000000000000000000e+00	0.000000000000000000e+00	0.000000000000000000e+00	0.000000000000000000e+00	0.000000000000000000e+00	0.000000000000000000e+00	0.000000000000000000e+00	0.000000000000000000e+00	0.000000000000000000e+00	0.000000000000000000e+00	0.000000000000000000e+00	0.000000000000000000e+00	0.000000000000000000e+00	0.000000000000000000e+00	0.000000000000000000e+00	0.000000000000000000e+00	0.000000000000000000e+00	0.000000000000000000e+00	0.000000000000000000e+00	0.000000000000000000e+00	0.000000000000000000e+00	0.000000000000000000e+00	0.000000000000000000e+00	0.000000000000000000e+00	0.000000000000000000e+00	0.000000000000000000e+00	0.000000000000000000e+00	0.000000000000000000e+00	0.000000000000000000e+00	0.000000000000000000e+00
0.000000000000000000e+00	0.000000000000000000e+00	0.000000000000000000e+00	0.000000000000000000e+00	0.000000000000000000e+00	0.000000000000000000e+00	0.000000000000000000e+00	0.000000000000000000e+00	0.000000000000000000e+00	0.000000000000000000e+00	0.000000000000000000e+00	0.000000000000000000e+00	0.000000000000000000e+00	0.000000000000000000e+00	0.000000000000000000e+00	0.000000000000000000e+00	0.000000000000000000e+00	0.000000000000000000e+00	0.000000000000000000e+00	0.000000000000000000e+00	0.000000000000000000e+00	0.000000000000000000e+00	0.000000000000000000e+00	0.000000000000000000e+00	0.000000000000000000e+00	0.000000000000000000e+00	0.000000000000000000e+00	0.000000000000000000e+00	0.000000000000000000e+00	0.000000000000000000e+00	0.000000000000000000e+00	0.000000000000000000e+00	0.000000000000000000e+00	0.000000000000000000e+00	0.000000000000000000e+00	0.000000000000000000e+00	0.000000000000000000e+00	0.000000000000000000e+00	0.000000000000000000e+00	0.000000000000000000e+00	0.000000000000000000e+00	0.000000000000000000e+00	0.000000000000000000e+00	0.000000000000000000e+00	0.000000000000000000e+00	0.000000000000000000e+00	0.000000000000000000e+00	0.000000000000000000e+00	0.000000000000000000e+00	0.000000000000000000e+00
0.000000000000000000e+00	0.000000000000000000e+00	0.000000000000000000e+00	0.000000000000000000e+00	0.000000000000000000e+00	0.000000000000000000e+00	0.000000000000000000e+00	0.000000000000000000e+00	0.000000000000000000e+00	0.000000000000000000e+00	0.000000000000000000e+00	0.000000000000000000e+00	0.000000000000000000e+00	0.000000000000000000e+00	0.000000000000000000e+00	0.000000000000000000e+00	0.000000000000000000e+00	0.000000000000000000e+00	0.000000000000000000e+00	0.000000000000000000e+00	0.000000000000000000e+00	0.000000000000000000e+00	0.000000000000000000e+00	0.000000000000000000e+00	0.000000000000000000e+00	0.000000000000000000e+00	0.000000000000000000e+00	0.000000000000000000e+00	0.000000000000000000e+00	0.000000000000000000e+00	0.000000000000000000e+00	0.000000000000000000e+00	0.000000000000000000e+00	0.000000000000000000e+00	0.000000000000000000e+00	0.000000000000000000e+00	0.000000000000000000e+00	0.000000000000000000e+00	0.000000000000000000e+00	0.000000000000000000e+00	0.000000000000000000e+00	0.000000000000000000e+00	0.000000000000000000e+00	0.000000000000000000e+00	0.000000000000000000e+00	0.000000000000000000e+00	0.000000000000000000e+00	0.000000000000000000e+00	0.000000000000000000e+00	0.000000000000000000e+00
0.000000000000000000e+00	0.000000000000000000e+00	0.000000000000000000e+00	0.000000000000000000e+00	0.000000000000000000e+00	0.000000000000000000e+00	0.000000000000000000e+00	0.000000000000000000e+00	0.000000000000000000e+00	0.000000000000000000e+00	0.000000000000000000e+00	0.000000000000000000e+00	0.000000000000000000e+00	0.000000000000000000e+00	0.000000000000000000e+00	0.000000000000000000e+00	0.000000000000000000e+00	0.000000000000000000e+00	0.000000000000000000e+00	0.000000000000000000e+00	0.000000000000000000e+00	0.000000000000000000e+00	0.000000000000000000e+00	0.000000000000000000e+00	0.000000000000000000e+00	0.000000000000000000e+00	0.000000000000000000e+00	0.000000000000000000e+00	0.000000000000000000e+00	0.000000000000000000e+00	0.000000000000000000e+00	0.000000000000000000e+00	0.000000000000000000e+00	0.000000000000000000e+00	0.000000000000000000e+00	0.000000000000000000e+00	0.000000000000000000e+00	0.000000000000000000e+00	0.000000000000000000e+00	0.000000000000000000e+00	0.000000000000000000e+00	0.000000000000000000e+00	0.000000000000000000e+00	0.000000000000000000e+00	0.000000000000000000e+00	0.000000000000000000e+00	0.000000000000000000e+00	0.000000000000000000e+00	0.000000000000000000e+00	0.000000000000000000e+00
0.000000000000000000e+00	0.000000000000000000e+00	0.000000000000000000e+00	0.000000000000000000e+00	0.000000000000000000e+00	0.000000000000000000e+00	0.000000000000000000e+00	0.000000000000000000e+00	0.000000000000000000e+00	0.000000000000000000e+00	0.000000000000000000e+00	0.000000000000000000e+00	0.000000000000000000e+00	0.000000000000000000e+00	0.000000000000000000e+00	0.000000000000000000e+00	0.000000000000000000e+00	0.000000000000000000e+00	0.000000000000000000e+00	0.000000000000000000e+00	0.000000000000000000e+00	0.000000000000000000e+00	0.000000000000000000e+00	0.000000000000000000e+00	0.000000000000000000e+00	0.000000000000000000e+00	0.000000000000000000e+00	0.000000000000000000e+00	0.000000000000000000e+00	0.000000000000000000e+00	0.000000000000000000e+00	0.000000000000000000e+00	0.000000000000000000e+00	0.000000000000000000e+00	0.000000000000000000e+00	0.000000000000000000e+00	0.000000000000000000e+00	0.000000000000000000e+00	0.000000000000000000e+00	0.000000000000000000e+00	0.000000000000000000e+00	0.000000000000000000e+00	0.000000000000000000e+00	0.000000000000000000e+00	0.000000000000000000e+00	0.000000000000000000e+00	0.000000000000000000e+00	0.000000000000000000e+00	0.000000000000000000e+00	0.000000000000000000e+00
0.000000000000000000e+00	0.000000000000000000e+00	0.000000000000000000e+00	0.000000000000000000e+00	0.000000000000000000e+00	0.000000000000000000e+00	0.000000000000000000e+00	0.000000000000000000e+00	0.000000000000000000e+00	0.000000000000000000e+00	0.000000000000000000e+00	0.000000000000000000e+00	0.000000000000000000e+00	0.000000000000000000e+00	0.000000000000000000e+00	0.000000000000000000e+00	0.000000000000000000e+00	0.000000000000000000e+00	0.000000000000000000e+00	0.000000000000000000e+00	0.000000000000000000e+00	0.000000000000000000e+00	0.000000000000000000e+00	0.000000000000000000e+00	0.000000000000000000e+00	0.000000000000000000e+00	0.000000000000000000e+00	0.000000000000000000e+00	0.000000000000000000e+00	0.000000000000000000e+00	0.000000000000000000e+00	0.000000000000000000e+00	0.000000000000000000e+00	0.000000000000000000e+00	0.000000000000000000e+00	0.000000000000000000e+00	0.000000000000000000e+00	0.000000000000000000e+00	0.000000000000000000e+00	0.000000000000000000e+00	0.000000000000000000e+00	0.000000000000000000e+00	0.000000000000000000e+00	0.000000000000000000e+00	0.000000000000000000e+00	0.000000000000000000e+00	0.000000000000000000e+00	0.000000000000000000e+00	0.000000000000000000e+00	0.000000000000000000e+00
0.000000000000000000e+00	0.000000000000000000e+00	0.000000000000000000e+00	0.000000000000000000e+00	0.000000000000000000e+00	0.000000000000000000e+00	0.000000000000000000e+00	0.000000000000000000e+00	0.000000000000000000e+00	0.000000000000000000e+00	0.000000000000000000e+00	0.000000000000000000e+00	0.000000000000000000e+00	0.000000000000000000e+00	0.000000000000000000e+00	0.000000000000000000e+00	0.000000000000000000e+00	0.000000000000000000e+00	0.000000000000000000e+00	0.000000000000000000e+00	0.000000000000000000e+00	0.000000000000000000e+00	0.000000000000000000e+00	0.000000000000000000e+00	0.000000000000000000e+00	0.000000000000000000e+00	0.000000000000000000e+00	0.000000000000000000e+00	0.000000000000000000e+00	0.000000000000000000e+00	0.000000000000000000e+00	0.000000000000000000e+00	0.000000000000000000e+00	0.000000000000000000e+00	0.000000000000000000e+00	0.000000000000000000e+00	0.000000000000000000e+00	0.000000000000000000e+00	0.000000000000000000e+00	0.000000000000000000e+00	0.000000000000000000e+00	0.000000000000000000e+00	0.000000000000000000e+00	0.000000000000000000e+00	0.000000000000000000e+00	0.000000000000000000e+00	0.000000000000000000e+00	0.000000000000000000e+00	0.000000000000000000e+00	0.000000000000000000e+00
0.000000000000000000e+00	0.000000000000000000e+00	0.000000000000000000e+00	0.000000000000000000e+00	0.000000000000000000e+00	0.000000000000000000e+00	0.000000000000000000e+00	0.000000000000000000e+00	0.000000000000000000e+00	0.000000000000000000e+00	0.000000000000000000e+00	0.000000000000000000e+00	0.000000000000000000e+00	0.000000000000000000e+00	0.000000000000000000e+00	0.000000000000000000e+00	0.000000000000000000e+00	0.000000000000000000e+00	0.000000000000000000e+00	0.000000000000000000e+00	0.000000000000000000e+00	0.000000000000000000e+00	0.000000000000000000e+00	0.000000000000000000e+00	0.000000000000000000e+00	0.000000000000000000e+00	0.000000000000000000e+00	0.000000000000000000e+00	0.000000000000000000e+00	0.000000000000000000e+00	0.000000000000000000e+00	0.000000000000000000e+00	0.000000000000000000e+00	0.000000000000000000e+00	0.000000000000000000e+00	0.000000000000000000e+00	0.000000000000000000e+00	0.000000000000000000e+00	0.000000000000000000e+00	0.000000000000000000e+00	0.000000000000000000e+00	0.000000000000000000e+00	0.000000000000000000e+00	0.000000000000000000e+00	0.000000000000000000e+00	0.000000000000000000e+00	0.000000000000000000e+00	0.000000000000000000e+00	0.000000000000000000e+00	0.000000000000000000e+00
0.000000000000000000e+00	0.000000000000000000e+00	0.000000000000000000e+00	0.000000000000000000e+00	0.000000000000000000e+00	0.000000000000000000e+00	0.000000000000000000e+00	0.000000000000000000e+00	0.000000000000000000e+00	0.000000000000000000e+00	0.000000000000000000e+00	0.000000000000000000e+00	0.000000000000000000e+00	0.000000000000000000e+00	0.000000000000000000e+00	0.000000000000000000e+00	0.000000000000000000e+00	0.000000000000000000e+00	0.000000000000000000e+00	0.000000000000000000e+00	0.000000000000000000e+00	0.000000000000000000e+00	0.000000000000000000e+00	0.000000000000000000e+00	0.000000000000000000e+00	0.000000000000000000e+00	0.000000000000000000e+00	0.000000000000000000e+00	0.000000000000000000e+00	0.000000000000000000e+00	0.000000000000000000e+00	0.000000000000000000e+00	0.000000000000000000e+00	0.000000000000000000e+00	0.000000000000000000e+00	0.000000000000000000e+00	0.000000000000000000e+00	0.000000000000000000e+00	0.000000000000000000e+00	0.000000000000000000e+00	0.000000000000000000e+00	0.000000000000000000e+00	0.000000000000000000e+00	0.000000000000000000e+00	0.000000000000000000e+00	0.000000000000000000e+00	0.000000000000000000e+00	0.000000000000000000e+00	0.000000000000000000e+00	0.000000000000000000e+00
0.000000000000000000e+00	0.000000000000000000e+00	0.000000000000000000e+00	0.000000000000000000e+00	0.000000000000000000e+00	0.000000000000000000e+00	0.000000000000000000e+00	0.000000000000000000e+00	0.000000000000000000e+00	0.000000000000000000e+00	0.000000000000000000e+00	0.000000000000000000e+00	0.000000000000000000e+00	0.000000000000000000e+00	0.000000000000000000e+00	0.000000000000000000e+00	0.000000000000000000e+00	0.000000000000000000e+00	0.000000000000000000e+00	0.000000000000000000e+00	0.000000000000000000e+00	0.000000000000000000e+00	0.000000000000000000e+00	0.000000000000000000e+00	0.000000000000000000e+00	0.000000000000000000e+00	0.000000000000000000e+00	0.000000000000000000e+00	0.000000000000000000e+00	0.000000000000000000e+00	0.000000000000000000e+00	0.000000000000000000e+00	0.000000000000000000e+00	0.000000000000000000e+00	0.000000000000000000e+00	0.000000000000000000e+00	0.000000000000000000e+00	0.000000000000000000e+00	0.000000000000000000e+00	0.000000000000000000e+00	0.000000000000000000e+00	0.000000000000000000e+00	0.000000000000000000e+00	0.000000000000000000e+00	0.000000000000000000e+00	0.000000000000000000e+00	0.000000000000000000e+00	0.000000000000000000e+00	0.000000000000000000e+00	0.000000000000000000e+00
0.000000000000000000e+00	0.000000000000000000e+00	0.000000000000000000e+00	0.000000000000000000e+00	0.000000000000000000e+00	0.000000000000000000e+00	0.000000000000000000e+00	0.000000000000000000e+00	0.000000000000000000e+00	0.000000000000000000e+00	0.000000000000000000e+00	0.000000000000000000e+00	0.000000000000000000e+00	0.000000000000000000e+00	0.000000000000000000e+00	0.000000000000000000e+00	0.000000000000000000e+00	0.000000000000000000e+00	0.000000000000000000e+00	0.000000000000000000e+00	0.000000000000000000e+00	0.000000000000000000e+00	0.000000000000000000e+00	0.000000000000000000e+00	0.000000000000000000e+00	0.000000000000000000e+00	0.000000000000000000e+00	0.000000000000000000e+00	0.000000000000000000e+00	0.000000000000000000e+00	0.000000000000000000e+00	0.000000000000000000e+00	0.000000000000000000e+00	0.000000000000000000e+00	0.000000000000000000e+00	0.000000000000000000e+00	0.000000000000000000e+00	0.000000000000000000e+00	0.000000000000000000e+00	0.000000000000000000e+00	0.000000000000000000e+00	0.000000000000000000e+00	0.000000000000000000e+00	0.000000000000000000e+00	0.000000000000000000e+00	0.000000000000000000e+00	0.000000000000000000e+00	0.000000000000000000e+00	0.000000000000000000e+00	0.000000000000000000e+00
0.000000000000000000e+00	0.000000000000000000e+00	0.000000000000000000e+00	0.000000000000000000e+00	0.000000000000000000e+00	0.000000000000000000e+00	0.000000000000000000e+00	0.000000000000000000e+00	0.000000000000000000e+00	0.000000000000000000e+00	0.000000000000000000e+00	0.000000000000000000e+00	0.000000000000000000e+00	0.000000000000000000e+00	0.000000000000000000e+00	0.000000000000000000e+00	0.000000000000000000e+00	0.000000000000000000e+00	0.000000000000000000e+00	0.000000000000000000e+00	0.000000000000000000e+00	0.000000000000000000e+00	0.000000000000000000e+00	0.000000000000000000e+00	0.000000000000000000e+00	0.000000000000000000e+00	0.000000000000000000e+00	0.000000000000000000e+00	0.000000000000000000e+00	0.000000000000000000e+00	0.000000000000000000e+00	0.000000000000000000e+00	0.000000000000000000e+00	0.000000000000000000e+00	0.000000000000000000e+00	0.000000000000000000e+00	0.000000000000000000e+00	0.000000000000000000e+00	0.000000000000000000e+00	0.000000000000000000e+00	0.000000000000000000e+00	0.000000000000000000e+00	0.000000000000000000e+00	0.000000000000000000e+00	0.000000000000000000e+00	0.000000000000000000e+00	0.000000000000000000e+00	0.000000000000000000e+00	0.000000000000000000e+00	0.000000000000000000e+00
0.000000000000000000e+00	0.000000000000000000e+00	0.000000000000000000e+00	0.000000000000000000e+00	0.000000000000000000e+00	0.000000000000000000e+00	0.000000000000000000e+00	0.000000000000000000e+00	0.000000000000000000e+00	0.000000000000000000e+00	0.000000000000000000e+00	0.000000000000000000e+00	0.000000000000000000e+00	0.000000000000000000e+00	0.000000000000000000e+00	0.000000000000000000e+00	0.000000000000000000e+00	0.000000000000000000e+00	0.000000000000000000e+00	0.000000000000000000e+00	0.000000000000000000e+00	0.000000000000000000e+00	0.000000000000000000e+00	0.000000000000000000e+00	0.000000000000000000e+00	0.000000000000000000e+00	0.000000000000000000e+00	0.000000000000000000e+00	0.000000000000000000e+00	0.000000000000000000e+00	0.000000000000000000e+00	0.000000000000000000e+00	0.000000000000000000e+00	0.000000000000000000e+00	0.000000000000000000e+00	0.000000000000000000e+00	0.000000000000000000e+00	0.000000000000000000e+00	0.000000000000000000e+00	0.000000000000000000e+00	0.000000000000000000e+00	0.000000000000000000e+00	0.000000000000000000e+00	0.000000000000000000e+00	0.000000000000000000e+00	0.000000000000000000e+00	0.000000000000000000e+00	0.000000000000000000e+00	0.000000000000000000e+00	0.000000000000000000e+00
0.000000000000000000e+00	0.000000000000000000e+00	0.000000000000000000e+00	0.000000000000000000e+00	0.000000000000000000e+00	0.000000000000000000e+00	0.000000000000000000e+00	0.000000000000000000e+00	0.000000000000000000e+00	0.000000000000000000e+00	0.000000000000000000e+00	0.000000000000000000e+00	0.000000000000000000e+00	0.000000000000000000e+00	0.000000000000000000e+00	0.000000000000000000e+00	0.000000000000000000e+00	0.000000000000000000e+00	0.000000000000000000e+00	0.000000000000000000e+00	0.000000000000000000e+00	0.000000000000000000e+00	0.000000000000000000e+00	0.000000000000000000e+00	0.000000000000000000e+00	0.000000000000000000e+00	0.000000000000000000e+00	0.000000000000000000e+00	0.000000000000000000e+00	0.000000000000000000e+00	0.000000000000000000e+00	0.000000000000000000e+00	0.000000000000000000e+00	0.000000000000000000e+00	0.000000000000000000e+00	0.000000000000000000e+00	0.000000000000000000e+00	0.000000000000000000e+00	0.000000000000000000e+00	0.000000000000000000e+00	0.000000000000000000e+00	0.000000000000000000e+00	0.000000000000000000e+00	0.000000000000000000e+00	0.000000000000000000e+00	0.000000000000000000e+00	0.000000000000000000e+00	0.000000000000000000e+00	0.000000000000000000e+00	0.000000000000000000e+00
0.000000000000000000e+00	0.000000000000000000e+00	0.000000000000000000e+00	0.000000000000000000e+00	0.000000000000000000e+00	0.000000000000000000e+00	0.000000000000000000e+00	0.000000000000000000e+00	0.000000000000000000e+00	0.000000000000000000e+00	0.000000000000000000e+00	0.000000000000000000e+00	0.000000000000000000e+00	0.000000000000000000e+00	0.000000000000000000e+00	0.000000000000000000e+00	0.000000000000000000e+00	0.000000000000000000e+00	0.000000000000000000e+00	0.000000000000000000e+00	0.000000000000000000e+00	0.000000000000000000e+00	0.000000000000000000e+00	0.000000000000000000e+00	0.000000000000000000e+00	0.000000000000000000e+00	0.000000000000000000e+00	0.000000000000000000e+00	0.000000000000000000e+00	0.000000000000000000e+00	0.000000000000000000e+00	0.000000000000000000e+00	0.000000000000000000e+00	0.000000000000000000e+00	0.000000000000000000e+00	0.000000000000000000e+00	0.000000000000000000e+00	0.000000000000000000e+00	0.000000000000000000e+00	0.000000000000000000e+00	0.000000000000000000e+00	0.000000000000000000e+00	0.000000000000000000e+00	0.000000000000000000e+00	0.000000000000000000e+00	0.000000000000000000e+00	0.000000000000000000e+00	0.000000000000000000e+00	0.000000000000000000e+00	0.000000000000000000e+00
0.000000000000000000e+00	0.000000000000000000e+00	0.000000000000000000e+00	0.000000000000000000e+00	0.000000000000000000e+00	0.000000000000000000e+00	0.000000000000000000e+00	0.000000000000000000e+00	0.000000000000000000e+00	0.000000000000000000e+00	0.000000000000000000e+00	0.000000000000000000e+00	0.000000000000000000e+00	0.000000000000000000e+00	0.000000000000000000e+00	0.000000000000000000e+00	0.000000000000000000e+00	0.000000000000000000e+00	0.000000000000000000e+00	0.000000000000000000e+00	0.000000000000000000e+00	0.000000000000000000e+00	0.000000000000000000e+00	0.000000000000000000e+00	0.000000000000000000e+00	0.000000000000000000e+00	0.000000000000000000e+00	0.000000000000000000e+00	0.000000000000000000e+00	0.000000000000000000e+00	0.000000000000000000e+00	0.000000000000000000e+00	0.000000000000000000e+00	0.000000000000000000e+00	0.000000000000000000e+00	0.000000000000000000e+00	0.000000000000000000e+00	0.000000000000000000e+00	0.000000000000000000e+00	0.000000000000000000e+00	0.000000000000000000e+00	0.000000000000000000e+00	0.000000000000000000e+00	0.000000000000000000e+00	0.000000000000000000e+00	0.000000000000000000e+00	0.000000000000000000e+00	0.000000000000000000e+00	0.000000000000000000e+00	0.000000000000000000e+00
0.000000000000000000e+00	0.000000000000000000e+00	0.000000000000000000e+00	0.000000000000000000e+00	0.000000000000000000e+00	0.000000000000000000e+00	0.000000000000000000e+00	0.000000000000000000e+00	0.000000000000000000e+00	0.000000000000000000e+00	0.000000000000000000e+00	0.000000000000000000e+00	0.000000000000000000e+00	0.000000000000000000e+00	0.000000000000000000e+00	0.000000000000000000e+00	0.000000000000000000e+00	0.000000000000000000e+00	0.000000000000000000e+00	0.000000000000000000e+00	0.000000000000000000e+00	0.000000000000000000e+00	0.000000000000000000e+00	0.000000000000000000e+00	0.000000000000000000e+00	0.000000000000000000e+00	0.000000000000000000e+00	0.000000000000000000e+00	0.000000000000000000e+00	0.000000000000000000e+00	0.000000000000000000e+00	0.000000000000000000e+00	0.000000000000000000e+00	0.000000000000000000e+00	0.000000000000000000e+00	0.000000000000000000e+00	0.000000000000000000e+00	0.000000000000000000e+00	0.000000000000000000e+00	0.000000000000000000e+00	0.000000000000000000e+00	0.000000000000000000e+00	0.000000000000000000e+00	0.000000000000000000e+00	0.000000000000000000e+00	0.000000000000000000e+00	0.000000000000000000e+00	0.000000000000000000e+00	0.000000000000000000e+00	0.000000000000000000e+00
0.000000000000000000e+00	0.000000000000000000e+00	0.000000000000000000e+00	0.000000000000000000e+00	0.000000000000000000e+00	0.000000000000000000e+00	0.000000000000000000e+00	0.000000000000000000e+00	0.000000000000000000e+00	0.000000000000000000e+00	0.000000000000000000e+00	0.000000000000000000e+00	0.000000000000000000e+00	0.000000000000000000e+00	0.000000000000000000e+00	0.000000000000000000e+00	0.000000000000000000e+00	0.000000000000000000e+00	0.000000000000000000e+00	0.000000000000000000e+00	0.000000000000000000e+00	0.000000000000000000e+00	0.000000000000000000e+00	0.000000000000000000e+00	0.000000000000000000e+00	0.000000000000000000e+00	0.000000000000000000e+00	0.000000000000000000e+00	0.000000000000000000e+00	0.000000000000000000e+00	0.000000000000000000e+00	0.000000000000000000e+00	0.000000000000000000e+00	0.000000000000000000e+00	0.000000000000000000e+00	0.000000000000000000e+00	0.000000000000000000e+00	0.000000000000000000e+00	0.000000000000000000e+00	0.000000000000000000e+00	0.000000000000000000e+00	0.000000000000000000e+00	0.000000000000000000e+00	0.000000000000000000e+00	0.000000000000000000e+00	0.000000000000000000e+00	0.000000000000000000e+00	0.000000000000000000e+00	0.000000000000000000e+00	0.000000000000000000e+00
0.000000000000000000e+00	0.000000000000000000e+00	0.000000000000000000e+00	0.000000000000000000e+00	0.000000000000000000e+00	0.000000000000000000e+00	0.000000000000000000e+00	0.000000000000000000e+00	0.000000000000000000e+00	0.000000000000000000e+00	0.000000000000000000e+00	0.000000000000000000e+00	0.000000000000000000e+00	0.000000000000000000e+00	0.000000000000000000e+00	0.000000000000000000e+00	0.000000000000000000e+00	0.000000000000000000e+00	0.000000000000000000e+00	0.000000000000000000e+00	0.000000000000000000e+00	0.000000000000000000e+00	0.000000000000000000e+00	0.000000000000000000e+00	0.000000000000000000e+00	0.000000000000000000e+00	0.000000000000000000e+00	0.000000000000000000e+00	0.000000000000000000e+00	0.000000000000000000e+00	0.000000000000000000e+00	0.000000000000000000e+00	0.000000000000000000e+00	0.000000000000000000e+00	0.000000000000000000e+00	0.000000000000000000e+00	0.000000000000000000e+00	0.000000000000000000e+00	0.000000000000000000e+00	0.000000000000000000e+00	0.000000000000000000e+00	0.000000000000000000e+00	0.000000000000000000e+00	0.000000000000000000e+00	0.000000000000000000e+00	0.000000000000000000e+00	0.000000000000000000e+00	0.000000000000000000e+00	0.000000000000000000e+00	0.000000000000000000e+00
0.000000000000000000e+00	0.000000000000000000e+00	0.000000000000000000e+00	0.000000000000000000e+00	0.000000000000000000e+00	0.000000000000000000e+00	0.000000000000000000e+00	0.000000000000000000e+00	0.000000000000000000e+00	0.000000000000000000e+00	0.000000000000000000e+00	0.000000000000000000e+00	0.000000000000000000e+00	0.000000000000000000e+00	0.000000000000000000e+00	0.000000000000000000e+00	0.000000000000000000e+00	0.000000000000000000e+00	0.000000000000000000e+00	0.000000000000000000e+00	0.000000000000000000e+00	0.000000000000000000e+00	0.000000000000000000e+00	0.000000000000000000e+00	0.000000000000000000e+00	0.000000000000000000e+00	0.000000000000000000e+00	0.000000000000000000e+00	0.000000000000000000e+00	0.000000000000000000e+00	0.000000000000000000e+00	0.000000000000000000e+00	0.000000000000000000e+00	0.000000000000000000e+00	0.000000000000000000e+00	0.000000000000000000e+00	0.000000000000000000e+00	0.000000000000000000e+00	0.000000000000000000e+00	0.000000000000000000e+00	0.000000000000000000e+00	0.000000000000000000e+00	0.000000000000000000e+00	0.000000000000000000e+00	0.000000000000000000e+00	0.000000000000000000e+00	0.000000000000000000e+00	0.000000000000000000e+00	0.000000000000000000e+00	0.000000000000000000e+00
0.000000000000000000e+00	0.000000000000000000e+00	0.000000000000000000e+00	0.000000000000000000e+00	0.000000000000000000e+00	0.000000000000000000e+00	0.000000000000000000e+00	0.000000000000000000e+00	0.000000000000000000e+00	0.000000000000000000e+00	0.000000000000000000e+00	0.000000000000000000e+00	0.000000000000000000e+00	0.000000000000000000e+00	0.000000000000000000e+00	0.000000000000000000e+00	0.000000000000000000e+00	0.000000000000000000e+00	0.000000000000000000e+00	0.000000000000000000e+00	0.000000000000000000e+00	0.000000000000000000e+00	0.000000000000000000e+00	0.000000000000000000e+00	0.000000000000000000e+00	0.000000000000000000e+00	0.000000000000000000e+00	0.000000000000000000e+00	0.000000000000000000e+00	0.000000000000000000e+00	0.000000000000000000e+00	0.000000000000000000e+00	0.000000000000000000e+00	0.000000000000000000e+00	0.000000000000000000e+00	0.000000000000000000e+00	0.000000000000000000e+00	0.000000000000000000e+00	0.000000000000000000e+00	0.000000000000000000e+00	0.000000000000000000e+00	0.000000000000000000e+00	0.000000000000000000e+00	0.000000000000000000e+00	0.000000000000000000e+00	0.000000000000000000e+00	0.000000000000000000e+00	0.000000000000000000e+00	0.000000000000000000e+00	0.000000000000000000e+00
0.000000000000000000e+00	0.000000000000000000e+00	0.000000000000000000e+00	0.000000000000000000e+00	0.000000000000000000e+00	0.000000000000000000e+00	0.000000000000000000e+00	0.000000000000000000e+00	0.000000000000000000e+00	0.000000000000000000e+00	0.000000000000000000e+00	0.000000000000000000e+00	0.000000000000000000e+00	0.000000000000000000e+00	0.000000000000000000e+00	0.000000000000000000e+00	0.000000000000000000e+00	0.000000000000000000e+00	0.000000000000000000e+00	0.000000000000000000e+00	0.000000000000000000e+00	0.000000000000000000e+00	0.000000000000000000e+00	0.000000000000000000e+00	0.000000000000000000e+00	0.000000000000000000e+00	0.000000000000000000e+00	0.000000000000000000e+00	0.000000000000000000e+00	0.000000000000000000e+00	0.000000000000000000e+00	0.000000000000000000e+00	0.000000000000000000e+00	0.000000000000000000e+00	0.000000000000000000e+00	0.000000000000000000e+00	0.000000000000000000e+00	0.000000000000000000e+00	0.000000000000000000e+00	0.000000000000000000e+00	0.000000000000000000e+00	0.000000000000000000e+00	0.000000000000000000e+00	0.000000000000000000e+00	0.000000000000000000e+00	0.000000000000000000e+00	0.000000000000000000e+00	0.000000000000000000e+00	0.000000000000000000e+00	0.000000000000000000e+00
0.000000000000000000e+00	0.000000000000000000e+00	0.000000000000000000e+00	0.000000000000000000e+00	0.000000000000000000e+00	0.000000000000000000e+00	0.000000000000000000e+00	0.000000000000000000e+00	0.000000000000000000e+00	0.000000000000000000e+00	0.000000000000000000e+00	0.000000000000000000e+00	0.000000000000000000e+00	0.000000000000000000e+00	0.000000000000000000e+00	0.000000000000000000e+00	0.000000000000000000e+00	0.000000000000000000e+00	0.000000000000000000e+00	0.000000000000000000e+00	0.000000000000000000e+00	0.000000000000000000e+00	0.000000000000000000e+00	0.000000000000000000e+00	0.000000000000000000e+00	0.000000000000000000e+00	0.000000000000000000e+00	0.000000000000000000e+00	0.000000000000000000e+00	0.000000000000000000e+00	0.000000000000000000e+00	0.000000000000000000e+00	0.000000000000000000e+00	0.000000000000000000e+00	0.000000000000000000e+00	0.000000000000000000e+00	0.000000000000000000e+00	0.000000000000000000e+00	0.000000000000000000e+00	0.000000000000000000e+00	0.000000000000000000e+00	0.000000000000000000e+00	0.000000000000000000e+00	0.000000000000000000e+00	0.000000000000000000e+00	0.000000000000000000e+00	0.000000000000000000e+00	0.000000000000000000e+00	0.000000000000000000e+00	0.000000000000000000e+00
0.000000000000000000e+00	0.000000000000000000e+00	0.000000000000000000e+00	0.000000000000000000e+00	0.000000000000000000e+00	0.000000000000000000e+00	0.000000000000000000e+00	0.000000000000000000e+00	0.000000000000000000e+00	0.000000000000000000e+00	0.000000000000000000e+00	0.000000000000000000e+00	0.000000000000000000e+00	0.000000000000000000e+00	0.000000000000000000e+00	0.000000000000000000e+00	0.000000000000000000e+00	0.000000000000000000e+00	0.000000000000000000e+00	0.000000000000000000e+00	0.000000000000000000e+00	0.000000000000000000e+00	0.000000000000000000e+00	0.000000000000000000e+00	0.000000000000000000e+00	0.000000000000000000e+00	0.000000000000000000e+00	0.000000000000000000e+00	0.000000000000000000e+00	0.000000000000000000e+00	0.000000000000000000e+00	0.000000000000000000e+00	0.000000000000000000e+00	0.000000000000000000e+00	0.000000000000000000e+00	0.000000000000000000e+00	0.000000000000000000e+00	0.000000000000000000e+00	0.000000000000000000e+00	0.000000000000000000e+00	0.000000000000000000e+00	0.000000000000000000e+00	0.000000000000000000e+00	0.000000000000000000e+00	0.000000000000000000e+00	0.000000000000000000e+00	0.000000000000000000e+00	0.000000000000000000e+00	0.000000000000000000e+00	0.000000000000000000e+00
0.000000000000000000e+00	0.000000000000000000e+00	0.000000000000000000e+00	0.000000000000000000e+00	0.000000000000000000e+00	0.000000000000000000e+00	0.000000000000000000e+00	0.000000000000000000e+00	0.000000000000000000e+00	0.000000000000000000e+00	0.000000000000000000e+00	0.000000000000000000e+00	0.000000000000000000e+00	0.000000000000000000e+00	0.000000000000000000e+00	0.000000000000000000e+00	0.000000000000000000e+00	0.000000000000000000e+00	0.000000000000000000e+00	0.000000000000000000e+00	0.000000000000000000e+00	0.000000000000000000e+00	0.000000000000000000e+00	0.000000000000000000e+00	0.000000000000000000e+00	0.000000000000000000e+00	0.000000000000000000e+00	0.000000000000000000e+00	0.000000000000000000e+00	0.000000000000000000e+00	0.000000000000000000e+00	0.000000000000000000e+00	0.000000000000000000e+00	0.000000000000000000e+00	0.000000000000000000e+00	0.000000000000000000e+00	0.000000000000000000e+00	0.000000000000000000e+00	0.000000000000000000e+00	0.000000000000000000e+00	0.000000000000000000e+00	0.000000000000000000e+00	0.000000000000000000e+00	0.000000000000000000e+00	0.000000000000000000e+00	0.000000000000000000e+00	0.000000000000000000e+00	0.000000000000000000e+00	0.000000000000000000e+00	0.000000000000000000e+00
0.000000000000000000e+00	0.000000000000000000e+00	0.000000000000000000e+00	0.000000000000000000e+00	0.000000000000000000e+00	0.000000000000000000e+00	0.000000000000000000e+00	0.000000000000000000e+00	0.000000000000000000e+00	0.000000000000000000e+00	0.000000000000000000e+00	0.000000000000000000e+00	0.000000000000000000e+00	0.000000000000000000e+00	0.000000000000000000e+00	0.000000000000000000e+00	0.000000000000000000e+00	0.000000000000000000e+00	0.000000000000000000e+00	0.000000000000000000e+00	0.000000000000000000e+00	0.000000000000000000e+00	0.000000000000000000e+00	0.000000000000000000e+00	0.000000000000000000e+00	0.000000000000000000e+00	0.000000000000000000e+00	0.000000000000000000e+00	0.000000000000000000e+00	0.000000000000000000e+00	0.000000000000000000e+00	0.000000000000000000e+00	0.000000000000000000e+00	0.000000000000000000e+00	0.000000000000000000e+00	0.000000000000000000e+00	0.000000000000000000e+00	0.000000000000000000e+00	0.000000000000000000e+00	0.000000000000000000e+00	0.000000000000000000e+00	0.000000000000000000e+00	0.000000000000000000e+00	0.000000000000000000e+00	0.000000000000000000e+00	0.000000000000000000e+00	0.000000000000000000e+00	0.000000000000000000e+00	0.000000000000000000e+00	0.000000000000000000e+00
0.000000000000000000e+00	0.000000000000000000e+00	0.000000000000000000e+00	0.000000000000000000e+00	0.000000000000000000e+00	0.000000000000000000e+00	0.000000000000000000e+00	0.000000000000000000e+00	0.000000000000000000e+00	0.000000000000000000e+00	0.000000000000000000e+00	0.000000000000000000e+00	0.000000000000000000e+00	0.000000000000000000e+00	0.000000000000000000e+00	0.000000000000000000e+00	0.000000000000000000e+00	0.000000000000000000e+00	0.000000000000000000e+00	0.000000000000000000e+00	0.000000000000000000e+00	0.000000000000000000e+00	0.000000000000000000e+00	0.000000000000000000e+00	0.000000000000000000e+00	0.000000000000000000e+00	0.000000000000000000e+00	0.000000000000000000e+00	0.000000000000000000e+00	0.000000000000000000e+00	0.000000000000000000e+00	0.000000000000000000e+00	0.000000000000000000e+00	0.000000000000000000e+00	0.000000000000000000e+00	0.000000000000000000e+00	0.000000000000000000e+00	0.000000000000000000e+00	0.000000000000000000e+00	0.000000000000000000e+00	0.000000000000000000e+00	0.000000000000000000e+00	0.000000000000000000e+00	0.000000000000000000e+00	0.000000000000000000e+00	0.000000000000000000e+00	0.000000000000000000e+00	0.000000000000000000e+00	0.000000000000000000e+00	0.000000000000000000e+00
0.000000000000000000e+00	0.000000000000000000e+00	0.000000000000000000e+00	0.000000000000000000e+00	0.000000000000000000e+00	0.000000000000000000e+00	0.000000000000000000e+00	0.000000000000000000e+00	0.000000000000000000e+00	0.000000000000000000e+00	0.000000000000000000e+00	0.000000000000000000e+00	0.000000000000000000e+00	0.000000000000000000e+00	0.000000000000000000e+00	0.000000000000000000e+00	0.000000000000000000e+00	0.000000000000000000e+00	0.000000000000000000e+00	0.000000000000000000e+00	0.000000000000000000e+00	0.000000000000000000e+00	0.000000000000000000e+00	0.000000000000000000e+00	0.000000000000000000e+00	0.000000000000000000e+00	0.000000000000000000e+00	0.000000000000000000e+00	0.000000000000000000e+00	0.000000000000000000e+00	0.000000000000000000e+00	0.000000000000000000e+00	0.000000000000000000e+00	0.000000000000000000e+00	0.000000000000000000e+00	0.000000000000000000e+00	0.000000000000000000e+00	0.000000000000000000e+00	0.000000000000000000e+00	0.000000000000000000e+00	0.000000000000000000e+00	0.000000000000000000e+00	0.000000000000000000e+00	0.000000000000000000e+00	0.000000000000000000e+00	0.000000000000000000e+00	0.000000000000000000e+00	0.000000000000000000e+00	0.000000000000000000e+00	0.000000000000000000e+00
0.000000000000000000e+00	0.000000000000000000e+00	0.000000000000000000e+00	0.000000000000000000e+00	0.000000000000000000e+00	0.000000000000000000e+00	0.000000000000000000e+00	0.000000000000000000e+00	0.000000000000000000e+00	0.000000000000000000e+00	0.000000000000000000e+00	0.000000000000000000e+00	0.000000000000000000e+00	0.000000000000000000e+00	0.000000000000000000e+00	0.000000000000000000e+00	0.000000000000000000e+00	0.000000000000000000e+00	0.000000000000000000e+00	0.000000000000000000e+00	0.000000000000000000e+00	0.000000000000000000e+00	0.000000000000000000e+00	0.000000000000000000e+00	0.000000000000000000e+00	0.000000000000000000e+00	0.000000000000000000e+00	0.000000000000000000e+00	0.000000000000000000e+00	0.000000000000000000e+00	0.000000000000000000e+00	0.000000000000000000e+00	0.000000000000000000e+00	0.000000000000000000e+00	0.000000000000000000e+00	0.000000000000000000e+00	0.000000000000000000e+00	0.000000000000000000e+00	0.000000000000000000e+00	0.000000000000000000e+00	0.000000000000000000e+00	0.000000000000000000e+00	0.000000000000000000e+00	0.000000000000000000e+00	0.000000000000000000e+00	0.000000000000000000e+00	0.000000000000000000e+00	0.000000000000000000e+00	0.000000000000000000e+00	0.000000000000000000e+00
0.000000000000000000e+00	0.000000000000000000e+00	0.000000000000000000e+00	0.000000000000000000e+00	0.000000000000000000e+00	0.000000000000000000e+00	0.000000000000000000e+00	0.000000000000000000e+00	0.000000000000000000e+00	0.000000000000000000e+00	0.000000000000000000e+00	0.000000000000000000e+00	0.000000000000000000e+00	0.000000000000000000e+00	0.000000000000000000e+00	0.000000000000000000e+00	0.000000000000000000e+00	0.000000000000000000e+00	0.000000000000000000e+00	0.000000000000000000e+00	0.000000000000000000e+00	0.000000000000000000e+00	0.000000000000000000e+00	0.000000000000000000e+00	0.000000000000000000e+00	0.000000000000000000e+00	0.000000000000000000e+00	0.000000000000000000e+00	0.000000000000000000e+00	0.000000000000000000e+00	0.000000000000000000e+00	0.000000000000000000e+00	0.000000000000000000e+00	0.000000000000000000e+00	0.000000000000000000e+00	0.000000000000000000e+00	0.000000000000000000e+00	0.000000000000000000e+00	0.000000000000000000e+00	0.000000000000000000e+00	0.000000000000000000e+00	0.000000000000000000e+00	0.000000000000000000e+00	0.000000000000000000e+00	0.000000000000000000e+00	0.000000000000000000e+00	0.000000000000000000e+00	0.000000000000000000e+00	0.000000000000000000e+00	0.000000000000000000e+00
0.000000000000000000e+00	0.000000000000000000e+00	0.000000000000000000e+00	0.000000000000000000e+00	0.000000000000000000e+00	0.000000000000000000e+00	0.000000000000000000e+00	0.000000000000000000e+00	0.000000000000000000e+00	0.000000000000000000e+00	0.000000000000000000e+00	0.000000000000000000e+00	0.000000000000000000e+00	0.000000000000000000e+00	0.000000000000000000e+00	0.000000000000000000e+00	0.000000000000000000e+00	0.000000000000000000e+00	0.000000000000000000e+00	0.000000000000000000e+00	0.000000000000000000e+00	0.000000000000000000e+00	0.000000000000000000e+00	0.000000000000000000e+00	0.000000000000000000e+00	0.000000000000000000e+00	0.000000000000000000e+00	0.000000000000000000e+00	0.000000000000000000e+00	0.000000000000000000e+00	0.000000000000000000e+00	0.000000000000000000e+00	0.000000000000000000e+00	0.000000000000000000e+00	0.000000000000000000e+00	0.000000000000000000e+00	0.000000000000000000e+00	0.000000000000000000e+00	0.000000000000000000e+00	0.000000000000000000e+00	0.000000000000000000e+00	0.000000000000000000e+00	0.000000000000000000e+00	0.000000000000000000e+00	0.000000000000000000e+00	0.000000000000000000e+00	0.000000000000000000e+00	0.000000000000000000e+00	0.000000000000000000e+00	0.000000000000000000e+00
0.000000000000000000e+00	0.000000000000000000e+00	0.000000000000000000e+00	0.000000000000000000e+00	0.000000000000000000e+00	0.000000000000000000e+00	0.000000000000000000e+00	0.000000000000000000e+00	0.000000000000000000e+00	0.000000000000000000e+00	0.000000000000000000e+00	0.000000000000000000e+00	0.000000000000000000e+00	0.000000000000000000e+00	0.000000000000000000e+00	0.000000000000000000e+00	0.000000000000000000e+00	0.000000000000000000e+00	0.000000000000000000e+00	0.000000000000000000e+00	0.000000000000000000e+00	0.000000000000000000e+00	0.000000000000000000e+00	0.000000000000000000e+00	0.000000000000000000e+00	0.000000000000000000e+00	0.000000000000000000e+00	0.000000000000000000e+00	0.000000000000000000e+00	0.000000000000000000e+00	0.000000000000000000e+00	0.000000000000000000e+00	0.000000000000000000e+00	0.000000000000000000e+00	0.000000000000000000e+00	0.000000000000000000e+00	0.000000000000000000e+00	0.000000000000000000e+00	0.000000000000000000e+00	0.000000000000000000e+00	0.000000000000000000e+00	0.000000000000000000e+00	0.000000000000000000e+00	0.000000000000000000e+00	0.000000000000000000e+00	0.000000000000000000e+00	0.000000000000000000e+00	0.000000000000000000e+00	0.000000000000000000e+00	0.000000000000000000e+00
0.000000000000000000e+00	0.000000000000000000e+00	0.000000000000000000e+00	0.000000000000000000e+00	0.000000000000000000e+00	0.000000000000000000e+00	0.000000000000000000e+00	0.000000000000000000e+00	0.000000000000000000e+00	0.000000000000000000e+00	0.000000000000000000e+00	0.000000000000000000e+00	0.000000000000000000e+00	0.000000000000000000e+00	0.000000000000000000e+00	0.000000000000000000e+00	0.000000000000000000e+00	0.000000000000000000e+00	0.000000000000000000e+00	0.000000000000000000e+00	0.000000000000000000e+00	0.000000000000000000e+00	0.000000000000000000e+00	0.000000000000000000e+00	0.000000000000000000e+00	0.000000000000000000e+00	0.000000000000000000e+00	0.000000000000000000e+00	0.000000000000000000e+00	0.000000000000000000e+00	0.000000000000000000e+00	0.000000000000000000e+00	0.000000000000000000e+00	0.000000000000000000e+00	0.000000000000000000e+00	0.000000000000000000e+00	0.000000000000000000e+00	0.000000000000000000e+00	0.000000000000000000e+00	0.000000000000000000e+00	0.000000000000000000e+00	0.000000000000000000e+00	0.000000000000000000e+00	0.000000000000000000e+00	0.000000000000000000e+00	0.000000000000000000e+00	0.000000000000000000e+00	0.000000000000000000e+00	0.000000000000000000e+00	0.000000000000000000e+00
0.000000000000000000e+00	0.000000000000000000e+00	0.000000000000000000e+00	0.000000000000000000e+00	0.000000000000000000e+00	0.000000000000000000e+00	0.000000000000000000e+00	0.000000000000000000e+00	0.000000000000000000e+00	0.000000000000000000e+00	0.000000000000000000e+00	0.000000000000000000e+00	0.000000000000000000e+00	0.000000000000000000e+00	0.000000000000000000e+00	0.000000000000000000e+00	0.000000000000000000e+00	0.000000000000000000e+00	0.000000000000000000e+00	0.000000000000000000e+00	0.000000000000000000e+00	0.000000000000000000e+00	0.000000000000000000e+00	0.000000000000000000e+00	0.000000000000000000e+00	0.000000000000000000e+00	0.000000000000000000e+00	0.000000000000000000e+00	0.000000000000000000e+00	0.000000000000000000e+00	0.000000000000000000e+00	0.000000000000000000e+00	0.000000000000000000e+00	0.000000000000000000e+00	0.000000000000000000e+00	0.000000000000000000e+00	0.000000000000000000e+00	0.000000000000000000e+00	0.000000000000000000e+00	0.000000000000000000e+00	0.000000000000000000e+00	0.000000000000000000e+00	0.000000000000000000e+00	0.000000000000000000e+00	0.000000000000000000e+00	0.000000000000000000e+00	0.000000000000000000e+00	0.000000000000000000e+00	0.000000000000000000e+00	0.000000000000000000e+00
0.000000000000000000e+00	0.000000000000000000e+00	0.000000000000000000e+00	0.000000000000000000e+00	0.000000000000000000e+00	0.000000000000000000e+00	0.000000000000000000e+00	0.000000000000000000e+00	0.000000000000000000e+00	0.000000000000000000e+00	0.000000000000000000e+00	0.000000000000000000e+00	0.000000000000000000e+00	0.000000000000000000e+00	0.000000000000000000e+00	0.000000000000000000e+00	0.000000000000000000e+00	0.000000000000000000e+00	0.000000000000000000e+00	0.000000000000000000e+00	0.000000000000000000e+00	0.000000000000000000e+00	0.000000000000000000e+00	0.000000000000000000e+00	0.000000000000000000e+00	0.000000000000000000e+00	0.000000000000000000e+00	0.000000000000000000e+00	0.000000000000000000e+00	0.000000000000000000e+00	0.000000000000000000e+00	0.000000000000000000e+00	0.000000000000000000e+00	0.000000000000000000e+00	0.000000000000000000e+00	0.000000000000000000e+00	0.000000000000000000e+00	0.000000000000000000e+00	0.000000000000000000e+00	0.000000000000000000e+00	0.000000000000000000e+00	0.000000000000000000e+00	0.000000000000000000e+00	0.000000000000000000e+00	0.000000000000000000e+00	0.000000000000000000e+00	0.000000000000000000e+00	0.000000000000000000e+00	0.000000000000000000e+00	0.000000000000000000e+00
0.000000000000000000e+00	0.000000000000000000e+00	0.000000000000000000e+00	0.000000000000000000e+00	0.000000000000000000e+00	0.000000000000000000e+00	0.000000000000000000e+00	0.000000000000000000e+00	0.000000000000000000e+00	0.000000000000000000e+00	0.000000000000000000e+00	0.000000000000000000e+00	0.000000000000000000e+00	0.000000000000000000e+00	0.000000000000000000e+00	0.000000000000000000e+00	0.000000000000000000e+00	0.000000000000000000e+00	0.000000000000000000e+00	0.000000000000000000e+00	0.000000000000000000e+00	0.000000000000000000e+00	0.000000000000000000e+00	0.000000000000000000e+00	0.000000000000000000e+00	0.000000000000000000e+00	0.000000000000000000e+00	0.000000000000000000e+00	0.000000000000000000e+00	0.000000000000000000e+00	0.000000000000000000e+00	0.000000000000000000e+00	0.000000000000000000e+00	0.000000000000000000e+00	0.000000000000000000e+00	0.000000000000000000e+00	0.000000000000000000e+00	0.000000000000000000e+00	0.000000000000000000e+00	0.000000000000000000e+00	0.000000000000000000e+00	0.000000000000000000e+00	0.000000000000000000e+00	0.000000000000000000e+00	0.000000000000000000e+00	0.000000000000000000e+00	0.000000000000000000e+00	0.000000000000000000e+00	0.000000000000000000e+00	0.000000000000000000e+00
0.000000000000000000e+00	0.000000000000000000e+00	0.000000000000000000e+00	0.000000000000000000e+00	0.000000000000000000e+00	0.000000000000000000e+00	0.000000000000000000e+00	0.000000000000000000e+00	0.000000000000000000e+00	0.000000000000000000e+00	0.000000000000000000e+00	0.000000000000000000e+00	0.000000000000000000e+00	0.000000000000000000e+00	0.000000000000000000e+00	0.000000000000000000e+00	0.000000000000000000e+00	0.000000000000000000e+00	0.000000000000000000e+00	0.000000000000000000e+00	0.000000000000000000e+00	0.000000000000000000e+00	0.000000000000000000e+00	0.000000000000000000e+00	0.000000000000000000e+00	0.000000000000000000e+00	0.000000000000000000e+00	0.000000000000000000e+00	0.000000000000000000e+00	0.000000000000000000e+00	0.000000000000000000e+00	0.000000000000000000e+00	0.000000000000000000e+00	0.000000000000000000e+00	0.000000000000000000e+00	0.000000000000000000e+00	0.000000000000000000e+00	0.000000000000000000e+00	0.000000000000000000e+00	0.000000000000000000e+00	0.000000000000000000e+00	0.000000000000000000e+00	0.000000000000000000e+00	0.000000000000000000e+00	0.000000000000000000e+00	0.000000000000000000e+00	0.000000000000000000e+00	0.000000000000000000e+00	0.000000000000000000e+00	0.000000000000000000e+00
0.000000000000000000e+00	0.000000000000000000e+00	0.000000000000000000e+00	0.000000000000000000e+00	0.000000000000000000e+00	0.000000000000000000e+00	0.000000000000000000e+00	0.000000000000000000e+00	0.000000000000000000e+00	0.000000000000000000e+00	0.000000000000000000e+00	0.000000000000000000e+00	0.000000000000000000e+00	0.000000000000000000e+00	0.000000000000000000e+00	0.000000000000000000e+00	0.000000000000000000e+00	0.000000000000000000e+00	0.000000000000000000e+00	0.000000000000000000e+00	0.000000000000000000e+00	0.000000000000000000e+00	0.000000000000000000e+00	0.000000000000000000e+00	0.000000000000000000e+00	0.000000000000000000e+00	0.000000000000000000e+00	0.000000000000000000e+00	0.000000000000000000e+00	0.000000000000000000e+00	0.000000000000000000e+00	0.000000000000000000e+00	0.000000000000000000e+00	0.000000000000000000e+00	0.000000000000000000e+00	0.000000000000000000e+00	0.000000000000000000e+00	0.000000000000000000e+00	0.000000000000000000e+00	0.000000000000000000e+00	0.000000000000000000e+00	0.000000000000000000e+00	0.000000000000000000e+00	0.000000000000000000e+00	0.000000000000000000e+00	0.000000000000000000e+00	0.000000000000000000e+00	0.000000000000000000e+00	0.000000000000000000e+00	0.000000000000000000e+00
0.000000000000000000e+00	0.000000000000000000e+00	0.000000000000000000e+00	0.000000000000000000e+00	0.000000000000000000e+00	0.000000000000000000e+00	0.000000000000000000e+00	0.000000000000000000e+00	0.000000000000000000e+00	0.000000000000000000e+00	0.000000000000000000e+00	0.000000000000000000e+00	0.000000000000000000e+00	0.000000000000000000e+00	0.000000000000000000e+00	0.000000000000000000e+00	0.000000000000000000e+00	0.000000000000000000e+00	0.000000000000000000e+00	0.000000000000000000e+00	0.000000000000000000e+00	0.000000000000000000e+00	0.000000000000000000e+00	0.000000000000000000e+00	0.000000000000000000e+00	0.000000000000000000e+00	0.000000000000000000e+00	0.000000000000000000e+00	0.000000000000000000e+00	0.000000000000000000e+00	0.000000000000000000e+00	0.000000000000000000e+00	0.000000000000000000e+00	0.000000000000000000e+00	0.000000000000000000e+00	0.000000000000000000e+00	0.000000000000000000e+00	0.000000000000000000e+00	0.000000000000000000e+00	0.000000000000000000e+00	0.000000000000000000e+00	0.000000000000000000e+00	0.000000000000000000e+00	0.000000000000000000e+00	0.000000000000000000e+00	0.000000000000000000e+00	0.000000000000000000e+00	0.000000000000000000e+00	0.000000000000000000e+00	0.000000000000000000e+00
0.000000000000000000e+00	0.000000000000000000e+00	0.000000000000000000e+00	0.000000000000000000e+00	0.000000000000000000e+00	0.000000000000000000e+00	0.000000000000000000e+00	0.000000000000000000e+00	0.000000000000000000e+00	0.000000000000000000e+00	0.000000000000000000e+00	0.000000000000000000e+00	0.000000000000000000e+00	0.000000000000000000e+00	0.000000000000000000e+00	0.000000000000000000e+00	0.000000000000000000e+00	0.000000000000000000e+00	0.000000000000000000e+00	0.000000000000000000e+00	0.000000000000000000e+00	0.000000000000000000e+00	0.000000000000000000e+00	0.000000000000000000e+00	0.000000000000000000e+00	0.000000000000000000e+00	0.000000000000000000e+00	0.000000000000000000e+00	0.000000000000000000e+00	0.000000000000000000e+00	0.000000000000000000e+00	0.000000000000000000e+00	0.000000000000000000e+00	0.000000000000000000e+00	0.000000000000000000e+00	0.000000000000000000e+00	0.000000000000000000e+00	0.000000000000000000e+00	0.000000000000000000e+00	0.000000000000000000e+00	0.000000000000000000e+00	0.000000000000000000e+00	0.000000000000000000e+00	0.000000000000000000e+00	0.000000000000000000e+00	0.000000000000000000e+00	0.000000000000000000e+00	0.000000000000000000e+00	0.000000000000000000e+00	0.000000000000000000e+00
0.000000000000000000e+00	0.000000000000000000e+00	0.000000000000000000e+00	0.000000000000000000e+00	0.000000000000000000e+00	0.000000000000000000e+00	0.000000000000000000e+00	0.000000000000000000e+00	0.000000000000000000e+00	0.000000000000000000e+00	0.000000000000000000e+00	0.000000000000000000e+00	0.000000000000000000e+00	0.000000000000000000e+00	0.000000000000000000e+00	0.000000000000000000e+00	0.000000000000000000e+00	0.000000000000000000e+00	0.000000000000000000e+00	0.000000000000000000e+00	0.000000000000000000e+00	0.000000000000000000e+00	0.000000000000000000e+00	0.000000000000000000e+00	0.000000000000000000e+00	0.000000000000000000e+00	0.000000000000000000e+00	0.000000000000000000e+00	0.000000000000000000e+00	0.000000000000000000e+00	0.000000000000000000e+00	0.000000000000000000e+00	0.000000000000000000e+00	0.000000000000000000e+00	0.000000000000000000e+00	0.000000000000000000e+00	0.000000000000000000e+00	0.000000000000000000e+00	0.000000000000000000e+00	0.000000000000000000e+00	0.000000000000000000e+00	0.000000000000000000e+00	0.000000000000000000e+00	0.000000000000000000e+00	0.000000000000000000e+00	0.000000000000000000e+00	0.000000000000000000e+00	0.000000000000000000e+00	0.000000000000000000e+00	0.000000000000000000e+00
0.000000000000000000e+00	0.000000000000000000e+00	0.000000000000000000e+00	0.000000000000000000e+00	0.000000000000000000e+00	0.000000000000000000e+00	0.000000000000000000e+00	0.000000000000000000e+00	0.000000000000000000e+00	0.000000000000000000e+00	0.000000000000000000e+00	0.000000000000000000e+00	0.000000000000000000e+00	0.000000000000000000e+00	0.000000000000000000e+00	0.000000000000000000e+00	0.000000000000000000e+00	0.000000000000000000e+00	0.000000000000000000e+00	0.000000000000000000e+00	0.000000000000000000e+00	0.000000000000000000e+00	0.000000000000000000e+00	0.000000000000000000e+00	0.000000000000000000e+00	0.000000000000000000e+00	0.000000000000000000e+00	0.000000000000000000e+00	0.000000000000000000e+00	0.000000000000000000e+00	0.000000000000000000e+00	0.000000000000000000e+00	0.000000000000000000e+00	0.000000000000000000e+00	0.000000000000000000e+00	0.000000000000000000e+00	0.000000000000000000e+00	0.000000000000000000e+00	0.000000000000000000e+00	0.000000000000000000e+00	0.000000000000000000e+00	0.000000000000000000e+00	0.000000000000000000e+00	0.000000000000000000e+00	0.000000000000000000e+00	0.000000000000000000e+00	0.000000000000000000e+00	0.000000000000000000e+00	0.000000000000000000e+00	0.000000000000000000e+00
0.000000000000000000e+00	0.000000000000000000e+00	0.000000000000000000e+00	0.000000000000000000e+00	0.000000000000000000e+00	0.000000000000000000e+00	0.000000000000000000e+00	0.000000000000000000e+00	0.000000000000000000e+00	0.000000000000000000e+00	0.000000000000000000e+00	0.000000000000000000e+00	0.000000000000000000e+00	0.000000000000000000e+00	0.000000000000000000e+00	0.000000000000000000e+00	0.000000000000000000e+00	0.000000000000000000e+00	0.000000000000000000e+00	0.000000000000000000e+00	0.000000000000000000e+00	0.000000000000000000e+00	0.000000000000000000e+00	0.000000000000000000e+00	0.000000000000000000e+00	0.000000000000000000e+00	0.000000000000000000e+00	0.000000000000000000e+00	0.000000000000000000e+00	0.000000000000000000e+00	0.000000000000000000e+00	0.000000000000000000e+00	0.000000000000000000e+00	0.000000000000000000e+00	0.000000000000000000e+00	0.000000000000000000e+00	0.000000000000000000e+00	0.000000000000000000e+00	0.000000000000000000e+00	0.000000000000000000e+00	0.000000000000000000e+00	0.000000000000000000e+00	0.000000000000000000e+00	0.000000000000000000e+00	0.000000000000000000e+00	0.000000000000000000e+00	0.000000000000000000e+00	0.000000000000000000e+00	0.000000000000000000e+00	0.000000000000000000e+00
0.000000000000000000e+00	0.000000000000000000e+00	0.000000000000000000e+00	0.000000000000000000e+00	0.000000000000000000e+00	0.000000000000000000e+00	0.000000000000000000e+00	0.000000000000000000e+00	0.000000000000000000e+00	0.000000000000000000e+00	0.000000000000000000e+00	0.000000000000000000e+00	0.000000000000000000e+00	0.000000000000000000e+00	0.000000000000000000e+00	0.000000000000000000e+00	0.000000000000000000e+00	0.000000000000000000e+00	0.000000000000000000e+00	0.000000000000000000e+00	0.000000000000000000e+00	0.000000000000000000e+00	0.000000000000000000e+00	0.000000000000000000e+00	0.000000000000000000e+00	0.000000000000000000e+00	0.000000000000000000e+00	0.000000000000000000e+00	0.000000000000000000e+00	0.000000000000000000e+00	0.000000000000000000e+00	0.000000000000000000e+00	0.000000000000000000e+00	0.000000000000000000e+00	0.000000000000000000e+00	0.000000000000000000e+00	0.000000000000000000e+00	0.000000000000000000e+00	0.000000000000000000e+00	0.000000000000000000e+00	0.000000000000000000e+00	0.000000000000000000e+00	0.000000000000000000e+00	0.000000000000000000e+00	0.000000000000000000e+00	0.000000000000000000e+00	0.000000000000000000e+00	0.000000000000000000e+00	0.000000000000000000e+00	0.000000000000000000e+00
0.000000000000000000e+00	0.000000000000000000e+00	0.000000000000000000e+00	0.000000000000000000e+00	0.000000000000000000e+00	0.000000000000000000e+00	0.000000000000000000e+00	0.000000000000000000e+00	0.000000000000000000e+00	0.000000000000000000e+00	0.000000000000000000e+00	0.000000000000000000e+00	0.000000000000000000e+00	0.000000000000000000e+00	0.000000000000000000e+00	0.000000000000000000e+00	0.000000000000000000e+00	0.000000000000000000e+00	0.000000000000000000e+00	0.000000000000000000e+00	0.000000000000000000e+00	0.000000000000000000e+00	0.000000000000000000e+00	0.000000000000000000e+00	0.000000000000000000e+00	0.000000000000000000e+00	0.000000000000000000e+00	0.000000000000000000e+00	0.000000000000000000e+00	0.000000000000000000e+00	0.000000000000000000e+00	0.000000000000000000e+00	0.000000000000000000e+00	0.000000000000000000e+00	0.000000000000000000e+00	0.000000000000000000e+00	0.000000000000000000e+00	0.000000000000000000e+00	0.000000000000000000e+00	0.000000000000000000e+00	0.000000000000000000e+00	0.000000000000000000e+00	0.000000000000000000e+00	0.000000000000000000e+00	0.000000000000000000e+00	0.000000000000000000e+00	0.000000000000000000e+00	0.000000000000000000e+00	0.000000000000000000e+00	0.000000000000000000e+00
0.000000000000000000e+00	0.000000000000000000e+00	0.000000000000000000e+00	0.000000000000000000e+00	0.000000000000000000e+00	0.000000000000000000e+00	0.000000000000000000e+00	0.000000000000000000e+00	0.000000000000000000e+00	0.000000000000000000e+00	0.000000000000000000e+00	0.000000000000000000e+00	0.000000000000000000e+00	0.000000000000000000e+00	0.000000000000000000e+00	0.000000000000000000e+00	0.000000000000000000e+00	0.000000000000000000e+00	0.000000000000000000e+00	0.000000000000000000e+00	0.000000000000000000e+00	0.000000000000000000e+00	0.000000000000000000e+00	0.000000000000000000e+00	0.000000000000000000e+00	0.000000000000000000e+00	0.000000000000000000e+00	0.000000000000000000e+00	0.000000000000000000e+00	0.000000000000000000e+00	0.000000000000000000e+00	0.000000000000000000e+00	0.000000000000000000e+00	0.000000000000000000e+00	0.000000000000000000e+00	0.000000000000000000e+00	0.000000000000000000e+00	0.000000000000000000e+00	0.000000000000000000e+00	0.000000000000000000e+00	0.000000000000000000e+00	0.000000000000000000e+00	0.000000000000000000e+00	0.000000000000000000e+00	0.000000000000000000e+00	0.000000000000000000e+00	0.000000000000000000e+00	0.000000000000000000e+00	0.000000000000000000e+00	0.000000000000000000e+00
0.000000000000000000e+00	0.000000000000000000e+00	0.000000000000000000e+00	0.000000000000000000e+00	0.000000000000000000e+00	0.000000000000000000e+00	0.000000000000000000e+00	0.000000000000000000e+00	0.000000000000000000e+00	0.000000000000000000e+00	0.000000000000000000e+00	0.000000000000000000e+00	0.000000000000000000e+00	0.000000000000000000e+00	0.000000000000000000e+00	0.000000000000000000e+00	0.000000000000000000e+00	0.000000000000000000e+00	0.000000000000000000e+00	0.000000000000000000e+00	0.000000000000000000e+00	0.000000000000000000e+00	0.000000000000000000e+00	0.000000000000000000e+00	0.000000000000000000e+00	0.000000000000000000e+00	0.000000000000000000e+00	0.000000000000000000e+00	0.000000000000000000e+00	0.000000000000000000e+00	0.000000000000000000e+00	0.000000000000000000e+00	0.000000000000000000e+00	0.000000000000000000e+00	0.000000000000000000e+00	0.000000000000000000e+00	0.000000000000000000e+00	0.000000000000000000e+00	0.000000000000000000e+00	0.000000000000000000e+00	0.000000000000000000e+00	0.000000000000000000e+00	0.000000000000000000e+00	0.000000000000000000e+00	0.000000000000000000e+00	0.000000000000000000e+00	0.000000000000000000e+00	0.000000000000000000e+00	0.000000000000000000e+00	0.000000000000000000e+00
0.000000000000000000e+00	0.000000000000000000e+00	0.000000000000000000e+00	0.000000000000000000e+00	0.000000000000000000e+00	0.000000000000000000e+00	0.000000000000000000e+00	0.000000000000000000e+00	0.000000000000000000e+00	0.000000000000000000e+00	0.000000000000000000e+00	0.000000000000000000e+00	0.000000000000000000e+00	0.000000000000000000e+00	0.000000000000000000e+00	0.000000000000000000e+00	0.000000000000000000e+00	0.000000000000000000e+00	0.000000000000000000e+00	0.000000000000000000e+00	0.000000000000000000e+00	0.000000000000000000e+00	0.000000000000000000e+00	0.000000000000000000e+00	0.000000000000000000e+00	0.000000000000000000e+00	0.000000000000000000e+00	0.000000000000000000e+00	0.000000000000000000e+00	0.000000000000000000e+00	0.000000000000000000e+00	0.000000000000000000e+00	0.000000000000000000e+00	0.000000000000000000e+00	0.000000000000000000e+00	0.000000000000000000e+00	0.000000000000000000e+00	0.000000000000000000e+00	0.000000000000000000e+00	0.000000000000000000e+00	0.000000000000000000e+00	0.000000000000000000e+00	0.000000000000000000e+00	0.000000000000000000e+00	0.000000000000000000e+00	0.000000000000000000e+00	0.000000000000000000e+00	0.000000000000000000e+00	0.000000000000000000e+00	0.000000000000000000e+00
0.000000000000000000e+00	0.000000000000000000e+00	0.000000000000000000e+00	0.000000000000000000e+00	0.000000000000000000e+00	0.000000000000000000e+00	0.000000000000000000e+00	0.000000000000000000e+00	0.000000000000000000e+00	0.000000000000000000e+00	0.000000000000000000e+00	0.000000000000000000e+00	0.000000000000000000e+00	0.000000000000000000e+00	0.000000000000000000e+00	0.000000000000000000e+00	0.000000000000000000e+00	0.000000000000000000e+00	0.000000000000000000e+00	0.000000000000000000e+00	0.000000000000000000e+00	0.000000000000000000e+00	0.000000000000000000e+00	0.000000000000000000e+00	0.000000000000000000e+00	0.000000000000000000e+00	0.000000000000000000e+00	0.000000000000000000e+00	0.000000000000000000e+00	0.000000000000000000e+00	0.000000000000000000e+00	0.000000000000000000e+00	0.000000000000000000e+00	0.000000000000000000e+00	0.000000000000000000e+00	0.000000000000000000e+00	0.000000000000000000e+00	0.000000000000000000e+00	0.000000000000000000e+00	0.000000000000000000e+00	0.000000000000000000e+00	0.000000000000000000e+00	0.000000000000000000e+00	0.000000000000000000e+00	0.000000000000000000e+00	0.000000000000000000e+00	0.000000000000000000e+00	0.000000000000000000e+00	0.000000000000000000e+00	0.000000000000000000e+00
0.000000000000000000e+00	0.000000000000000000e+00	0.000000000000000000e+00	0.000000000000000000e+00	0.000000000000000000e+00	0.000000000000000000e+00	0.000000000000000000e+00	0.000000000000000000e+00	0.000000000000000000e+00	0.000000000000000000e+00	0.000000000000000000e+00	0.000000000000000000e+00	0.000000000000000000e+00	0.000000000000000000e+00	0.000000000000000000e+00	0.000000000000000000e+00	0.000000000000000000e+00	0.000000000000000000e+00	0.000000000000000000e+00	0.000000000000000000e+00	0.000000000000000000e+00	0.000000000000000000e+00	0.000000000000000000e+00	0.000000000000000000e+00	0.000000000000000000e+00	0.000000000000000000e+00	0.000000000000000000e+00	0.000000000000000000e+00	0.000000000000000000e+00	0.000000000000000000e+00	0.000000000000000000e+00	0.000000000000000000e+00	0.000000000000000000e+00	0.000000000000000000e+00	0.000000000000000000e+00	0.000000000000000000e+00	0.000000000000000000e+00	0.000000000000000000e+00	0.000000000000000000e+00	0.000000000000000000e+00	0.000000000000000000e+00	0.000000000000000000e+00	0.000000000000000000e+00	0.000000000000000000e+00	0.000000000000000000e+00	0.000000000000000000e+00	0.000000000000000000e+00	0.000000000000000000e+00	0.000000000000000000e+00	0.000000000000000000e+00
0.000000000000000000e+00	0.000000000000000000e+00	0.000000000000000000e+00	0.000000000000000000e+00	0.000000000000000000e+00	0.000000000000000000e+00	0.000000000000000000e+00	0.000000000000000000e+00	0.000000000000000000e+00	0.000000000000000000e+00	0.000000000000000000e+00	0.000000000000000000e+00	0.000000000000000000e+00	0.000000000000000000e+00	0.000000000000000000e+00	0.000000000000000000e+00	0.000000000000000000e+00	0.000000000000000000e+00	0.000000000000000000e+00	0.000000000000000000e+00	0.000000000000000000e+00	0.000000000000000000e+00	0.000000000000000000e+00	0.000000000000000000e+00	0.000000000000000000e+00	0.000000000000000000e+00	0.000000000000000000e+00	0.000000000000000000e+00	0.000000000000000000e+00	0.000000000000000000e+00	0.000000000000000000e+00	0.000000000000000000e+00	0.000000000000000000e+00	0.000000000000000000e+00	0.000000000000000000e+00	0.000000000000000000e+00	0.000000000000000000e+00	0.000000000000000000e+00	0.000000000000000000e+00	0.000000000000000000e+00	0.000000000000000000e+00	0.000000000000000000e+00	0.000000000000000000e+00	0.000000000000000000e+00	0.000000000000000000e+00	0.000000000000000000e+00	0.000000000000000000e+00	0.000000000000000000e+00	0.000000000000000000e+00	0.000000000000000000e+00
0.000000000000000000e+00	0.000000000000000000e+00	0.000000000000000000e+00	0.000000000000000000e+00	0.000000000000000000e+00	0.000000000000000000e+00	0.000000000000000000e+00	0.000000000000000000e+00	0.000000000000000000e+00	0.000000000000000000e+00	0.000000000000000000e+00	0.000000000000000000e+00	0.000000000000000000e+00	0.000000000000000000e+00	0.000000000000000000e+00	0.000000000000000000e+00	0.000000000000000000e+00	0.000000000000000000e+00	0.000000000000000000e+00	0.000000000000000000e+00	0.000000000000000000e+00	0.000000000000000000e+00	0.000000000000000000e+00	0.000000000000000000e+00	0.000000000000000000e+00	0.000000000000000000e+00	0.000000000000000000e+00	0.000000000000000000e+00	0.000000000000000000e+00	0.000000000000000000e+00	0.000000000000000000e+00	0.000000000000000000e+00	0.000000000000000000e+00	0.000000000000000000e+00	0.000000000000000000e+00	0.000000000000000000e+00	0.000000000000000000e+00	0.000000000000000000e+00	0.000000000000000000e+00	0.000000000000000000e+00	0.000000000000000000e+00	0.000000000000000000e+00	0.000000000000000000e+00	0.000000000000000000e+00	0.000000000000000000e+00	0.000000000000000000e+00	0.000000000000000000e+00	0.000000000000000000e+00	0.000000000000000000e+00	0.000000000000000000e+00
0.000000000000000000e+00	0.000000000000000000e+00	0.000000000000000000e+00	0.000000000000000000e+00	0.000000000000000000e+00	0.000000000000000000e+00	0.000000000000000000e+00	0.000000000000000000e+00	0.000000000000000000e+00	0.000000000000000000e+00	0.000000000000000000e+00	0.000000000000000000e+00	0.000000000000000000e+00	0.000000000000000000e+00	0.000000000000000000e+00	0.000000000000000000e+00	0.000000000000000000e+00	0.000000000000000000e+00	0.000000000000000000e+00	0.000000000000000000e+00	0.000000000000000000e+00	0.000000000000000000e+00	0.000000000000000000e+00	0.000000000000000000e+00	0.000000000000000000e+00	0.000000000000000000e+00	0.000000000000000000e+00	0.000000000000000000e+00	0.000000000000000000e+00	0.000000000000000000e+00	0.000000000000000000e+00	0.000000000000000000e+00	0.000000000000000000e+00	0.000000000000000000e+00	0.000000000000000000e+00	0.000000000000000000e+00	0.000000000000000000e+00	0.000000000000000000e+00	0.000000000000000000e+00	0.000000000000000000e+00	0.000000000000000000e+00	0.000000000000000000e+00	0.000000000000000000e+00	0.000000000000000000e+00	0.000000000000000000e+00	0.000000000000000000e+00	0.000000000000000000e+00	0.000000000000000000e+00	0.000000000000000000e+00	0.000000000000000000e+00
0.000000000000000000e+00	0.000000000000000000e+00	0.000000000000000000e+00	0.000000000000000000e+00	0.000000000000000000e+00	0.000000000000000000e+00	0.000000000000000000e+00	0.000000000000000000e+00	0.000000000000000000e+00	0.000000000000000000e+00	0.000000000000000000e+00	0.000000000000000000e+00	0.000000000000000000e+00	0.000000000000000000e+00	0.000000000000000000e+00	0.000000000000000000e+00	0.000000000000000000e+00	0.000000000000000000e+00	0.000000000000000000e+00	0.000000000000000000e+00	0.000000000000000000e+00	0.000000000000000000e+00	0.000000000000000000e+00	0.000000000000000000e+00	0.000000000000000000e+00	0.000000000000000000e+00	0.000000000000000000e+00	0.000000000000000000e+00	0.000000000000000000e+00	0.000000000000000000e+00	0.000000000000000000e+00	0.000000000000000000e+00	0.000000000000000000e+00	0.000000000000000000e+00	0.000000000000000000e+00	0.000000000000000000e+00	0.000000000000000000e+00	0.000000000000000000e+00	0.000000000000000000e+00	0.000000000000000000e+00	0.000000000000000000e+00	0.000000000000000000e+00	0.000000000000000000e+00	0.000000000000000000e+00	0.000000000000000000e+00	0.000000000000000000e+00	0.000000000000000000e+00	0.000000000000000000e+00	0.000000000000000000e+00	0.000000000000000000e+00
0.000000000000000000e+00	0.000000000000000000e+00	0.000000000000000000e+00	0.000000000000000000e+00	0.000000000000000000e+00	0.000000000000000000e+00	0.000000000000000000e+00	0.000000000000000000e+00	0.000000000000000000e+00	0.000000000000000000e+00	0.000000000000000000e+00	0.000000000000000000e+00	0.000000000000000000e+00	0.000000000000000000e+00	0.000000000000000000e+00	0.000000000000000000e+00	0.000000000000000000e+00	0.000000000000000000e+00	0.000000000000000000e+00	0.000000000000000000e+00	0.000000000000000000e+00	0.000000000000000000e+00	0.000000000000000000e+00	0.000000000000000000e+00	0.000000000000000000e+00	0.000000000000000000e+00	0.000000000000000000e+00	0.000000000000000000e+00	0.000000000000000000e+00	0.000000000000000000e+00	0.000000000000000000e+00	0.000000000000000000e+00	0.000000000000000000e+00	0.000000000000000000e+00	0.000000000000000000e+00	0.000000000000000000e+00	0.000000000000000000e+00	0.000000000000000000e+00	0.000000000000000000e+00	0.000000000000000000e+00	0.000000000000000000e+00	0.000000000000000000e+00	0.000000000000000000e+00	0.000000000000000000e+00	0.000000000000000000e+00	0.000000000000000000e+00	0.000000000000000000e+00	0.000000000000000000e+00	0.000000000000000000e+00	0.000000000000000000e+00
0.000000000000000000e+00	0.000000000000000000e+00	0.000000000000000000e+00	0.000000000000000000e+00	0.000000000000000000e+00	0.000000000000000000e+00	0.000000000000000000e+00	0.000000000000000000e+00	0.000000000000000000e+00	0.000000000000000000e+00	0.000000000000000000e+00	0.000000000000000000e+00	0.000000000000000000e+00	0.000000000000000000e+00	0.000000000000000000e+00	0.000000000000000000e+00	0.000000000000000000e+00	0.000000000000000000e+00	0.000000000000000000e+00	0.000000000000000000e+00	0.000000000000000000e+00	0.000000000000000000e+00	0.000000000000000000e+00	0.000000000000000000e+00	0.000000000000000000e+00	0.000000000000000000e+00	0.000000000000000000e+00	0.000000000000000000e+00	0.000000000000000000e+00	0.000000000000000000e+00	0.000000000000000000e+00	0.000000000000000000e+00	0.000000000000000000e+00	0.000000000000000000e+00	0.000000000000000000e+00	0.000000000000000000e+00	0.000000000000000000e+00	0.000000000000000000e+00	0.000000000000000000e+00	0.000000000000000000e+00	0.000000000000000000e+00	0.000000000000000000e+00	0.000000000000000000e+00	0.000000000000000000e+00	0.000000000000000000e+00	0.000000000000000000e+00	0.000000000000000000e+00	0.000000000000000000e+00	0.000000000000000000e+00	0.000000000000000000e+00
0.000000000000000000e+00	0.000000000000000000e+00	0.000000000000000000e+00	0.000000000000000000e+00	0.000000000000000000e+00	0.000000000000000000e+00	0.000000000000000000e+00	0.000000000000000000e+00	0.000000000000000000e+00	0.000000000000000000e+00	0.000000000000000000e+00	0.000000000000000000e+00	0.000000000000000000e+00	0.000000000000000000e+00	0.000000000000000000e+00	0.000000000000000000e+00	0.000000000000000000e+00	0.000000000000000000e+00	0.000000000000000000e+00	0.000000000000000000e+00	0.000000000000000000e+00	0.000000000000000000e+00	0.000000000000000000e+00	0.000000000000000000e+00	0.000000000000000000e+00	0.000000000000000000e+00	0.000000000000000000e+00	0.000000000000000000e+00	0.000000000000000000e+00	0.000000000000000000e+00	0.000000000000000000e+00	0.000000000000000000e+00	0.000000000000000000e+00	0.000000000000000000e+00	0.000000000000000000e+00	0.000000000000000000e+00	0.000000000000000000e+00	0.000000000000000000e+00	0.000000000000000000e+00	0.000000000000000000e+00	0.000000000000000000e+00	0.000000000000000000e+00	0.000000000000000000e+00	0.000000000000000000e+00	0.000000000000000000e+00	0.000000000000000000e+00	0.000000000000000000e+00	0.000000000000000000e+00	0.000000000000000000e+00	0.000000000000000000e+00
[truncated: 50 more columns]
