# Supplementary material for: Visualization of two architectures in class-II CAP-dependent transcription activation
Source: PLoS Biol. 2020 Apr 20;18(4):e3000706. doi: 10.1371/journal.pbio.3000706 (PMC7192510; doi:10.1371/journal.pbio.3000706)
Supplement: S6 Data — (ZIP) [file pbio.3000706.s020.zip › S10B_model-to-map_Plots6PB4modeltomap2.csv]

1.00E+00	1.00E+00	1.00E+00	1.00E+00	1.00E+00
1.00E+00	1.00E+00	1.00E+00	1.00E+00	1.00E+00
1.00E+00	1.00E+00	1.00E+00	1.00E+00	1.00E+00
1.00E+00	1.00E+00	1.00E+00	1.00E+00	1.00E+00
1.00E+00	9.99E-01	1.00E+00	9.99E-01	1.00E+00
1.00E+00	9.99E-01	1.00E+00	9.99E-01	1.00E+00
1.00E+00	9.98E-01	9.98E-01	9.96E-01	9.99E-01
1.00E+00	9.99E-01	1.00E+00	9.98E-01	9.99E-01
9.99E-01	9.99E-01	1.00E+00	9.96E-01	9.99E-01
9.99E-01	9.99E-01	1.00E+00	9.94E-01	9.99E-01
9.98E-01	9.99E-01	9.99E-01	9.93E-01	9.99E-01
9.97E-01	9.99E-01	9.99E-01	9.89E-01	9.98E-01
9.97E-01	9.99E-01	9.98E-01	9.87E-01	9.98E-01
9.97E-01	9.98E-01	9.98E-01	9.90E-01	9.98E-01
9.96E-01	9.98E-01	9.98E-01	9.88E-01	9.97E-01
9.96E-01	9.97E-01	9.97E-01	9.85E-01	9.96E-01
9.94E-01	9.95E-01	9.93E-01	9.81E-01	9.94E-01
9.94E-01	9.93E-01	9.94E-01	9.68E-01	9.92E-01
9.93E-01	9.91E-01	9.93E-01	9.61E-01	9.89E-01
9.89E-01	9.91E-01	9.84E-01	9.54E-01	9.87E-01
9.86E-01	9.89E-01	9.86E-01	9.47E-01	9.84E-01
9.81E-01	9.90E-01	9.83E-01	9.39E-01	9.81E-01
9.80E-01	9.91E-01	9.73E-01	9.23E-01	9.79E-01
9.88E-01	9.88E-01	9.80E-01	9.36E-01	9.79E-01
9.87E-01	9.85E-01	9.80E-01	9.32E-01	9.79E-01
9.76E-01	9.82E-01	9.71E-01	9.28E-01	9.77E-01
9.62E-01	9.82E-01	9.69E-01	9.32E-01	9.76E-01
9.67E-01	9.84E-01	9.73E-01	9.26E-01	9.75E-01
9.71E-01	9.81E-01	9.70E-01	9.30E-01	9.76E-01
9.74E-01	9.79E-01	9.67E-01	9.33E-01	9.77E-01
9.75E-01	9.82E-01	9.63E-01	9.34E-01	9.76E-01
9.73E-01	9.83E-01	9.60E-01	9.33E-01	9.74E-01
9.72E-01	9.77E-01	9.59E-01	9.23E-01	9.71E-01
9.67E-01	9.67E-01	9.49E-01	9.00E-01	9.63E-01
9.59E-01	9.55E-01	9.31E-01	8.65E-01	9.48E-01
9.48E-01	9.30E-01	8.88E-01	8.05E-01	9.21E-01
9.20E-01	8.94E-01	7.82E-01	7.15E-01	8.68E-01
8.80E-01	8.49E-01	6.92E-01	6.45E-01	8.21E-01
8.52E-01	8.14E-01	7.21E-01	6.05E-01	7.97E-01
8.11E-01	7.77E-01	7.34E-01	5.91E-01	7.72E-01
7.45E-01	7.12E-01	7.08E-01	5.53E-01	7.26E-01
7.21E-01	6.37E-01	6.47E-01	5.08E-01	6.71E-01
7.26E-01	6.12E-01	5.91E-01	4.54E-01	6.23E-01
6.52E-01	6.43E-01	5.63E-01	4.26E-01	5.81E-01
5.65E-01	6.29E-01	4.98E-01	4.04E-01	5.39E-01
5.54E-01	5.90E-01	4.07E-01	3.64E-01	4.94E-01
5.09E-01	5.69E-01	3.54E-01	3.24E-01	4.61E-01
4.65E-01	5.24E-01	3.42E-01	3.02E-01	4.32E-01
4.50E-01	4.32E-01	3.64E-01	2.79E-01	3.98E-01
4.88E-01	3.56E-01	3.00E-01	2.62E-01	3.63E-01
4.91E-01	2.87E-01	1.83E-01	2.29E-01	3.19E-01
3.99E-01	2.82E-01	1.25E-01	2.09E-01	2.84E-01
3.06E-01	3.24E-01	1.63E-01	2.12E-01	2.91E-01
2.79E-01	2.97E-01	2.20E-01	2.17E-01	2.91E-01
2.64E-01	2.71E-01	2.45E-01	2.05E-01	2.68E-01
2.62E-01	2.43E-01	2.71E-01	1.94E-01	2.59E-01
2.45E-01	2.43E-01	2.42E-01	1.74E-01	2.42E-01
2.14E-01	2.47E-01	2.17E-01	1.68E-01	2.24E-01
2.36E-01	2.10E-01	2.12E-01	1.61E-01	2.07E-01
2.51E-01	1.49E-01	1.69E-01	1.55E-01	1.95E-01
2.42E-01	1.19E-01	1.42E-01	1.33E-01	1.78E-01
2.30E-01	1.21E-01	9.49E-02	1.21E-01	1.72E-01
2.26E-01	1.55E-01	1.24E-01	1.38E-01	1.82E-01
1.58E-01	2.17E-01	1.85E-01	1.38E-01	1.84E-01
1.06E-01	2.20E-01	2.13E-01	1.27E-01	1.71E-01
9.62E-02	1.39E-01	2.02E-01	1.08E-01	1.47E-01
1.32E-01	7.50E-02	1.61E-01	1.00E-01	1.41E-01
1.33E-01	7.10E-02	1.55E-01	1.02E-01	1.45E-01
8.74E-02	7.21E-02	1.63E-01	8.76E-02	1.26E-01
8.18E-02	1.14E-01	1.81E-01	8.60E-02	1.21E-01
1.17E-01	1.62E-01	1.95E-01	8.96E-02	1.30E-01
1.65E-01	1.59E-01	2.02E-01	1.03E-01	1.45E-01
0.00E+00	0.00E+00	0.00E+00	1.07E-01	1.41E-01
0.00E+00	0.00E+00	0.00E+00	8.45E-02	1.14E-01
0.00E+00	0.00E+00	0.00E+00	5.59E-02	8.24E-02
0.00E+00	0.00E+00	0.00E+00	5.20E-02	7.11E-02
0.00E+00	0.00E+00	0.00E+00	5.86E-02	7.21E-02
0.00E+00	0.00E+00	0.00E+00	5.53E-02	6.24E-02
0.00E+00	0.00E+00	0.00E+00	4.31E-02	5.32E-02
0.00E+00	0.00E+00	0.00E+00	2.57E-02	3.85E-02
0.00E+00	0.00E+00	0.00E+00	1.42E-02	2.60E-02
0.00E+00	0.00E+00	0.00E+00	2.22E-02	3.03E-02
0.00E+00	0.00E+00	0.00E+00	2.14E-02	3.11E-02
0.00E+00	0.00E+00	0.00E+00	2.49E-02	2.78E-02
0.00E+00	0.00E+00	0.00E+00	1.64E-02	2.16E-02
0.00E+00	0.00E+00	0.00E+00	1.13E-02	1.98E-02
0.00E+00	0.00E+00	0.00E+00	8.24E-03	1.63E-02
0.00E+00	0.00E+00	0.00E+00	1.34E-02	1.83E-02
0.00E+00	0.00E+00	0.00E+00	1.82E-02	2.13E-02
0.00E+00	0.00E+00	0.00E+00	1.64E-02	1.98E-02
0.00E+00	0.00E+00	0.00E+00	1.95E-02	2.16E-02
0.00E+00	0.00E+00	0.00E+00	1.44E-02	1.53E-02
0.00E+00	0.00E+00	0.00E+00	1.60E-02	1.89E-02
0.00E+00	0.00E+00	0.00E+00	2.19E-02	2.56E-02
0.00E+00	0.00E+00	0.00E+00	1.85E-02	2.05E-02
0.00E+00	0.00E+00	0.00E+00	8.53E-04	6.01E-03
0.00E+00	0.00E+00	0.00E+00	-8.38E-03	-5.49E-04
0.00E+00	0.00E+00	0.00E+00	-1.93E-03	4.57E-03
0.00E+00	0.00E+00	0.00E+00	-4.36E-04	7.30E-03
0.00E+00	0.00E+00	0.00E+00	4.30E-03	4.26E-03
0.00E+00	0.00E+00	0.00E+00	1.78E-03	5.03E-03
0.00E+00	0.00E+00	0.00E+00	5.01E-03	8.10E-03
0.00E+00	0.00E+00	0.00E+00	5.52E-04	1.93E-03
0.00E+00	0.00E+00	0.00E+00	-3.50E-04	1.04E-04
0.00E+00	0.00E+00	0.00E+00	-1.06E-02	-8.65E-03
0.00E+00	0.00E+00	0.00E+00	-1.77E-02	-1.56E-02
0.00E+00	0.00E+00	0.00E+00	-1.97E-03	1.31E-03
0.00E+00	0.00E+00	0.00E+00	8.02E-03	7.88E-03
0.00E+00	0.00E+00	0.00E+00	2.97E-03	-4.06E-03
0.00E+00	0.00E+00	0.00E+00	-2.02E-03	-4.08E-03
0.00E+00	0.00E+00	0.00E+00	-1.63E-03	-1.68E-03
0.00E+00	0.00E+00	0.00E+00	5.92E-03	4.77E-03
0.00E+00	0.00E+00	0.00E+00	1.30E-02	1.22E-02
0.00E+00	0.00E+00	0.00E+00	9.11E-03	1.38E-02
0.00E+00	0.00E+00	0.00E+00	1.94E-03	3.60E-03
0.00E+00	0.00E+00	0.00E+00	9.39E-04	9.25E-05
0.00E+00	0.00E+00	0.00E+00	5.76E-03	1.50E-03
0.00E+00	0.00E+00	0.00E+00	2.54E-03	-2.52E-03
0.00E+00	0.00E+00	0.00E+00	-8.54E-03	-7.10E-03
0.00E+00	0.00E+00	0.00E+00	-1.32E-02	-1.59E-02
0.00E+00	0.00E+00	0.00E+00	-3.64E-03	-6.94E-03
0.00E+00	0.00E+00	0.00E+00	6.43E-04	-3.31E-03
0.00E+00	0.00E+00	0.00E+00	-6.34E-03	-1.20E-02
0.00E+00	0.00E+00	0.00E+00	-1.31E-02	-1.90E-02
0.00E+00	0.00E+00	0.00E+00	-1.49E-02	-1.89E-02
0.00E+00	0.00E+00	0.00E+00	-1.02E-02	-1.32E-02
0.00E+00	0.00E+00	0.00E+00	-2.70E-03	-4.86E-03
0.00E+00	0.00E+00	0.00E+00	-1.15E-03	-1.21E-04
0.00E+00	0.00E+00	0.00E+00	-2.15E-03	-6.15E-03
0.00E+00	0.00E+00	0.00E+00	5.06E-04	-1.23E-04
0.00E+00	0.00E+00	0.00E+00	8.17E-03	5.64E-03
0.00E+00	0.00E+00	0.00E+00	1.00E-02	9.61E-03
0.00E+00	0.00E+00	0.00E+00	7.26E-03	8.20E-03
0.00E+00	0.00E+00	0.00E+00	2.30E-03	6.76E-03
0.00E+00	0.00E+00	0.00E+00	4.59E-04	6.58E-03
0.00E+00	0.00E+00	0.00E+00	1.17E-03	8.46E-03
0.00E+00	0.00E+00	0.00E+00	1.57E-03	1.95E-03
0.00E+00	0.00E+00	0.00E+00	2.19E-03	-3.10E-04
0.00E+00	0.00E+00	0.00E+00	7.41E-03	7.74E-03
0.00E+00	0.00E+00	0.00E+00	6.08E-03	8.65E-03
0.00E+00	0.00E+00	0.00E+00	1.05E-03	1.30E-03
0.00E+00	0.00E+00	0.00E+00	1.27E-03	-3.52E-04
0.00E+00	0.00E+00	0.00E+00	-1.99E-03	-2.14E-03
0.00E+00	0.00E+00	0.00E+00	-8.64E-04	-4.60E-03
0.00E+00	0.00E+00	0.00E+00	-2.94E-03	-7.09E-03
0.00E+00	0.00E+00	0.00E+00	-6.90E-04	-2.07E-03
0.00E+00	0.00E+00	0.00E+00	3.71E-03	1.02E-03
0.00E+00	0.00E+00	0.00E+00	8.11E-03	2.67E-03
0.00E+00	0.00E+00	0.00E+00	2.35E-03	3.93E-03
0.00E+00	0.00E+00	0.00E+00	-2.82E-03	-2.13E-03
0.00E+00	0.00E+00	0.00E+00	-4.74E-03	-4.99E-03
0.00E+00	0.00E+00	0.00E+00	-4.32E-03	-3.66E-03
0.00E+00	0.00E+00	0.00E+00	-2.92E-03	-2.33E-03
0.00E+00	0.00E+00	0.00E+00	-1.99E-03	-2.49E-03
0.00E+00	0.00E+00	0.00E+00	-8.85E-04	-8.50E-04
0.00E+00	0.00E+00	0.00E+00	1.38E-03	2.72E-03
0.00E+00	0.00E+00	0.00E+00	6.19E-04	-1.22E-03
0.00E+00	0.00E+00	0.00E+00	-1.96E-03	-1.37E-03
0.00E+00	0.00E+00	0.00E+00	7.37E-04	-1.10E-03
0.00E+00	0.00E+00	0.00E+00	-2.99E-03	-5.80E-03
0.00E+00	0.00E+00	0.00E+00	-5.95E-03	-1.10E-02
0.00E+00	0.00E+00	0.00E+00	-8.11E-03	-1.52E-02
0.00E+00	0.00E+00	0.00E+00	-1.08E-02	-1.24E-02
0.00E+00	0.00E+00	0.00E+00	-8.24E-03	-1.15E-02
0.00E+00	0.00E+00	0.00E+00	-3.39E-03	-6.55E-03
0.00E+00	0.00E+00	0.00E+00	-1.51E-03	-9.97E-04
0.00E+00	0.00E+00	0.00E+00	3.13E-03	3.14E-03
0.00E+00	0.00E+00	0.00E+00	2.59E-03	4.34E-03
0.00E+00	0.00E+00	0.00E+00	-1.83E-03	-5.27E-04
0.00E+00	0.00E+00	0.00E+00	-2.67E-03	5.97E-04
0.00E+00	0.00E+00	0.00E+00	1.05E-03	6.92E-03
0.00E+00	0.00E+00	0.00E+00	3.06E-03	3.27E-03
0.00E+00	0.00E+00	0.00E+00	3.87E-03	6.04E-04
0.00E+00	0.00E+00	0.00E+00	2.94E-03	1.92E-03
0.00E+00	0.00E+00	0.00E+00	5.19E-03	7.02E-03
0.00E+00	0.00E+00	0.00E+00	5.26E-03	6.43E-03
0.00E+00	0.00E+00	0.00E+00	-2.17E-03	3.72E-03
0.00E+00	0.00E+00	0.00E+00	-7.81E-03	-2.07E-03
0.00E+00	0.00E+00	0.00E+00	-7.80E-03	-5.19E-03
0.00E+00	0.00E+00	0.00E+00	-2.49E-03	-3.32E-03
0.00E+00	0.00E+00	0.00E+00	-2.93E-03	-4.62E-03
0.00E+00	0.00E+00	0.00E+00	-9.72E-03	-1.02E-02
0.00E+00	0.00E+00	0.00E+00	-8.25E-03	-1.12E-02
0.00E+00	0.00E+00	0.00E+00	-3.35E-03	-4.72E-03
0.00E+00	0.00E+00	0.00E+00	2.02E-03	1.40E-04
0.00E+00	0.00E+00	0.00E+00	1.54E-03	-3.07E-03
0.00E+00	0.00E+00	0.00E+00	-2.47E-03	-6.77E-03
0.00E+00	0.00E+00	0.00E+00	-4.85E-03	-5.07E-03
0.00E+00	0.00E+00	0.00E+00	8.26E-04	3.60E-04
0.00E+00	0.00E+00	0.00E+00	6.19E-03	4.01E-03
0.00E+00	0.00E+00	0.00E+00	4.28E-03	7.94E-04
0.00E+00	0.00E+00	0.00E+00	2.17E-03	-4.63E-04
