# Supplementary material for: Visualization of two architectures in class-II CAP-dependent transcription activation
Source: PLoS Biol. 2020 Apr 20;18(4):e3000706. doi: 10.1371/journal.pbio.3000706 (PMC7192510; doi:10.1371/journal.pbio.3000706)
Supplement: S6 Data — (ZIP) [file pbio.3000706.s020.zip › S10B_model-to-map_ResEM6PB4modeltomap2OutglobalFSC.csv]

0.0	0.0	1.0
0.0026041666666666665	0.0028935185185185184	0.9999935331655384
0.005208333333333333	0.005787037037037037	0.9999697132141339
0.0078125	0.008680555555555556	0.9998590768708432
0.010416666666666666	0.011574074074074073	0.9997580303350492
0.013020833333333334	0.014467592592592593	0.9995518485458027
0.015625	0.017361111111111112	0.9991959519472284
0.018229166666666668	0.02025462962962963	0.9990750259305149
0.020833333333333332	0.023148148148148147	0.9989423014214022
0.0234375	0.026041666666666664	0.9987790172656947
0.026041666666666668	0.028935185185185185	0.9987768937071088
0.028645833333333332	0.0318287037037037	0.9983476586132498
0.03125	0.034722222222222224	0.9979315821156901
0.033854166666666664	0.037615740740740734	0.9977348194804939
0.036458333333333336	0.04050925925925926	0.9970271148187551
0.0390625	0.043402777777777776	0.9956153667186127
0.041666666666666664	0.046296296296296294	0.9937351588362762
0.044270833333333336	0.04918981481481482	0.991632646809773
0.046875	0.05208333333333333	0.9891195676588265
0.049479166666666664	0.054976851851851846	0.9867503732513102
0.052083333333333336	0.05787037037037037	0.9841052696163072
0.0546875	0.06076388888888889	0.9808483911581246
0.057291666666666664	0.0636574074074074	0.9788346467159467
0.059895833333333336	0.06655092592592593	0.9792504123148628
0.0625	0.06944444444444445	0.9786147490364512
0.06510416666666667	0.07233796296296297	0.9765687990585921
0.06770833333333333	0.07523148148148147	0.9756521708336227
0.0703125	0.078125	0.9748561426235006
0.07291666666666667	0.08101851851851852	0.9764960262416621
0.07552083333333333	0.08391203703703703	0.9765192536197456
0.078125	0.08680555555555555	0.9757429401530177
0.08072916666666667	0.08969907407407408	0.9738540086580468
0.08333333333333333	0.09259259259259259	0.9710203135083196
0.0859375	0.0954861111111111	0.9631245877407247
0.08854166666666667	0.09837962962962964	0.9484652145917237
0.09114583333333333	0.10127314814814814	0.9206800544507244
0.09375	0.10416666666666666	0.868398456385044
0.09635416666666667	0.10706018518518519	0.8211972312014687
0.09895833333333333	0.10995370370370369	0.7965760447063166
0.1015625	0.11284722222222222	0.7716817741043932
0.10416666666666667	0.11574074074074074	0.7263864610860563
0.10677083333333333	0.11863425925925924	0.6713156691293601
0.109375	0.12152777777777778	0.6228152845467606
0.11197916666666667	0.1244212962962963	0.5813314843106434
0.11458333333333333	0.1273148148148148	0.5392806278975708
0.1171875	0.13020833333333334	0.4943889041027076
0.11979166666666667	0.13310185185185186	0.4605556165552279
0.12239583333333333	0.13599537037037035	0.4321044352466998
0.125	0.1388888888888889	0.39760262547216196
0.12760416666666666	0.14178240740740738	0.3634679155916289
0.13020833333333334	0.14467592592592593	0.31916288535653964
0.1328125	0.14756944444444445	0.2839097406032012
0.13541666666666666	0.15046296296296294	0.2905893208640953
0.13802083333333334	0.15335648148148148	0.2909090669655648
0.140625	0.15625	0.26836985433946176
0.14322916666666666	0.15914351851851852	0.2585774756674088
0.14583333333333334	0.16203703703703703	0.24225478328267475
0.1484375	0.16493055555555555	0.22403738327037806
0.15104166666666666	0.16782407407407407	0.2074420573874112
0.15364583333333334	0.1707175925925926	0.19482138412962058
0.15625	0.1736111111111111	0.17844426637281902
0.15885416666666666	0.17650462962962962	0.1719361323394169
0.16145833333333334	0.17939814814814817	0.1820559244030712
0.1640625	0.18229166666666666	0.18419242987343046
0.16666666666666666	0.18518518518518517	0.17123294784624699
0.16927083333333334	0.18807870370370372	0.14743837362638854
0.171875	0.1909722222222222	0.14140176403896026
0.17447916666666666	0.19386574074074073	0.1445259290657358
0.17708333333333334	0.19675925925925927	0.12601580103143079
0.1796875	0.19965277777777776	0.12133276398684407
0.18229166666666666	0.20254629629629628	0.13010807378234257
0.18489583333333334	0.20543981481481483	0.1449952034678931
0.1875	0.20833333333333331	0.14058837422116344
0.19010416666666666	0.21122685185185183	0.11390591902128178
0.19270833333333334	0.21412037037037038	0.0823769646954714
0.1953125	0.2170138888888889	0.071090639680806
0.19791666666666666	0.21990740740740738	0.0720736363188904
0.20052083333333334	0.22280092592592593	0.0623962665056131
0.203125	0.22569444444444445	0.053201817069399256
0.20572916666666666	0.22858796296296294	0.03854783794694091
0.20833333333333334	0.23148148148148148	0.025960274167858507
0.2109375	0.234375	0.03030798192441969
0.21354166666666666	0.2372685185185185	0.03106933259230369
0.21614583333333334	0.24016203703703703	0.02783206038698577
0.21875	0.24305555555555555	0.0215912709296364
0.22135416666666666	0.24594907407407407	0.019826783462911907
0.22395833333333334	0.2488425925925926	0.0163131945701667
0.2265625	0.2517361111111111	0.018324967335759265
0.22916666666666666	0.2546296296296296	0.021331661793381227
0.23177083333333334	0.25752314814814814	0.019797141305315475
0.234375	0.2604166666666667	0.021559516496586332
0.23697916666666666	0.2633101851851852	0.015271653538131577
0.23958333333333334	0.2662037037037037	0.018948107687764146
0.2421875	0.2690972222222222	0.025577801353774764
0.24479166666666666	0.2719907407407407	0.020517766095380443
0.24739583333333334	0.27488425925925924	0.006006696086697614
0.25	0.2777777777777778	-0.0005485154558636321
0.2526041666666667	0.28067129629629634	0.004569320148705749
0.2552083333333333	0.28356481481481477	0.007300229936252349
0.2578125	0.2864583333333333	0.004261349153621973
0.2604166666666667	0.28935185185185186	0.005025961390512919
0.2630208333333333	0.29224537037037035	0.008096797713115743
0.265625	0.2951388888888889	0.0019325741221934566
0.2682291666666667	0.29803240740740744	0.00010361176087942303
0.2708333333333333	0.3009259259259259	-0.008652101370591877
0.2734375	0.3038194444444444	-0.015555861265511131
0.2760416666666667	0.30671296296296297	0.001305454120044748
0.2786458333333333	0.30960648148148145	0.00788410419381329
0.28125	0.3125	-0.004063220130837992
0.2838541666666667	0.31539351851851855	-0.004083769545223771
0.2864583333333333	0.31828703703703703	-0.0016758096346957887
0.2890625	0.3211805555555555	0.00477305325951341
0.2916666666666667	0.32407407407407407	0.012202274295712663
0.2942708333333333	0.32696759259259256	0.013829814720572618
0.296875	0.3298611111111111	0.003603376593734705
0.2994791666666667	0.33275462962962965	9.245542975779842e-05
0.3020833333333333	0.33564814814814814	0.001503867601863988
0.3046875	0.3385416666666667	-0.0025159480637248098
0.3072916666666667	0.3414351851851852	-0.007102461315888227
0.3098958333333333	0.34432870370370366	-0.015861386667152085
0.3125	0.3472222222222222	-0.0069374747327311265
0.3151041666666667	0.35011574074074076	-0.003312152837725646
0.3177083333333333	0.35300925925925924	-0.012039021155828764
0.3203125	0.3559027777777778	-0.019013735911010694
0.3229166666666667	0.35879629629629634	-0.018862601079064168
0.3255208333333333	0.36168981481481477	-0.013152457325387048
0.328125	0.3645833333333333	-0.00485508961911792
0.3307291666666667	0.36747685185185186	-0.0001208150613063614
0.3333333333333333	0.37037037037037035	-0.006146316403807855
0.3359375	0.3732638888888889	-0.00012334979679771814
0.3385416666666667	0.37615740740740744	0.005639259630188374
0.3411458333333333	0.3790509259259259	0.009606250218371965
0.34375	0.3819444444444444	0.008199518403254488
0.3463541666666667	0.38483796296296297	0.006755467045268873
0.3489583333333333	0.38773148148148145	0.006584982232139262
0.3515625	0.390625	0.008457632815782259
0.3541666666666667	0.39351851851851855	0.0019493165378397972
0.3567708333333333	0.396412037037037	-0.0003099128646519262
0.359375	0.3993055555555555	0.007742026608568892
0.3619791666666667	0.40219907407407407	0.008649361921389893
0.3645833333333333	0.40509259259259256	0.0012955897454191149
0.3671875	0.4079861111111111	-0.0003516707298140083
0.3697916666666667	0.41087962962962965	-0.002138488475035518
0.3723958333333333	0.41377314814814814	-0.0046045309734859255
0.375	0.41666666666666663	-0.007094307434087212
0.3776041666666667	0.4195601851851852	-0.0020723013157487417
0.3802083333333333	0.42245370370370366	0.001015634772478608
0.3828125	0.4253472222222222	0.0026713667996459277
0.3854166666666667	0.42824074074074076	0.003930093646174331
0.3880208333333333	0.43113425925925924	-0.0021309168200401205
0.390625	0.4340277777777778	-0.0049898426079271275
0.3932291666666667	0.4369212962962963	-0.003662352807250099
0.3958333333333333	0.43981481481481477	-0.002334162942443683
0.3984375	0.4427083333333333	-0.002486671492522774
0.4010416666666667	0.44560185185185186	-0.0008497116086435216
0.4036458333333333	0.44849537037037035	0.0027237839074102425
0.40625	0.4513888888888889	-0.0012206304249638789
0.4088541666666667	0.45428240740740744	-0.0013671077688496755
0.4114583333333333	0.4571759259259259	-0.0010987833474475207
0.4140625	0.4600694444444444	-0.005801413410609856
0.4166666666666667	0.46296296296296297	-0.01097398911522081
0.4192708333333333	0.46585648148148145	-0.015151562318707337
0.421875	0.46875	-0.012398133919810473
0.4244791666666667	0.47164351851851855	-0.011532334325841923
0.4270833333333333	0.474537037037037	-0.006548795318544383
0.4296875	0.4774305555555555	-0.0009966678442303125
0.4322916666666667	0.48032407407407407	0.0031406211472473594
0.4348958333333333	0.48321759259259256	0.004344928306385892
0.4375	0.4861111111111111	-0.0005272327327550643
0.4401041666666667	0.48900462962962965	0.000597430255108485
0.4427083333333333	0.49189814814814814	0.006920902822504327
0.4453125	0.49479166666666663	0.003267473303573627
0.4479166666666667	0.4976851851851852	0.0006042606294682439
0.4505208333333333	0.5005787037037037	0.0019208637839143853
0.453125	0.5034722222222222	0.007016896995834751
0.4557291666666667	0.5063657407407407	0.006432281934358597
0.4583333333333333	0.5092592592592592	0.003716931261349403
0.4609375	0.5121527777777778	-0.0020722027393336472
0.4635416666666667	0.5150462962962963	-0.005188896750197432
0.4661458333333333	0.5179398148148148	-0.0033158437113395985
0.46875	0.5208333333333334	-0.004615741229187828
0.4713541666666667	0.5237268518518519	-0.01020704189283513
0.4739583333333333	0.5266203703703703	-0.011173047307244974
0.4765625	0.5295138888888888	-0.0047219763936538145
0.4791666666666667	0.5324074074074074	0.0001398645707932594
0.4817708333333333	0.5353009259259259	-0.003065888167089285
0.484375	0.5381944444444444	-0.0067696581691207335
0.4869791666666667	0.541087962962963	-0.00507334411409939
0.4895833333333333	0.5439814814814814	0.0003598951463468241
0.4921875	0.546875	0.004014089168031953
0.4947916666666667	0.5497685185185185	0.000793604355531261
0.4973958333333333	0.552662037037037	-0.0004630112821783591
0.5	0.5555555555555556	-0.00048200816874766186
