# Supplementary material for: Visualization of two architectures in class-II CAP-dependent transcription activation
Source: PLoS Biol. 2020 Apr 20;18(4):e3000706. doi: 10.1371/journal.pbio.3000706 (PMC7192510; doi:10.1371/journal.pbio.3000706)
Supplement: S6 Data — (ZIP) [file pbio.3000706.s020.zip › S10A_Half-map_histogram_raw.csv]

1.000000000000000000e+00	1.000000000000000000e+00	1.000000000000000000e+00	1.000000000000000000e+00	1.000000000000000000e+00	1.000000000000000000e+00	1.000000000000000000e+00	1.000000000000000000e+00	1.000000000000000000e+00	1.000000000000000000e+00	1.000000000000000000e+00	1.000000000000000000e+00	1.000000000000000000e+00	1.000000000000000000e+00	1.000000000000000000e+00	1.000000000000000000e+00	1.000000000000000000e+00	1.000000000000000000e+00	1.000000000000000000e+00	1.000000000000000000e+00	1.000000000000000000e+00	1.000000000000000000e+00	1.000000000000000000e+00	1.000000000000000000e+00	1.000000000000000000e+00	1.000000000000000000e+00	1.000000000000000000e+00	1.000000000000000000e+00	1.000000000000000000e+00	1.000000000000000000e+00	1.000000000000000000e+00	1.000000000000000000e+00	1.000000000000000000e+00	1.000000000000000000e+00	1.000000000000000000e+00	1.000000000000000000e+00	1.000000000000000000e+00	1.000000000000000000e+00	1.000000000000000000e+00	1.000000000000000000e+00	1.000000000000000000e+00	1.000000000000000000e+00	1.000000000000000000e+00	1.000000000000000000e+00	1.000000000000000000e+00	1.000000000000000000e+00	1.000000000000000000e+00	1.000000000000000000e+00	1.000000000000000000e+00	1.000000000000000000e+00
1.000000000000000000e+00	1.000000000000000000e+00	1.000000000000000000e+00	1.000000000000000000e+00	1.000000000000000000e+00	1.000000000000000000e+00	1.000000000000000000e+00	1.000000000000000000e+00	1.000000000000000000e+00	1.000000000000000000e+00	1.000000000000000000e+00	1.000000000000000000e+00	1.000000000000000000e+00	1.000000000000000000e+00	1.000000000000000000e+00	1.000000000000000000e+00	1.000000000000000000e+00	1.000000000000000000e+00	1.000000000000000000e+00	1.000000000000000000e+00	1.000000000000000000e+00	1.000000000000000000e+00	1.000000000000000000e+00	1.000000000000000000e+00	1.000000000000000000e+00	1.000000000000000000e+00	1.000000000000000000e+00	1.000000000000000000e+00	1.000000000000000000e+00	1.000000000000000000e+00	1.000000000000000000e+00	1.000000000000000000e+00	1.000000000000000000e+00	1.000000000000000000e+00	1.000000000000000000e+00	1.000000000000000000e+00	1.000000000000000000e+00	1.000000000000000000e+00	1.000000000000000000e+00	1.000000000000000000e+00	1.000000000000000000e+00	1.000000000000000000e+00	1.000000000000000000e+00	1.000000000000000000e+00	1.000000000000000000e+00	1.000000000000000000e+00	1.000000000000000000e+00	1.000000000000000000e+00	1.000000000000000000e+00	1.000000000000000000e+00
9.999768137931823730e-01	9.999953508377075195e-01	9.999846816062927246e-01	9.999958276748657227e-01	9.999768137931823730e-01	9.999986290931701660e-01	9.999985694885253906e-01	9.999985098838806152e-01	9.999526739120483398e-01	9.999794960021972656e-01	9.999930262565612793e-01	9.999971389770507812e-01	9.999883770942687988e-01	9.999995827674865723e-01	9.999930262565612793e-01	9.999818205833435059e-01	9.999970793724060059e-01	9.999976754188537598e-01	9.999997019767761230e-01	9.999818205833435059e-01	9.999768137931823730e-01	9.999953508377075195e-01	9.999846816062927246e-01	9.999958276748657227e-01	9.999768137931823730e-01	9.999974966049194336e-01	9.999991655349731445e-01	9.999989867210388184e-01	9.999955892562866211e-01	9.999974966049194336e-01	9.999846816062927246e-01	9.999958276748657227e-01	9.999768137931823730e-01	9.999953508377075195e-01	9.999846816062927246e-01	9.999985694885253906e-01	9.999526739120483398e-01	9.999794960021972656e-01	9.999985694885253906e-01	9.999985098838806152e-01	9.999883770942687988e-01	9.999995827674865723e-01	9.999930262565612793e-01	9.999971389770507812e-01	9.999970793724060059e-01	9.999976754188537598e-01	9.999997019767761230e-01	9.999818205833435059e-01	9.999970793724060059e-01	9.999976754188537598e-01
9.999840259552001953e-01	9.999931454658508301e-01	9.999170303344726562e-01	9.999450445175170898e-01	9.999985098838806152e-01	9.999957680702209473e-01	9.997308850288391113e-01	9.998634457588195801e-01	9.999619126319885254e-01	9.999961853027343750e-01	9.999879598617553711e-01	9.999971389770507812e-01	9.999883770942687988e-01	9.999957680702209473e-01	9.997308850288391113e-01	9.999450445175170898e-01	9.999945163726806641e-01	9.999961853027343750e-01	9.997349977493286133e-01	9.999700784683227539e-01	9.999840259552001953e-01	9.999881982803344727e-01	9.999930262565612793e-01	9.999450445175170898e-01	9.999985098838806152e-01	9.999957680702209473e-01	9.997349977493286133e-01	9.999700784683227539e-01	9.999945163726806641e-01	9.999961853027343750e-01	9.999879598617553711e-01	9.999310374259948730e-01	9.999848008155822754e-01	9.999957680702209473e-01	9.997308850288391113e-01	9.999450445175170898e-01	9.999985098838806152e-01	9.999961853027343750e-01	9.997349977493286133e-01	9.999700784683227539e-01	9.999258518218994141e-01	9.998562932014465332e-01	9.996870160102844238e-01	9.999346137046813965e-01	9.999258518218994141e-01	9.997967481613159180e-01	9.998186826705932617e-01	9.999374151229858398e-01	9.999008774757385254e-01	9.997967481613159180e-01
9.999858140945434570e-01	9.993517994880676270e-01	9.999170303344726562e-01	9.999273419380187988e-01	9.999931454658508301e-01	9.999138712882995605e-01	9.990141391754150391e-01	9.998634457588195801e-01	9.999619126319885254e-01	9.998161792755126953e-01	9.994936585426330566e-01	9.999119639396667480e-01	9.999772906303405762e-01	9.997661709785461426e-01	9.998149871826171875e-01	9.998218417167663574e-01	9.999660253524780273e-01	9.998649954795837402e-01	9.996262192726135254e-01	9.999134540557861328e-01	9.999530911445617676e-01	9.997318387031555176e-01	9.985373616218566895e-01	9.999119639396667480e-01	9.999462962150573730e-01	9.998948574066162109e-01	9.992414712905883789e-01	9.999134540557861328e-01	9.999182224273681641e-01	9.998649954795837402e-01	9.993981719017028809e-01	9.999241828918457031e-01	9.999848008155822754e-01	9.997943639755249023e-01	9.990312457084655762e-01	9.997444748878479004e-01	9.999893307685852051e-01	9.998688101768493652e-01	9.995391964912414551e-01	9.999237656593322754e-01	9.998475313186645508e-01	9.997481107711791992e-01	9.997736215591430664e-01	9.990126490592956543e-01	9.999477863311767578e-01	9.998937249183654785e-01	9.997038841247558594e-01	9.998822808265686035e-01	9.998708367347717285e-01	9.996589422225952148e-01
9.998062849044799805e-01	9.998862743377685547e-01	9.996151328086853027e-01	9.995197057723999023e-01	9.998983740806579590e-01	9.998809695243835449e-01	9.996848702430725098e-01	9.995071887969970703e-01	9.999569654464721680e-01	9.997400045394897461e-01	9.997379779815673828e-01	9.992531538009643555e-01	9.999362230300903320e-01	9.999648928642272949e-01	9.996808767318725586e-01	9.992337226867675781e-01	9.999422430992126465e-01	9.999039173126220703e-01	9.994481205940246582e-01	9.994121789932250977e-01	9.999234676361083984e-01	9.999272227287292480e-01	9.998004436492919922e-01	9.993581175804138184e-01	9.999228119850158691e-01	9.999330043792724609e-01	9.996424913406372070e-01	9.994121789932250977e-01	9.999037981033325195e-01	9.998165965080261230e-01	9.996408820152282715e-01	9.995813965797424316e-01	9.998528361320495605e-01	9.998940229415893555e-01	9.997006654739379883e-01	9.993675947189331055e-01	9.999528527259826660e-01	9.998677372932434082e-01	9.996762275695800781e-01	9.998382925987243652e-01	9.998475313186645508e-01	9.999264478683471680e-01	9.998004436492919922e-01	9.990126490592956543e-01	9.999477863311767578e-01	9.998937249183654785e-01	9.997096657752990723e-01	9.998822808265686035e-01	9.998708367347717285e-01	9.996589422225952148e-01
9.977113008499145508e-01	9.999480247497558594e-01	9.993639588356018066e-01	9.990722537040710449e-01	9.998983740806579590e-01	9.998383522033691406e-01	9.997550249099731445e-01	9.990893602371215820e-01	9.995684027671813965e-01	9.994689822196960449e-01	9.996614456176757812e-01	9.987773895263671875e-01	9.983718395233154297e-01	9.999289512634277344e-01	9.996666312217712402e-01	9.988554120063781738e-01	9.991701841354370117e-01	9.998182058334350586e-01	9.996258616447448730e-01	9.993551969528198242e-01	9.999234676361083984e-01	9.999477863311767578e-01	9.993252158164978027e-01	9.993581175804138184e-01	9.987724423408508301e-01	9.998699426651000977e-01	9.997233748435974121e-01	9.991829395294189453e-01	9.994984269142150879e-01	9.996925592422485352e-01	9.987400174140930176e-01	9.989503026008605957e-01	9.980354905128479004e-01	9.998570680618286133e-01	9.997006654739379883e-01	9.992279410362243652e-01	9.994288682937622070e-01	9.996709227561950684e-01	9.997707605361938477e-01	9.987719058990478516e-01	9.996469616889953613e-01	9.998688101768493652e-01	9.997853040695190430e-01	9.984921216964721680e-01	9.999477863311767578e-01	9.999221563339233398e-01	9.994965195655822754e-01	9.989586472511291504e-01	9.996682405471801758e-01	9.998918771743774414e-01
9.990309476852416992e-01	9.994313120841979980e-01	9.989317059516906738e-01	9.995533227920532227e-01	9.988096952438354492e-01	9.996967315673828125e-01	9.998277425765991211e-01	9.989743232727050781e-01	9.989954233169555664e-01	9.991422295570373535e-01	9.986475706100463867e-01	9.984565377235412598e-01	9.983718395233154297e-01	9.997788071632385254e-01	9.991840720176696777e-01	9.985028505325317383e-01	9.991701841354370117e-01	9.998182058334350586e-01	9.996579289436340332e-01	9.993551969528198242e-01	9.984742403030395508e-01	9.997115135192871094e-01	9.982848167419433594e-01	9.989942908287048340e-01	9.986240863800048828e-01	9.998198747634887695e-01	9.995941519737243652e-01	9.983695745468139648e-01	9.989287257194519043e-01	9.990297555923461914e-01	9.986725449562072754e-01	9.994726777076721191e-01	9.990226030349731445e-01	9.997333288192749023e-01	9.995256662368774414e-01	9.991613030433654785e-01	9.988875389099121094e-01	9.996137619018554688e-01	9.998651742935180664e-01	9.992695450782775879e-01	9.986273050308227539e-01	9.996185898780822754e-01	9.993181824684143066e-01	9.983624219894409180e-01	9.991100430488586426e-01	9.997934103012084961e-01	9.993621706962585449e-01	9.975517392158508301e-01	9.995580911636352539e-01	9.993963241577148438e-01
9.985116720199584961e-01	9.994313120841979980e-01	9.989566206932067871e-01	9.997185468673706055e-01	9.984620213508605957e-01	9.996967315673828125e-01	9.996114373207092285e-01	9.986804723739624023e-01	9.990286827087402344e-01	9.990765452384948730e-01	9.976171851158142090e-01	9.998878240585327148e-01	9.980792999267578125e-01	9.994402527809143066e-01	9.991220831871032715e-01	9.990820288658142090e-01	9.985441565513610840e-01	9.995116591453552246e-01	9.993662834167480469e-01	9.944063425064086914e-01	9.971501231193542480e-01	9.989973306655883789e-01	9.986709356307983398e-01	9.996292591094970703e-01	9.980709552764892578e-01	9.995967149734497070e-01	9.992486834526062012e-01	9.980353713035583496e-01	9.985082745552062988e-01	9.988828897476196289e-01	9.985771179199218750e-01	9.997230172157287598e-01	9.982575774192810059e-01	9.996718168258666992e-01	9.990662932395935059e-01	9.990121126174926758e-01	9.981347918510437012e-01	9.991858601570129395e-01	9.995732903480529785e-01	9.974873065948486328e-01	9.973306655883789062e-01	9.987152814865112305e-01	9.987754225730895996e-01	9.995398521423339844e-01	9.987103343009948730e-01	9.990572929382324219e-01	9.990968704223632812e-01	9.983857274055480957e-01	9.988671541213989258e-01	9.988884329795837402e-01
9.989727735519409180e-01	9.989486932754516602e-01	9.986257553100585938e-01	9.996020197868347168e-01	9.994760155677795410e-01	9.996730089187622070e-01	9.994273781776428223e-01	9.983420968055725098e-01	9.991524815559387207e-01	9.990885853767395020e-01	9.973917603492736816e-01	9.998430609703063965e-01	9.984207153320312500e-01	9.992871880531311035e-01	9.992970228195190430e-01	9.991860389709472656e-01	9.989679455757141113e-01	9.991098642349243164e-01	9.995893239974975586e-01	9.981020092964172363e-01	9.975852966308593750e-01	9.990410804748535156e-01	9.991148710250854492e-01	9.997730255126953125e-01	9.987640380859375000e-01	9.993003010749816895e-01	9.994522929191589355e-01	9.984651803970336914e-01	9.988248348236083984e-01	9.986575841903686523e-01	9.986125826835632324e-01	9.996493458747863770e-01	9.990984201431274414e-01	9.996376633644104004e-01	9.990662932395935059e-01	9.988988637924194336e-01	9.994395971298217773e-01	9.991858601570129395e-01	9.995732903480529785e-01	9.984092712402343750e-01	9.980796575546264648e-01	9.987391829490661621e-01	9.989120364189147949e-01	9.994827508926391602e-01	9.985646009445190430e-01	9.983396530151367188e-01	9.993801116943359375e-01	9.990942478179931641e-01	9.986112713813781738e-01	9.976571798324584961e-01
9.991801381111145020e-01	9.989486932754516602e-01	9.982547163963317871e-01	9.994453787803649902e-01	9.994760155677795410e-01	9.995779991149902344e-01	9.987387061119079590e-01	9.983420968055725098e-01	9.991524815559387207e-01	9.989848732948303223e-01	9.984214901924133301e-01	9.997791647911071777e-01	9.986298680305480957e-01	9.994752407073974609e-01	9.992221593856811523e-01	9.992224574089050293e-01	9.987687468528747559e-01	9.992163181304931641e-01	9.997549057006835938e-01	9.990068078041076660e-01	9.990101456642150879e-01	9.990410804748535156e-01	9.985457062721252441e-01	9.994966387748718262e-01	9.990523457527160645e-01	9.993003010749816895e-01	9.993652105331420898e-01	9.989233613014221191e-01	9.986575245857238770e-01	9.987567067146301270e-01	9.979659914970397949e-01	9.997732043266296387e-01	9.992079734802246094e-01	9.994812011718750000e-01	9.989923238754272461e-01	9.984314441680908203e-01	9.994394779205322266e-01	9.992257356643676758e-01	9.995496869087219238e-01	9.988815784454345703e-01	9.986601471900939941e-01	9.992535710334777832e-01	9.988875389099121094e-01	9.996607303619384766e-01	9.982229471206665039e-01	9.988678097724914551e-01	9.994850754737854004e-01	9.992195963859558105e-01	9.985658526420593262e-01	9.983879327774047852e-01
9.986327290534973145e-01	9.982076287269592285e-01	9.979357123374938965e-01	9.990392327308654785e-01	9.984439015388488770e-01	9.995607733726501465e-01	9.990090131759643555e-01	9.964541792869567871e-01	9.982779026031494141e-01	9.987822771072387695e-01	9.973675012588500977e-01	9.995908737182617188e-01	9.990935325622558594e-01	9.994397759437561035e-01	9.992221593856811523e-01	9.985980391502380371e-01	9.984660744667053223e-01	9.992579221725463867e-01	9.995081424713134766e-01	9.984102249145507812e-01	9.992592334747314453e-01	9.990435838699340820e-01	9.975748658180236816e-01	9.993969798088073730e-01	9.987142682075500488e-01	9.993695616722106934e-01	9.987609386444091797e-01	9.981728792190551758e-01	9.984278082847595215e-01	9.988538622856140137e-01	9.977416396141052246e-01	9.995491504669189453e-01	9.985833764076232910e-01	9.994812011718750000e-01	9.988596439361572266e-01	9.984314441680908203e-01	9.987905621528625488e-01	9.992428421974182129e-01	9.991157650947570801e-01	9.956289529800415039e-01	9.988281726837158203e-01	9.986888170242309570e-01	9.982981085777282715e-01	9.995169043540954590e-01	9.979657530784606934e-01	9.988365173339843750e-01	9.984889030456542969e-01	9.991365671157836914e-01	9.974600672721862793e-01	9.979809522628784180e-01
9.986327290534973145e-01	9.976977109909057617e-01	9.991189241409301758e-01	9.981771707534790039e-01	9.982155561447143555e-01	9.991934299468994141e-01	9.992942810058593750e-01	9.968454837799072266e-01	9.985278248786926270e-01	9.968627095222473145e-01	9.972345232963562012e-01	9.984709620475769043e-01	9.988934397697448730e-01	9.989529252052307129e-01	9.990200996398925781e-01	9.986689090728759766e-01	9.983841776847839355e-01	9.983247518539428711e-01	9.988408684730529785e-01	9.984867572784423828e-01	9.992592930793762207e-01	9.983534216880798340e-01	9.985426664352416992e-01	9.984619617462158203e-01	9.988325834274291992e-01	9.991468191146850586e-01	9.989426136016845703e-01	9.980797767639160156e-01	9.981045126914978027e-01	9.977706074714660645e-01	9.980394840240478516e-01	9.978839159011840820e-01	9.981752634048461914e-01	9.989074468612670898e-01	9.993981719017028809e-01	9.976657629013061523e-01	9.990282058715820312e-01	9.987737536430358887e-01	9.992846846580505371e-01	9.972814917564392090e-01	9.989985227584838867e-01	9.974592328071594238e-01	9.976521134376525879e-01	9.985207319259643555e-01	9.983946084976196289e-01	9.978883266448974609e-01	9.983990788459777832e-01	9.984754920005798340e-01	9.974057078361511230e-01	9.964298605918884277e-01
9.980977773666381836e-01	9.978678822517395020e-01	9.994145035743713379e-01	9.976574182510375977e-01	9.990060925483703613e-01	9.982018470764160156e-01	9.993578791618347168e-01	9.988895654678344727e-01	9.982758164405822754e-01	9.953024983406066895e-01	9.965169429779052734e-01	9.940435290336608887e-01	9.988638162612915039e-01	9.979678392410278320e-01	9.989841580390930176e-01	9.979347586631774902e-01	9.977922439575195312e-01	9.970203042030334473e-01	9.983152747154235840e-01	9.991276264190673828e-01	9.991502761840820312e-01	9.944000244140625000e-01	9.975655674934387207e-01	9.955952167510986328e-01	9.984292387962341309e-01	9.980755448341369629e-01	9.988759160041809082e-01	9.990084767341613770e-01	9.975395798683166504e-01	9.964883923530578613e-01	9.980282783508300781e-01	9.949972033500671387e-01	9.982831478118896484e-01	9.980617165565490723e-01	9.994493126869201660e-01	9.983958005905151367e-01	9.986873269081115723e-01	9.961590766906738281e-01	9.981443285942077637e-01	9.988672733306884766e-01	9.989985227584838867e-01	9.957600235939025879e-01	9.976521134376525879e-01	9.957777857780456543e-01	9.983946084976196289e-01	9.973438382148742676e-01	9.981737136840820312e-01	9.984754920005798340e-01	9.974057078361511230e-01	9.964298605918884277e-01
9.977047443389892578e-01	9.971203804016113281e-01	9.991507530212402344e-01	9.973844885826110840e-01	9.985558390617370605e-01	9.978271722793579102e-01	9.988744258880615234e-01	9.984251856803894043e-01	9.958170652389526367e-01	9.879451990127563477e-01	9.953192472457885742e-01	9.933774471282958984e-01	9.976939558982849121e-01	9.961664080619812012e-01	9.987987279891967773e-01	9.960225224494934082e-01	9.972028732299804688e-01	9.957657456398010254e-01	9.977008104324340820e-01	9.980782866477966309e-01	9.986413717269897461e-01	9.944000244140625000e-01	9.983898401260375977e-01	9.955397844314575195e-01	9.984292387962341309e-01	9.974113106727600098e-01	9.988759160041809082e-01	9.990084767341613770e-01	9.975395798683166504e-01	9.964883923530578613e-01	9.952872991561889648e-01	9.951625466346740723e-01	9.980145096778869629e-01	9.973165392875671387e-01	9.990362524986267090e-01	9.978640675544738770e-01	9.979278445243835449e-01	9.961590766906738281e-01	9.981443285942077637e-01	9.983354210853576660e-01	9.977930188179016113e-01	9.960669875144958496e-01	9.974194169044494629e-01	9.941105842590332031e-01	9.975127577781677246e-01	9.968554973602294922e-01	9.979593157768249512e-01	9.963573217391967773e-01	9.969210028648376465e-01	9.965571165084838867e-01
9.970238804817199707e-01	9.914514422416687012e-01	9.966837763786315918e-01	9.973844885826110840e-01	9.974567294120788574e-01	9.961046576499938965e-01	9.980176091194152832e-01	9.962317347526550293e-01	9.881618022918701172e-01	9.879451990127563477e-01	9.953192472457885742e-01	9.933774471282958984e-01	9.953784346580505371e-01	9.933885335922241211e-01	9.977084398269653320e-01	9.923593401908874512e-01	9.972028732299804688e-01	9.940366148948669434e-01	9.970212578773498535e-01	9.946132302284240723e-01	9.948956966400146484e-01	9.923641681671142578e-01	9.961867332458496094e-01	9.947902560234069824e-01	9.952458143234252930e-01	9.939525127410888672e-01	9.972620010375976562e-01	9.939481616020202637e-01	9.903508424758911133e-01	9.924558997154235840e-01	9.947843551635742188e-01	9.968450069427490234e-01	9.971725344657897949e-01	9.939662218093872070e-01	9.978502392768859863e-01	9.956105351448059082e-01	9.938369989395141602e-01	9.930499196052551270e-01	9.975658059120178223e-01	9.957594275474548340e-01	9.940894246101379395e-01	9.964839816093444824e-01	9.971215128898620605e-01	9.931600689888000488e-01	9.944289922714233398e-01	9.968498349189758301e-01	9.967756867408752441e-01	9.926495552062988281e-01	9.956710338592529297e-01	9.965260028839111328e-01
9.948231577873229980e-01	9.844117164611816406e-01	9.954708218574523926e-01	9.960815906524658203e-01	9.952355623245239258e-01	9.889493584632873535e-01	9.978333711624145508e-01	9.922726154327392578e-01	9.908603429794311523e-01	9.882268905639648438e-01	9.902716279029846191e-01	9.952827692031860352e-01	9.939498305320739746e-01	9.928467273712158203e-01	9.962105154991149902e-01	9.837215542793273926e-01	9.907429814338684082e-01	9.940719604492187500e-01	9.974913597106933594e-01	9.908776283264160156e-01	9.931154251098632812e-01	9.909743666648864746e-01	9.943864345550537109e-01	9.873104095458984375e-01	9.925068616867065430e-01	9.926301836967468262e-01	9.973725080490112305e-01	9.901309013366699219e-01	9.906211495399475098e-01	9.905786514282226562e-01	9.917619824409484863e-01	9.974254965782165527e-01	9.957355856895446777e-01	9.856668710708618164e-01	9.976674914360046387e-01	9.917039275169372559e-01	9.937162995338439941e-01	9.912384748458862305e-01	9.981263875961303711e-01	9.912419319152832031e-01	9.922693371772766113e-01	9.946246743202209473e-01	9.958446621894836426e-01	9.919054508209228516e-01	9.928237199783325195e-01	9.953208565711975098e-01	9.967663884162902832e-01	9.890290498733520508e-01	9.917345046997070312e-01	9.953790903091430664e-01
9.933936595916748047e-01	9.767661094665527344e-01	9.937118291854858398e-01	9.925707578659057617e-01	9.939463734626770020e-01	9.889493584632873535e-01	9.967357516288757324e-01	9.908807277679443359e-01	9.867208600044250488e-01	9.852232933044433594e-01	9.846910834312438965e-01	9.940379261970520020e-01	9.946840405464172363e-01	9.913718700408935547e-01	9.947693943977355957e-01	9.867992401123046875e-01	9.866243004798889160e-01	9.925798177719116211e-01	9.971384406089782715e-01	9.907270073890686035e-01	9.944913983345031738e-01	9.871442914009094238e-01	9.883113503456115723e-01	9.891617894172668457e-01	9.907201528549194336e-01	9.907078146934509277e-01	9.966400265693664551e-01	9.882625341415405273e-01	9.842305183410644531e-01	9.886162877082824707e-01	9.861562252044677734e-01	9.951285719871520996e-01	9.947657585144042969e-01	9.842983484268188477e-01	9.966186285018920898e-01	9.886822700500488281e-01	9.923344850540161133e-01	9.893593788146972656e-01	9.971483349800109863e-01	9.883956313133239746e-01	9.932503104209899902e-01	9.922410845756530762e-01	9.939247369766235352e-01	9.945503473281860352e-01	9.919799566268920898e-01	9.938146471977233887e-01	9.965245723724365234e-01	9.928400516510009766e-01	9.855325222015380859e-01	9.936148524284362793e-01
9.936560988426208496e-01	9.671366810798645020e-01	9.931597113609313965e-01	9.927632808685302734e-01	9.935793280601501465e-01	9.854972362518310547e-01	9.956846237182617188e-01	9.844638705253601074e-01	9.820771813392639160e-01	9.814771413803100586e-01	9.725243449211120605e-01	9.925325512886047363e-01	9.950944781303405762e-01	9.899284243583679199e-01	9.903163313865661621e-01	9.859479069709777832e-01	9.862760901451110840e-01	9.892471432685852051e-01	9.952599406242370605e-01	9.926633238792419434e-01	9.960826635360717773e-01	9.861432909965515137e-01	9.842993021011352539e-01	9.903526306152343750e-01	9.916752576828002930e-01	9.907078146934509277e-01	9.955846071243286133e-01	9.873164892196655273e-01	9.842305183410644531e-01	9.798560738563537598e-01	9.861562252044677734e-01	9.951285719871520996e-01	9.951291680335998535e-01	9.823542833328247070e-01	9.953063130378723145e-01	9.851951003074645996e-01	9.923344850540161133e-01	9.867362380027770996e-01	9.957725405693054199e-01	9.849523901939392090e-01	9.920386075973510742e-01	9.927702546119689941e-01	9.875590205192565918e-01	9.922417402267456055e-01	9.911546111106872559e-01	9.926695227622985840e-01	9.912898540496826172e-01	9.938777685165405273e-01	9.846439361572265625e-01	9.907792806625366211e-01
9.941965341567993164e-01	9.671366810798645020e-01	9.894821643829345703e-01	9.919310212135314941e-01	9.950442910194396973e-01	9.846783280372619629e-01	9.931297898292541504e-01	9.866818189620971680e-01	9.813026785850524902e-01	9.817784428596496582e-01	9.747577309608459473e-01	9.914141297340393066e-01	9.944245815277099609e-01	9.864998459815979004e-01	9.785705804824829102e-01	9.833447337150573730e-01	9.879655241966247559e-01	9.857702851295471191e-01	9.928067922592163086e-01	9.925813674926757812e-01	9.959546327590942383e-01	9.856753945350646973e-01	9.777216911315917969e-01	9.891254901885986328e-01	9.910456538200378418e-01	9.834688901901245117e-01	9.913169741630554199e-01	9.834761619567871094e-01	9.858296513557434082e-01	9.772941470146179199e-01	9.822208881378173828e-01	9.933367967605590820e-01	9.955483675003051758e-01	9.801253080368041992e-01	9.920794367790222168e-01	9.836072921752929688e-01	9.887173175811767578e-01	9.828198552131652832e-01	9.908386468887329102e-01	9.859963655471801758e-01	9.923586845397949219e-01	9.917790293693542480e-01	9.782990813255310059e-01	9.899291992187500000e-01	9.910408854484558105e-01	9.887513518333435059e-01	9.853389859199523926e-01	9.924988150596618652e-01	9.846152663230895996e-01	9.838264584541320801e-01
9.837956428527832031e-01	9.601743817329406738e-01	9.764810800552368164e-01	9.898196458816528320e-01	9.948768615722656250e-01	9.858456254005432129e-01	9.850261807441711426e-01	9.872849583625793457e-01	9.838831424713134766e-01	9.715892672538757324e-01	9.723595380783081055e-01	9.913461804389953613e-01	9.929811358451843262e-01	9.818829894065856934e-01	9.785705804824829102e-01	9.900247454643249512e-01	9.921212792396545410e-01	9.830977320671081543e-01	9.899190068244934082e-01	9.849427342414855957e-01	9.920927286148071289e-01	9.847133159637451172e-01	9.657245278358459473e-01	9.916794300079345703e-01	9.930161237716674805e-01	9.816854000091552734e-01	9.840787649154663086e-01	9.838777184486389160e-01	9.854186177253723145e-01	9.789968132972717285e-01	9.562996029853820801e-01	9.869508743286132812e-01	9.930282235145568848e-01	9.776048064231872559e-01	9.756941199302673340e-01	9.861319661140441895e-01	9.916169047355651855e-01	9.802144169807434082e-01	9.862627387046813965e-01	9.787636995315551758e-01	9.921522140502929688e-01	9.900845885276794434e-01	9.831767678260803223e-01	9.892562031745910645e-01	9.932474493980407715e-01	9.867469668388366699e-01	9.852262139320373535e-01	9.900122284889221191e-01	9.872715473175048828e-01	9.855248928070068359e-01
9.761658310890197754e-01	9.619827270507812500e-01	9.728963375091552734e-01	9.898196458816528320e-01	9.909558892250061035e-01	9.853370189666748047e-01	9.877486228942871094e-01	9.839670658111572266e-01	9.780077934265136719e-01	9.715892672538757324e-01	9.683451652526855469e-01	9.913180470466613770e-01	9.917439818382263184e-01	9.802424907684326172e-01	9.746154546737670898e-01	9.881382584571838379e-01	9.909147620201110840e-01	9.822417497634887695e-01	9.887907505035400391e-01	9.824717640876770020e-01	9.885841608047485352e-01	9.778096675872802734e-01	9.543070793151855469e-01	9.893897175788879395e-01	9.912645816802978516e-01	9.816854000091552734e-01	9.839847087860107422e-01	9.829939603805541992e-01	9.854186177253723145e-01	9.762635231018066406e-01	9.562996029853820801e-01	9.869508743286132812e-01	9.857600331306457520e-01	9.746943116188049316e-01	9.757849574089050293e-01	9.859744310379028320e-01	9.884074330329895020e-01	9.758211970329284668e-01	9.887678623199462891e-01	9.762154221534729004e-01	9.905228018760681152e-01	9.873450398445129395e-01	9.806860685348510742e-01	9.904249906539916992e-01	9.930455684661865234e-01	9.857367277145385742e-01	9.845476150512695312e-01	9.867194890975952148e-01	9.892991185188293457e-01	9.831974506378173828e-01
9.788881540298461914e-01	9.590276479721069336e-01	9.869082570075988770e-01	9.903251528739929199e-01	9.901265501976013184e-01	9.829990267753601074e-01	9.898625016212463379e-01	9.788045883178710938e-01	9.813452363014221191e-01	9.622091650962829590e-01	9.725314378738403320e-01	9.893332123756408691e-01	9.901007413864135742e-01	9.777859449386596680e-01	9.798851609230041504e-01	9.842380881309509277e-01	9.917854666709899902e-01	9.781732559204101562e-01	9.869491457939147949e-01	9.777559638023376465e-01	9.851055145263671875e-01	9.734719991683959961e-01	9.734425544738769531e-01	9.870676994323730469e-01	9.926533699035644531e-01	9.791572093963623047e-01	9.835844039916992188e-01	9.841138124465942383e-01	9.867329001426696777e-01	9.769707322120666504e-01	9.745767712593078613e-01	9.902618527412414551e-01	9.866466522216796875e-01	9.753602743148803711e-01	9.887489676475524902e-01	9.862602949142456055e-01	9.914513230323791504e-01	9.740973114967346191e-01	9.867179989814758301e-01	9.704077839851379395e-01	9.900124669075012207e-01	9.824052453041076660e-01	9.812825918197631836e-01	9.904249906539916992e-01	9.930455684661865234e-01	9.851397275924682617e-01	9.845476150512695312e-01	9.867194890975952148e-01	9.892991185188293457e-01	9.831974506378173828e-01
9.788881540298461914e-01	9.576532840728759766e-01	9.869082570075988770e-01	9.904430508613586426e-01	9.903472661972045898e-01	9.836915731430053711e-01	9.871284961700439453e-01	9.771313071250915527e-01	9.794800281524658203e-01	9.747387766838073730e-01	9.711756110191345215e-01	9.858130812644958496e-01	9.923328757286071777e-01	9.754014611244201660e-01	9.789044857025146484e-01	9.834311008453369141e-01	9.881660342216491699e-01	9.797602891921997070e-01	9.814611077308654785e-01	9.837273359298706055e-01	9.881396889686584473e-01	9.716016650199890137e-01	9.808956384658813477e-01	9.851232767105102539e-01	9.921931624412536621e-01	9.816031455993652344e-01	9.827165603637695312e-01	9.810100793838500977e-01	9.865843653678894043e-01	9.789228439331054688e-01	9.788144826889038086e-01	9.902618527412414551e-01	9.885845780372619629e-01	9.744591116905212402e-01	9.897093772888183594e-01	9.865942597389221191e-01	9.892640709877014160e-01	9.786733984947204590e-01	9.801545143127441406e-01	9.681155085563659668e-01	9.907778501510620117e-01	9.790783524513244629e-01	9.879086613655090332e-01	9.839575886726379395e-01	9.907862544059753418e-01	9.822164177894592285e-01	9.844420552253723145e-01	9.831303954124450684e-01	9.876846075057983398e-01	9.822607636451721191e-01
9.796216487884521484e-01	9.564684033393859863e-01	9.859616160392761230e-01	9.863386750221252441e-01	9.869719743728637695e-01	9.861916899681091309e-01	9.893232583999633789e-01	9.779166579246520996e-01	9.719657897949218750e-01	9.726992845535278320e-01	9.609421491622924805e-01	9.830412268638610840e-01	9.923328757286071777e-01	9.754402637481689453e-01	9.818006753921508789e-01	9.834311008453369141e-01	9.855630397796630859e-01	9.797602891921997070e-01	9.814611077308654785e-01	9.837273359298706055e-01	9.747745990753173828e-01	9.720485806465148926e-01	9.795469641685485840e-01	9.803358912467956543e-01	9.893422722816467285e-01	9.812426567077636719e-01	9.857401847839355469e-01	9.819893836975097656e-01	9.843104481697082520e-01	9.773917794227600098e-01	9.770165085792541504e-01	9.865018129348754883e-01	9.865632057189941406e-01	9.758068919181823730e-01	9.872052073478698730e-01	9.838331341743469238e-01	9.829035997390747070e-01	9.802856445312500000e-01	9.837003350257873535e-01	9.775050282478332520e-01	9.882590174674987793e-01	9.763003587722778320e-01	9.856876730918884277e-01	9.862490296363830566e-01	9.866430759429931641e-01	9.818364381790161133e-01	9.886953234672546387e-01	9.870600700378417969e-01	9.844482541084289551e-01	9.779118895530700684e-01
9.681425094604492188e-01	9.565908908843994141e-01	9.837496876716613770e-01	9.838623404502868652e-01	9.819571375846862793e-01	9.860422611236572266e-01	9.919870495796203613e-01	9.810786843299865723e-01	9.688194990158081055e-01	9.700264334678649902e-01	9.527783989906311035e-01	9.868118166923522949e-01	9.789912104606628418e-01	9.755810499191284180e-01	9.804707169532775879e-01	9.844317436218261719e-01	9.850189685821533203e-01	9.807498455047607422e-01	9.902681112289428711e-01	9.771308302879333496e-01	9.747745990753173828e-01	9.738630652427673340e-01	9.795469641685485840e-01	9.823230504989624023e-01	9.865248799324035645e-01	9.807691574096679688e-01	9.857401847839355469e-01	9.780306816101074219e-01	9.827992320060729980e-01	9.758641123771667480e-01	9.704198241233825684e-01	9.876783490180969238e-01	9.786859750747680664e-01	9.735078215599060059e-01	9.882595539093017578e-01	9.851590394973754883e-01	9.840483069419860840e-01	9.802856445312500000e-01	9.837003350257873535e-01	9.733273983001708984e-01	9.826642870903015137e-01	9.784611463546752930e-01	9.816887974739074707e-01	9.890628457069396973e-01	9.803026914596557617e-01	9.824720621109008789e-01	9.868040084838867188e-01	9.864179491996765137e-01	9.820800423622131348e-01	9.769572019577026367e-01
9.731981754302978516e-01	9.549595713615417480e-01	9.786407947540283203e-01	9.856860637664794922e-01	9.819571375846862793e-01	9.827625155448913574e-01	9.927902817726135254e-01	9.850970506668090820e-01	9.750888347625732422e-01	9.743737578392028809e-01	9.518357515335083008e-01	9.855547547340393066e-01	9.833050966262817383e-01	9.769601225852966309e-01	9.770779609680175781e-01	9.841562509536743164e-01	9.868319630622863770e-01	9.813523888587951660e-01	9.888361692428588867e-01	9.804275035858154297e-01	9.796780943870544434e-01	9.759876728057861328e-01	9.623752236366271973e-01	9.851461648941040039e-01	9.870150089263916016e-01	9.822638034820556641e-01	9.841915965080261230e-01	9.792730808258056641e-01	9.834372997283935547e-01	9.797440767288208008e-01	9.592264890670776367e-01	9.861270189285278320e-01	9.810149073600769043e-01	9.748710989952087402e-01	9.865653514862060547e-01	9.874822497367858887e-01	9.851371645927429199e-01	9.786445498466491699e-01	9.901696443557739258e-01	9.770855307579040527e-01	9.868295192718505859e-01	9.772883057594299316e-01	9.729481339454650879e-01	9.879815578460693359e-01	9.827714562416076660e-01	9.836061596870422363e-01	9.816989302635192871e-01	9.860094785690307617e-01	9.797115325927734375e-01	9.790639877319335938e-01
9.818196296691894531e-01	9.593620300292968750e-01	9.781003594398498535e-01	9.875634312629699707e-01	9.836263656616210938e-01	9.828285574913024902e-01	9.922818541526794434e-01	9.802678227424621582e-01	9.749777913093566895e-01	9.741207361221313477e-01	9.496653079986572266e-01	9.866203069686889648e-01	9.898691177368164062e-01	9.783647060394287109e-01	9.710088968276977539e-01	9.822090268135070801e-01	9.869677424430847168e-01	9.818615317344665527e-01	9.870012402534484863e-01	9.818601012229919434e-01	9.862580895423889160e-01	9.713122248649597168e-01	9.600427150726318359e-01	9.858206510543823242e-01	9.874953627586364746e-01	9.824731349945068359e-01	9.830767512321472168e-01	9.755638241767883301e-01	9.821071028709411621e-01	9.775367379188537598e-01	9.680329561233520508e-01	9.878050684928894043e-01	9.864384531974792480e-01	9.763773679733276367e-01	9.848861694335937500e-01	9.860633611679077148e-01	9.858019948005676270e-01	9.820615649223327637e-01	9.909551739692687988e-01	9.753060340881347656e-01	9.888488054275512695e-01	9.729664921760559082e-01	9.622392058372497559e-01	9.860354065895080566e-01	9.859207868576049805e-01	9.822006225585937500e-01	9.738115072250366211e-01	9.850665330886840820e-01	9.763461351394653320e-01	9.744385480880737305e-01
9.840996265411376953e-01	9.653615355491638184e-01	9.814152121543884277e-01	9.875223636627197266e-01	9.843383431434631348e-01	9.836367964744567871e-01	9.938936233520507812e-01	9.802678227424621582e-01	9.749147295951843262e-01	9.738889932632446289e-01	9.510096907615661621e-01	9.874992966651916504e-01	9.898691177368164062e-01	9.824981093406677246e-01	9.814677834510803223e-01	9.818026423454284668e-01	9.866688251495361328e-01	9.815955758094787598e-01	9.909709692001342773e-01	9.834148287773132324e-01	9.879974126815795898e-01	9.740601778030395508e-01	9.684845209121704102e-01	9.870450496673583984e-01	9.872063994407653809e-01	9.821609258651733398e-01	9.885252118110656738e-01	9.776425957679748535e-01	9.817215204238891602e-01	9.749509692192077637e-01	9.680329561233520508e-01	9.890072345733642578e-01	9.868241548538208008e-01	9.793585538864135742e-01	9.900897741317749023e-01	9.860633611679077148e-01	9.838145971298217773e-01	9.807503223419189453e-01	9.944884777069091797e-01	9.789232015609741211e-01	9.893876910209655762e-01	9.720035791397094727e-01	9.628035426139831543e-01	9.858160018920898438e-01	9.882856011390686035e-01	9.777290225028991699e-01	9.801255464553833008e-01	9.847422838211059570e-01	9.778861403465270996e-01	9.680317640304565430e-01
9.826986193656921387e-01	9.663933515548706055e-01	9.830954074859619141e-01	9.845108389854431152e-01	9.808127284049987793e-01	9.827354550361633301e-01	9.932723045349121094e-01	9.850035905838012695e-01	9.755043387413024902e-01	9.672953486442565918e-01	9.554201960563659668e-01	9.871234893798828125e-01	9.897041916847229004e-01	9.819995760917663574e-01	9.821374416351318359e-01	9.806694984436035156e-01	9.847269654273986816e-01	9.792619347572326660e-01	9.910998344421386719e-01	9.857778549194335938e-01	9.868910312652587891e-01	9.766404628753662109e-01	9.684845209121704102e-01	9.842127561569213867e-01	9.872063994407653809e-01	9.821609258651733398e-01	9.900981187820434570e-01	9.810070395469665527e-01	9.759641885757446289e-01	9.749509692192077637e-01	9.703595042228698730e-01	9.879584312438964844e-01	9.855935573577880859e-01	9.779144525527954102e-01	9.910314679145812988e-01	9.843785166740417480e-01	9.798551797866821289e-01	9.781677126884460449e-01	9.940633773803710938e-01	9.810516834259033203e-01	9.889791011810302734e-01	9.747754931449890137e-01	9.702882766723632812e-01	9.857912063598632812e-01	9.883544445037841797e-01	9.757934212684631348e-01	9.824768900871276855e-01	9.845932722091674805e-01	9.807579517364501953e-01	9.646201133728027344e-01
9.798430800437927246e-01	9.663933515548706055e-01	9.847519397735595703e-01	9.824855327606201172e-01	9.792381525039672852e-01	9.826677441596984863e-01	9.924360513687133789e-01	9.819322824478149414e-01	9.730736017227172852e-01	9.628593325614929199e-01	9.641299247741699219e-01	9.851917028427124023e-01	9.870474338531494141e-01	9.817479848861694336e-01	9.847142100334167480e-01	9.715631604194641113e-01	9.802587628364562988e-01	9.761937856674194336e-01	9.906634092330932617e-01	9.824948310852050781e-01	9.846779704093933105e-01	9.762647151947021484e-01	9.776081442832946777e-01	9.784909486770629883e-01	9.836316108703613281e-01	9.804341197013854980e-01	9.902372956275939941e-01	9.765321612358093262e-01	9.722664356231689453e-01	9.639564752578735352e-01	9.654679894447326660e-01	9.848545789718627930e-01	9.826236367225646973e-01	9.776508808135986328e-01	9.901430606842041016e-01	9.807434082031250000e-01	9.766193628311157227e-01	9.781677126884460449e-01	9.940633773803710938e-01	9.736562967300415039e-01	9.850656986236572266e-01	9.725301861763000488e-01	9.761653542518615723e-01	9.853957295417785645e-01	9.856716990470886230e-01	9.754447937011718750e-01	9.869061112403869629e-01	9.822375774383544922e-01	9.818341135978698730e-01	9.695355296134948730e-01
9.809830188751220703e-01	9.656710624694824219e-01	9.837270975112915039e-01	9.869322180747985840e-01	9.790856838226318359e-01	9.817863106727600098e-01	9.917664527893066406e-01	9.809201955795288086e-01	9.629215598106384277e-01	9.649217128753662109e-01	9.628368616104125977e-01	9.861221909523010254e-01	9.870240092277526855e-01	9.790225028991699219e-01	9.827504754066467285e-01	9.716173410415649414e-01	9.752400517463684082e-01	9.745815396308898926e-01	9.896774888038635254e-01	9.778763055801391602e-01	9.849447607994079590e-01	9.737591147422790527e-01	9.742054939270019531e-01	9.813966751098632812e-01	9.821238517761230469e-01	9.792274832725524902e-01	9.887739419937133789e-01	9.733311533927917480e-01	9.646735787391662598e-01	9.591490030288696289e-01	9.679051041603088379e-01	9.868424534797668457e-01	9.828569889068603516e-01	9.765337109565734863e-01	9.882789850234985352e-01	9.824619293212890625e-01	9.738758206367492676e-01	9.749302864074707031e-01	9.912227392196655273e-01	9.715561270713806152e-01	9.850656986236572266e-01	9.725301861763000488e-01	9.708988666534423828e-01	9.841516017913818359e-01	9.822604060173034668e-01	9.754658937454223633e-01	9.869061112403869629e-01	9.822375774383544922e-01	9.818341135978698730e-01	9.695355296134948730e-01
9.773797392845153809e-01	9.640194177627563477e-01	9.863246679306030273e-01	9.903075098991394043e-01	9.784425497055053711e-01	9.791226983070373535e-01	9.906241297721862793e-01	9.801659584045410156e-01	9.501644968986511230e-01	9.663724899291992188e-01	9.628368616104125977e-01	9.898639321327209473e-01	9.870240092277526855e-01	9.762681722640991211e-01	9.716575741767883301e-01	9.716173410415649414e-01	9.716991782188415527e-01	9.745815396308898926e-01	9.849714636802673340e-01	9.778763055801391602e-01	9.852838516235351562e-01	9.671988487243652344e-01	9.447049498558044434e-01	9.850968718528747559e-01	9.810034632682800293e-01	9.770887494087219238e-01	9.799672961235046387e-01	9.698837399482727051e-01	9.565330147743225098e-01	9.527368545532226562e-01	9.670179486274719238e-01	9.893939495086669922e-01	9.811440110206604004e-01	9.765337109565734863e-01	9.874406456947326660e-01	9.824619293212890625e-01	9.738758206367492676e-01	9.739294648170471191e-01	9.897009730339050293e-01	9.724377989768981934e-01	9.861893057823181152e-01	9.733037352561950684e-01	9.540922641754150391e-01	9.858594536781311035e-01	9.837247729301452637e-01	9.732081890106201172e-01	9.794843196868896484e-01	9.749593138694763184e-01	9.696887135505676270e-01	9.605417251586914062e-01
9.761419296264648438e-01	9.601869583129882812e-01	9.789453744888305664e-01	9.840301871299743652e-01	9.778782725334167480e-01	9.723331332206726074e-01	9.842538833618164062e-01	9.722880125045776367e-01	9.470716714859008789e-01	9.528327584266662598e-01	9.360156059265136719e-01	9.881293177604675293e-01	9.824196100234985352e-01	9.746242165565490723e-01	9.599353671073913574e-01	9.674558043479919434e-01	9.654481410980224609e-01	9.622628688812255859e-01	9.775511026382446289e-01	9.712552428245544434e-01	9.800758957862854004e-01	9.671988487243652344e-01	9.447049498558044434e-01	9.843152165412902832e-01	9.768911600112915039e-01	9.748455882072448730e-01	9.730035066604614258e-01	9.698837399482727051e-01	9.565330147743225098e-01	9.468601942062377930e-01	9.589030742645263672e-01	9.830937385559082031e-01	9.765533208847045898e-01	9.708187580108642578e-01	9.821371436119079590e-01	9.748626351356506348e-01	9.669438600540161133e-01	9.625208377838134766e-01	9.843810200691223145e-01	9.634221196174621582e-01	9.843273758888244629e-01	9.743990898132324219e-01	9.439780116081237793e-01	9.855855703353881836e-01	9.823200702667236328e-01	9.734241366386413574e-01	9.677833318710327148e-01	9.737060070037841797e-01	9.685663580894470215e-01	9.594437479972839355e-01
9.651769995689392090e-01	9.383156895637512207e-01	9.648144841194152832e-01	9.662769436836242676e-01	9.778782725334167480e-01	9.486640691757202148e-01	9.780037999153137207e-01	9.722880125045776367e-01	9.468598365783691406e-01	9.213096499443054199e-01	9.035661220550537109e-01	9.840772747993469238e-01	9.733799695968627930e-01	9.617759585380554199e-01	9.428560137748718262e-01	9.703370928764343262e-01	9.613199234008789062e-01	9.400175809860229492e-01	9.753917455673217773e-01	9.640257358551025391e-01	9.712514281272888184e-01	9.535564184188842773e-01	9.304956197738647461e-01	9.774492979049682617e-01	9.721207022666931152e-01	9.602426290512084961e-01	9.665246009826660156e-01	9.673137664794921875e-01	9.516341686248779297e-01	9.101897478103637695e-01	9.348390102386474609e-01	9.687159061431884766e-01	9.677362442016601562e-01	9.544623494148254395e-01	9.604431986808776855e-01	9.640477299690246582e-01	9.617373347282409668e-01	8.964301347732543945e-01	9.779805541038513184e-01	9.577552676200866699e-01	9.756439328193664551e-01	9.638075828552246094e-01	9.294455647468566895e-01	9.830990433692932129e-01	9.726997017860412598e-01	9.596958756446838379e-01	9.608308672904968262e-01	9.738211631774902344e-01	9.594154953956604004e-01	9.374639987945556641e-01
9.376873970031738281e-01	8.949877023696899414e-01	9.442103505134582520e-01	9.440224766731262207e-01	9.475423097610473633e-01	9.205720424652099609e-01	9.693943858146667480e-01	9.389777183532714844e-01	9.435967803001403809e-01	8.793541193008422852e-01	8.600469827651977539e-01	9.724220633506774902e-01	9.529477357864379883e-01	9.261876344680786133e-01	9.397541284561157227e-01	9.551687240600585938e-01	9.493689537048339844e-01	9.003527164459228516e-01	9.757366776466369629e-01	9.470369219779968262e-01	9.543128013610839844e-01	9.177188277244567871e-01	9.068979024887084961e-01	9.644235968589782715e-01	9.589726924896240234e-01	9.279462099075317383e-01	9.672302603721618652e-01	9.439162015914916992e-01	9.359159469604492188e-01	8.757159113883972168e-01	9.080776572227478027e-01	9.459418654441833496e-01	9.424853920936584473e-01	9.544623494148254395e-01	9.604431986808776855e-01	9.399289488792419434e-01	9.516373276710510254e-01	8.964301347732543945e-01	9.736299514770507812e-01	9.232774376869201660e-01	9.641857147216796875e-01	9.348896145820617676e-01	9.307582974433898926e-01	9.754673838615417480e-01	9.607492089271545410e-01	9.267300367355346680e-01	9.626501202583312988e-01	9.674836993217468262e-01	9.404362440109252930e-01	9.107695221900939941e-01
9.376873970031738281e-01	8.949877023696899414e-01	9.331198930740356445e-01	9.152691364288330078e-01	9.103027582168579102e-01	9.019043445587158203e-01	9.693943858146667480e-01	8.627199530601501465e-01	9.094756841659545898e-01	8.023519515991210938e-01	7.542498707771301270e-01	9.233231544494628906e-01	9.451600909233093262e-01	8.550931811332702637e-01	9.236778020858764648e-01	9.129794239997863770e-01	9.006858468055725098e-01	8.146705627441406250e-01	9.641706347465515137e-01	9.245626330375671387e-01	9.118719100952148438e-01	7.339247465133666992e-01	8.691346645355224609e-01	9.318088889122009277e-01	9.200710058212280273e-01	8.076198697090148926e-01	9.387625455856323242e-01	9.068831205368041992e-01	8.983321189880371094e-01	7.799536585807800293e-01	8.812037110328674316e-01	9.202948808670043945e-01	9.236249327659606934e-01	8.691573739051818848e-01	9.453384280204772949e-01	8.883193731307983398e-01	9.202218055725097656e-01	8.482931852340698242e-01	9.532588720321655273e-01	8.312096595764160156e-01	9.608310461044311523e-01	8.726943731307983398e-01	8.979086875915527344e-01	9.596731662750244141e-01	9.511555433273315430e-01	8.505218029022216797e-01	9.446304440498352051e-01	9.527766704559326172e-01	9.140236377716064453e-01	8.418194055557250977e-01
8.510198593139648438e-01	7.540195584297180176e-01	9.218510389328002930e-01	8.793795704841613770e-01	8.617440462112426758e-01	8.692763447761535645e-01	9.421149492263793945e-01	7.706636786460876465e-01	8.323106169700622559e-01	7.120484709739685059e-01	6.686796545982360840e-01	9.233231544494628906e-01	9.278762936592102051e-01	7.942091226577758789e-01	9.156905412673950195e-01	9.129794239997863770e-01	9.006858468055725098e-01	7.368984818458557129e-01	9.491362571716308594e-01	8.899991512298583984e-01	9.150033593177795410e-01	7.339247465133666992e-01	8.362348079681396484e-01	9.318088889122009277e-01	9.180229902267456055e-01	8.076198697090148926e-01	9.387625455856323242e-01	8.239443302154541016e-01	8.530574440956115723e-01	7.042003870010375977e-01	8.812037110328674316e-01	9.202948808670043945e-01	9.236249327659606934e-01	8.134645819664001465e-01	9.387076497077941895e-01	8.173722624778747559e-01	9.202218055725097656e-01	8.138829469680786133e-01	9.446483850479125977e-01	7.080721259117126465e-01	9.495042562484741211e-01	8.187459707260131836e-01	8.387206196784973145e-01	9.379020929336547852e-01	9.502945542335510254e-01	7.687184810638427734e-01	9.291467070579528809e-01	9.385672807693481445e-01	8.997082114219665527e-01	7.664082646369934082e-01
8.210625648498535156e-01	7.516220808029174805e-01	8.501775860786437988e-01	8.390085101127624512e-01	8.643633723258972168e-01	8.391246199607849121e-01	9.472537636756896973e-01	7.190148830413818359e-01	7.719466090202331543e-01	6.637133955955505371e-01	6.202250123023986816e-01	8.963295221328735352e-01	9.136314988136291504e-01	8.048890233039855957e-01	9.088927507400512695e-01	8.184064030647277832e-01	8.967422246932983398e-01	7.167551517486572266e-01	9.429928064346313477e-01	8.565304875373840332e-01	8.816395998001098633e-01	7.283381819725036621e-01	8.353268504142761230e-01	8.395433425903320312e-01	9.077675938606262207e-01	7.997449040412902832e-01	9.325870275497436523e-01	7.682682275772094727e-01	8.499719500541687012e-01	6.759167909622192383e-01	7.928182482719421387e-01	8.501566052436828613e-01	8.735188841819763184e-01	7.874823808670043945e-01	9.384529590606689453e-01	7.728824019432067871e-01	8.510528206825256348e-01	7.574061155319213867e-01	9.465592503547668457e-01	6.981647014617919922e-01	9.338276982307434082e-01	8.077639937400817871e-01	8.164948225021362305e-01	9.068062305450439453e-01	9.367539286613464355e-01	7.526796460151672363e-01	9.247500896453857422e-01	8.935293555259704590e-01	8.993369936943054199e-01	7.167157530784606934e-01
8.090997338294982910e-01	7.065940499305725098e-01	8.501775860786437988e-01	8.220522403717041016e-01	8.463510274887084961e-01	8.334368467330932617e-01	9.434856772422790527e-01	7.359997034072875977e-01	7.248694300651550293e-01	6.637133955955505371e-01	6.135455369949340820e-01	8.977200388908386230e-01	8.883773684501647949e-01	7.998846769332885742e-01	8.856915831565856934e-01	8.207001686096191406e-01	8.623584508895874023e-01	7.475069761276245117e-01	9.385550022125244141e-01	8.283030390739440918e-01	8.529586791992187500e-01	7.271502017974853516e-01	7.599152326583862305e-01	8.276041150093078613e-01	8.780968189239501953e-01	8.104447722434997559e-01	9.298869371414184570e-01	7.895009517669677734e-01	8.413170576095581055e-01	6.961677670478820801e-01	6.609636545181274414e-01	8.614381551742553711e-01	8.607489466667175293e-01	7.707242369651794434e-01	9.243399500846862793e-01	7.976820468902587891e-01	8.426799178123474121e-01	7.559461593627929688e-01	9.411321878433227539e-01	7.526910305023193359e-01	9.338276982307434082e-01	7.802917361259460449e-01	8.164948225021362305e-01	8.941879272460937500e-01	8.955745100975036621e-01	7.526796460151672363e-01	9.221038818359375000e-01	8.935293555259704590e-01	8.993369936943054199e-01	7.167157530784606934e-01
7.686564326286315918e-01	4.802204966545104980e-01	7.904928922653198242e-01	8.366631865501403809e-01	8.187039494514465332e-01	7.880117893218994141e-01	9.200989603996276855e-01	7.211289405822753906e-01	6.129073500633239746e-01	6.654885411262512207e-01	5.568584799766540527e-01	8.660045862197875977e-01	8.603771924972534180e-01	7.367588281631469727e-01	8.220397233963012695e-01	8.333725333213806152e-01	7.873494625091552734e-01	7.173941135406494141e-01	9.111257791519165039e-01	8.158649802207946777e-01	8.275614380836486816e-01	6.561045050621032715e-01	7.242210507392883301e-01	8.426198363304138184e-01	8.411965370178222656e-01	8.104447722434997559e-01	9.298869371414184570e-01	7.888746857643127441e-01	7.813422679901123047e-01	6.877567768096923828e-01	5.704872012138366699e-01	8.683313131332397461e-01	8.324654698371887207e-01	7.457122802734375000e-01	8.855214715003967285e-01	8.087478876113891602e-01	8.135610222816467285e-01	7.566903233528137207e-01	9.203530550003051758e-01	7.025642991065979004e-01	8.791000247001647949e-01	7.096506357192993164e-01	7.296565175056457520e-01	8.886324763298034668e-01	8.519291281700134277e-01	7.411735057830810547e-01	8.727591037750244141e-01	8.754191994667053223e-01	7.869241237640380859e-01	7.180050015449523926e-01
7.502087354660034180e-01	4.802204966545104980e-01	7.904928922653198242e-01	8.248705267906188965e-01	8.187039494514465332e-01	7.880117893218994141e-01	8.808097839355468750e-01	7.173106670379638672e-01	6.129073500633239746e-01	6.462132334709167480e-01	5.568584799766540527e-01	8.660045862197875977e-01	8.584377169609069824e-01	6.943880319595336914e-01	8.220397233963012695e-01	8.085920810699462891e-01	7.442280650138854980e-01	7.173941135406494141e-01	9.111257791519165039e-01	8.232181668281555176e-01	8.368160128593444824e-01	5.414155721664428711e-01	6.596386432647705078e-01	8.325439691543579102e-01	8.276494741439819336e-01	7.533287405967712402e-01	8.509220480918884277e-01	7.625584602355957031e-01	7.004194855690002441e-01	7.104546427726745605e-01	5.382933616638183594e-01	8.055990338325500488e-01	7.826644778251647949e-01	6.456993222236633301e-01	8.037258386611938477e-01	7.771782875061035156e-01	6.884347200393676758e-01	7.609071135520935059e-01	8.758457303047180176e-01	7.085551023483276367e-01	8.663266897201538086e-01	5.796447396278381348e-01	6.818203330039978027e-01	8.705233335494995117e-01	8.396877050399780273e-01	6.935340166091918945e-01	8.010583519935607910e-01	8.562868237495422363e-01	7.100471854209899902e-01	6.514533758163452148e-01
7.327127456665039062e-01	3.689133226871490479e-01	6.956595778465270996e-01	7.221683859825134277e-01	7.554377317428588867e-01	7.055377364158630371e-01	8.669066429138183594e-01	6.776102781295776367e-01	5.447093248367309570e-01	5.264446735382080078e-01	5.173662900924682617e-01	8.336475491523742676e-01	8.335281014442443848e-01	5.894356966018676758e-01	7.813792824745178223e-01	7.547091841697692871e-01	7.159164547920227051e-01	6.649441719055175781e-01	8.466678261756896973e-01	8.010723590850830078e-01	8.216728568077087402e-01	4.125042855739593506e-01	6.887493133544921875e-01	7.952778339385986328e-01	8.014302253723144531e-01	6.955784559249877930e-01	8.496123552322387695e-01	6.993249654769897461e-01	6.293825507164001465e-01	6.714466214179992676e-01	5.165289044380187988e-01	8.055990338325500488e-01	7.826644778251647949e-01	5.173142552375793457e-01	8.037258386611938477e-01	6.745416522026062012e-01	6.884347200393676758e-01	6.952858567237854004e-01	8.645139932632446289e-01	6.644193530082702637e-01	8.449560999870300293e-01	5.167229175567626953e-01	6.911409497261047363e-01	8.628746271133422852e-01	8.381366133689880371e-01	6.225188970565795898e-01	8.283091783523559570e-01	8.358490467071533203e-01	6.927583813667297363e-01	6.311880946159362793e-01
6.693714261054992676e-01	2.896450757980346680e-01	6.693472862243652344e-01	6.817261576652526855e-01	7.180336713790893555e-01	6.005311608314514160e-01	8.368957638740539551e-01	5.861140489578247070e-01	5.766726136207580566e-01	4.342108070850372314e-01	4.868089556694030762e-01	7.909668684005737305e-01	7.658210992813110352e-01	5.500462651252746582e-01	7.727682590484619141e-01	6.761192083358764648e-01	7.418204545974731445e-01	6.118870377540588379e-01	8.430109620094299316e-01	7.032192349433898926e-01	7.432901263236999512e-01	3.640114367008209229e-01	6.358240246772766113e-01	7.462288141250610352e-01	7.525026798248291016e-01	6.275776028633117676e-01	8.288475275039672852e-01	5.776669383049011230e-01	6.365563273429870605e-01	5.986975431442260742e-01	4.569941461086273193e-01	7.688845396041870117e-01	7.265055775642395020e-01	4.436139464378356934e-01	7.869464159011840820e-01	5.710445642471313477e-01	6.744859218597412109e-01	6.212342381477355957e-01	8.548728227615356445e-01	5.849121809005737305e-01	7.874502539634704590e-01	4.799442887306213379e-01	6.660937070846557617e-01	8.336392045021057129e-01	8.030823469161987305e-01	5.855187773704528809e-01	8.296548128128051758e-01	7.849617004394531250e-01	6.889102458953857422e-01	6.018654704093933105e-01
5.742158889770507812e-01	3.232671022415161133e-01	5.738577842712402344e-01	7.009682655334472656e-01	7.044191956520080566e-01	5.783102512359619141e-01	7.873598337173461914e-01	5.630602240562438965e-01	5.505686998367309570e-01	3.595618307590484619e-01	4.432763457298278809e-01	7.613440155982971191e-01	7.461453676223754883e-01	5.092150568962097168e-01	7.397174835205078125e-01	6.692835092544555664e-01	6.998959779739379883e-01	5.349832773208618164e-01	8.187232017517089844e-01	6.578066349029541016e-01	7.265806794166564941e-01	3.404093980789184570e-01	5.746611952781677246e-01	7.462288141250610352e-01	7.525026798248291016e-01	5.604452490806579590e-01	7.976445555686950684e-01	5.539513826370239258e-01	6.004864573478698730e-01	5.914841294288635254e-01	4.569941461086273193e-01	7.421095371246337891e-01	7.265055775642395020e-01	4.594574570655822754e-01	7.478147149085998535e-01	5.803660154342651367e-01	6.663426160812377930e-01	5.737100839614868164e-01	8.248704075813293457e-01	5.565237402915954590e-01	7.648150324821472168e-01	4.429615736007690430e-01	6.280706524848937988e-01	7.738237977027893066e-01	7.544960379600524902e-01	5.563281774520874023e-01	7.869161367416381836e-01	7.487609982490539551e-01	6.239016652107238770e-01	5.390586853027343750e-01
4.721720814704895020e-01	2.851042151451110840e-01	4.859642088413238525e-01	7.202084064483642578e-01	6.055701375007629395e-01	5.783102512359619141e-01	6.927384734153747559e-01	5.410447120666503906e-01	4.803864061832427979e-01	3.595618307590484619e-01	3.550224304199218750e-01	7.640243768692016602e-01	7.081949710845947266e-01	4.748713076114654541e-01	6.532509326934814453e-01	6.692835092544555664e-01	6.663175821304321289e-01	4.741453230381011963e-01	7.700141072273254395e-01	6.436912417411804199e-01	7.354721426963806152e-01	3.351131677627563477e-01	4.798508584499359131e-01	7.038741707801818848e-01	7.115220427513122559e-01	5.655705928802490234e-01	7.211217880249023438e-01	5.597191452980041504e-01	5.262541770935058594e-01	4.012335240840911865e-01	3.930042088031768799e-01	7.505163550376892090e-01	5.865177512168884277e-01	5.087381601333618164e-01	6.813144087791442871e-01	5.832142233848571777e-01	5.777015686035156250e-01	6.051345467567443848e-01	7.702941298484802246e-01	5.180559158325195312e-01	7.865801453590393066e-01	3.834793567657470703e-01	5.817730426788330078e-01	7.880424857139587402e-01	7.347249984741210938e-01	5.072429180145263672e-01	7.264061570167541504e-01	7.604905366897583008e-01	5.240746736526489258e-01	4.889119863510131836e-01
3.865433037281036377e-01	2.974969446659088135e-01	3.863059580326080322e-01	7.116290330886840820e-01	5.636233687400817871e-01	6.044977307319641113e-01	6.907090544700622559e-01	4.962857663631439209e-01	4.322400689125061035e-01	3.091945052146911621e-01	2.615036368370056152e-01	7.345845699310302734e-01	6.427344679832458496e-01	4.226675033569335938e-01	5.740563273429870605e-01	6.420945525169372559e-01	5.816047191619873047e-01	3.895275890827178955e-01	7.512336373329162598e-01	5.483602881431579590e-01	6.462586522102355957e-01	3.309511542320251465e-01	4.230587780475616455e-01	6.673430204391479492e-01	6.292341351509094238e-01	5.617592930793762207e-01	6.634999513626098633e-01	4.888549447059631348e-01	4.639706611633300781e-01	3.466938138008117676e-01	3.456404209136962891e-01	7.234504222869873047e-01	5.609740018844604492e-01	5.059913396835327148e-01	6.220955848693847656e-01	5.730792284011840820e-01	5.740090608596801758e-01	5.734394192695617676e-01	7.372049093246459961e-01	4.218628704547882080e-01	7.314803004264831543e-01	3.487390279769897461e-01	4.990470111370086670e-01	7.407265305519104004e-01	6.765721440315246582e-01	4.543276429176330566e-01	6.788878440856933594e-01	7.144968509674072266e-01	4.139698147773742676e-01	4.424183368682861328e-01
3.865433037281036377e-01	2.974969446659088135e-01	4.202352166175842285e-01	6.792643070220947266e-01	5.780025720596313477e-01	5.699996948242187500e-01	7.204110026359558105e-01	4.962857663631439209e-01	5.168111920356750488e-01	3.071066439151763916e-01	1.977962702512741089e-01	6.807073950767517090e-01	6.017917990684509277e-01	4.144047498703002930e-01	5.162926316261291504e-01	6.268798708915710449e-01	6.014878153800964355e-01	3.836930096149444580e-01	7.339494824409484863e-01	4.687978625297546387e-01	5.592660307884216309e-01	3.578807115554809570e-01	3.289018869400024414e-01	6.252484321594238281e-01	6.352208256721496582e-01	5.457031130790710449e-01	6.612180471420288086e-01	4.724368751049041748e-01	5.021606087684631348e-01	3.332330286502838135e-01	3.161950409412384033e-01	6.488800048828125000e-01	5.369002223014831543e-01	5.059913396835327148e-01	6.344329118728637695e-01	5.615151524543762207e-01	5.740090608596801758e-01	5.267134308815002441e-01	7.372049093246459961e-01	3.319590389728546143e-01	6.556428670883178711e-01	3.522549867630004883e-01	4.288527667522430420e-01	6.582385301589965820e-01	6.026970744132995605e-01	4.449451565742492676e-01	6.064999699592590332e-01	6.331498622894287109e-01	4.171890914440155029e-01	3.569082319736480713e-01
3.230825960636138916e-01	1.994664222002029419e-01	5.315071344375610352e-01	5.958685874938964844e-01	6.125843524932861328e-01	4.771296083927154541e-01	7.189697623252868652e-01	3.997510373592376709e-01	5.519030690193176270e-01	2.642031311988830566e-01	2.205602526664733887e-01	5.912141799926757812e-01	5.823467969894409180e-01	4.305727481842041016e-01	4.988886415958404541e-01	5.865156054496765137e-01	5.897830128669738770e-01	4.229929745197296143e-01	6.818225979804992676e-01	3.245911598205566406e-01	4.865221083164215088e-01	3.609404563903808594e-01	3.693023324012756348e-01	5.496828556060791016e-01	6.323072314262390137e-01	5.457031130790710449e-01	6.543117761611938477e-01	4.724368751049041748e-01	5.021606087684631348e-01	3.412524163722991943e-01	2.787107527256011963e-01	5.690061450004577637e-01	5.277814865112304688e-01	4.518685936927795410e-01	6.334891915321350098e-01	5.704426169395446777e-01	5.951220393180847168e-01	4.088988602161407471e-01	7.042274475097656250e-01	2.753799855709075928e-01	6.216535568237304688e-01	3.522549867630004883e-01	3.931204974651336670e-01	6.582385301589965820e-01	5.586006641387939453e-01	4.449451565742492676e-01	5.921441912651062012e-01	6.331498622894287109e-01	4.171890914440155029e-01	3.569082319736480713e-01
3.376952409744262695e-01	1.835186928510665894e-01	5.102899670600891113e-01	5.483118295669555664e-01	6.125843524932861328e-01	4.186345934867858887e-01	6.545635461807250977e-01	3.023017048835754395e-01	5.080236792564392090e-01	2.704705893993377686e-01	2.043377906084060669e-01	5.239415764808654785e-01	6.133402585983276367e-01	4.529136121273040771e-01	4.493662416934967041e-01	4.367297887802124023e-01	4.632245600223541260e-01	4.658993780612945557e-01	5.242845416069030762e-01	3.207654953002929688e-01	5.136508345603942871e-01	3.485311567783355713e-01	3.340382575988769531e-01	5.289730429649353027e-01	6.581420898437500000e-01	4.803193807601928711e-01	5.403079986572265625e-01	3.207927346229553223e-01	4.450875222682952881e-01	3.703298270702362061e-01	2.970682680606842041e-01	5.199815630912780762e-01	5.277814865112304688e-01	3.919892609119415283e-01	5.514171719551086426e-01	5.704426169395446777e-01	5.725842118263244629e-01	3.418922424316406250e-01	6.269772052764892578e-01	1.777487844228744507e-01	6.622531414031982422e-01	3.609174191951751709e-01	3.568247556686401367e-01	5.898390412330627441e-01	6.110457181930541992e-01	4.593537151813507080e-01	5.317954421043395996e-01	5.406817793846130371e-01	4.444324672222137451e-01	3.576589524745941162e-01
3.636900484561920166e-01	2.083980292081832886e-01	4.870062470436096191e-01	5.038991570472717285e-01	4.838726222515106201e-01	3.805373311042785645e-01	6.067760586738586426e-01	1.621100455522537231e-01	3.999388515949249268e-01	2.514870166778564453e-01	2.043377906084060669e-01	5.091921091079711914e-01	5.526974797248840332e-01	4.367319047451019287e-01	4.493662416934967041e-01	4.367297887802124023e-01	4.632245600223541260e-01	4.561064839363098145e-01	5.242845416069030762e-01	2.698110938072204590e-01	4.829403758049011230e-01	3.170539140701293945e-01	3.414558470249176025e-01	4.640941619873046875e-01	5.887153744697570801e-01	4.579164087772369385e-01	5.325311422348022461e-01	2.051550447940826416e-01	3.689381778240203857e-01	3.435369133949279785e-01	3.230981528759002686e-01	5.318818092346191406e-01	4.608417153358459473e-01	3.382681012153625488e-01	5.216206908226013184e-01	2.933843135833740234e-01	4.691275358200073242e-01	3.325019478797912598e-01	5.701827406883239746e-01	1.127205044031143188e-01	6.436756253242492676e-01	3.673049211502075195e-01	3.482089042663574219e-01	5.728589892387390137e-01	5.764793753623962402e-01	4.473467171192169189e-01	4.965014457702636719e-01	5.079163312911987305e-01	4.460788369178771973e-01	3.590075969696044922e-01
3.703749775886535645e-01	2.286166250705718994e-01	5.137996077537536621e-01	4.591802954673767090e-01	4.269109666347503662e-01	3.549559414386749268e-01	6.323496103286743164e-01	1.324666887521743774e-01	2.992401719093322754e-01	1.526216715574264526e-01	2.101062089204788208e-01	5.120121836662292480e-01	5.395682454109191895e-01	4.142588376998901367e-01	4.777073264122009277e-01	4.326902627944946289e-01	4.024454951286315918e-01	3.842425942420959473e-01	5.586149692535400391e-01	2.883180975914001465e-01	4.565991461277008057e-01	2.902439534664154053e-01	3.510467708110809326e-01	4.692217409610748291e-01	5.105616450309753418e-01	4.236335158348083496e-01	5.685686469078063965e-01	2.383461892604827881e-01	3.285118043422698975e-01	2.749493420124053955e-01	3.456534445285797119e-01	5.151311755180358887e-01	4.363778233528137207e-01	3.535045385360717773e-01	5.437276959419250488e-01	3.020955026149749756e-01	3.917568922042846680e-01	3.325019478797912598e-01	6.028770804405212402e-01	7.193822413682937622e-02	5.726740360260009766e-01	3.693566918373107910e-01	3.682540655136108398e-01	5.424013137817382812e-01	5.278167724609375000e-01	4.359169602394104004e-01	4.735635221004486084e-01	4.587677121162414551e-01	4.139178097248077393e-01	3.892206251621246338e-01
4.113427996635437012e-01	2.286166250705718994e-01	4.342906475067138672e-01	4.087025523185729980e-01	4.485003948211669922e-01	3.018595278263092041e-01	6.385573148727416992e-01	2.486624866724014282e-01	2.132355123758316040e-01	1.757635176181793213e-01	2.287452667951583862e-01	4.977509677410125732e-01	5.253702998161315918e-01	3.660635948181152344e-01	4.526570141315460205e-01	4.226057827472686768e-01	3.849681019783020020e-01	3.725423514842987061e-01	6.166095733642578125e-01	3.072881400585174561e-01	4.323585033416748047e-01	2.619854509830474854e-01	2.729929685592651367e-01	4.489206671714782715e-01	5.105616450309753418e-01	3.789887428283691406e-01	5.685686469078063965e-01	2.666654586791992188e-01	3.285118043422698975e-01	2.740081548690795898e-01	2.679613232612609863e-01	4.826104938983917236e-01	4.552666544914245605e-01	3.075885772705078125e-01	5.008583664894104004e-01	3.780544102191925049e-01	3.449594676494598389e-01	2.975141704082489014e-01	6.398589015007019043e-01	1.847286969423294067e-01	4.742562174797058105e-01	3.565253019332885742e-01	3.721354305744171143e-01	5.335545539855957031e-01	5.084040760993957520e-01	4.322811067104339600e-01	4.683754742145538330e-01	4.331657290458679199e-01	3.760611712932586670e-01	4.075531065464019775e-01
4.329552650451660156e-01	2.522339522838592529e-01	2.762154936790466309e-01	3.541136980056762695e-01	4.623402655124664307e-01	3.320302367210388184e-01	5.847268700599670410e-01	2.758279740810394287e-01	1.999363750219345093e-01	2.338454425334930420e-01	2.134196609258651733e-01	5.016499757766723633e-01	4.814121425151824951e-01	2.847690284252166748e-01	3.818023204803466797e-01	3.797911405563354492e-01	3.567407131195068359e-01	3.991323411464691162e-01	6.112344264984130859e-01	3.149960935115814209e-01	4.008619487285614014e-01	2.850098907947540283e-01	1.553487032651901245e-01	4.302825927734375000e-01	4.580632150173187256e-01	3.678100705146789551e-01	5.254560112953186035e-01	2.863271832466125488e-01	2.926977276802062988e-01	3.229552209377288818e-01	1.173648610711097717e-01	4.525863230228424072e-01	4.444418549537658691e-01	3.001567125320434570e-01	3.570122122764587402e-01	2.855199873447418213e-01	2.913443148136138916e-01	3.259914815425872803e-01	6.307864785194396973e-01	2.694853246212005615e-01	4.207594096660614014e-01	3.143940865993499756e-01	3.650863170623779297e-01	5.293537974357604980e-01	4.683510661125183105e-01	4.187100827693939209e-01	4.730180203914642334e-01	4.337571263313293457e-01	3.195041716098785400e-01	4.085629880428314209e-01
3.742630779743194580e-01	2.270632982254028320e-01	2.072857469320297241e-01	3.909434080123901367e-01	4.521547853946685791e-01	3.593808710575103760e-01	4.934970736503601074e-01	2.650286853313446045e-01	1.999363750219345093e-01	2.263216376304626465e-01	1.212793663144111633e-01	4.770600199699401855e-01	4.254447519779205322e-01	2.847690284252166748e-01	2.992958426475524902e-01	3.692013323307037354e-01	3.309184908866882324e-01	3.789455592632293701e-01	5.067849755287170410e-01	3.149960935115814209e-01	3.618595004081726074e-01	2.344306558370590210e-01	1.192832440137863159e-01	4.323495924472808838e-01	4.556483626365661621e-01	3.522976338863372803e-01	4.360768198966979980e-01	2.559576928615570068e-01	2.822921574115753174e-01	2.978828847408294678e-01	4.159292206168174744e-02	4.711104333400726318e-01	3.851158916950225830e-01	2.714090049266815186e-01	3.002362847328186035e-01	2.855199873447418213e-01	2.944095730781555176e-01	3.455586433410644531e-01	5.410633087158203125e-01	2.513054013252258301e-01	4.409979879856109619e-01	2.546634972095489502e-01	3.094256818294525146e-01	5.384759306907653809e-01	4.165851175785064697e-01	3.895844817161560059e-01	3.975616693496704102e-01	4.695864617824554443e-01	2.765877842903137207e-01	3.821303248405456543e-01
3.300049006938934326e-01	1.627463549375534058e-01	2.781547605991363525e-01	4.219246506690979004e-01	4.674173295497894287e-01	3.510070443153381348e-01	4.978661537170410156e-01	2.352372407913208008e-01	2.223300635814666748e-01	2.122689336538314819e-01	4.869133606553077698e-02	4.162903726100921631e-01	4.253997504711151123e-01	2.248961627483367920e-01	2.892963588237762451e-01	3.357221782207489014e-01	3.353356122970581055e-01	3.236222267150878906e-01	4.625967144966125488e-01	3.761269152164459229e-01	3.618595004081726074e-01	2.344306558370590210e-01	1.192832440137863159e-01	4.323495924472808838e-01	4.482316970825195312e-01	2.930807471275329590e-01	4.360768198966979980e-01	1.948959678411483765e-01	2.822921574115753174e-01	2.292697280645370483e-01	4.302696511149406433e-02	4.741196632385253906e-01	4.223141670227050781e-01	2.303663790225982666e-01	3.904327452182769775e-01	3.025180697441101074e-01	3.545755147933959961e-01	3.126488626003265381e-01	5.222478508949279785e-01	1.893083006143569946e-01	4.452303946018218994e-01	1.104441359639167786e-01	2.441028654575347900e-01	5.376644730567932129e-01	3.792510330677032471e-01	2.951497137546539307e-01	3.649048209190368652e-01	4.072113633155822754e-01	1.821563839912414551e-01	2.937813401222229004e-01
2.803523540496826172e-01	1.287266016006469727e-01	3.199417591094970703e-01	4.219246506690979004e-01	4.868658781051635742e-01	3.021377921104431152e-01	5.370103120803833008e-01	3.188978731632232666e-01	2.455291897058486938e-01	2.023713886737823486e-01	6.960809230804443359e-02	3.976672291755676270e-01	4.480116069316864014e-01	1.606154441833496094e-01	3.044639229774475098e-01	2.833093106746673584e-01	3.468645811080932617e-01	2.622900605201721191e-01	4.779712855815887451e-01	3.646133542060852051e-01	3.700164556503295898e-01	8.745365589857101440e-02	1.662183552980422974e-01	3.137311637401580811e-01	4.528455734252929688e-01	2.905269563198089600e-01	4.322359263896942139e-01	2.087838649749755859e-01	2.430463284254074097e-01	2.134259641170501709e-01	1.454346626996994019e-01	4.360989332199096680e-01	4.502284824848175049e-01	2.303663790225982666e-01	3.904327452182769775e-01	3.414112925529479980e-01	4.062604308128356934e-01	2.634623646736145020e-01	5.735822916030883789e-01	2.154968827962875366e-01	4.452303946018218994e-01	1.104441359639167786e-01	2.201927304267883301e-01	5.376644730567932129e-01	3.792510330677032471e-01	1.910170763731002808e-01	3.731899857521057129e-01	4.072113633155822754e-01	1.821563839912414551e-01	2.163134515285491943e-01
2.842879295349121094e-01	1.460260897874832153e-01	2.527511417865753174e-01	2.106527388095855713e-01	4.676287472248077393e-01	2.992790639400482178e-01	5.037539601325988770e-01	3.128499984741210938e-01	2.706936001777648926e-01	1.743765771389007568e-01	1.478696316480636597e-01	3.726182579994201660e-01	4.218006134033203125e-01	1.937889754772186279e-01	3.262786269187927246e-01	2.823294699192047119e-01	3.548946082592010498e-01	2.189866751432418823e-01	4.894790649414062500e-01	3.057651519775390625e-01	3.611103594303131104e-01	1.043154448270797729e-01	2.090171575546264648e-01	2.385685145854949951e-01	4.381130635738372803e-01	2.250277847051620483e-01	4.202113747596740723e-01	1.989926248788833618e-01	2.458154857158660889e-01	2.158140391111373901e-01	1.684679985046386719e-01	3.489980101585388184e-01	4.268072545528411865e-01	2.235468477010726929e-01	3.954313993453979492e-01	2.564224898815155029e-01	4.168353974819183350e-01	2.405787706375122070e-01	5.488100647926330566e-01	2.466526329517364502e-01	4.439191222190856934e-01	1.039432659745216370e-01	2.600207328796386719e-01	3.932616412639617920e-01	3.920400142669677734e-01	1.613416224718093872e-01	3.656920492649078369e-01	3.419143259525299072e-01	1.317380964756011963e-01	2.152371406555175781e-01
2.755221426486968994e-01	1.460260897874832153e-01	2.988451123237609863e-01	1.712691038846969604e-01	4.479885399341583252e-01	3.261377513408660889e-01	5.168435573577880859e-01	2.579624652862548828e-01	2.478824406862258911e-01	1.725910902023315430e-01	1.478696316480636597e-01	4.011253714561462402e-01	4.218006134033203125e-01	1.878943294286727905e-01	3.189703822135925293e-01	2.331988215446472168e-01	3.777988255023956299e-01	1.730435043573379517e-01	4.894790649414062500e-01	2.382727563381195068e-01	3.633414804935455322e-01	1.143158450722694397e-01	2.025910466909408569e-01	2.413078844547271729e-01	4.547131061553955078e-01	2.280962318181991577e-01	4.053029119968414307e-01	1.757527440786361694e-01	2.275364100933074951e-01	2.073259353637695312e-01	1.976594328880310059e-01	3.489980101585388184e-01	4.348161220550537109e-01	2.637448310852050781e-01	4.231685101985931396e-01	1.546082049608230591e-01	3.991782665252685547e-01	2.594665288925170898e-01	5.488100647926330566e-01	1.901846230030059814e-01	4.106594324111938477e-01	1.276284009218215942e-01	2.694635093212127686e-01	3.997960984706878662e-01	4.414797723293304443e-01	1.780904680490493774e-01	3.619211912155151367e-01	3.597991466522216797e-01	1.903065592050552368e-01	1.954884380102157593e-01
2.392988950014114380e-01	1.645847409963607788e-01	3.047533631324768066e-01	2.226309478282928467e-01	4.407435655593872070e-01	3.393577337265014648e-01	5.066795349121093750e-01	1.907670497894287109e-01	2.726142108440399170e-01	1.391468048095703125e-01	9.902655333280563354e-02	3.797425329685211182e-01	3.619369268417358398e-01	2.036083787679672241e-01	2.797692716121673584e-01	1.961515843868255615e-01	3.874733746051788330e-01	1.888302117586135864e-01	4.514535665512084961e-01	2.406336069107055664e-01	3.261976838111877441e-01	1.210738047957420349e-01	2.025910466909408569e-01	2.562290728092193604e-01	4.396694600582122803e-01	2.280962318181991577e-01	3.984275162220001221e-01	1.771837770938873291e-01	2.572760283946990967e-01	2.073259353637695312e-01	1.453941613435745239e-01	3.215652704238891602e-01	3.957211673259735107e-01	2.475122809410095215e-01	4.095006883144378662e-01	1.132713481783866882e-01	3.727173507213592529e-01	2.846737802028656006e-01	5.114282369613647461e-01	1.419154554605484009e-01	3.976036012172698975e-01	1.382571160793304443e-01	1.905359327793121338e-01	4.390924870967864990e-01	3.885455727577209473e-01	1.694942712783813477e-01	2.826945483684539795e-01	4.214318096637725830e-01	2.162896096706390381e-01	1.499437540769577026e-01
2.392988950014114380e-01	1.262661218643188477e-01	3.047533631324768066e-01	2.226309478282928467e-01	4.142335951328277588e-01	3.544039130210876465e-01	4.538786411285400391e-01	1.346373260021209717e-01	2.726142108440399170e-01	1.476192176342010498e-01	7.250522077083587646e-02	3.125351965427398682e-01	3.463574349880218506e-01	2.460415065288543701e-01	2.539252340793609619e-01	2.138386815786361694e-01	4.024208188056945801e-01	2.553578913211822510e-01	3.867032825946807861e-01	2.719311416149139404e-01	3.286242485046386719e-01	1.531911492347717285e-01	1.274174153804779053e-01	2.403093874454498291e-01	4.442353248596191406e-01	2.868516445159912109e-01	3.865050375461578369e-01	1.561796218156814575e-01	2.910882830619812012e-01	2.135488092899322510e-01	8.539074659347534180e-02	2.760066092014312744e-01	3.666155934333801270e-01	2.745690047740936279e-01	3.779006600379943848e-01	1.082668900489807129e-01	3.708323836326599121e-01	3.183901906013488770e-01	4.954517185688018799e-01	1.234465166926383972e-01	4.014990031719207764e-01	1.382563561201095581e-01	1.500072628259658813e-01	4.442380368709564209e-01	3.817411661148071289e-01	1.749099791049957275e-01	2.613331973552703857e-01	4.185657501220703125e-01	2.208638191223144531e-01	1.565012484788894653e-01
2.031515538692474365e-01	8.021230250597000122e-02	2.796871960163116455e-01	2.217138260602951050e-01	4.068623781204223633e-01	3.455381393432617188e-01	4.751681983470916748e-01	7.624369859695434570e-02	2.724283039569854736e-01	1.526890993118286133e-01	9.967941790819168091e-02	3.153878748416900635e-01	3.742618858814239502e-01	2.268645763397216797e-01	2.924393713474273682e-01	2.291647344827651978e-01	3.766686618328094482e-01	2.886290550231933594e-01	3.866448998451232910e-01	2.715379893779754639e-01	3.500702083110809326e-01	1.472235769033432007e-01	2.032831907272338867e-01	2.110434621572494507e-01	4.488945007324218750e-01	2.797685861587524414e-01	3.819679021835327148e-01	1.556605547666549683e-01	2.838537693023681641e-01	2.352658808231353760e-01	7.697908580303192139e-02	2.760066092014312744e-01	3.505554199218750000e-01	2.633534967899322510e-01	4.162780344486236572e-01	1.016995683312416077e-01	3.764649331569671631e-01	3.350681066513061523e-01	4.659542441368103027e-01	1.056923866271972656e-01	4.279792308807373047e-01	1.594444364309310913e-01	1.594309508800506592e-01	4.496365189552307129e-01	3.568097949028015137e-01	1.975275874137878418e-01	3.022370040416717529e-01	3.989146947860717773e-01	1.942253112792968750e-01	1.658299267292022705e-01
2.029353529214859009e-01	3.662244603037834167e-02	2.796871960163116455e-01	2.347388565540313721e-01	4.019437730312347412e-01	2.714489996433258057e-01	4.853716194629669189e-01	6.596886366605758667e-02	2.182891815900802612e-01	1.060732901096343994e-01	1.183418333530426025e-01	4.080425202846527100e-01	3.742618858814239502e-01	2.019849568605422974e-01	3.231735527515411377e-01	2.291647344827651978e-01	3.028054535388946533e-01	2.309353798627853394e-01	4.500199854373931885e-01	2.715379893779754639e-01	3.294621407985687256e-01	1.325549781322479248e-01	2.480507045984268188e-01	3.392594754695892334e-01	4.196754097938537598e-01	2.083709686994552612e-01	4.135905504226684570e-01	1.138501539826393127e-01	2.074016332626342773e-01	1.951328366994857788e-01	1.113279461860656738e-01	2.791024148464202881e-01	3.306716978549957275e-01	2.262146025896072388e-01	4.161704778671264648e-01	1.441269963979721069e-01	3.199350833892822266e-01	2.384256124496459961e-01	4.892815351486206055e-01	8.424041420221328735e-02	3.457937240600585938e-01	1.655784100294113159e-01	1.760302931070327759e-01	4.487047791481018066e-01	3.352101445198059082e-01	1.913800239562988281e-01	3.359571099281311035e-01	3.215692341327667236e-01	1.806171536445617676e-01	1.486047655344009399e-01
1.393911242485046387e-01	3.440661355853080750e-02	2.581284642219543457e-01	2.789205312728881836e-01	3.440018594264984131e-01	1.802057921886444092e-01	4.513861536979675293e-01	9.665007144212722778e-02	2.099939435720443726e-01	3.027028404176235199e-02	6.993103772401809692e-02	4.121345281600952148e-01	3.494488894939422607e-01	1.648559123277664185e-01	3.259167075157165527e-01	2.669864296913146973e-01	3.007500767707824707e-01	1.684901565313339233e-01	4.522548913955688477e-01	1.111232787370681763e-01	2.154445052146911621e-01	1.104152053594589233e-01	1.790845394134521484e-01	3.529554605484008789e-01	4.194368124008178711e-01	1.561113148927688599e-01	4.067402482032775879e-01	1.138501539826393127e-01	1.869876533746719360e-01	8.842771500349044800e-02	9.185093641281127930e-02	2.791024148464202881e-01	2.949174940586090088e-01	1.741002798080444336e-01	4.161704778671264648e-01	1.903127878904342651e-01	3.197941780090332031e-01	1.338538676500320435e-01	4.892815351486206055e-01	3.853752091526985168e-02	2.379007041454315186e-01	1.309308856725692749e-01	1.942038834095001221e-01	4.128251671791076660e-01	3.284206986427307129e-01	1.603688448667526245e-01	3.335708677768707275e-01	2.635814249515533447e-01	1.792163550853729248e-01	9.690207988023757935e-02
1.702709048986434937e-01	4.571184888482093811e-02	1.913065016269683838e-01	3.418339788913726807e-01	3.582583963871002197e-01	1.074528619647026062e-01	3.993610143661499023e-01	1.191075146198272705e-01	2.153937965631484985e-01	-3.380103409290313721e-02	2.954400144517421722e-02	3.626351654529571533e-01	3.571078479290008545e-01	1.104392781853675842e-01	3.079001903533935547e-01	2.478157728910446167e-01	3.124642372131347656e-01	9.893810749053955078e-02	4.447772800922393799e-01	1.562915742397308350e-01	2.129441350698471069e-01	9.776663035154342651e-02	1.356182098388671875e-01	3.433451652526855469e-01	4.267731010913848877e-01	8.584468811750411987e-02	4.015656113624572754e-01	1.366030126810073853e-01	1.968381553888320923e-01	-6.044059060513973236e-03	4.757452383637428284e-02	3.688085973262786865e-01	3.122125267982482910e-01	1.054280176758766174e-01	2.895257174968719482e-01	2.194584012031555176e-01	3.319692313671112061e-01	5.604239925742149353e-02	4.352918565273284912e-01	7.807824015617370605e-02	2.510902285575866699e-01	9.171797335147857666e-02	1.732512265443801880e-01	3.771939873695373535e-01	3.057742118835449219e-01	1.256453990936279297e-01	3.621885478496551514e-01	2.628183662891387939e-01	1.670452058315277100e-01	5.719004943966865540e-02
1.830806583166122437e-01	4.874886199831962585e-02	1.022774651646614075e-01	3.418464660644531250e-01	3.436535298824310303e-01	1.531367152929306030e-01	3.590607941150665283e-01	1.295702755451202393e-01	1.559586077928543091e-01	4.199194535613059998e-02	7.083918154239654541e-02	3.369728326797485352e-01	3.660126626491546631e-01	9.691508114337921143e-02	2.533808052539825439e-01	2.867580056190490723e-01	2.693551480770111084e-01	1.175863966345787048e-01	4.263444840908050537e-01	2.249267399311065674e-01	2.439509779214859009e-01	6.169557198882102966e-02	1.037313938140869141e-01	3.217661082744598389e-01	4.100667536258697510e-01	1.124515086412429810e-01	3.909344375133514404e-01	1.892101168632507324e-01	1.293842494487762451e-01	5.118884518742561340e-02	3.311079740524291992e-02	3.590348064899444580e-01	3.300145864486694336e-01	8.280482888221740723e-02	2.257416993379592896e-01	2.622030973434448242e-01	3.010449111461639404e-01	1.060455739498138428e-01	4.310687780380249023e-01	1.083486750721931458e-01	3.066597580909729004e-01	5.128918588161468506e-02	1.862454861402511597e-01	3.406231999397277832e-01	2.724474072456359863e-01	1.256453990936279297e-01	3.573046326637268066e-01	2.628183662891387939e-01	1.670452058315277100e-01	5.719004943966865540e-02
2.105237245559692383e-01	-1.893144100904464722e-02	1.163965612649917603e-01	2.908664643764495850e-01	3.525651693344116211e-01	1.867424398660659790e-01	3.912608027458190918e-01	7.125882059335708618e-02	9.640453010797500610e-02	1.000804975628852844e-01	1.000461578369140625e-01	3.447632491588592529e-01	3.559762537479400635e-01	3.644257783889770508e-02	2.903143465518951416e-01	3.131833374500274658e-01	2.490406930446624756e-01	1.232131421566009521e-01	4.054689705371856689e-01	2.163086086511611938e-01	2.584930360317230225e-01	2.896249294281005859e-02	1.529152691364288330e-01	3.135341703891754150e-01	3.883058428764343262e-01	1.414895057678222656e-01	3.846484422683715820e-01	1.834694743156433105e-01	1.214247420430183411e-01	7.655291259288787842e-02	3.311079740524291992e-02	3.583651483058929443e-01	3.581875562667846680e-01	8.772026747465133667e-02	2.496353834867477417e-01	2.622030973434448242e-01	3.010449111461639404e-01	1.672482341527938843e-01	4.176331162452697754e-01	7.059595733880996704e-02	3.159621953964233398e-01	4.293046891689300537e-02	2.170124351978302002e-01	3.210537135601043701e-01	2.712005972862243652e-01	7.797639071941375732e-02	3.555324077606201172e-01	3.035755753517150879e-01	1.622080355882644653e-01	3.803990036249160767e-02
2.105237245559692383e-01	-1.893144100904464722e-02	1.359234452247619629e-01	2.491883039474487305e-01	3.486052155494689941e-01	1.879063397645950317e-01	3.674874007701873779e-01	1.088045686483383179e-01	9.640453010797500610e-02	1.201148256659507751e-01	1.000461578369140625e-01	3.748728334903717041e-01	3.398945629596710205e-01	3.644257783889770508e-02	2.903143465518951416e-01	3.131833374500274658e-01	2.403308004140853882e-01	1.416870057582855225e-01	3.742119073867797852e-01	2.143707573413848877e-01	2.584930360317230225e-01	-2.579647861421108246e-02	1.116515472531318665e-01	3.333446681499481201e-01	3.608072698116302490e-01	1.414895057678222656e-01	3.478114008903503418e-01	1.862974017858505249e-01	1.214247420430183411e-01	9.248036146163940430e-02	3.656687214970588684e-02	3.364834189414978027e-01	3.719159364700317383e-01	6.453243643045425415e-02	2.235595136880874634e-01	2.543615102767944336e-01	2.675274014472961426e-01	2.010817229747772217e-01	3.838177323341369629e-01	8.750130981206893921e-02	3.116329908370971680e-01	3.044075891375541687e-02	2.239814400672912598e-01	3.609803020954132080e-01	2.614997029304504395e-01	7.828389108180999756e-02	3.441654145717620850e-01	3.079791963100433350e-01	1.340873986482620239e-01	7.205268740653991699e-02
1.521485745906829834e-01	-3.271018341183662415e-02	7.300572842359542847e-02	1.941188275814056396e-01	2.812458276748657227e-01	1.339596956968307495e-01	3.038310408592224121e-01	1.069500297307968140e-01	8.788650482892990112e-02	1.171260513365268707e-02	4.886943101882934570e-02	3.265607655048370361e-01	2.782737314701080322e-01	2.621788904070854187e-02	1.877822726964950562e-01	2.214870452880859375e-01	2.457377165555953979e-01	1.123624816536903381e-01	3.195409178733825684e-01	1.277738064527511597e-01	1.888471841812133789e-01	-1.159731647931039333e-03	4.012396186590194702e-02	2.355197519063949585e-01	3.038568794727325439e-01	9.162621200084686279e-02	2.512576878070831299e-01	1.110751256346702576e-01	1.352706402540206909e-01	4.285743087530136108e-02	3.316228091716766357e-02	2.190777808427810669e-01	3.152454197406768799e-01	6.453243643045425415e-02	1.838608235120773315e-01	1.914912760257720947e-01	2.278714179992675781e-01	1.595127433538436890e-01	3.128239810466766357e-01	7.275205105543136597e-02	2.336803674697875977e-01	3.600206226110458374e-02	1.761880666017532349e-01	3.050837516784667969e-01	2.583428919315338135e-01	9.914387017488479614e-02	2.811205983161926270e-01	2.169760167598724365e-01	1.271289736032485962e-01	1.130467057228088379e-01
1.514721661806106567e-01	-3.271018341183662415e-02	5.153221264481544495e-02	9.949934482574462891e-02	2.812458276748657227e-01	1.339596956968307495e-01	3.183632194995880127e-01	1.137367039918899536e-01	1.290310621261596680e-01	1.171260513365268707e-02	5.566310882568359375e-02	2.076259702444076538e-01	2.623413801193237305e-01	8.979150652885437012e-02	1.363399177789688110e-01	6.297609210014343262e-02	2.364623397588729858e-01	1.382224559783935547e-01	3.482150137424468994e-01	1.233783215284347534e-01	2.467572540044784546e-01	5.513646826148033142e-02	4.809665307402610779e-02	6.228386610746383667e-02	2.568052709102630615e-01	1.046176925301551819e-01	2.602125108242034912e-01	1.042819395661354065e-01	1.310813724994659424e-01	4.892446100711822510e-02	3.503520041704177856e-02	6.878542155027389526e-02	2.592429816722869873e-01	6.603324413299560547e-02	1.939895302057266235e-01	9.202346205711364746e-02	2.164038568735122681e-01	1.235211268067359924e-01	2.997391521930694580e-01	1.285219639539718628e-01	2.722379267215728760e-01	1.121574193239212036e-01	1.349517852067947388e-01	2.054365128278732300e-01	2.782473564147949219e-01	1.545822769403457642e-01	2.727324366569519043e-01	1.855760961771011353e-01	1.458742022514343262e-01	1.561496257781982422e-01
1.783099472522735596e-01	2.097605913877487183e-02	1.079095080494880676e-01	9.207578003406524658e-02	2.562180459499359131e-01	1.176468431949615479e-01	3.006813824176788330e-01	1.129077970981597900e-01	1.415459662675857544e-01	4.878451302647590637e-02	1.063536331057548523e-01	2.405595481395721436e-01	2.289394736289978027e-01	1.584780365228652954e-01	1.439279019832611084e-01	7.756322622299194336e-02	1.780311614274978638e-01	1.626513153314590454e-01	3.508290946483612061e-01	1.470578759908676147e-01	2.266927808523178101e-01	8.917924761772155762e-02	1.023372337222099304e-01	8.090133219957351685e-02	2.013530433177947998e-01	1.365287601947784424e-01	2.879559099674224854e-01	9.719315171241760254e-02	9.545041620731353760e-02	9.650252759456634521e-02	8.737896382808685303e-02	1.044834777712821960e-01	2.306759506464004517e-01	9.323435276746749878e-02	2.262388467788696289e-01	1.121365651488304138e-01	2.076134532690048218e-01	1.211358532309532166e-01	2.773797214031219482e-01	1.285219639539718628e-01	2.890752553939819336e-01	1.675266176462173462e-01	1.087513566017150879e-01	2.402818053960800171e-01	2.646121382713317871e-01	1.906803399324417114e-01	2.663004398345947266e-01	2.170699685811996460e-01	1.422064006328582764e-01	1.754813790321350098e-01
1.783099472522735596e-01	3.395329043269157410e-02	1.655676960945129395e-01	1.886139363050460815e-01	2.561034858226776123e-01	1.326291263103485107e-01	2.959692180156707764e-01	1.129077970981597900e-01	1.327026337385177612e-01	1.028222441673278809e-01	1.180303394794464111e-01	3.183723390102386475e-01	2.057257741689682007e-01	1.584780365228652954e-01	1.439279019832611084e-01	1.977524757385253906e-01	1.780311614274978638e-01	1.626513153314590454e-01	3.642823994159698486e-01	1.470578759908676147e-01	2.266927808523178101e-01	1.061034351587295532e-01	1.053571701049804688e-01	1.917425990104675293e-01	2.013530433177947998e-01	1.439772099256515503e-01	2.991543114185333252e-01	9.720097482204437256e-02	1.172428801655769348e-01	9.650252759456634521e-02	1.355959773063659668e-01	2.258112132549285889e-01	1.885907500982284546e-01	1.229997575283050537e-01	2.211104184389114380e-01	1.651851683855056763e-01	2.101976722478866577e-01	1.106760576367378235e-01	3.284022510051727295e-01	1.147241294384002686e-01	2.902848124504089355e-01	1.892989575862884521e-01	9.850021451711654663e-02	3.266362547874450684e-01	2.813071906566619873e-01	1.709019988775253296e-01	2.759860754013061523e-01	2.763692438602447510e-01	1.804463863372802734e-01	1.546957641839981079e-01
8.671481162309646606e-02	2.833405695855617523e-02	1.632273793220520020e-01	2.319481819868087769e-01	2.538942396640777588e-01	1.031145453453063965e-01	3.142272233963012695e-01	4.293820261955261230e-02	1.122974231839179993e-01	7.466316968202590942e-02	9.436851739883422852e-02	2.624019682407379150e-01	1.825293451547622681e-01	9.033118188381195068e-02	1.711577028036117554e-01	2.350057065486907959e-01	1.641884297132492065e-01	9.691301733255386353e-02	3.523718118667602539e-01	1.472125351428985596e-01	1.492387056350708008e-01	8.100224286317825317e-02	1.007737144827842712e-01	2.088111042976379395e-01	2.092459797859191895e-01	1.014679148793220520e-01	2.747739255428314209e-01	1.253978312015533447e-01	1.336397230625152588e-01	7.310292869806289673e-02	1.308679878711700439e-01	2.365544885396957397e-01	1.533363461494445801e-01	9.771456569433212280e-02	1.976914852857589722e-01	1.962276995182037354e-01	1.949678957462310791e-01	5.135692656040191650e-02	3.534265160560607910e-01	1.129719614982604980e-02	2.791292071342468262e-01	1.550300121307373047e-01	1.046920940279960632e-01	3.526777923107147217e-01	2.506215572357177734e-01	6.368144601583480835e-02	2.868286967277526855e-01	2.396010309457778931e-01	1.774281412363052368e-01	1.162900030612945557e-01
1.297886520624160767e-01	-2.156866248697042465e-03	1.503807157278060913e-01	2.348959445953369141e-01	2.121002674102783203e-01	7.256740331649780273e-02	2.300392836332321167e-01	5.450851842761039734e-02	1.122974231839179993e-01	2.357485145330429077e-02	9.826778620481491089e-02	2.029482871294021606e-01	1.498987674713134766e-01	1.699089072644710541e-02	1.189814582467079163e-01	1.824379414319992065e-01	9.325943142175674438e-02	7.556094974279403687e-02	2.140855938196182251e-01	1.514789164066314697e-01	1.612585186958312988e-01	3.545961901545524597e-02	1.013436764478683472e-01	1.801876276731491089e-01	1.526618599891662598e-01	6.804680079221725464e-02	1.379771679639816284e-01	1.052169799804687500e-01	9.057977795600891113e-02	7.420381158590316772e-02	1.271689087152481079e-01	1.789565533399581909e-01	1.248223334550857544e-01	6.361509114503860474e-02	1.567141562700271606e-01	1.435271799564361572e-01	1.461658775806427002e-01	5.135692656040191650e-02	2.178940176963806152e-01	1.264343317598104477e-02	2.167889624834060669e-01	8.829295635223388672e-02	1.050689145922660828e-01	2.526960372924804688e-01	1.824892163276672363e-01	6.605309247970581055e-02	2.455750703811645508e-01	2.499845623970031738e-01	9.376298636198043823e-02	6.821542233228683472e-02
1.022726669907569885e-01	3.773421049118041992e-02	1.114170998334884644e-01	1.074449419975280762e-01	1.401591747999191284e-01	8.616042882204055786e-02	1.455521285533905029e-01	7.514370232820510864e-02	5.288174003362655640e-02	1.036273222416639328e-02	7.724804431200027466e-02	1.901828050613403320e-01	1.560830622911453247e-01	3.697995096445083618e-02	1.039707139134407043e-01	5.802783370018005371e-02	4.507542401552200317e-02	7.308565080165863037e-02	1.845241636037826538e-01	1.231483966112136841e-01	1.612585186958312988e-01	3.545961901545524597e-02	1.226807385683059692e-01	1.459731906652450562e-01	1.526618599891662598e-01	5.599382519721984863e-02	8.142209053039550781e-02	4.797682911157608032e-02	4.180200770497322083e-02	7.420381158590316772e-02	1.072527766227722168e-01	1.463307589292526245e-01	9.672509878873825073e-02	6.742982566356658936e-02	1.076932400465011597e-01	1.102847382426261902e-01	9.444723278284072876e-02	4.430653527379035950e-02	1.359753161668777466e-01	2.832848206162452698e-02	1.955951899290084839e-01	8.829295635223388672e-02	1.050689145922660828e-01	2.526960372924804688e-01	1.590653955936431885e-01	6.605309247970581055e-02	2.012715339660644531e-01	2.507569789886474609e-01	3.731680661439895630e-02	6.821542233228683472e-02
9.365728497505187988e-02	5.813673883676528931e-02	7.679948210716247559e-02	1.243852600455284119e-01	9.255863726139068604e-02	8.022259920835494995e-02	1.664045900106430054e-01	5.981312319636344910e-02	-9.049379266798496246e-03	8.293939172290265560e-04	-1.544408779591321945e-02	2.008724510669708252e-01	2.211699187755584717e-01	8.012575656175613403e-02	9.866636991500854492e-02	5.802783370018005371e-02	6.713408231735229492e-02	6.499846279621124268e-02	1.845241636037826538e-01	9.244649857282638550e-02	1.196255758404731750e-01	3.483617678284645081e-02	1.258507221937179565e-01	1.467987895011901855e-01	1.449367702007293701e-01	5.856379866600036621e-02	1.109671220183372498e-01	5.419445782899856567e-02	4.346406832337379456e-02	4.010954499244689941e-02	4.090587794780731201e-02	1.556060165166854858e-01	1.104570627212524414e-01	4.701412096619606018e-02	1.134784147143363953e-01	1.102847382426261902e-01	3.922523185610771179e-02	4.375179484486579895e-02	1.508413106203079224e-01	2.315624430775642395e-02	2.060746997594833374e-01	5.867094919085502625e-02	6.583762913942337036e-02	2.027973234653472900e-01	2.001445740461349487e-01	8.205919712781906128e-02	1.842223554849624634e-01	1.654142439365386963e-01	6.031296402215957642e-02	6.839825958013534546e-02
6.115058436989784241e-02	5.396392941474914551e-02	5.455014854669570923e-02	1.406870484352111816e-01	9.195038676261901855e-02	4.795028269290924072e-02	1.578433960676193237e-01	5.262722820043563843e-02	-3.551308438181877136e-02	1.087118871510028839e-03	-6.776034832000732422e-02	1.991008967161178589e-01	1.937631368637084961e-01	6.165458634495735168e-02	7.041915506124496460e-02	6.617962568998336792e-02	1.085507497191429138e-01	-1.470007561147212982e-02	1.904828399419784546e-01	9.516184777021408081e-02	1.099536344408988953e-01	4.483031481504440308e-02	3.593061864376068115e-02	1.303838044404983521e-01	1.338635087013244629e-01	2.450894191861152649e-02	1.115084514021873474e-01	5.379984527826309204e-02	7.462753355503082275e-02	-6.216680631041526794e-02	-3.010619431734085083e-03	1.654309481382369995e-01	1.007719784975051880e-01	1.630386337637901306e-02	1.010020598769187927e-01	9.753073006868362427e-02	4.921793192625045776e-02	1.572927646338939667e-02	1.509932279586791992e-01	3.956973925232887268e-02	2.105592191219329834e-01	4.826040938496589661e-02	4.683357104659080505e-02	2.277250885963439941e-01	1.995734125375747681e-01	9.179835207760334015e-03	1.618281006813049316e-01	1.812650263309478760e-01	7.853371649980545044e-02	1.494166627526283264e-02
0.000000000000000000e+00	0.000000000000000000e+00	5.345865711569786072e-02	8.893419057130813599e-02	8.907130360603332520e-02	0.000000000000000000e+00	1.439111977815628052e-01	6.028601154685020447e-02	-1.047628652304410934e-02	-3.246051445603370667e-02	-6.061046570539474487e-02	1.825291812419891357e-01	1.235536932945251465e-01	3.742078691720962524e-02	1.116318851709365845e-01	1.025239601731300354e-01	1.141186356544494629e-01	-9.330748766660690308e-02	1.953575909137725830e-01	6.628441810607910156e-02	9.893319755792617798e-02	2.818617969751358032e-02	2.410783804953098297e-02	1.188585087656974792e-01	1.038458049297332764e-01	-1.434627547860145569e-02	1.580004245042800903e-01	6.094850227236747742e-02	5.968830734491348267e-02	-1.305805295705795288e-01	2.046935632824897766e-02	1.654309481382369995e-01	6.770259886980056763e-02	1.630386337637901306e-02	1.059183999896049500e-01	7.298789173364639282e-02	4.380705952644348145e-02	-2.646508254110813141e-02	1.913245022296905518e-01	5.734976753592491150e-02	1.752428114414215088e-01	4.222344607114791870e-02	6.839187443256378174e-02	1.897482424974441528e-01	1.407958567142486572e-01	-6.068135797977447510e-02	1.435837149620056152e-01	1.680182814598083496e-01	4.431696608662605286e-02	-4.671952873468399048e-02
0.000000000000000000e+00	0.000000000000000000e+00	5.345865711569786072e-02	0.000000000000000000e+00	0.000000000000000000e+00	0.000000000000000000e+00	0.000000000000000000e+00	0.000000000000000000e+00	0.000000000000000000e+00	0.000000000000000000e+00	0.000000000000000000e+00	0.000000000000000000e+00	0.000000000000000000e+00	0.000000000000000000e+00	0.000000000000000000e+00	0.000000000000000000e+00	0.000000000000000000e+00	0.000000000000000000e+00	0.000000000000000000e+00	0.000000000000000000e+00	0.000000000000000000e+00	2.818617969751358032e-02	0.000000000000000000e+00	1.188585087656974792e-01	0.000000000000000000e+00	0.000000000000000000e+00	1.580004245042800903e-01	0.000000000000000000e+00	0.000000000000000000e+00	0.000000000000000000e+00	0.000000000000000000e+00	0.000000000000000000e+00	0.000000000000000000e+00	0.000000000000000000e+00	0.000000000000000000e+00	0.000000000000000000e+00	0.000000000000000000e+00	0.000000000000000000e+00	0.000000000000000000e+00	0.000000000000000000e+00	0.000000000000000000e+00	0.000000000000000000e+00	0.000000000000000000e+00	0.000000000000000000e+00	0.000000000000000000e+00	0.000000000000000000e+00	0.000000000000000000e+00	0.000000000000000000e+00	0.000000000000000000e+00	0.000000000000000000e+00
0.000000000000000000e+00	0.000000000000000000e+00	0.000000000000000000e+00	0.000000000000000000e+00	0.000000000000000000e+00	0.000000000000000000e+00	0.000000000000000000e+00	0.000000000000000000e+00	0.000000000000000000e+00	0.000000000000000000e+00	0.000000000000000000e+00	0.000000000000000000e+00	0.000000000000000000e+00	0.000000000000000000e+00	0.000000000000000000e+00	0.000000000000000000e+00	0.000000000000000000e+00	0.000000000000000000e+00	0.000000000000000000e+00	0.000000000000000000e+00	0.000000000000000000e+00	0.000000000000000000e+00	0.000000000000000000e+00	0.000000000000000000e+00	0.000000000000000000e+00	0.000000000000000000e+00	0.000000000000000000e+00	0.000000000000000000e+00	0.000000000000000000e+00	0.000000000000000000e+00	0.000000000000000000e+00	0.000000000000000000e+00	0.000000000000000000e+00	0.000000000000000000e+00	0.000000000000000000e+00	0.000000000000000000e+00	0.000000000000000000e+00	0.000000000000000000e+00	0.000000000000000000e+00	0.000000000000000000e+00	0.000000000000000000e+00	0.000000000000000000e+00	0.000000000000000000e+00	0.000000000000000000e+00	0.000000000000000000e+00	0.000000000000000000e+00	0.000000000000000000e+00	0.000000000000000000e+00	0.000000000000000000e+00	0.000000000000000000e+00
0.000000000000000000e+00	0.000000000000000000e+00	0.000000000000000000e+00	0.000000000000000000e+00	0.000000000000000000e+00	0.000000000000000000e+00	0.000000000000000000e+00	0.000000000000000000e+00	0.000000000000000000e+00	0.000000000000000000e+00	0.000000000000000000e+00	0.000000000000000000e+00	0.000000000000000000e+00	0.000000000000000000e+00	0.000000000000000000e+00	0.000000000000000000e+00	0.000000000000000000e+00	0.000000000000000000e+00	0.000000000000000000e+00	0.000000000000000000e+00	0.000000000000000000e+00	0.000000000000000000e+00	0.000000000000000000e+00	0.000000000000000000e+00	0.000000000000000000e+00	0.000000000000000000e+00	0.000000000000000000e+00	0.000000000000000000e+00	0.000000000000000000e+00	0.000000000000000000e+00	0.000000000000000000e+00	0.000000000000000000e+00	0.000000000000000000e+00	0.000000000000000000e+00	0.000000000000000000e+00	0.000000000000000000e+00	0.000000000000000000e+00	0.000000000000000000e+00	0.000000000000000000e+00	0.000000000000000000e+00	0.000000000000000000e+00	0.000000000000000000e+00	0.000000000000000000e+00	0.000000000000000000e+00	0.000000000000000000e+00	0.000000000000000000e+00	0.000000000000000000e+00	0.000000000000000000e+00	0.000000000000000000e+00	0.000000000000000000e+00
0.000000000000000000e+00	0.000000000000000000e+00	0.000000000000000000e+00	0.000000000000000000e+00	0.000000000000000000e+00	0.000000000000000000e+00	0.000000000000000000e+00	0.000000000000000000e+00	0.000000000000000000e+00	0.000000000000000000e+00	0.000000000000000000e+00	0.000000000000000000e+00	0.000000000000000000e+00	0.000000000000000000e+00	0.000000000000000000e+00	0.000000000000000000e+00	0.000000000000000000e+00	0.000000000000000000e+00	0.000000000000000000e+00	0.000000000000000000e+00	0.000000000000000000e+00	0.000000000000000000e+00	0.000000000000000000e+00	0.000000000000000000e+00	0.000000000000000000e+00	0.000000000000000000e+00	0.000000000000000000e+00	0.000000000000000000e+00	0.000000000000000000e+00	0.000000000000000000e+00	0.000000000000000000e+00	0.000000000000000000e+00	0.000000000000000000e+00	0.000000000000000000e+00	0.000000000000000000e+00	0.000000000000000000e+00	0.000000000000000000e+00	0.000000000000000000e+00	0.000000000000000000e+00	0.000000000000000000e+00	0.000000000000000000e+00	0.000000000000000000e+00	0.000000000000000000e+00	0.000000000000000000e+00	0.000000000000000000e+00	0.000000000000000000e+00	0.000000000000000000e+00	0.000000000000000000e+00	0.000000000000000000e+00	0.000000000000000000e+00
0.000000000000000000e+00	0.000000000000000000e+00	0.000000000000000000e+00	0.000000000000000000e+00	0.000000000000000000e+00	0.000000000000000000e+00	0.000000000000000000e+00	0.000000000000000000e+00	0.000000000000000000e+00	0.000000000000000000e+00	0.000000000000000000e+00	0.000000000000000000e+00	0.000000000000000000e+00	0.000000000000000000e+00	0.000000000000000000e+00	0.000000000000000000e+00	0.000000000000000000e+00	0.000000000000000000e+00	0.000000000000000000e+00	0.000000000000000000e+00	0.000000000000000000e+00	0.000000000000000000e+00	0.000000000000000000e+00	0.000000000000000000e+00	0.000000000000000000e+00	0.000000000000000000e+00	0.000000000000000000e+00	0.000000000000000000e+00	0.000000000000000000e+00	0.000000000000000000e+00	0.000000000000000000e+00	0.000000000000000000e+00	0.000000000000000000e+00	0.000000000000000000e+00	0.000000000000000000e+00	0.000000000000000000e+00	0.000000000000000000e+00	0.000000000000000000e+00	0.000000000000000000e+00	0.000000000000000000e+00	0.000000000000000000e+00	0.000000000000000000e+00	0.000000000000000000e+00	0.000000000000000000e+00	0.000000000000000000e+00	0.000000000000000000e+00	0.000000000000000000e+00	0.000000000000000000e+00	0.000000000000000000e+00	0.000000000000000000e+00
0.000000000000000000e+00	0.000000000000000000e+00	0.000000000000000000e+00	0.000000000000000000e+00	0.000000000000000000e+00	0.000000000000000000e+00	0.000000000000000000e+00	0.000000000000000000e+00	0.000000000000000000e+00	0.000000000000000000e+00	0.000000000000000000e+00	0.000000000000000000e+00	0.000000000000000000e+00	0.000000000000000000e+00	0.000000000000000000e+00	0.000000000000000000e+00	0.000000000000000000e+00	0.000000000000000000e+00	0.000000000000000000e+00	0.000000000000000000e+00	0.000000000000000000e+00	0.000000000000000000e+00	0.000000000000000000e+00	0.000000000000000000e+00	0.000000000000000000e+00	0.000000000000000000e+00	0.000000000000000000e+00	0.000000000000000000e+00	0.000000000000000000e+00	0.000000000000000000e+00	0.000000000000000000e+00	0.000000000000000000e+00	0.000000000000000000e+00	0.000000000000000000e+00	0.000000000000000000e+00	0.000000000000000000e+00	0.000000000000000000e+00	0.000000000000000000e+00	0.000000000000000000e+00	0.000000000000000000e+00	0.000000000000000000e+00	0.000000000000000000e+00	0.000000000000000000e+00	0.000000000000000000e+00	0.000000000000000000e+00	0.000000000000000000e+00	0.000000000000000000e+00	0.000000000000000000e+00	0.000000000000000000e+00	0.000000000000000000e+00
0.000000000000000000e+00	0.000000000000000000e+00	0.000000000000000000e+00	0.000000000000000000e+00	0.000000000000000000e+00	0.000000000000000000e+00	0.000000000000000000e+00	0.000000000000000000e+00	0.000000000000000000e+00	0.000000000000000000e+00	0.000000000000000000e+00	0.000000000000000000e+00	0.000000000000000000e+00	0.000000000000000000e+00	0.000000000000000000e+00	0.000000000000000000e+00	0.000000000000000000e+00	0.000000000000000000e+00	0.000000000000000000e+00	0.000000000000000000e+00	0.000000000000000000e+00	0.000000000000000000e+00	0.000000000000000000e+00	0.000000000000000000e+00	0.000000000000000000e+00	0.000000000000000000e+00	0.000000000000000000e+00	0.000000000000000000e+00	0.000000000000000000e+00	0.000000000000000000e+00	0.000000000000000000e+00	0.000000000000000000e+00	0.000000000000000000e+00	0.000000000000000000e+00	0.000000000000000000e+00	0.000000000000000000e+00	0.000000000000000000e+00	0.000000000000000000e+00	0.000000000000000000e+00	0.000000000000000000e+00	0.000000000000000000e+00	0.000000000000000000e+00	0.000000000000000000e+00	0.000000000000000000e+00	0.000000000000000000e+00	0.000000000000000000e+00	0.000000000000000000e+00	0.000000000000000000e+00	0.000000000000000000e+00	0.000000000000000000e+00
0.000000000000000000e+00	0.000000000000000000e+00	0.000000000000000000e+00	0.000000000000000000e+00	0.000000000000000000e+00	0.000000000000000000e+00	0.000000000000000000e+00	0.000000000000000000e+00	0.000000000000000000e+00	0.000000000000000000e+00	0.000000000000000000e+00	0.000000000000000000e+00	0.000000000000000000e+00	0.000000000000000000e+00	0.000000000000000000e+00	0.000000000000000000e+00	0.000000000000000000e+00	0.000000000000000000e+00	0.000000000000000000e+00	0.000000000000000000e+00	0.000000000000000000e+00	0.000000000000000000e+00	0.000000000000000000e+00	0.000000000000000000e+00	0.000000000000000000e+00	0.000000000000000000e+00	0.000000000000000000e+00	0.000000000000000000e+00	0.000000000000000000e+00	0.000000000000000000e+00	0.000000000000000000e+00	0.000000000000000000e+00	0.000000000000000000e+00	0.000000000000000000e+00	0.000000000000000000e+00	0.000000000000000000e+00	0.000000000000000000e+00	0.000000000000000000e+00	0.000000000000000000e+00	0.000000000000000000e+00	0.000000000000000000e+00	0.000000000000000000e+00	0.000000000000000000e+00	0.000000000000000000e+00	0.000000000000000000e+00	0.000000000000000000e+00	0.000000000000000000e+00	0.000000000000000000e+00	0.000000000000000000e+00	0.000000000000000000e+00
0.000000000000000000e+00	0.000000000000000000e+00	0.000000000000000000e+00	0.000000000000000000e+00	0.000000000000000000e+00	0.000000000000000000e+00	0.000000000000000000e+00	0.000000000000000000e+00	0.000000000000000000e+00	0.000000000000000000e+00	0.000000000000000000e+00	0.000000000000000000e+00	0.000000000000000000e+00	0.000000000000000000e+00	0.000000000000000000e+00	0.000000000000000000e+00	0.000000000000000000e+00	0.000000000000000000e+00	0.000000000000000000e+00	0.000000000000000000e+00	0.000000000000000000e+00	0.000000000000000000e+00	0.000000000000000000e+00	0.000000000000000000e+00	0.000000000000000000e+00	0.000000000000000000e+00	0.000000000000000000e+00	0.000000000000000000e+00	0.000000000000000000e+00	0.000000000000000000e+00	0.000000000000000000e+00	0.000000000000000000e+00	0.000000000000000000e+00	0.000000000000000000e+00	0.000000000000000000e+00	0.000000000000000000e+00	0.000000000000000000e+00	0.000000000000000000e+00	0.000000000000000000e+00	0.000000000000000000e+00	0.000000000000000000e+00	0.000000000000000000e+00	0.000000000000000000e+00	0.000000000000000000e+00	0.000000000000000000e+00	0.000000000000000000e+00	0.000000000000000000e+00	0.000000000000000000e+00	0.000000000000000000e+00	0.000000000000000000e+00
0.000000000000000000e+00	0.000000000000000000e+00	0.000000000000000000e+00	0.000000000000000000e+00	0.000000000000000000e+00	0.000000000000000000e+00	0.000000000000000000e+00	0.000000000000000000e+00	0.000000000000000000e+00	0.000000000000000000e+00	0.000000000000000000e+00	0.000000000000000000e+00	0.000000000000000000e+00	0.000000000000000000e+00	0.000000000000000000e+00	0.000000000000000000e+00	0.000000000000000000e+00	0.000000000000000000e+00	0.000000000000000000e+00	0.000000000000000000e+00	0.000000000000000000e+00	0.000000000000000000e+00	0.000000000000000000e+00	0.000000000000000000e+00	0.000000000000000000e+00	0.000000000000000000e+00	0.000000000000000000e+00	0.000000000000000000e+00	0.000000000000000000e+00	0.000000000000000000e+00	0.000000000000000000e+00	0.000000000000000000e+00	0.000000000000000000e+00	0.000000000000000000e+00	0.000000000000000000e+00	0.000000000000000000e+00	0.000000000000000000e+00	0.000000000000000000e+00	0.000000000000000000e+00	0.000000000000000000e+00	0.000000000000000000e+00	0.000000000000000000e+00	0.000000000000000000e+00	0.000000000000000000e+00	0.000000000000000000e+00	0.000000000000000000e+00	0.000000000000000000e+00	0.000000000000000000e+00	0.000000000000000000e+00	0.000000000000000000e+00
0.000000000000000000e+00	0.000000000000000000e+00	0.000000000000000000e+00	0.000000000000000000e+00	0.000000000000000000e+00	0.000000000000000000e+00	0.000000000000000000e+00	0.000000000000000000e+00	0.000000000000000000e+00	0.000000000000000000e+00	0.000000000000000000e+00	0.000000000000000000e+00	0.000000000000000000e+00	0.000000000000000000e+00	0.000000000000000000e+00	0.000000000000000000e+00	0.000000000000000000e+00	0.000000000000000000e+00	0.000000000000000000e+00	0.000000000000000000e+00	0.000000000000000000e+00	0.000000000000000000e+00	0.000000000000000000e+00	0.000000000000000000e+00	0.000000000000000000e+00	0.000000000000000000e+00	0.000000000000000000e+00	0.000000000000000000e+00	0.000000000000000000e+00	0.000000000000000000e+00	0.000000000000000000e+00	0.000000000000000000e+00	0.000000000000000000e+00	0.000000000000000000e+00	0.000000000000000000e+00	0.000000000000000000e+00	0.000000000000000000e+00	0.000000000000000000e+00	0.000000000000000000e+00	0.000000000000000000e+00	0.000000000000000000e+00	0.000000000000000000e+00	0.000000000000000000e+00	0.000000000000000000e+00	0.000000000000000000e+00	0.000000000000000000e+00	0.000000000000000000e+00	0.000000000000000000e+00	0.000000000000000000e+00	0.000000000000000000e+00
0.000000000000000000e+00	0.000000000000000000e+00	0.000000000000000000e+00	0.000000000000000000e+00	0.000000000000000000e+00	0.000000000000000000e+00	0.000000000000000000e+00	0.000000000000000000e+00	0.000000000000000000e+00	0.000000000000000000e+00	0.000000000000000000e+00	0.000000000000000000e+00	0.000000000000000000e+00	0.000000000000000000e+00	0.000000000000000000e+00	0.000000000000000000e+00	0.000000000000000000e+00	0.000000000000000000e+00	0.000000000000000000e+00	0.000000000000000000e+00	0.000000000000000000e+00	0.000000000000000000e+00	0.000000000000000000e+00	0.000000000000000000e+00	0.000000000000000000e+00	0.000000000000000000e+00	0.000000000000000000e+00	0.000000000000000000e+00	0.000000000000000000e+00	0.000000000000000000e+00	0.000000000000000000e+00	0.000000000000000000e+00	0.000000000000000000e+00	0.000000000000000000e+00	0.000000000000000000e+00	0.000000000000000000e+00	0.000000000000000000e+00	0.000000000000000000e+00	0.000000000000000000e+00	0.000000000000000000e+00	0.000000000000000000e+00	0.000000000000000000e+00	0.000000000000000000e+00	0.000000000000000000e+00	0.000000000000000000e+00	0.000000000000000000e+00	0.000000000000000000e+00	0.000000000000000000e+00	0.000000000000000000e+00	0.000000000000000000e+00
0.000000000000000000e+00	0.000000000000000000e+00	0.000000000000000000e+00	0.000000000000000000e+00	0.000000000000000000e+00	0.000000000000000000e+00	0.000000000000000000e+00	0.000000000000000000e+00	0.000000000000000000e+00	0.000000000000000000e+00	0.000000000000000000e+00	0.000000000000000000e+00	0.000000000000000000e+00	0.000000000000000000e+00	0.000000000000000000e+00	0.000000000000000000e+00	0.000000000000000000e+00	0.000000000000000000e+00	0.000000000000000000e+00	0.000000000000000000e+00	0.000000000000000000e+00	0.000000000000000000e+00	0.000000000000000000e+00	0.000000000000000000e+00	0.000000000000000000e+00	0.000000000000000000e+00	0.000000000000000000e+00	0.000000000000000000e+00	0.000000000000000000e+00	0.000000000000000000e+00	0.000000000000000000e+00	0.000000000000000000e+00	0.000000000000000000e+00	0.000000000000000000e+00	0.000000000000000000e+00	0.000000000000000000e+00	0.000000000000000000e+00	0.000000000000000000e+00	0.000000000000000000e+00	0.000000000000000000e+00	0.000000000000000000e+00	0.000000000000000000e+00	0.000000000000000000e+00	0.000000000000000000e+00	0.000000000000000000e+00	0.000000000000000000e+00	0.000000000000000000e+00	0.000000000000000000e+00	0.000000000000000000e+00	0.000000000000000000e+00
0.000000000000000000e+00	0.000000000000000000e+00	0.000000000000000000e+00	0.000000000000000000e+00	0.000000000000000000e+00	0.000000000000000000e+00	0.000000000000000000e+00	0.000000000000000000e+00	0.000000000000000000e+00	0.000000000000000000e+00	0.000000000000000000e+00	0.000000000000000000e+00	0.000000000000000000e+00	0.000000000000000000e+00	0.000000000000000000e+00	0.000000000000000000e+00	0.000000000000000000e+00	0.000000000000000000e+00	0.000000000000000000e+00	0.000000000000000000e+00	0.000000000000000000e+00	0.000000000000000000e+00	0.000000000000000000e+00	0.000000000000000000e+00	0.000000000000000000e+00	0.000000000000000000e+00	0.000000000000000000e+00	0.000000000000000000e+00	0.000000000000000000e+00	0.000000000000000000e+00	0.000000000000000000e+00	0.000000000000000000e+00	0.000000000000000000e+00	0.000000000000000000e+00	0.000000000000000000e+00	0.000000000000000000e+00	0.000000000000000000e+00	0.000000000000000000e+00	0.000000000000000000e+00	0.000000000000000000e+00	0.000000000000000000e+00	0.000000000000000000e+00	0.000000000000000000e+00	0.000000000000000000e+00	0.000000000000000000e+00	0.000000000000000000e+00	0.000000000000000000e+00	0.000000000000000000e+00	0.000000000000000000e+00	0.000000000000000000e+00
0.000000000000000000e+00	0.000000000000000000e+00	0.000000000000000000e+00	0.000000000000000000e+00	0.000000000000000000e+00	0.000000000000000000e+00	0.000000000000000000e+00	0.000000000000000000e+00	0.000000000000000000e+00	0.000000000000000000e+00	0.000000000000000000e+00	0.000000000000000000e+00	0.000000000000000000e+00	0.000000000000000000e+00	0.000000000000000000e+00	0.000000000000000000e+00	0.000000000000000000e+00	0.000000000000000000e+00	0.000000000000000000e+00	0.000000000000000000e+00	0.000000000000000000e+00	0.000000000000000000e+00	0.000000000000000000e+00	0.000000000000000000e+00	0.000000000000000000e+00	0.000000000000000000e+00	0.000000000000000000e+00	0.000000000000000000e+00	0.000000000000000000e+00	0.000000000000000000e+00	0.000000000000000000e+00	0.000000000000000000e+00	0.000000000000000000e+00	0.000000000000000000e+00	0.000000000000000000e+00	0.000000000000000000e+00	0.000000000000000000e+00	0.000000000000000000e+00	0.000000000000000000e+00	0.000000000000000000e+00	0.000000000000000000e+00	0.000000000000000000e+00	0.000000000000000000e+00	0.000000000000000000e+00	0.000000000000000000e+00	0.000000000000000000e+00	0.000000000000000000e+00	0.000000000000000000e+00	0.000000000000000000e+00	0.000000000000000000e+00
0.000000000000000000e+00	0.000000000000000000e+00	0.000000000000000000e+00	0.000000000000000000e+00	0.000000000000000000e+00	0.000000000000000000e+00	0.000000000000000000e+00	0.000000000000000000e+00	0.000000000000000000e+00	0.000000000000000000e+00	0.000000000000000000e+00	0.000000000000000000e+00	0.000000000000000000e+00	0.000000000000000000e+00	0.000000000000000000e+00	0.000000000000000000e+00	0.000000000000000000e+00	0.000000000000000000e+00	0.000000000000000000e+00	0.000000000000000000e+00	0.000000000000000000e+00	0.000000000000000000e+00	0.000000000000000000e+00	0.000000000000000000e+00	0.000000000000000000e+00	0.000000000000000000e+00	0.000000000000000000e+00	0.000000000000000000e+00	0.000000000000000000e+00	0.000000000000000000e+00	0.000000000000000000e+00	0.000000000000000000e+00	0.000000000000000000e+00	0.000000000000000000e+00	0.000000000000000000e+00	0.000000000000000000e+00	0.000000000000000000e+00	0.000000000000000000e+00	0.000000000000000000e+00	0.000000000000000000e+00	0.000000000000000000e+00	0.000000000000000000e+00	0.000000000000000000e+00	0.000000000000000000e+00	0.000000000000000000e+00	0.000000000000000000e+00	0.000000000000000000e+00	0.000000000000000000e+00	0.000000000000000000e+00	0.000000000000000000e+00
0.000000000000000000e+00	0.000000000000000000e+00	0.000000000000000000e+00	0.000000000000000000e+00	0.000000000000000000e+00	0.000000000000000000e+00	0.000000000000000000e+00	0.000000000000000000e+00	0.000000000000000000e+00	0.000000000000000000e+00	0.000000000000000000e+00	0.000000000000000000e+00	0.000000000000000000e+00	0.000000000000000000e+00	0.000000000000000000e+00	0.000000000000000000e+00	0.000000000000000000e+00	0.000000000000000000e+00	0.000000000000000000e+00	0.000000000000000000e+00	0.000000000000000000e+00	0.000000000000000000e+00	0.000000000000000000e+00	0.000000000000000000e+00	0.000000000000000000e+00	0.000000000000000000e+00	0.000000000000000000e+00	0.000000000000000000e+00	0.000000000000000000e+00	0.000000000000000000e+00	0.000000000000000000e+00	0.000000000000000000e+00	0.000000000000000000e+00	0.000000000000000000e+00	0.000000000000000000e+00	0.000000000000000000e+00	0.000000000000000000e+00	0.000000000000000000e+00	0.000000000000000000e+00	0.000000000000000000e+00	0.000000000000000000e+00	0.000000000000000000e+00	0.000000000000000000e+00	0.000000000000000000e+00	0.000000000000000000e+00	0.000000000000000000e+00	0.000000000000000000e+00	0.000000000000000000e+00	0.000000000000000000e+00	0.000000000000000000e+00
0.000000000000000000e+00	0.000000000000000000e+00	0.000000000000000000e+00	0.000000000000000000e+00	0.000000000000000000e+00	0.000000000000000000e+00	0.000000000000000000e+00	0.000000000000000000e+00	0.000000000000000000e+00	0.000000000000000000e+00	0.000000000000000000e+00	0.000000000000000000e+00	0.000000000000000000e+00	0.000000000000000000e+00	0.000000000000000000e+00	0.000000000000000000e+00	0.000000000000000000e+00	0.000000000000000000e+00	0.000000000000000000e+00	0.000000000000000000e+00	0.000000000000000000e+00	0.000000000000000000e+00	0.000000000000000000e+00	0.000000000000000000e+00	0.000000000000000000e+00	0.000000000000000000e+00	0.000000000000000000e+00	0.000000000000000000e+00	0.000000000000000000e+00	0.000000000000000000e+00	0.000000000000000000e+00	0.000000000000000000e+00	0.000000000000000000e+00	0.000000000000000000e+00	0.000000000000000000e+00	0.000000000000000000e+00	0.000000000000000000e+00	0.000000000000000000e+00	0.000000000000000000e+00	0.000000000000000000e+00	0.000000000000000000e+00	0.000000000000000000e+00	0.000000000000000000e+00	0.000000000000000000e+00	0.000000000000000000e+00	0.000000000000000000e+00	0.000000000000000000e+00	0.000000000000000000e+00	0.000000000000000000e+00	0.000000000000000000e+00
0.000000000000000000e+00	0.000000000000000000e+00	0.000000000000000000e+00	0.000000000000000000e+00	0.000000000000000000e+00	0.000000000000000000e+00	0.000000000000000000e+00	0.000000000000000000e+00	0.000000000000000000e+00	0.000000000000000000e+00	0.000000000000000000e+00	0.000000000000000000e+00	0.000000000000000000e+00	0.000000000000000000e+00	0.000000000000000000e+00	0.000000000000000000e+00	0.000000000000000000e+00	0.000000000000000000e+00	0.000000000000000000e+00	0.000000000000000000e+00	0.000000000000000000e+00	0.000000000000000000e+00	0.000000000000000000e+00	0.000000000000000000e+00	0.000000000000000000e+00	0.000000000000000000e+00	0.000000000000000000e+00	0.000000000000000000e+00	0.000000000000000000e+00	0.000000000000000000e+00	0.000000000000000000e+00	0.000000000000000000e+00	0.000000000000000000e+00	0.000000000000000000e+00	0.000000000000000000e+00	0.000000000000000000e+00	0.000000000000000000e+00	0.000000000000000000e+00	0.000000000000000000e+00	0.000000000000000000e+00	0.000000000000000000e+00	0.000000000000000000e+00	0.000000000000000000e+00	0.000000000000000000e+00	0.000000000000000000e+00	0.000000000000000000e+00	0.000000000000000000e+00	0.000000000000000000e+00	0.000000000000000000e+00	0.000000000000000000e+00
0.000000000000000000e+00	0.000000000000000000e+00	0.000000000000000000e+00	0.000000000000000000e+00	0.000000000000000000e+00	0.000000000000000000e+00	0.000000000000000000e+00	0.000000000000000000e+00	0.000000000000000000e+00	0.000000000000000000e+00	0.000000000000000000e+00	0.000000000000000000e+00	0.000000000000000000e+00	0.000000000000000000e+00	0.000000000000000000e+00	0.000000000000000000e+00	0.000000000000000000e+00	0.000000000000000000e+00	0.000000000000000000e+00	0.000000000000000000e+00	0.000000000000000000e+00	0.000000000000000000e+00	0.000000000000000000e+00	0.000000000000000000e+00	0.000000000000000000e+00	0.000000000000000000e+00	0.000000000000000000e+00	0.000000000000000000e+00	0.000000000000000000e+00	0.000000000000000000e+00	0.000000000000000000e+00	0.000000000000000000e+00	0.000000000000000000e+00	0.000000000000000000e+00	0.000000000000000000e+00	0.000000000000000000e+00	0.000000000000000000e+00	0.000000000000000000e+00	0.000000000000000000e+00	0.000000000000000000e+00	0.000000000000000000e+00	0.000000000000000000e+00	0.000000000000000000e+00	0.000000000000000000e+00	0.000000000000000000e+00	0.000000000000000000e+00	0.000000000000000000e+00	0.000000000000000000e+00	0.000000000000000000e+00	0.000000000000000000e+00
0.000000000000000000e+00	0.000000000000000000e+00	0.000000000000000000e+00	0.000000000000000000e+00	0.000000000000000000e+00	0.000000000000000000e+00	0.000000000000000000e+00	0.000000000000000000e+00	0.000000000000000000e+00	0.000000000000000000e+00	0.000000000000000000e+00	0.000000000000000000e+00	0.000000000000000000e+00	0.000000000000000000e+00	0.000000000000000000e+00	0.000000000000000000e+00	0.000000000000000000e+00	0.000000000000000000e+00	0.000000000000000000e+00	0.000000000000000000e+00	0.000000000000000000e+00	0.000000000000000000e+00	0.000000000000000000e+00	0.000000000000000000e+00	0.000000000000000000e+00	0.000000000000000000e+00	0.000000000000000000e+00	0.000000000000000000e+00	0.000000000000000000e+00	0.000000000000000000e+00	0.000000000000000000e+00	0.000000000000000000e+00	0.000000000000000000e+00	0.000000000000000000e+00	0.000000000000000000e+00	0.000000000000000000e+00	0.000000000000000000e+00	0.000000000000000000e+00	0.000000000000000000e+00	0.000000000000000000e+00	0.000000000000000000e+00	0.000000000000000000e+00	0.000000000000000000e+00	0.000000000000000000e+00	0.000000000000000000e+00	0.000000000000000000e+00	0.000000000000000000e+00	0.000000000000000000e+00	0.000000000000000000e+00	0.000000000000000000e+00
0.000000000000000000e+00	0.000000000000000000e+00	0.000000000000000000e+00	0.000000000000000000e+00	0.000000000000000000e+00	0.000000000000000000e+00	0.000000000000000000e+00	0.000000000000000000e+00	0.000000000000000000e+00	0.000000000000000000e+00	0.000000000000000000e+00	0.000000000000000000e+00	0.000000000000000000e+00	0.000000000000000000e+00	0.000000000000000000e+00	0.000000000000000000e+00	0.000000000000000000e+00	0.000000000000000000e+00	0.000000000000000000e+00	0.000000000000000000e+00	0.000000000000000000e+00	0.000000000000000000e+00	0.000000000000000000e+00	0.000000000000000000e+00	0.000000000000000000e+00	0.000000000000000000e+00	0.000000000000000000e+00	0.000000000000000000e+00	0.000000000000000000e+00	0.000000000000000000e+00	0.000000000000000000e+00	0.000000000000000000e+00	0.000000000000000000e+00	0.000000000000000000e+00	0.000000000000000000e+00	0.000000000000000000e+00	0.000000000000000000e+00	0.000000000000000000e+00	0.000000000000000000e+00	0.000000000000000000e+00	0.000000000000000000e+00	0.000000000000000000e+00	0.000000000000000000e+00	0.000000000000000000e+00	0.000000000000000000e+00	0.000000000000000000e+00	0.000000000000000000e+00	0.000000000000000000e+00	0.000000000000000000e+00	0.000000000000000000e+00
0.000000000000000000e+00	0.000000000000000000e+00	0.000000000000000000e+00	0.000000000000000000e+00	0.000000000000000000e+00	0.000000000000000000e+00	0.000000000000000000e+00	0.000000000000000000e+00	0.000000000000000000e+00	0.000000000000000000e+00	0.000000000000000000e+00	0.000000000000000000e+00	0.000000000000000000e+00	0.000000000000000000e+00	0.000000000000000000e+00	0.000000000000000000e+00	0.000000000000000000e+00	0.000000000000000000e+00	0.000000000000000000e+00	0.000000000000000000e+00	0.000000000000000000e+00	0.000000000000000000e+00	0.000000000000000000e+00	0.000000000000000000e+00	0.000000000000000000e+00	0.000000000000000000e+00	0.000000000000000000e+00	0.000000000000000000e+00	0.000000000000000000e+00	0.000000000000000000e+00	0.000000000000000000e+00	0.000000000000000000e+00	0.000000000000000000e+00	0.000000000000000000e+00	0.000000000000000000e+00	0.000000000000000000e+00	0.000000000000000000e+00	0.000000000000000000e+00	0.000000000000000000e+00	0.000000000000000000e+00	0.000000000000000000e+00	0.000000000000000000e+00	0.000000000000000000e+00	0.000000000000000000e+00	0.000000000000000000e+00	0.000000000000000000e+00	0.000000000000000000e+00	0.000000000000000000e+00	0.000000000000000000e+00	0.000000000000000000e+00
0.000000000000000000e+00	0.000000000000000000e+00	0.000000000000000000e+00	0.000000000000000000e+00	0.000000000000000000e+00	0.000000000000000000e+00	0.000000000000000000e+00	0.000000000000000000e+00	0.000000000000000000e+00	0.000000000000000000e+00	0.000000000000000000e+00	0.000000000000000000e+00	0.000000000000000000e+00	0.000000000000000000e+00	0.000000000000000000e+00	0.000000000000000000e+00	0.000000000000000000e+00	0.000000000000000000e+00	0.000000000000000000e+00	0.000000000000000000e+00	0.000000000000000000e+00	0.000000000000000000e+00	0.000000000000000000e+00	0.000000000000000000e+00	0.000000000000000000e+00	0.000000000000000000e+00	0.000000000000000000e+00	0.000000000000000000e+00	0.000000000000000000e+00	0.000000000000000000e+00	0.000000000000000000e+00	0.000000000000000000e+00	0.000000000000000000e+00	0.000000000000000000e+00	0.000000000000000000e+00	0.000000000000000000e+00	0.000000000000000000e+00	0.000000000000000000e+00	0.000000000000000000e+00	0.000000000000000000e+00	0.000000000000000000e+00	0.000000000000000000e+00	0.000000000000000000e+00	0.000000000000000000e+00	0.000000000000000000e+00	0.000000000000000000e+00	0.000000000000000000e+00	0.000000000000000000e+00	0.000000000000000000e+00	0.000000000000000000e+00
0.000000000000000000e+00	0.000000000000000000e+00	0.000000000000000000e+00	0.000000000000000000e+00	0.000000000000000000e+00	0.000000000000000000e+00	0.000000000000000000e+00	0.000000000000000000e+00	0.000000000000000000e+00	0.000000000000000000e+00	0.000000000000000000e+00	0.000000000000000000e+00	0.000000000000000000e+00	0.000000000000000000e+00	0.000000000000000000e+00	0.000000000000000000e+00	0.000000000000000000e+00	0.000000000000000000e+00	0.000000000000000000e+00	0.000000000000000000e+00	0.000000000000000000e+00	0.000000000000000000e+00	0.000000000000000000e+00	0.000000000000000000e+00	0.000000000000000000e+00	0.000000000000000000e+00	0.000000000000000000e+00	0.000000000000000000e+00	0.000000000000000000e+00	0.000000000000000000e+00	0.000000000000000000e+00	0.000000000000000000e+00	0.000000000000000000e+00	0.000000000000000000e+00	0.000000000000000000e+00	0.000000000000000000e+00	0.000000000000000000e+00	0.000000000000000000e+00	0.000000000000000000e+00	0.000000000000000000e+00	0.000000000000000000e+00	0.000000000000000000e+00	0.000000000000000000e+00	0.000000000000000000e+00	0.000000000000000000e+00	0.000000000000000000e+00	0.000000000000000000e+00	0.000000000000000000e+00	0.000000000000000000e+00	0.000000000000000000e+00
0.000000000000000000e+00	0.000000000000000000e+00	0.000000000000000000e+00	0.000000000000000000e+00	0.000000000000000000e+00	0.000000000000000000e+00	0.000000000000000000e+00	0.000000000000000000e+00	0.000000000000000000e+00	0.000000000000000000e+00	0.000000000000000000e+00	0.000000000000000000e+00	0.000000000000000000e+00	0.000000000000000000e+00	0.000000000000000000e+00	0.000000000000000000e+00	0.000000000000000000e+00	0.000000000000000000e+00	0.000000000000000000e+00	0.000000000000000000e+00	0.000000000000000000e+00	0.000000000000000000e+00	0.000000000000000000e+00	0.000000000000000000e+00	0.000000000000000000e+00	0.000000000000000000e+00	0.000000000000000000e+00	0.000000000000000000e+00	0.000000000000000000e+00	0.000000000000000000e+00	0.000000000000000000e+00	0.000000000000000000e+00	0.000000000000000000e+00	0.000000000000000000e+00	0.000000000000000000e+00	0.000000000000000000e+00	0.000000000000000000e+00	0.000000000000000000e+00	0.000000000000000000e+00	0.000000000000000000e+00	0.000000000000000000e+00	0.000000000000000000e+00	0.000000000000000000e+00	0.000000000000000000e+00	0.000000000000000000e+00	0.000000000000000000e+00	0.000000000000000000e+00	0.000000000000000000e+00	0.000000000000000000e+00	0.000000000000000000e+00
0.000000000000000000e+00	0.000000000000000000e+00	0.000000000000000000e+00	0.000000000000000000e+00	0.000000000000000000e+00	0.000000000000000000e+00	0.000000000000000000e+00	0.000000000000000000e+00	0.000000000000000000e+00	0.000000000000000000e+00	0.000000000000000000e+00	0.000000000000000000e+00	0.000000000000000000e+00	0.000000000000000000e+00	0.000000000000000000e+00	0.000000000000000000e+00	0.000000000000000000e+00	0.000000000000000000e+00	0.000000000000000000e+00	0.000000000000000000e+00	0.000000000000000000e+00	0.000000000000000000e+00	0.000000000000000000e+00	0.000000000000000000e+00	0.000000000000000000e+00	0.000000000000000000e+00	0.000000000000000000e+00	0.000000000000000000e+00	0.000000000000000000e+00	0.000000000000000000e+00	0.000000000000000000e+00	0.000000000000000000e+00	0.000000000000000000e+00	0.000000000000000000e+00	0.000000000000000000e+00	0.000000000000000000e+00	0.000000000000000000e+00	0.000000000000000000e+00	0.000000000000000000e+00	0.000000000000000000e+00	0.000000000000000000e+00	0.000000000000000000e+00	0.000000000000000000e+00	0.000000000000000000e+00	0.000000000000000000e+00	0.000000000000000000e+00	0.000000000000000000e+00	0.000000000000000000e+00	0.000000000000000000e+00	0.000000000000000000e+00
0.000000000000000000e+00	0.000000000000000000e+00	0.000000000000000000e+00	0.000000000000000000e+00	0.000000000000000000e+00	0.000000000000000000e+00	0.000000000000000000e+00	0.000000000000000000e+00	0.000000000000000000e+00	0.000000000000000000e+00	0.000000000000000000e+00	0.000000000000000000e+00	0.000000000000000000e+00	0.000000000000000000e+00	0.000000000000000000e+00	0.000000000000000000e+00	0.000000000000000000e+00	0.000000000000000000e+00	0.000000000000000000e+00	0.000000000000000000e+00	0.000000000000000000e+00	0.000000000000000000e+00	0.000000000000000000e+00	0.000000000000000000e+00	0.000000000000000000e+00	0.000000000000000000e+00	0.000000000000000000e+00	0.000000000000000000e+00	0.000000000000000000e+00	0.000000000000000000e+00	0.000000000000000000e+00	0.000000000000000000e+00	0.000000000000000000e+00	0.000000000000000000e+00	0.000000000000000000e+00	0.000000000000000000e+00	0.000000000000000000e+00	0.000000000000000000e+00	0.000000000000000000e+00	0.000000000000000000e+00	0.000000000000000000e+00	0.000000000000000000e+00	0.000000000000000000e+00	0.000000000000000000e+00	0.000000000000000000e+00	0.000000000000000000e+00	0.000000000000000000e+00	0.000000000000000000e+00	0.000000000000000000e+00	0.000000000000000000e+00
0.000000000000000000e+00	0.000000000000000000e+00	0.000000000000000000e+00	0.000000000000000000e+00	0.000000000000000000e+00	0.000000000000000000e+00	0.000000000000000000e+00	0.000000000000000000e+00	0.000000000000000000e+00	0.000000000000000000e+00	0.000000000000000000e+00	0.000000000000000000e+00	0.000000000000000000e+00	0.000000000000000000e+00	0.000000000000000000e+00	0.000000000000000000e+00	0.000000000000000000e+00	0.000000000000000000e+00	0.000000000000000000e+00	0.000000000000000000e+00	0.000000000000000000e+00	0.000000000000000000e+00	0.000000000000000000e+00	0.000000000000000000e+00	0.000000000000000000e+00	0.000000000000000000e+00	0.000000000000000000e+00	0.000000000000000000e+00	0.000000000000000000e+00	0.000000000000000000e+00	0.000000000000000000e+00	0.000000000000000000e+00	0.000000000000000000e+00	0.000000000000000000e+00	0.000000000000000000e+00	0.000000000000000000e+00	0.000000000000000000e+00	0.000000000000000000e+00	0.000000000000000000e+00	0.000000000000000000e+00	0.000000000000000000e+00	0.000000000000000000e+00	0.000000000000000000e+00	0.000000000000000000e+00	0.000000000000000000e+00	0.000000000000000000e+00	0.000000000000000000e+00	0.000000000000000000e+00	0.000000000000000000e+00	0.000000000000000000e+00
0.000000000000000000e+00	0.000000000000000000e+00	0.000000000000000000e+00	0.000000000000000000e+00	0.000000000000000000e+00	0.000000000000000000e+00	0.000000000000000000e+00	0.000000000000000000e+00	0.000000000000000000e+00	0.000000000000000000e+00	0.000000000000000000e+00	0.000000000000000000e+00	0.000000000000000000e+00	0.000000000000000000e+00	0.000000000000000000e+00	0.000000000000000000e+00	0.000000000000000000e+00	0.000000000000000000e+00	0.000000000000000000e+00	0.000000000000000000e+00	0.000000000000000000e+00	0.000000000000000000e+00	0.000000000000000000e+00	0.000000000000000000e+00	0.000000000000000000e+00	0.000000000000000000e+00	0.000000000000000000e+00	0.000000000000000000e+00	0.000000000000000000e+00	0.000000000000000000e+00	0.000000000000000000e+00	0.000000000000000000e+00	0.000000000000000000e+00	0.000000000000000000e+00	0.000000000000000000e+00	0.000000000000000000e+00	0.000000000000000000e+00	0.000000000000000000e+00	0.000000000000000000e+00	0.000000000000000000e+00	0.000000000000000000e+00	0.000000000000000000e+00	0.000000000000000000e+00	0.000000000000000000e+00	0.000000000000000000e+00	0.000000000000000000e+00	0.000000000000000000e+00	0.000000000000000000e+00	0.000000000000000000e+00	0.000000000000000000e+00
0.000000000000000000e+00	0.000000000000000000e+00	0.000000000000000000e+00	0.000000000000000000e+00	0.000000000000000000e+00	0.000000000000000000e+00	0.000000000000000000e+00	0.000000000000000000e+00	0.000000000000000000e+00	0.000000000000000000e+00	0.000000000000000000e+00	0.000000000000000000e+00	0.000000000000000000e+00	0.000000000000000000e+00	0.000000000000000000e+00	0.000000000000000000e+00	0.000000000000000000e+00	0.000000000000000000e+00	0.000000000000000000e+00	0.000000000000000000e+00	0.000000000000000000e+00	0.000000000000000000e+00	0.000000000000000000e+00	0.000000000000000000e+00	0.000000000000000000e+00	0.000000000000000000e+00	0.000000000000000000e+00	0.000000000000000000e+00	0.000000000000000000e+00	0.000000000000000000e+00	0.000000000000000000e+00	0.000000000000000000e+00	0.000000000000000000e+00	0.000000000000000000e+00	0.000000000000000000e+00	0.000000000000000000e+00	0.000000000000000000e+00	0.000000000000000000e+00	0.000000000000000000e+00	0.000000000000000000e+00	0.000000000000000000e+00	0.000000000000000000e+00	0.000000000000000000e+00	0.000000000000000000e+00	0.000000000000000000e+00	0.000000000000000000e+00	0.000000000000000000e+00	0.000000000000000000e+00	0.000000000000000000e+00	0.000000000000000000e+00
0.000000000000000000e+00	0.000000000000000000e+00	0.000000000000000000e+00	0.000000000000000000e+00	0.000000000000000000e+00	0.000000000000000000e+00	0.000000000000000000e+00	0.000000000000000000e+00	0.000000000000000000e+00	0.000000000000000000e+00	0.000000000000000000e+00	0.000000000000000000e+00	0.000000000000000000e+00	0.000000000000000000e+00	0.000000000000000000e+00	0.000000000000000000e+00	0.000000000000000000e+00	0.000000000000000000e+00	0.000000000000000000e+00	0.000000000000000000e+00	0.000000000000000000e+00	0.000000000000000000e+00	0.000000000000000000e+00	0.000000000000000000e+00	0.000000000000000000e+00	0.000000000000000000e+00	0.000000000000000000e+00	0.000000000000000000e+00	0.000000000000000000e+00	0.000000000000000000e+00	0.000000000000000000e+00	0.000000000000000000e+00	0.000000000000000000e+00	0.000000000000000000e+00	0.000000000000000000e+00	0.000000000000000000e+00	0.000000000000000000e+00	0.000000000000000000e+00	0.000000000000000000e+00	0.000000000000000000e+00	0.000000000000000000e+00	0.000000000000000000e+00	0.000000000000000000e+00	0.000000000000000000e+00	0.000000000000000000e+00	0.000000000000000000e+00	0.000000000000000000e+00	0.000000000000000000e+00	0.000000000000000000e+00	0.000000000000000000e+00
0.000000000000000000e+00	0.000000000000000000e+00	0.000000000000000000e+00	0.000000000000000000e+00	0.000000000000000000e+00	0.000000000000000000e+00	0.000000000000000000e+00	0.000000000000000000e+00	0.000000000000000000e+00	0.000000000000000000e+00	0.000000000000000000e+00	0.000000000000000000e+00	0.000000000000000000e+00	0.000000000000000000e+00	0.000000000000000000e+00	0.000000000000000000e+00	0.000000000000000000e+00	0.000000000000000000e+00	0.000000000000000000e+00	0.000000000000000000e+00	0.000000000000000000e+00	0.000000000000000000e+00	0.000000000000000000e+00	0.000000000000000000e+00	0.000000000000000000e+00	0.000000000000000000e+00	0.000000000000000000e+00	0.000000000000000000e+00	0.000000000000000000e+00	0.000000000000000000e+00	0.000000000000000000e+00	0.000000000000000000e+00	0.000000000000000000e+00	0.000000000000000000e+00	0.000000000000000000e+00	0.000000000000000000e+00	0.000000000000000000e+00	0.000000000000000000e+00	0.000000000000000000e+00	0.000000000000000000e+00	0.000000000000000000e+00	0.000000000000000000e+00	0.000000000000000000e+00	0.000000000000000000e+00	0.000000000000000000e+00	0.000000000000000000e+00	0.000000000000000000e+00	0.000000000000000000e+00	0.000000000000000000e+00	0.000000000000000000e+00
0.000000000000000000e+00	0.000000000000000000e+00	0.000000000000000000e+00	0.000000000000000000e+00	0.000000000000000000e+00	0.000000000000000000e+00	0.000000000000000000e+00	0.000000000000000000e+00	0.000000000000000000e+00	0.000000000000000000e+00	0.000000000000000000e+00	0.000000000000000000e+00	0.000000000000000000e+00	0.000000000000000000e+00	0.000000000000000000e+00	0.000000000000000000e+00	0.000000000000000000e+00	0.000000000000000000e+00	0.000000000000000000e+00	0.000000000000000000e+00	0.000000000000000000e+00	0.000000000000000000e+00	0.000000000000000000e+00	0.000000000000000000e+00	0.000000000000000000e+00	0.000000000000000000e+00	0.000000000000000000e+00	0.000000000000000000e+00	0.000000000000000000e+00	0.000000000000000000e+00	0.000000000000000000e+00	0.000000000000000000e+00	0.000000000000000000e+00	0.000000000000000000e+00	0.000000000000000000e+00	0.000000000000000000e+00	0.000000000000000000e+00	0.000000000000000000e+00	0.000000000000000000e+00	0.000000000000000000e+00	0.000000000000000000e+00	0.000000000000000000e+00	0.000000000000000000e+00	0.000000000000000000e+00	0.000000000000000000e+00	0.000000000000000000e+00	0.000000000000000000e+00	0.000000000000000000e+00	0.000000000000000000e+00	0.000000000000000000e+00
0.000000000000000000e+00	0.000000000000000000e+00	0.000000000000000000e+00	0.000000000000000000e+00	0.000000000000000000e+00	0.000000000000000000e+00	0.000000000000000000e+00	0.000000000000000000e+00	0.000000000000000000e+00	0.000000000000000000e+00	0.000000000000000000e+00	0.000000000000000000e+00	0.000000000000000000e+00	0.000000000000000000e+00	0.000000000000000000e+00	0.000000000000000000e+00	0.000000000000000000e+00	0.000000000000000000e+00	0.000000000000000000e+00	0.000000000000000000e+00	0.000000000000000000e+00	0.000000000000000000e+00	0.000000000000000000e+00	0.000000000000000000e+00	0.000000000000000000e+00	0.000000000000000000e+00	0.000000000000000000e+00	0.000000000000000000e+00	0.000000000000000000e+00	0.000000000000000000e+00	0.000000000000000000e+00	0.000000000000000000e+00	0.000000000000000000e+00	0.000000000000000000e+00	0.000000000000000000e+00	0.000000000000000000e+00	0.000000000000000000e+00	0.000000000000000000e+00	0.000000000000000000e+00	0.000000000000000000e+00	0.000000000000000000e+00	0.000000000000000000e+00	0.000000000000000000e+00	0.000000000000000000e+00	0.000000000000000000e+00	0.000000000000000000e+00	0.000000000000000000e+00	0.000000000000000000e+00	0.000000000000000000e+00	0.000000000000000000e+00
0.000000000000000000e+00	0.000000000000000000e+00	0.000000000000000000e+00	0.000000000000000000e+00	0.000000000000000000e+00	0.000000000000000000e+00	0.000000000000000000e+00	0.000000000000000000e+00	0.000000000000000000e+00	0.000000000000000000e+00	0.000000000000000000e+00	0.000000000000000000e+00	0.000000000000000000e+00	0.000000000000000000e+00	0.000000000000000000e+00	0.000000000000000000e+00	0.000000000000000000e+00	0.000000000000000000e+00	0.000000000000000000e+00	0.000000000000000000e+00	0.000000000000000000e+00	0.000000000000000000e+00	0.000000000000000000e+00	0.000000000000000000e+00	0.000000000000000000e+00	0.000000000000000000e+00	0.000000000000000000e+00	0.000000000000000000e+00	0.000000000000000000e+00	0.000000000000000000e+00	0.000000000000000000e+00	0.000000000000000000e+00	0.000000000000000000e+00	0.000000000000000000e+00	0.000000000000000000e+00	0.000000000000000000e+00	0.000000000000000000e+00	0.000000000000000000e+00	0.000000000000000000e+00	0.000000000000000000e+00	0.000000000000000000e+00	0.000000000000000000e+00	0.000000000000000000e+00	0.000000000000000000e+00	0.000000000000000000e+00	0.000000000000000000e+00	0.000000000000000000e+00	0.000000000000000000e+00	0.000000000000000000e+00	0.000000000000000000e+00
0.000000000000000000e+00	0.000000000000000000e+00	0.000000000000000000e+00	0.000000000000000000e+00	0.000000000000000000e+00	0.000000000000000000e+00	0.000000000000000000e+00	0.000000000000000000e+00	0.000000000000000000e+00	0.000000000000000000e+00	0.000000000000000000e+00	0.000000000000000000e+00	0.000000000000000000e+00	0.000000000000000000e+00	0.000000000000000000e+00	0.000000000000000000e+00	0.000000000000000000e+00	0.000000000000000000e+00	0.000000000000000000e+00	0.000000000000000000e+00	0.000000000000000000e+00	0.000000000000000000e+00	0.000000000000000000e+00	0.000000000000000000e+00	0.000000000000000000e+00	0.000000000000000000e+00	0.000000000000000000e+00	0.000000000000000000e+00	0.000000000000000000e+00	0.000000000000000000e+00	0.000000000000000000e+00	0.000000000000000000e+00	0.000000000000000000e+00	0.000000000000000000e+00	0.000000000000000000e+00	0.000000000000000000e+00	0.000000000000000000e+00	0.000000000000000000e+00	0.000000000000000000e+00	0.000000000000000000e+00	0.000000000000000000e+00	0.000000000000000000e+00	0.000000000000000000e+00	0.000000000000000000e+00	0.000000000000000000e+00	0.000000000000000000e+00	0.000000000000000000e+00	0.000000000000000000e+00	0.000000000000000000e+00	0.000000000000000000e+00
0.000000000000000000e+00	0.000000000000000000e+00	0.000000000000000000e+00	0.000000000000000000e+00	0.000000000000000000e+00	0.000000000000000000e+00	0.000000000000000000e+00	0.000000000000000000e+00	0.000000000000000000e+00	0.000000000000000000e+00	0.000000000000000000e+00	0.000000000000000000e+00	0.000000000000000000e+00	0.000000000000000000e+00	0.000000000000000000e+00	0.000000000000000000e+00	0.000000000000000000e+00	0.000000000000000000e+00	0.000000000000000000e+00	0.000000000000000000e+00	0.000000000000000000e+00	0.000000000000000000e+00	0.000000000000000000e+00	0.000000000000000000e+00	0.000000000000000000e+00	0.000000000000000000e+00	0.000000000000000000e+00	0.000000000000000000e+00	0.000000000000000000e+00	0.000000000000000000e+00	0.000000000000000000e+00	0.000000000000000000e+00	0.000000000000000000e+00	0.000000000000000000e+00	0.000000000000000000e+00	0.000000000000000000e+00	0.000000000000000000e+00	0.000000000000000000e+00	0.000000000000000000e+00	0.000000000000000000e+00	0.000000000000000000e+00	0.000000000000000000e+00	0.000000000000000000e+00	0.000000000000000000e+00	0.000000000000000000e+00	0.000000000000000000e+00	0.000000000000000000e+00	0.000000000000000000e+00	0.000000000000000000e+00	0.000000000000000000e+00
0.000000000000000000e+00	0.000000000000000000e+00	0.000000000000000000e+00	0.000000000000000000e+00	0.000000000000000000e+00	0.000000000000000000e+00	0.000000000000000000e+00	0.000000000000000000e+00	0.000000000000000000e+00	0.000000000000000000e+00	0.000000000000000000e+00	0.000000000000000000e+00	0.000000000000000000e+00	0.000000000000000000e+00	0.000000000000000000e+00	0.000000000000000000e+00	0.000000000000000000e+00	0.000000000000000000e+00	0.000000000000000000e+00	0.000000000000000000e+00	0.000000000000000000e+00	0.000000000000000000e+00	0.000000000000000000e+00	0.000000000000000000e+00	0.000000000000000000e+00	0.000000000000000000e+00	0.000000000000000000e+00	0.000000000000000000e+00	0.000000000000000000e+00	0.000000000000000000e+00	0.000000000000000000e+00	0.000000000000000000e+00	0.000000000000000000e+00	0.000000000000000000e+00	0.000000000000000000e+00	0.000000000000000000e+00	0.000000000000000000e+00	0.000000000000000000e+00	0.000000000000000000e+00	0.000000000000000000e+00	0.000000000000000000e+00	0.000000000000000000e+00	0.000000000000000000e+00	0.000000000000000000e+00	0.000000000000000000e+00	0.000000000000000000e+00	0.000000000000000000e+00	0.000000000000000000e+00	0.000000000000000000e+00	0.000000000000000000e+00
0.000000000000000000e+00	0.000000000000000000e+00	0.000000000000000000e+00	0.000000000000000000e+00	0.000000000000000000e+00	0.000000000000000000e+00	0.000000000000000000e+00	0.000000000000000000e+00	0.000000000000000000e+00	0.000000000000000000e+00	0.000000000000000000e+00	0.000000000000000000e+00	0.000000000000000000e+00	0.000000000000000000e+00	0.000000000000000000e+00	0.000000000000000000e+00	0.000000000000000000e+00	0.000000000000000000e+00	0.000000000000000000e+00	0.000000000000000000e+00	0.000000000000000000e+00	0.000000000000000000e+00	0.000000000000000000e+00	0.000000000000000000e+00	0.000000000000000000e+00	0.000000000000000000e+00	0.000000000000000000e+00	0.000000000000000000e+00	0.000000000000000000e+00	0.000000000000000000e+00	0.000000000000000000e+00	0.000000000000000000e+00	0.000000000000000000e+00	0.000000000000000000e+00	0.000000000000000000e+00	0.000000000000000000e+00	0.000000000000000000e+00	0.000000000000000000e+00	0.000000000000000000e+00	0.000000000000000000e+00	0.000000000000000000e+00	0.000000000000000000e+00	0.000000000000000000e+00	0.000000000000000000e+00	0.000000000000000000e+00	0.000000000000000000e+00	0.000000000000000000e+00	0.000000000000000000e+00	0.000000000000000000e+00	0.000000000000000000e+00
0.000000000000000000e+00	0.000000000000000000e+00	0.000000000000000000e+00	0.000000000000000000e+00	0.000000000000000000e+00	0.000000000000000000e+00	0.000000000000000000e+00	0.000000000000000000e+00	0.000000000000000000e+00	0.000000000000000000e+00	0.000000000000000000e+00	0.000000000000000000e+00	0.000000000000000000e+00	0.000000000000000000e+00	0.000000000000000000e+00	0.000000000000000000e+00	0.000000000000000000e+00	0.000000000000000000e+00	0.000000000000000000e+00	0.000000000000000000e+00	0.000000000000000000e+00	0.000000000000000000e+00	0.000000000000000000e+00	0.000000000000000000e+00	0.000000000000000000e+00	0.000000000000000000e+00	0.000000000000000000e+00	0.000000000000000000e+00	0.000000000000000000e+00	0.000000000000000000e+00	0.000000000000000000e+00	0.000000000000000000e+00	0.000000000000000000e+00	0.000000000000000000e+00	0.000000000000000000e+00	0.000000000000000000e+00	0.000000000000000000e+00	0.000000000000000000e+00	0.000000000000000000e+00	0.000000000000000000e+00	0.000000000000000000e+00	0.000000000000000000e+00	0.000000000000000000e+00	0.000000000000000000e+00	0.000000000000000000e+00	0.000000000000000000e+00	0.000000000000000000e+00	0.000000000000000000e+00	0.000000000000000000e+00	0.000000000000000000e+00
0.000000000000000000e+00	0.000000000000000000e+00	0.000000000000000000e+00	0.000000000000000000e+00	0.000000000000000000e+00	0.000000000000000000e+00	0.000000000000000000e+00	0.000000000000000000e+00	0.000000000000000000e+00	0.000000000000000000e+00	0.000000000000000000e+00	0.000000000000000000e+00	0.000000000000000000e+00	0.000000000000000000e+00	0.000000000000000000e+00	0.000000000000000000e+00	0.000000000000000000e+00	0.000000000000000000e+00	0.000000000000000000e+00	0.000000000000000000e+00	0.000000000000000000e+00	0.000000000000000000e+00	0.000000000000000000e+00	0.000000000000000000e+00	0.000000000000000000e+00	0.000000000000000000e+00	0.000000000000000000e+00	0.000000000000000000e+00	0.000000000000000000e+00	0.000000000000000000e+00	0.000000000000000000e+00	0.000000000000000000e+00	0.000000000000000000e+00	0.000000000000000000e+00	0.000000000000000000e+00	0.000000000000000000e+00	0.000000000000000000e+00	0.000000000000000000e+00	0.000000000000000000e+00	0.000000000000000000e+00	0.000000000000000000e+00	0.000000000000000000e+00	0.000000000000000000e+00	0.000000000000000000e+00	0.000000000000000000e+00	0.000000000000000000e+00	0.000000000000000000e+00	0.000000000000000000e+00	0.000000000000000000e+00	0.000000000000000000e+00
0.000000000000000000e+00	0.000000000000000000e+00	0.000000000000000000e+00	0.000000000000000000e+00	0.000000000000000000e+00	0.000000000000000000e+00	0.000000000000000000e+00	0.000000000000000000e+00	0.000000000000000000e+00	0.000000000000000000e+00	0.000000000000000000e+00	0.000000000000000000e+00	0.000000000000000000e+00	0.000000000000000000e+00	0.000000000000000000e+00	0.000000000000000000e+00	0.000000000000000000e+00	0.000000000000000000e+00	0.000000000000000000e+00	0.000000000000000000e+00	0.000000000000000000e+00	0.000000000000000000e+00	0.000000000000000000e+00	0.000000000000000000e+00	0.000000000000000000e+00	0.000000000000000000e+00	0.000000000000000000e+00	0.000000000000000000e+00	0.000000000000000000e+00	0.000000000000000000e+00	0.000000000000000000e+00	0.000000000000000000e+00	0.000000000000000000e+00	0.000000000000000000e+00	0.000000000000000000e+00	0.000000000000000000e+00	0.000000000000000000e+00	0.000000000000000000e+00	0.000000000000000000e+00	0.000000000000000000e+00	0.000000000000000000e+00	0.000000000000000000e+00	0.000000000000000000e+00	0.000000000000000000e+00	0.000000000000000000e+00	0.000000000000000000e+00	0.000000000000000000e+00	0.000000000000000000e+00	0.000000000000000000e+00	0.000000000000000000e+00
0.000000000000000000e+00	0.000000000000000000e+00	0.000000000000000000e+00	0.000000000000000000e+00	0.000000000000000000e+00	0.000000000000000000e+00	0.000000000000000000e+00	0.000000000000000000e+00	0.000000000000000000e+00	0.000000000000000000e+00	0.000000000000000000e+00	0.000000000000000000e+00	0.000000000000000000e+00	0.000000000000000000e+00	0.000000000000000000e+00	0.000000000000000000e+00	0.000000000000000000e+00	0.000000000000000000e+00	0.000000000000000000e+00	0.000000000000000000e+00	0.000000000000000000e+00	0.000000000000000000e+00	0.000000000000000000e+00	0.000000000000000000e+00	0.000000000000000000e+00	0.000000000000000000e+00	0.000000000000000000e+00	0.000000000000000000e+00	0.000000000000000000e+00	0.000000000000000000e+00	0.000000000000000000e+00	0.000000000000000000e+00	0.000000000000000000e+00	0.000000000000000000e+00	0.000000000000000000e+00	0.000000000000000000e+00	0.000000000000000000e+00	0.000000000000000000e+00	0.000000000000000000e+00	0.000000000000000000e+00	0.000000000000000000e+00	0.000000000000000000e+00	0.000000000000000000e+00	0.000000000000000000e+00	0.000000000000000000e+00	0.000000000000000000e+00	0.000000000000000000e+00	0.000000000000000000e+00	0.000000000000000000e+00	0.000000000000000000e+00
0.000000000000000000e+00	0.000000000000000000e+00	0.000000000000000000e+00	0.000000000000000000e+00	0.000000000000000000e+00	0.000000000000000000e+00	0.000000000000000000e+00	0.000000000000000000e+00	0.000000000000000000e+00	0.000000000000000000e+00	0.000000000000000000e+00	0.000000000000000000e+00	0.000000000000000000e+00	0.000000000000000000e+00	0.000000000000000000e+00	0.000000000000000000e+00	0.000000000000000000e+00	0.000000000000000000e+00	0.000000000000000000e+00	0.000000000000000000e+00	0.000000000000000000e+00	0.000000000000000000e+00	0.000000000000000000e+00	0.000000000000000000e+00	0.000000000000000000e+00	0.000000000000000000e+00	0.000000000000000000e+00	0.000000000000000000e+00	0.000000000000000000e+00	0.000000000000000000e+00	0.000000000000000000e+00	0.000000000000000000e+00	0.000000000000000000e+00	0.000000000000000000e+00	0.000000000000000000e+00	0.000000000000000000e+00	0.000000000000000000e+00	0.000000000000000000e+00	0.000000000000000000e+00	0.000000000000000000e+00	0.000000000000000000e+00	0.000000000000000000e+00	0.000000000000000000e+00	0.000000000000000000e+00	0.000000000000000000e+00	0.000000000000000000e+00	0.000000000000000000e+00	0.000000000000000000e+00	0.000000000000000000e+00	0.000000000000000000e+00
0.000000000000000000e+00	0.000000000000000000e+00	0.000000000000000000e+00	0.000000000000000000e+00	0.000000000000000000e+00	0.000000000000000000e+00	0.000000000000000000e+00	0.000000000000000000e+00	0.000000000000000000e+00	0.000000000000000000e+00	0.000000000000000000e+00	0.000000000000000000e+00	0.000000000000000000e+00	0.000000000000000000e+00	0.000000000000000000e+00	0.000000000000000000e+00	0.000000000000000000e+00	0.000000000000000000e+00	0.000000000000000000e+00	0.000000000000000000e+00	0.000000000000000000e+00	0.000000000000000000e+00	0.000000000000000000e+00	0.000000000000000000e+00	0.000000000000000000e+00	0.000000000000000000e+00	0.000000000000000000e+00	0.000000000000000000e+00	0.000000000000000000e+00	0.000000000000000000e+00	0.000000000000000000e+00	0.000000000000000000e+00	0.000000000000000000e+00	0.000000000000000000e+00	0.000000000000000000e+00	0.000000000000000000e+00	0.000000000000000000e+00	0.000000000000000000e+00	0.000000000000000000e+00	0.000000000000000000e+00	0.000000000000000000e+00	0.000000000000000000e+00	0.000000000000000000e+00	0.000000000000000000e+00	0.000000000000000000e+00	0.000000000000000000e+00	0.000000000000000000e+00	0.000000000000000000e+00	0.000000000000000000e+00	0.000000000000000000e+00
0.000000000000000000e+00	0.000000000000000000e+00	0.000000000000000000e+00	0.000000000000000000e+00	0.000000000000000000e+00	0.000000000000000000e+00	0.000000000000000000e+00	0.000000000000000000e+00	0.000000000000000000e+00	0.000000000000000000e+00	0.000000000000000000e+00	0.000000000000000000e+00	0.000000000000000000e+00	0.000000000000000000e+00	0.000000000000000000e+00	0.000000000000000000e+00	0.000000000000000000e+00	0.000000000000000000e+00	0.000000000000000000e+00	0.000000000000000000e+00	0.000000000000000000e+00	0.000000000000000000e+00	0.000000000000000000e+00	0.000000000000000000e+00	0.000000000000000000e+00	0.000000000000000000e+00	0.000000000000000000e+00	0.000000000000000000e+00	0.000000000000000000e+00	0.000000000000000000e+00	0.000000000000000000e+00	0.000000000000000000e+00	0.000000000000000000e+00	0.000000000000000000e+00	0.000000000000000000e+00	0.000000000000000000e+00	0.000000000000000000e+00	0.000000000000000000e+00	0.000000000000000000e+00	0.000000000000000000e+00	0.000000000000000000e+00	0.000000000000000000e+00	0.000000000000000000e+00	0.000000000000000000e+00	0.000000000000000000e+00	0.000000000000000000e+00	0.000000000000000000e+00	0.000000000000000000e+00	0.000000000000000000e+00	0.000000000000000000e+00
0.000000000000000000e+00	0.000000000000000000e+00	0.000000000000000000e+00	0.000000000000000000e+00	0.000000000000000000e+00	0.000000000000000000e+00	0.000000000000000000e+00	0.000000000000000000e+00	0.000000000000000000e+00	0.000000000000000000e+00	0.000000000000000000e+00	0.000000000000000000e+00	0.000000000000000000e+00	0.000000000000000000e+00	0.000000000000000000e+00	0.000000000000000000e+00	0.000000000000000000e+00	0.000000000000000000e+00	0.000000000000000000e+00	0.000000000000000000e+00	0.000000000000000000e+00	0.000000000000000000e+00	0.000000000000000000e+00	0.000000000000000000e+00	0.000000000000000000e+00	0.000000000000000000e+00	0.000000000000000000e+00	0.000000000000000000e+00	0.000000000000000000e+00	0.000000000000000000e+00	0.000000000000000000e+00	0.000000000000000000e+00	0.000000000000000000e+00	0.000000000000000000e+00	0.000000000000000000e+00	0.000000000000000000e+00	0.000000000000000000e+00	0.000000000000000000e+00	0.000000000000000000e+00	0.000000000000000000e+00	0.000000000000000000e+00	0.000000000000000000e+00	0.000000000000000000e+00	0.000000000000000000e+00	0.000000000000000000e+00	0.000000000000000000e+00	0.000000000000000000e+00	0.000000000000000000e+00	0.000000000000000000e+00	0.000000000000000000e+00
0.000000000000000000e+00	0.000000000000000000e+00	0.000000000000000000e+00	0.000000000000000000e+00	0.000000000000000000e+00	0.000000000000000000e+00	0.000000000000000000e+00	0.000000000000000000e+00	0.000000000000000000e+00	0.000000000000000000e+00	0.000000000000000000e+00	0.000000000000000000e+00	0.000000000000000000e+00	0.000000000000000000e+00	0.000000000000000000e+00	0.000000000000000000e+00	0.000000000000000000e+00	0.000000000000000000e+00	0.000000000000000000e+00	0.000000000000000000e+00	0.000000000000000000e+00	0.000000000000000000e+00	0.000000000000000000e+00	0.000000000000000000e+00	0.000000000000000000e+00	0.000000000000000000e+00	0.000000000000000000e+00	0.000000000000000000e+00	0.000000000000000000e+00	0.000000000000000000e+00	0.000000000000000000e+00	0.000000000000000000e+00	0.000000000000000000e+00	0.000000000000000000e+00	0.000000000000000000e+00	0.000000000000000000e+00	0.000000000000000000e+00	0.000000000000000000e+00	0.000000000000000000e+00	0.000000000000000000e+00	0.000000000000000000e+00	0.000000000000000000e+00	0.000000000000000000e+00	0.000000000000000000e+00	0.000000000000000000e+00	0.000000000000000000e+00	0.000000000000000000e+00	0.000000000000000000e+00	0.000000000000000000e+00	0.000000000000000000e+00
0.000000000000000000e+00	0.000000000000000000e+00	0.000000000000000000e+00	0.000000000000000000e+00	0.000000000000000000e+00	0.000000000000000000e+00	0.000000000000000000e+00	0.000000000000000000e+00	0.000000000000000000e+00	0.000000000000000000e+00	0.000000000000000000e+00	0.000000000000000000e+00	0.000000000000000000e+00	0.000000000000000000e+00	0.000000000000000000e+00	0.000000000000000000e+00	0.000000000000000000e+00	0.000000000000000000e+00	0.000000000000000000e+00	0.000000000000000000e+00	0.000000000000000000e+00	0.000000000000000000e+00	0.000000000000000000e+00	0.000000000000000000e+00	0.000000000000000000e+00	0.000000000000000000e+00	0.000000000000000000e+00	0.000000000000000000e+00	0.000000000000000000e+00	0.000000000000000000e+00	0.000000000000000000e+00	0.000000000000000000e+00	0.000000000000000000e+00	0.000000000000000000e+00	0.000000000000000000e+00	0.000000000000000000e+00	0.000000000000000000e+00	0.000000000000000000e+00	0.000000000000000000e+00	0.000000000000000000e+00	0.000000000000000000e+00	0.000000000000000000e+00	0.000000000000000000e+00	0.000000000000000000e+00	0.000000000000000000e+00	0.000000000000000000e+00	0.000000000000000000e+00	0.000000000000000000e+00	0.000000000000000000e+00	0.000000000000000000e+00
0.000000000000000000e+00	0.000000000000000000e+00	0.000000000000000000e+00	0.000000000000000000e+00	0.000000000000000000e+00	0.000000000000000000e+00	0.000000000000000000e+00	0.000000000000000000e+00	0.000000000000000000e+00	0.000000000000000000e+00	0.000000000000000000e+00	0.000000000000000000e+00	0.000000000000000000e+00	0.000000000000000000e+00	0.000000000000000000e+00	0.000000000000000000e+00	0.000000000000000000e+00	0.000000000000000000e+00	0.000000000000000000e+00	0.000000000000000000e+00	0.000000000000000000e+00	0.000000000000000000e+00	0.000000000000000000e+00	0.000000000000000000e+00	0.000000000000000000e+00	0.000000000000000000e+00	0.000000000000000000e+00	0.000000000000000000e+00	0.000000000000000000e+00	0.000000000000000000e+00	0.000000000000000000e+00	0.000000000000000000e+00	0.000000000000000000e+00	0.000000000000000000e+00	0.000000000000000000e+00	0.000000000000000000e+00	0.000000000000000000e+00	0.000000000000000000e+00	0.000000000000000000e+00	0.000000000000000000e+00	0.000000000000000000e+00	0.000000000000000000e+00	0.000000000000000000e+00	0.000000000000000000e+00	0.000000000000000000e+00	0.000000000000000000e+00	0.000000000000000000e+00	0.000000000000000000e+00	0.000000000000000000e+00	0.000000000000000000e+00
0.000000000000000000e+00	0.000000000000000000e+00	0.000000000000000000e+00	0.000000000000000000e+00	0.000000000000000000e+00	0.000000000000000000e+00	0.000000000000000000e+00	0.000000000000000000e+00	0.000000000000000000e+00	0.000000000000000000e+00	0.000000000000000000e+00	0.000000000000000000e+00	0.000000000000000000e+00	0.000000000000000000e+00	0.000000000000000000e+00	0.000000000000000000e+00	0.000000000000000000e+00	0.000000000000000000e+00	0.000000000000000000e+00	0.000000000000000000e+00	0.000000000000000000e+00	0.000000000000000000e+00	0.000000000000000000e+00	0.000000000000000000e+00	0.000000000000000000e+00	0.000000000000000000e+00	0.000000000000000000e+00	0.000000000000000000e+00	0.000000000000000000e+00	0.000000000000000000e+00	0.000000000000000000e+00	0.000000000000000000e+00	0.000000000000000000e+00	0.000000000000000000e+00	0.000000000000000000e+00	0.000000000000000000e+00	0.000000000000000000e+00	0.000000000000000000e+00	0.000000000000000000e+00	0.000000000000000000e+00	0.000000000000000000e+00	0.000000000000000000e+00	0.000000000000000000e+00	0.000000000000000000e+00	0.000000000000000000e+00	0.000000000000000000e+00	0.000000000000000000e+00	0.000000000000000000e+00	0.000000000000000000e+00	0.000000000000000000e+00
0.000000000000000000e+00	0.000000000000000000e+00	0.000000000000000000e+00	0.000000000000000000e+00	0.000000000000000000e+00	0.000000000000000000e+00	0.000000000000000000e+00	0.000000000000000000e+00	0.000000000000000000e+00	0.000000000000000000e+00	0.000000000000000000e+00	0.000000000000000000e+00	0.000000000000000000e+00	0.000000000000000000e+00	0.000000000000000000e+00	0.000000000000000000e+00	0.000000000000000000e+00	0.000000000000000000e+00	0.000000000000000000e+00	0.000000000000000000e+00	0.000000000000000000e+00	0.000000000000000000e+00	0.000000000000000000e+00	0.000000000000000000e+00	0.000000000000000000e+00	0.000000000000000000e+00	0.000000000000000000e+00	0.000000000000000000e+00	0.000000000000000000e+00	0.000000000000000000e+00	0.000000000000000000e+00	0.000000000000000000e+00	0.000000000000000000e+00	0.000000000000000000e+00	0.000000000000000000e+00	0.000000000000000000e+00	0.000000000000000000e+00	0.000000000000000000e+00	0.000000000000000000e+00	0.000000000000000000e+00	0.000000000000000000e+00	0.000000000000000000e+00	0.000000000000000000e+00	0.000000000000000000e+00	0.000000000000000000e+00	0.000000000000000000e+00	0.000000000000000000e+00	0.000000000000000000e+00	0.000000000000000000e+00	0.000000000000000000e+00
0.000000000000000000e+00	0.000000000000000000e+00	0.000000000000000000e+00	0.000000000000000000e+00	0.000000000000000000e+00	0.000000000000000000e+00	0.000000000000000000e+00	0.000000000000000000e+00	0.000000000000000000e+00	0.000000000000000000e+00	0.000000000000000000e+00	0.000000000000000000e+00	0.000000000000000000e+00	0.000000000000000000e+00	0.000000000000000000e+00	0.000000000000000000e+00	0.000000000000000000e+00	0.000000000000000000e+00	0.000000000000000000e+00	0.000000000000000000e+00	0.000000000000000000e+00	0.000000000000000000e+00	0.000000000000000000e+00	0.000000000000000000e+00	0.000000000000000000e+00	0.000000000000000000e+00	0.000000000000000000e+00	0.000000000000000000e+00	0.000000000000000000e+00	0.000000000000000000e+00	0.000000000000000000e+00	0.000000000000000000e+00	0.000000000000000000e+00	0.000000000000000000e+00	0.000000000000000000e+00	0.000000000000000000e+00	0.000000000000000000e+00	0.000000000000000000e+00	0.000000000000000000e+00	0.000000000000000000e+00	0.000000000000000000e+00	0.000000000000000000e+00	0.000000000000000000e+00	0.000000000000000000e+00	0.000000000000000000e+00	0.000000000000000000e+00	0.000000000000000000e+00	0.000000000000000000e+00	0.000000000000000000e+00	0.000000000000000000e+00
0.000000000000000000e+00	0.000000000000000000e+00	0.000000000000000000e+00	0.000000000000000000e+00	0.000000000000000000e+00	0.000000000000000000e+00	0.000000000000000000e+00	0.000000000000000000e+00	0.000000000000000000e+00	0.000000000000000000e+00	0.000000000000000000e+00	0.000000000000000000e+00	0.000000000000000000e+00	0.000000000000000000e+00	0.000000000000000000e+00	0.000000000000000000e+00	0.000000000000000000e+00	0.000000000000000000e+00	0.000000000000000000e+00	0.000000000000000000e+00	0.000000000000000000e+00	0.000000000000000000e+00	0.000000000000000000e+00	0.000000000000000000e+00	0.000000000000000000e+00	0.000000000000000000e+00	0.000000000000000000e+00	0.000000000000000000e+00	0.000000000000000000e+00	0.000000000000000000e+00	0.000000000000000000e+00	0.000000000000000000e+00	0.000000000000000000e+00	0.000000000000000000e+00	0.000000000000000000e+00	0.000000000000000000e+00	0.000000000000000000e+00	0.000000000000000000e+00	0.000000000000000000e+00	0.000000000000000000e+00	0.000000000000000000e+00	0.000000000000000000e+00	0.000000000000000000e+00	0.000000000000000000e+00	0.000000000000000000e+00	0.000000000000000000e+00	0.000000000000000000e+00	0.000000000000000000e+00	0.000000000000000000e+00	0.000000000000000000e+00
0.000000000000000000e+00	0.000000000000000000e+00	0.000000000000000000e+00	0.000000000000000000e+00	0.000000000000000000e+00	0.000000000000000000e+00	0.000000000000000000e+00	0.000000000000000000e+00	0.000000000000000000e+00	0.000000000000000000e+00	0.000000000000000000e+00	0.000000000000000000e+00	0.000000000000000000e+00	0.000000000000000000e+00	0.000000000000000000e+00	0.000000000000000000e+00	0.000000000000000000e+00	0.000000000000000000e+00	0.000000000000000000e+00	0.000000000000000000e+00	0.000000000000000000e+00	0.000000000000000000e+00	0.000000000000000000e+00	0.000000000000000000e+00	0.000000000000000000e+00	0.000000000000000000e+00	0.000000000000000000e+00	0.000000000000000000e+00	0.000000000000000000e+00	0.000000000000000000e+00	0.000000000000000000e+00	0.000000000000000000e+00	0.000000000000000000e+00	0.000000000000000000e+00	0.000000000000000000e+00	0.000000000000000000e+00	0.000000000000000000e+00	0.000000000000000000e+00	0.000000000000000000e+00	0.000000000000000000e+00	0.000000000000000000e+00	0.000000000000000000e+00	0.000000000000000000e+00	0.000000000000000000e+00	0.000000000000000000e+00	0.000000000000000000e+00	0.000000000000000000e+00	0.000000000000000000e+00	0.000000000000000000e+00	0.000000000000000000e+00
0.000000000000000000e+00	0.000000000000000000e+00	0.000000000000000000e+00	0.000000000000000000e+00	0.000000000000000000e+00	0.000000000000000000e+00	0.000000000000000000e+00	0.000000000000000000e+00	0.000000000000000000e+00	0.000000000000000000e+00	0.000000000000000000e+00	0.000000000000000000e+00	0.000000000000000000e+00	0.000000000000000000e+00	0.000000000000000000e+00	0.000000000000000000e+00	0.000000000000000000e+00	0.000000000000000000e+00	0.000000000000000000e+00	0.000000000000000000e+00	0.000000000000000000e+00	0.000000000000000000e+00	0.000000000000000000e+00	0.000000000000000000e+00	0.000000000000000000e+00	0.000000000000000000e+00	0.000000000000000000e+00	0.000000000000000000e+00	0.000000000000000000e+00	0.000000000000000000e+00	0.000000000000000000e+00	0.000000000000000000e+00	0.000000000000000000e+00	0.000000000000000000e+00	0.000000000000000000e+00	0.000000000000000000e+00	0.000000000000000000e+00	0.000000000000000000e+00	0.000000000000000000e+00	0.000000000000000000e+00	0.000000000000000000e+00	0.000000000000000000e+00	0.000000000000000000e+00	0.000000000000000000e+00	0.000000000000000000e+00	0.000000000000000000e+00	0.000000000000000000e+00	0.000000000000000000e+00	0.000000000000000000e+00	0.000000000000000000e+00
0.000000000000000000e+00	0.000000000000000000e+00	0.000000000000000000e+00	0.000000000000000000e+00	0.000000000000000000e+00	0.000000000000000000e+00	0.000000000000000000e+00	0.000000000000000000e+00	0.000000000000000000e+00	0.000000000000000000e+00	0.000000000000000000e+00	0.000000000000000000e+00	0.000000000000000000e+00	0.000000000000000000e+00	0.000000000000000000e+00	0.000000000000000000e+00	0.000000000000000000e+00	0.000000000000000000e+00	0.000000000000000000e+00	0.000000000000000000e+00	0.000000000000000000e+00	0.000000000000000000e+00	0.000000000000000000e+00	0.000000000000000000e+00	0.000000000000000000e+00	0.000000000000000000e+00	0.000000000000000000e+00	0.000000000000000000e+00	0.000000000000000000e+00	0.000000000000000000e+00	0.000000000000000000e+00	0.000000000000000000e+00	0.000000000000000000e+00	0.000000000000000000e+00	0.000000000000000000e+00	0.000000000000000000e+00	0.000000000000000000e+00	0.000000000000000000e+00	0.000000000000000000e+00	0.000000000000000000e+00	0.000000000000000000e+00	0.000000000000000000e+00	0.000000000000000000e+00	0.000000000000000000e+00	0.000000000000000000e+00	0.000000000000000000e+00	0.000000000000000000e+00	0.000000000000000000e+00	0.000000000000000000e+00	0.000000000000000000e+00
0.000000000000000000e+00	0.000000000000000000e+00	0.000000000000000000e+00	0.000000000000000000e+00	0.000000000000000000e+00	0.000000000000000000e+00	0.000000000000000000e+00	0.000000000000000000e+00	0.000000000000000000e+00	0.000000000000000000e+00	0.000000000000000000e+00	0.000000000000000000e+00	0.000000000000000000e+00	0.000000000000000000e+00	0.000000000000000000e+00	0.000000000000000000e+00	0.000000000000000000e+00	0.000000000000000000e+00	0.000000000000000000e+00	0.000000000000000000e+00	0.000000000000000000e+00	0.000000000000000000e+00	0.000000000000000000e+00	0.000000000000000000e+00	0.000000000000000000e+00	0.000000000000000000e+00	0.000000000000000000e+00	0.000000000000000000e+00	0.000000000000000000e+00	0.000000000000000000e+00	0.000000000000000000e+00	0.000000000000000000e+00	0.000000000000000000e+00	0.000000000000000000e+00	0.000000000000000000e+00	0.000000000000000000e+00	0.000000000000000000e+00	0.000000000000000000e+00	0.000000000000000000e+00	0.000000000000000000e+00	0.000000000000000000e+00	0.000000000000000000e+00	0.000000000000000000e+00	0.000000000000000000e+00	0.000000000000000000e+00	0.000000000000000000e+00	0.000000000000000000e+00	0.000000000000000000e+00	0.000000000000000000e+00	0.000000000000000000e+00
0.000000000000000000e+00	0.000000000000000000e+00	0.000000000000000000e+00	0.000000000000000000e+00	0.000000000000000000e+00	0.000000000000000000e+00	0.000000000000000000e+00	0.000000000000000000e+00	0.000000000000000000e+00	0.000000000000000000e+00	0.000000000000000000e+00	0.000000000000000000e+00	0.000000000000000000e+00	0.000000000000000000e+00	0.000000000000000000e+00	0.000000000000000000e+00	0.000000000000000000e+00	0.000000000000000000e+00	0.000000000000000000e+00	0.000000000000000000e+00	0.000000000000000000e+00	0.000000000000000000e+00	0.000000000000000000e+00	0.000000000000000000e+00	0.000000000000000000e+00	0.000000000000000000e+00	0.000000000000000000e+00	0.000000000000000000e+00	0.000000000000000000e+00	0.000000000000000000e+00	0.000000000000000000e+00	0.000000000000000000e+00	0.000000000000000000e+00	0.000000000000000000e+00	0.000000000000000000e+00	0.000000000000000000e+00	0.000000000000000000e+00	0.000000000000000000e+00	0.000000000000000000e+00	0.000000000000000000e+00	0.000000000000000000e+00	0.000000000000000000e+00	0.000000000000000000e+00	0.000000000000000000e+00	0.000000000000000000e+00	0.000000000000000000e+00	0.000000000000000000e+00	0.000000000000000000e+00	0.000000000000000000e+00	0.000000000000000000e+00
0.000000000000000000e+00	0.000000000000000000e+00	0.000000000000000000e+00	0.000000000000000000e+00	0.000000000000000000e+00	0.000000000000000000e+00	0.000000000000000000e+00	0.000000000000000000e+00	0.000000000000000000e+00	0.000000000000000000e+00	0.000000000000000000e+00	0.000000000000000000e+00	0.000000000000000000e+00	0.000000000000000000e+00	0.000000000000000000e+00	0.000000000000000000e+00	0.000000000000000000e+00	0.000000000000000000e+00	0.000000000000000000e+00	0.000000000000000000e+00	0.000000000000000000e+00	0.000000000000000000e+00	0.000000000000000000e+00	0.000000000000000000e+00	0.000000000000000000e+00	0.000000000000000000e+00	0.000000000000000000e+00	0.000000000000000000e+00	0.000000000000000000e+00	0.000000000000000000e+00	0.000000000000000000e+00	0.000000000000000000e+00	0.000000000000000000e+00	0.000000000000000000e+00	0.000000000000000000e+00	0.000000000000000000e+00	0.000000000000000000e+00	0.000000000000000000e+00	0.000000000000000000e+00	0.000000000000000000e+00	0.000000000000000000e+00	0.000000000000000000e+00	0.000000000000000000e+00	0.000000000000000000e+00	0.000000000000000000e+00	0.000000000000000000e+00	0.000000000000000000e+00	0.000000000000000000e+00	0.000000000000000000e+00	0.000000000000000000e+00
0.000000000000000000e+00	0.000000000000000000e+00	0.000000000000000000e+00	0.000000000000000000e+00	0.000000000000000000e+00	0.000000000000000000e+00	0.000000000000000000e+00	0.000000000000000000e+00	0.000000000000000000e+00	0.000000000000000000e+00	0.000000000000000000e+00	0.000000000000000000e+00	0.000000000000000000e+00	0.000000000000000000e+00	0.000000000000000000e+00	0.000000000000000000e+00	0.000000000000000000e+00	0.000000000000000000e+00	0.000000000000000000e+00	0.000000000000000000e+00	0.000000000000000000e+00	0.000000000000000000e+00	0.000000000000000000e+00	0.000000000000000000e+00	0.000000000000000000e+00	0.000000000000000000e+00	0.000000000000000000e+00	0.000000000000000000e+00	0.000000000000000000e+00	0.000000000000000000e+00	0.000000000000000000e+00	0.000000000000000000e+00	0.000000000000000000e+00	0.000000000000000000e+00	0.000000000000000000e+00	0.000000000000000000e+00	0.000000000000000000e+00	0.000000000000000000e+00	0.000000000000000000e+00	0.000000000000000000e+00	0.000000000000000000e+00	0.000000000000000000e+00	0.000000000000000000e+00	0.000000000000000000e+00	0.000000000000000000e+00	0.000000000000000000e+00	0.000000000000000000e+00	0.000000000000000000e+00	0.000000000000000000e+00	0.000000000000000000e+00
0.000000000000000000e+00	0.000000000000000000e+00	0.000000000000000000e+00	0.000000000000000000e+00	0.000000000000000000e+00	0.000000000000000000e+00	0.000000000000000000e+00	0.000000000000000000e+00	0.000000000000000000e+00	0.000000000000000000e+00	0.000000000000000000e+00	0.000000000000000000e+00	0.000000000000000000e+00	0.000000000000000000e+00	0.000000000000000000e+00	0.000000000000000000e+00	0.000000000000000000e+00	0.000000000000000000e+00	0.000000000000000000e+00	0.000000000000000000e+00	0.000000000000000000e+00	0.000000000000000000e+00	0.000000000000000000e+00	0.000000000000000000e+00	0.000000000000000000e+00	0.000000000000000000e+00	0.000000000000000000e+00	0.000000000000000000e+00	0.000000000000000000e+00	0.000000000000000000e+00	0.000000000000000000e+00	0.000000000000000000e+00	0.000000000000000000e+00	0.000000000000000000e+00	0.000000000000000000e+00	0.000000000000000000e+00	0.000000000000000000e+00	0.000000000000000000e+00	0.000000000000000000e+00	0.000000000000000000e+00	0.000000000000000000e+00	0.000000000000000000e+00	0.000000000000000000e+00	0.000000000000000000e+00	0.000000000000000000e+00	0.000000000000000000e+00	0.000000000000000000e+00	0.000000000000000000e+00	0.000000000000000000e+00	0.000000000000000000e+00
0.000000000000000000e+00	0.000000000000000000e+00	0.000000000000000000e+00	0.000000000000000000e+00	0.000000000000000000e+00	0.000000000000000000e+00	0.000000000000000000e+00	0.000000000000000000e+00	0.000000000000000000e+00	0.000000000000000000e+00	0.000000000000000000e+00	0.000000000000000000e+00	0.000000000000000000e+00	0.000000000000000000e+00	0.000000000000000000e+00	0.000000000000000000e+00	0.000000000000000000e+00	0.000000000000000000e+00	0.000000000000000000e+00	0.000000000000000000e+00	0.000000000000000000e+00	0.000000000000000000e+00	0.000000000000000000e+00	0.000000000000000000e+00	0.000000000000000000e+00	0.000000000000000000e+00	0.000000000000000000e+00	0.000000000000000000e+00	0.000000000000000000e+00	0.000000000000000000e+00	0.000000000000000000e+00	0.000000000000000000e+00	0.000000000000000000e+00	0.000000000000000000e+00	0.000000000000000000e+00	0.000000000000000000e+00	0.000000000000000000e+00	0.000000000000000000e+00	0.000000000000000000e+00	0.000000000000000000e+00	0.000000000000000000e+00	0.000000000000000000e+00	0.000000000000000000e+00	0.000000000000000000e+00	0.000000000000000000e+00	0.000000000000000000e+00	0.000000000000000000e+00	0.000000000000000000e+00	0.000000000000000000e+00	0.000000000000000000e+00
0.000000000000000000e+00	0.000000000000000000e+00	0.000000000000000000e+00	0.000000000000000000e+00	0.000000000000000000e+00	0.000000000000000000e+00	0.000000000000000000e+00	0.000000000000000000e+00	0.000000000000000000e+00	0.000000000000000000e+00	0.000000000000000000e+00	0.000000000000000000e+00	0.000000000000000000e+00	0.000000000000000000e+00	0.000000000000000000e+00	0.000000000000000000e+00	0.000000000000000000e+00	0.000000000000000000e+00	0.000000000000000000e+00	0.000000000000000000e+00	0.000000000000000000e+00	0.000000000000000000e+00	0.000000000000000000e+00	0.000000000000000000e+00	0.000000000000000000e+00	0.000000000000000000e+00	0.000000000000000000e+00	0.000000000000000000e+00	0.000000000000000000e+00	0.000000000000000000e+00	0.000000000000000000e+00	0.000000000000000000e+00	0.000000000000000000e+00	0.000000000000000000e+00	0.000000000000000000e+00	0.000000000000000000e+00	0.000000000000000000e+00	0.000000000000000000e+00	0.000000000000000000e+00	0.000000000000000000e+00	0.000000000000000000e+00	0.000000000000000000e+00	0.000000000000000000e+00	0.000000000000000000e+00	0.000000000000000000e+00	0.000000000000000000e+00	0.000000000000000000e+00	0.000000000000000000e+00	0.000000000000000000e+00	0.000000000000000000e+00
0.000000000000000000e+00	0.000000000000000000e+00	0.000000000000000000e+00	0.000000000000000000e+00	0.000000000000000000e+00	0.000000000000000000e+00	0.000000000000000000e+00	0.000000000000000000e+00	0.000000000000000000e+00	0.000000000000000000e+00	0.000000000000000000e+00	0.000000000000000000e+00	0.000000000000000000e+00	0.000000000000000000e+00	0.000000000000000000e+00	0.000000000000000000e+00	0.000000000000000000e+00	0.000000000000000000e+00	0.000000000000000000e+00	0.000000000000000000e+00	0.000000000000000000e+00	0.000000000000000000e+00	0.000000000000000000e+00	0.000000000000000000e+00	0.000000000000000000e+00	0.000000000000000000e+00	0.000000000000000000e+00	0.000000000000000000e+00	0.000000000000000000e+00	0.000000000000000000e+00	0.000000000000000000e+00	0.000000000000000000e+00	0.000000000000000000e+00	0.000000000000000000e+00	0.000000000000000000e+00	0.000000000000000000e+00	0.000000000000000000e+00	0.000000000000000000e+00	0.000000000000000000e+00	0.000000000000000000e+00	0.000000000000000000e+00	0.000000000000000000e+00	0.000000000000000000e+00	0.000000000000000000e+00	0.000000000000000000e+00	0.000000000000000000e+00	0.000000000000000000e+00	0.000000000000000000e+00	0.000000000000000000e+00	0.000000000000000000e+00
0.000000000000000000e+00	0.000000000000000000e+00	0.000000000000000000e+00	0.000000000000000000e+00	0.000000000000000000e+00	0.000000000000000000e+00	0.000000000000000000e+00	0.000000000000000000e+00	0.000000000000000000e+00	0.000000000000000000e+00	0.000000000000000000e+00	0.000000000000000000e+00	0.000000000000000000e+00	0.000000000000000000e+00	0.000000000000000000e+00	0.000000000000000000e+00	0.000000000000000000e+00	0.000000000000000000e+00	0.000000000000000000e+00	0.000000000000000000e+00	0.000000000000000000e+00	0.000000000000000000e+00	0.000000000000000000e+00	0.000000000000000000e+00	0.000000000000000000e+00	0.000000000000000000e+00	0.000000000000000000e+00	0.000000000000000000e+00	0.000000000000000000e+00	0.000000000000000000e+00	0.000000000000000000e+00	0.000000000000000000e+00	0.000000000000000000e+00	0.000000000000000000e+00	0.000000000000000000e+00	0.000000000000000000e+00	0.000000000000000000e+00	0.000000000000000000e+00	0.000000000000000000e+00	0.000000000000000000e+00	0.000000000000000000e+00	0.000000000000000000e+00	0.000000000000000000e+00	0.000000000000000000e+00	0.000000000000000000e+00	0.000000000000000000e+00	0.000000000000000000e+00	0.000000000000000000e+00	0.000000000000000000e+00	0.000000000000000000e+00
0.000000000000000000e+00	0.000000000000000000e+00	0.000000000000000000e+00	0.000000000000000000e+00	0.000000000000000000e+00	0.000000000000000000e+00	0.000000000000000000e+00	0.000000000000000000e+00	0.000000000000000000e+00	0.000000000000000000e+00	0.000000000000000000e+00	0.000000000000000000e+00	0.000000000000000000e+00	0.000000000000000000e+00	0.000000000000000000e+00	0.000000000000000000e+00	0.000000000000000000e+00	0.000000000000000000e+00	0.000000000000000000e+00	0.000000000000000000e+00	0.000000000000000000e+00	0.000000000000000000e+00	0.000000000000000000e+00	0.000000000000000000e+00	0.000000000000000000e+00	0.000000000000000000e+00	0.000000000000000000e+00	0.000000000000000000e+00	0.000000000000000000e+00	0.000000000000000000e+00	0.000000000000000000e+00	0.000000000000000000e+00	0.000000000000000000e+00	0.000000000000000000e+00	0.000000000000000000e+00	0.000000000000000000e+00	0.000000000000000000e+00	0.000000000000000000e+00	0.000000000000000000e+00	0.000000000000000000e+00	0.000000000000000000e+00	0.000000000000000000e+00	0.000000000000000000e+00	0.000000000000000000e+00	0.000000000000000000e+00	0.000000000000000000e+00	0.000000000000000000e+00	0.000000000000000000e+00	0.000000000000000000e+00	0.000000000000000000e+00
0.000000000000000000e+00	0.000000000000000000e+00	0.000000000000000000e+00	0.000000000000000000e+00	0.000000000000000000e+00	0.000000000000000000e+00	0.000000000000000000e+00	0.000000000000000000e+00	0.000000000000000000e+00	0.000000000000000000e+00	0.000000000000000000e+00	0.000000000000000000e+00	0.000000000000000000e+00	0.000000000000000000e+00	0.000000000000000000e+00	0.000000000000000000e+00	0.000000000000000000e+00	0.000000000000000000e+00	0.000000000000000000e+00	0.000000000000000000e+00	0.000000000000000000e+00	0.000000000000000000e+00	0.000000000000000000e+00	0.000000000000000000e+00	0.000000000000000000e+00	0.000000000000000000e+00	0.000000000000000000e+00	0.000000000000000000e+00	0.000000000000000000e+00	0.000000000000000000e+00	0.000000000000000000e+00	0.000000000000000000e+00	0.000000000000000000e+00	0.000000000000000000e+00	0.000000000000000000e+00	0.000000000000000000e+00	0.000000000000000000e+00	0.000000000000000000e+00	0.000000000000000000e+00	0.000000000000000000e+00	0.000000000000000000e+00	0.000000000000000000e+00	0.000000000000000000e+00	0.000000000000000000e+00	0.000000000000000000e+00	0.000000000000000000e+00	0.000000000000000000e+00	0.000000000000000000e+00	0.000000000000000000e+00	0.000000000000000000e+00
0.000000000000000000e+00	0.000000000000000000e+00	0.000000000000000000e+00	0.000000000000000000e+00	0.000000000000000000e+00	0.000000000000000000e+00	0.000000000000000000e+00	0.000000000000000000e+00	0.000000000000000000e+00	0.000000000000000000e+00	0.000000000000000000e+00	0.000000000000000000e+00	0.000000000000000000e+00	0.000000000000000000e+00	0.000000000000000000e+00	0.000000000000000000e+00	0.000000000000000000e+00	0.000000000000000000e+00	0.000000000000000000e+00	0.000000000000000000e+00	0.000000000000000000e+00	0.000000000000000000e+00	0.000000000000000000e+00	0.000000000000000000e+00	0.000000000000000000e+00	0.000000000000000000e+00	0.000000000000000000e+00	0.000000000000000000e+00	0.000000000000000000e+00	0.000000000000000000e+00	0.000000000000000000e+00	0.000000000000000000e+00	0.000000000000000000e+00	0.000000000000000000e+00	0.000000000000000000e+00	0.000000000000000000e+00	0.000000000000000000e+00	0.000000000000000000e+00	0.000000000000000000e+00	0.000000000000000000e+00	0.000000000000000000e+00	0.000000000000000000e+00	0.000000000000000000e+00	0.000000000000000000e+00	0.000000000000000000e+00	0.000000000000000000e+00	0.000000000000000000e+00	0.000000000000000000e+00	0.000000000000000000e+00	0.000000000000000000e+00
0.000000000000000000e+00	0.000000000000000000e+00	0.000000000000000000e+00	0.000000000000000000e+00	0.000000000000000000e+00	0.000000000000000000e+00	0.000000000000000000e+00	0.000000000000000000e+00	0.000000000000000000e+00	0.000000000000000000e+00	0.000000000000000000e+00	0.000000000000000000e+00	0.000000000000000000e+00	0.000000000000000000e+00	0.000000000000000000e+00	0.000000000000000000e+00	0.000000000000000000e+00	0.000000000000000000e+00	0.000000000000000000e+00	0.000000000000000000e+00	0.000000000000000000e+00	0.000000000000000000e+00	0.000000000000000000e+00	0.000000000000000000e+00	0.000000000000000000e+00	0.000000000000000000e+00	0.000000000000000000e+00	0.000000000000000000e+00	0.000000000000000000e+00	0.000000000000000000e+00	0.000000000000000000e+00	0.000000000000000000e+00	0.000000000000000000e+00	0.000000000000000000e+00	0.000000000000000000e+00	0.000000000000000000e+00	0.000000000000000000e+00	0.000000000000000000e+00	0.000000000000000000e+00	0.000000000000000000e+00	0.000000000000000000e+00	0.000000000000000000e+00	0.000000000000000000e+00	0.000000000000000000e+00	0.000000000000000000e+00	0.000000000000000000e+00	0.000000000000000000e+00	0.000000000000000000e+00	0.000000000000000000e+00	0.000000000000000000e+00
0.000000000000000000e+00	0.000000000000000000e+00	0.000000000000000000e+00	0.000000000000000000e+00	0.000000000000000000e+00	0.000000000000000000e+00	0.000000000000000000e+00	0.000000000000000000e+00	0.000000000000000000e+00	0.000000000000000000e+00	0.000000000000000000e+00	0.000000000000000000e+00	0.000000000000000000e+00	0.000000000000000000e+00	0.000000000000000000e+00	0.000000000000000000e+00	0.000000000000000000e+00	0.000000000000000000e+00	0.000000000000000000e+00	0.000000000000000000e+00	0.000000000000000000e+00	0.000000000000000000e+00	0.000000000000000000e+00	0.000000000000000000e+00	0.000000000000000000e+00	0.000000000000000000e+00	0.000000000000000000e+00	0.000000000000000000e+00	0.000000000000000000e+00	0.000000000000000000e+00	0.000000000000000000e+00	0.000000000000000000e+00	0.000000000000000000e+00	0.000000000000000000e+00	0.000000000000000000e+00	0.000000000000000000e+00	0.000000000000000000e+00	0.000000000000000000e+00	0.000000000000000000e+00	0.000000000000000000e+00	0.000000000000000000e+00	0.000000000000000000e+00	0.000000000000000000e+00	0.000000000000000000e+00	0.000000000000000000e+00	0.000000000000000000e+00	0.000000000000000000e+00	0.000000000000000000e+00	0.000000000000000000e+00	0.000000000000000000e+00
0.000000000000000000e+00	0.000000000000000000e+00	0.000000000000000000e+00	0.000000000000000000e+00	0.000000000000000000e+00	0.000000000000000000e+00	0.000000000000000000e+00	0.000000000000000000e+00	0.000000000000000000e+00	0.000000000000000000e+00	0.000000000000000000e+00	0.000000000000000000e+00	0.000000000000000000e+00	0.000000000000000000e+00	0.000000000000000000e+00	0.000000000000000000e+00	0.000000000000000000e+00	0.000000000000000000e+00	0.000000000000000000e+00	0.000000000000000000e+00	0.000000000000000000e+00	0.000000000000000000e+00	0.000000000000000000e+00	0.000000000000000000e+00	0.000000000000000000e+00	0.000000000000000000e+00	0.000000000000000000e+00	0.000000000000000000e+00	0.000000000000000000e+00	0.000000000000000000e+00	0.000000000000000000e+00	0.000000000000000000e+00	0.000000000000000000e+00	0.000000000000000000e+00	0.000000000000000000e+00	0.000000000000000000e+00	0.000000000000000000e+00	0.000000000000000000e+00	0.000000000000000000e+00	0.000000000000000000e+00	0.000000000000000000e+00	0.000000000000000000e+00	0.000000000000000000e+00	0.000000000000000000e+00	0.000000000000000000e+00	0.000000000000000000e+00	0.000000000000000000e+00	0.000000000000000000e+00	0.000000000000000000e+00	0.000000000000000000e+00
0.000000000000000000e+00	0.000000000000000000e+00	0.000000000000000000e+00	0.000000000000000000e+00	0.000000000000000000e+00	0.000000000000000000e+00	0.000000000000000000e+00	0.000000000000000000e+00	0.000000000000000000e+00	0.000000000000000000e+00	0.000000000000000000e+00	0.000000000000000000e+00	0.000000000000000000e+00	0.000000000000000000e+00	0.000000000000000000e+00	0.000000000000000000e+00	0.000000000000000000e+00	0.000000000000000000e+00	0.000000000000000000e+00	0.000000000000000000e+00	0.000000000000000000e+00	0.000000000000000000e+00	0.000000000000000000e+00	0.000000000000000000e+00	0.000000000000000000e+00	0.000000000000000000e+00	0.000000000000000000e+00	0.000000000000000000e+00	0.000000000000000000e+00	0.000000000000000000e+00	0.000000000000000000e+00	0.000000000000000000e+00	0.000000000000000000e+00	0.000000000000000000e+00	0.000000000000000000e+00	0.000000000000000000e+00	0.000000000000000000e+00	0.000000000000000000e+00	0.000000000000000000e+00	0.000000000000000000e+00	0.000000000000000000e+00	0.000000000000000000e+00	0.000000000000000000e+00	0.000000000000000000e+00	0.000000000000000000e+00	0.000000000000000000e+00	0.000000000000000000e+00	0.000000000000000000e+00	0.000000000000000000e+00	0.000000000000000000e+00
0.000000000000000000e+00	0.000000000000000000e+00	0.000000000000000000e+00	0.000000000000000000e+00	0.000000000000000000e+00	0.000000000000000000e+00	0.000000000000000000e+00	0.000000000000000000e+00	0.000000000000000000e+00	0.000000000000000000e+00	0.000000000000000000e+00	0.000000000000000000e+00	0.000000000000000000e+00	0.000000000000000000e+00	0.000000000000000000e+00	0.000000000000000000e+00	0.000000000000000000e+00	0.000000000000000000e+00	0.000000000000000000e+00	0.000000000000000000e+00	0.000000000000000000e+00	0.000000000000000000e+00	0.000000000000000000e+00	0.000000000000000000e+00	0.000000000000000000e+00	0.000000000000000000e+00	0.000000000000000000e+00	0.000000000000000000e+00	0.000000000000000000e+00	0.000000000000000000e+00	0.000000000000000000e+00	0.000000000000000000e+00	0.000000000000000000e+00	0.000000000000000000e+00	0.000000000000000000e+00	0.000000000000000000e+00	0.000000000000000000e+00	0.000000000000000000e+00	0.000000000000000000e+00	0.000000000000000000e+00	0.000000000000000000e+00	0.000000000000000000e+00	0.000000000000000000e+00	0.000000000000000000e+00	0.000000000000000000e+00	0.000000000000000000e+00	0.000000000000000000e+00	0.000000000000000000e+00	0.000000000000000000e+00	0.000000000000000000e+00
0.000000000000000000e+00	0.000000000000000000e+00	0.000000000000000000e+00	0.000000000000000000e+00	0.000000000000000000e+00	0.000000000000000000e+00	0.000000000000000000e+00	0.000000000000000000e+00	0.000000000000000000e+00	0.000000000000000000e+00	0.000000000000000000e+00	0.000000000000000000e+00	0.000000000000000000e+00	0.000000000000000000e+00	0.000000000000000000e+00	0.000000000000000000e+00	0.000000000000000000e+00	0.000000000000000000e+00	0.000000000000000000e+00	0.000000000000000000e+00	0.000000000000000000e+00	0.000000000000000000e+00	0.000000000000000000e+00	0.000000000000000000e+00	0.000000000000000000e+00	0.000000000000000000e+00	0.000000000000000000e+00	0.000000000000000000e+00	0.000000000000000000e+00	0.000000000000000000e+00	0.000000000000000000e+00	0.000000000000000000e+00	0.000000000000000000e+00	0.000000000000000000e+00	0.000000000000000000e+00	0.000000000000000000e+00	0.000000000000000000e+00	0.000000000000000000e+00	0.000000000000000000e+00	0.000000000000000000e+00	0.000000000000000000e+00	0.000000000000000000e+00	0.000000000000000000e+00	0.000000000000000000e+00	0.000000000000000000e+00	0.000000000000000000e+00	0.000000000000000000e+00	0.000000000000000000e+00	0.000000000000000000e+00	0.000000000000000000e+00
0.000000000000000000e+00	0.000000000000000000e+00	0.000000000000000000e+00	0.000000000000000000e+00	0.000000000000000000e+00	0.000000000000000000e+00	0.000000000000000000e+00	0.000000000000000000e+00	0.000000000000000000e+00	0.000000000000000000e+00	0.000000000000000000e+00	0.000000000000000000e+00	0.000000000000000000e+00	0.000000000000000000e+00	0.000000000000000000e+00	0.000000000000000000e+00	0.000000000000000000e+00	0.000000000000000000e+00	0.000000000000000000e+00	0.000000000000000000e+00	0.000000000000000000e+00	0.000000000000000000e+00	0.000000000000000000e+00	0.000000000000000000e+00	0.000000000000000000e+00	0.000000000000000000e+00	0.000000000000000000e+00	0.000000000000000000e+00	0.000000000000000000e+00	0.000000000000000000e+00	0.000000000000000000e+00	0.000000000000000000e+00	0.000000000000000000e+00	0.000000000000000000e+00	0.000000000000000000e+00	0.000000000000000000e+00	0.000000000000000000e+00	0.000000000000000000e+00	0.000000000000000000e+00	0.000000000000000000e+00	0.000000000000000000e+00	0.000000000000000000e+00	0.000000000000000000e+00	0.000000000000000000e+00	0.000000000000000000e+00	0.000000000000000000e+00	0.000000000000000000e+00	0.000000000000000000e+00	0.000000000000000000e+00	0.000000000000000000e+00
0.000000000000000000e+00	0.000000000000000000e+00	0.000000000000000000e+00	0.000000000000000000e+00	0.000000000000000000e+00	0.000000000000000000e+00	0.000000000000000000e+00	0.000000000000000000e+00	0.000000000000000000e+00	0.000000000000000000e+00	0.000000000000000000e+00	0.000000000000000000e+00	0.000000000000000000e+00	0.000000000000000000e+00	0.000000000000000000e+00	0.000000000000000000e+00	0.000000000000000000e+00	0.000000000000000000e+00	0.000000000000000000e+00	0.000000000000000000e+00	0.000000000000000000e+00	0.000000000000000000e+00	0.000000000000000000e+00	0.000000000000000000e+00	0.000000000000000000e+00	0.000000000000000000e+00	0.000000000000000000e+00	0.000000000000000000e+00	0.000000000000000000e+00	0.000000000000000000e+00	0.000000000000000000e+00	0.000000000000000000e+00	0.000000000000000000e+00	0.000000000000000000e+00	0.000000000000000000e+00	0.000000000000000000e+00	0.000000000000000000e+00	0.000000000000000000e+00	0.000000000000000000e+00	0.000000000000000000e+00	0.000000000000000000e+00	0.000000000000000000e+00	0.000000000000000000e+00	0.000000000000000000e+00	0.000000000000000000e+00	0.000000000000000000e+00	0.000000000000000000e+00	0.000000000000000000e+00	0.000000000000000000e+00	0.000000000000000000e+00
0.000000000000000000e+00	0.000000000000000000e+00	0.000000000000000000e+00	0.000000000000000000e+00	0.000000000000000000e+00	0.000000000000000000e+00	0.000000000000000000e+00	0.000000000000000000e+00	0.000000000000000000e+00	0.000000000000000000e+00	0.000000000000000000e+00	0.000000000000000000e+00	0.000000000000000000e+00	0.000000000000000000e+00	0.000000000000000000e+00	0.000000000000000000e+00	0.000000000000000000e+00	0.000000000000000000e+00	0.000000000000000000e+00	0.000000000000000000e+00	0.000000000000000000e+00	0.000000000000000000e+00	0.000000000000000000e+00	0.000000000000000000e+00	0.000000000000000000e+00	0.000000000000000000e+00	0.000000000000000000e+00	0.000000000000000000e+00	0.000000000000000000e+00	0.000000000000000000e+00	0.000000000000000000e+00	0.000000000000000000e+00	0.000000000000000000e+00	0.000000000000000000e+00	0.000000000000000000e+00	0.000000000000000000e+00	0.000000000000000000e+00	0.000000000000000000e+00	0.000000000000000000e+00	0.000000000000000000e+00	0.000000000000000000e+00	0.000000000000000000e+00	0.000000000000000000e+00	0.000000000000000000e+00	0.000000000000000000e+00	0.000000000000000000e+00	0.000000000000000000e+00	0.000000000000000000e+00	0.000000000000000000e+00	0.000000000000000000e+00
0.000000000000000000e+00	0.000000000000000000e+00	0.000000000000000000e+00	0.000000000000000000e+00	0.000000000000000000e+00	0.000000000000000000e+00	0.000000000000000000e+00	0.000000000000000000e+00	0.000000000000000000e+00	0.000000000000000000e+00	0.000000000000000000e+00	0.000000000000000000e+00	0.000000000000000000e+00	0.000000000000000000e+00	0.000000000000000000e+00	0.000000000000000000e+00	0.000000000000000000e+00	0.000000000000000000e+00	0.000000000000000000e+00	0.000000000000000000e+00	0.000000000000000000e+00	0.000000000000000000e+00	0.000000000000000000e+00	0.000000000000000000e+00	0.000000000000000000e+00	0.000000000000000000e+00	0.000000000000000000e+00	0.000000000000000000e+00	0.000000000000000000e+00	0.000000000000000000e+00	0.000000000000000000e+00	0.000000000000000000e+00	0.000000000000000000e+00	0.000000000000000000e+00	0.000000000000000000e+00	0.000000000000000000e+00	0.000000000000000000e+00	0.000000000000000000e+00	0.000000000000000000e+00	0.000000000000000000e+00	0.000000000000000000e+00	0.000000000000000000e+00	0.000000000000000000e+00	0.000000000000000000e+00	0.000000000000000000e+00	0.000000000000000000e+00	0.000000000000000000e+00	0.000000000000000000e+00	0.000000000000000000e+00	0.000000000000000000e+00
0.000000000000000000e+00	0.000000000000000000e+00	0.000000000000000000e+00	0.000000000000000000e+00	0.000000000000000000e+00	0.000000000000000000e+00	0.000000000000000000e+00	0.000000000000000000e+00	0.000000000000000000e+00	0.000000000000000000e+00	0.000000000000000000e+00	0.000000000000000000e+00	0.000000000000000000e+00	0.000000000000000000e+00	0.000000000000000000e+00	0.000000000000000000e+00	0.000000000000000000e+00	0.000000000000000000e+00	0.000000000000000000e+00	0.000000000000000000e+00	0.000000000000000000e+00	0.000000000000000000e+00	0.000000000000000000e+00	0.000000000000000000e+00	0.000000000000000000e+00	0.000000000000000000e+00	0.000000000000000000e+00	0.000000000000000000e+00	0.000000000000000000e+00	0.000000000000000000e+00	0.000000000000000000e+00	0.000000000000000000e+00	0.000000000000000000e+00	0.000000000000000000e+00	0.000000000000000000e+00	0.000000000000000000e+00	0.000000000000000000e+00	0.000000000000000000e+00	0.000000000000000000e+00	0.000000000000000000e+00	0.000000000000000000e+00	0.000000000000000000e+00	0.000000000000000000e+00	0.000000000000000000e+00	0.000000000000000000e+00	0.000000000000000000e+00	0.000000000000000000e+00	0.000000000000000000e+00	0.000000000000000000e+00	0.000000000000000000e+00
0.000000000000000000e+00	0.000000000000000000e+00	0.000000000000000000e+00	0.000000000000000000e+00	0.000000000000000000e+00	0.000000000000000000e+00	0.000000000000000000e+00	0.000000000000000000e+00	0.000000000000000000e+00	0.000000000000000000e+00	0.000000000000000000e+00	0.000000000000000000e+00	0.000000000000000000e+00	0.000000000000000000e+00	0.000000000000000000e+00	0.000000000000000000e+00	0.000000000000000000e+00	0.000000000000000000e+00	0.000000000000000000e+00	0.000000000000000000e+00	0.000000000000000000e+00	0.000000000000000000e+00	0.000000000000000000e+00	0.000000000000000000e+00	0.000000000000000000e+00	0.000000000000000000e+00	0.000000000000000000e+00	0.000000000000000000e+00	0.000000000000000000e+00	0.000000000000000000e+00	0.000000000000000000e+00	0.000000000000000000e+00	0.000000000000000000e+00	0.000000000000000000e+00	0.000000000000000000e+00	0.000000000000000000e+00	0.000000000000000000e+00	0.000000000000000000e+00	0.000000000000000000e+00	0.000000000000000000e+00	0.000000000000000000e+00	0.000000000000000000e+00	0.000000000000000000e+00	0.000000000000000000e+00	0.000000000000000000e+00	0.000000000000000000e+00	0.000000000000000000e+00	0.000000000000000000e+00	0.000000000000000000e+00	0.000000000000000000e+00
0.000000000000000000e+00	0.000000000000000000e+00	0.000000000000000000e+00	0.000000000000000000e+00	0.000000000000000000e+00	0.000000000000000000e+00	0.000000000000000000e+00	0.000000000000000000e+00	0.000000000000000000e+00	0.000000000000000000e+00	0.000000000000000000e+00	0.000000000000000000e+00	0.000000000000000000e+00	0.000000000000000000e+00	0.000000000000000000e+00	0.000000000000000000e+00	0.000000000000000000e+00	0.000000000000000000e+00	0.000000000000000000e+00	0.000000000000000000e+00	0.000000000000000000e+00	0.000000000000000000e+00	0.000000000000000000e+00	0.000000000000000000e+00	0.000000000000000000e+00	0.000000000000000000e+00	0.000000000000000000e+00	0.000000000000000000e+00	0.000000000000000000e+00	0.000000000000000000e+00	0.000000000000000000e+00	0.000000000000000000e+00	0.000000000000000000e+00	0.000000000000000000e+00	0.000000000000000000e+00	0.000000000000000000e+00	0.000000000000000000e+00	0.000000000000000000e+00	0.000000000000000000e+00	0.000000000000000000e+00	0.000000000000000000e+00	0.000000000000000000e+00	0.000000000000000000e+00	0.000000000000000000e+00	0.000000000000000000e+00	0.000000000000000000e+00	0.000000000000000000e+00	0.000000000000000000e+00	0.000000000000000000e+00	0.000000000000000000e+00
0.000000000000000000e+00	0.000000000000000000e+00	0.000000000000000000e+00	0.000000000000000000e+00	0.000000000000000000e+00	0.000000000000000000e+00	0.000000000000000000e+00	0.000000000000000000e+00	0.000000000000000000e+00	0.000000000000000000e+00	0.000000000000000000e+00	0.000000000000000000e+00	0.000000000000000000e+00	0.000000000000000000e+00	0.000000000000000000e+00	0.000000000000000000e+00	0.000000000000000000e+00	0.000000000000000000e+00	0.000000000000000000e+00	0.000000000000000000e+00	0.000000000000000000e+00	0.000000000000000000e+00	0.000000000000000000e+00	0.000000000000000000e+00	0.000000000000000000e+00	0.000000000000000000e+00	0.000000000000000000e+00	0.000000000000000000e+00	0.000000000000000000e+00	0.000000000000000000e+00	0.000000000000000000e+00	0.000000000000000000e+00	0.000000000000000000e+00	0.000000000000000000e+00	0.000000000000000000e+00	0.000000000000000000e+00	0.000000000000000000e+00	0.000000000000000000e+00	0.000000000000000000e+00	0.000000000000000000e+00	0.000000000000000000e+00	0.000000000000000000e+00	0.000000000000000000e+00	0.000000000000000000e+00	0.000000000000000000e+00	0.000000000000000000e+00	0.000000000000000000e+00	0.000000000000000000e+00	0.000000000000000000e+00	0.000000000000000000e+00
0.000000000000000000e+00	0.000000000000000000e+00	0.000000000000000000e+00	0.000000000000000000e+00	0.000000000000000000e+00	0.000000000000000000e+00	0.000000000000000000e+00	0.000000000000000000e+00	0.000000000000000000e+00	0.000000000000000000e+00	0.000000000000000000e+00	0.000000000000000000e+00	0.000000000000000000e+00	0.000000000000000000e+00	0.000000000000000000e+00	0.000000000000000000e+00	0.000000000000000000e+00	0.000000000000000000e+00	0.000000000000000000e+00	0.000000000000000000e+00	0.000000000000000000e+00	0.000000000000000000e+00	0.000000000000000000e+00	0.000000000000000000e+00	0.000000000000000000e+00	0.000000000000000000e+00	0.000000000000000000e+00	0.000000000000000000e+00	0.000000000000000000e+00	0.000000000000000000e+00	0.000000000000000000e+00	0.000000000000000000e+00	0.000000000000000000e+00	0.000000000000000000e+00	0.000000000000000000e+00	0.000000000000000000e+00	0.000000000000000000e+00	0.000000000000000000e+00	0.000000000000000000e+00	0.000000000000000000e+00	0.000000000000000000e+00	0.000000000000000000e+00	0.000000000000000000e+00	0.000000000000000000e+00	0.000000000000000000e+00	0.000000000000000000e+00	0.000000000000000000e+00	0.000000000000000000e+00	0.000000000000000000e+00	0.000000000000000000e+00
0.000000000000000000e+00	0.000000000000000000e+00	0.000000000000000000e+00	0.000000000000000000e+00	0.000000000000000000e+00	0.000000000000000000e+00	0.000000000000000000e+00	0.000000000000000000e+00	0.000000000000000000e+00	0.000000000000000000e+00	0.000000000000000000e+00	0.000000000000000000e+00	0.000000000000000000e+00	0.000000000000000000e+00	0.000000000000000000e+00	0.000000000000000000e+00	0.000000000000000000e+00	0.000000000000000000e+00	0.000000000000000000e+00	0.000000000000000000e+00	0.000000000000000000e+00	0.000000000000000000e+00	0.000000000000000000e+00	0.000000000000000000e+00	0.000000000000000000e+00	0.000000000000000000e+00	0.000000000000000000e+00	0.000000000000000000e+00	0.000000000000000000e+00	0.000000000000000000e+00	0.000000000000000000e+00	0.000000000000000000e+00	0.000000000000000000e+00	0.000000000000000000e+00	0.000000000000000000e+00	0.000000000000000000e+00	0.000000000000000000e+00	0.000000000000000000e+00	0.000000000000000000e+00	0.000000000000000000e+00	0.000000000000000000e+00	0.000000000000000000e+00	0.000000000000000000e+00	0.000000000000000000e+00	0.000000000000000000e+00	0.000000000000000000e+00	0.000000000000000000e+00	0.000000000000000000e+00	0.000000000000000000e+00	0.000000000000000000e+00
0.000000000000000000e+00	0.000000000000000000e+00	0.000000000000000000e+00	0.000000000000000000e+00	0.000000000000000000e+00	0.000000000000000000e+00	0.000000000000000000e+00	0.000000000000000000e+00	0.000000000000000000e+00	0.000000000000000000e+00	0.000000000000000000e+00	0.000000000000000000e+00	0.000000000000000000e+00	0.000000000000000000e+00	0.000000000000000000e+00	0.000000000000000000e+00	0.000000000000000000e+00	0.000000000000000000e+00	0.000000000000000000e+00	0.000000000000000000e+00	0.000000000000000000e+00	0.000000000000000000e+00	0.000000000000000000e+00	0.000000000000000000e+00	0.000000000000000000e+00	0.000000000000000000e+00	0.000000000000000000e+00	0.000000000000000000e+00	0.000000000000000000e+00	0.000000000000000000e+00	0.000000000000000000e+00	0.000000000000000000e+00	0.000000000000000000e+00	0.000000000000000000e+00	0.000000000000000000e+00	0.000000000000000000e+00	0.000000000000000000e+00	0.000000000000000000e+00	0.000000000000000000e+00	0.000000000000000000e+00	0.000000000000000000e+00	0.000000000000000000e+00	0.000000000000000000e+00	0.000000000000000000e+00	0.000000000000000000e+00	0.000000000000000000e+00	0.000000000000000000e+00	0.000000000000000000e+00	0.000000000000000000e+00	0.000000000000000000e+00
0.000000000000000000e+00	0.000000000000000000e+00	0.000000000000000000e+00	0.000000000000000000e+00	0.000000000000000000e+00	0.000000000000000000e+00	0.000000000000000000e+00	0.000000000000000000e+00	0.000000000000000000e+00	0.000000000000000000e+00	0.000000000000000000e+00	0.000000000000000000e+00	0.000000000000000000e+00	0.000000000000000000e+00	0.000000000000000000e+00	0.000000000000000000e+00	0.000000000000000000e+00	0.000000000000000000e+00	0.000000000000000000e+00	0.000000000000000000e+00	0.000000000000000000e+00	0.000000000000000000e+00	0.000000000000000000e+00	0.000000000000000000e+00	0.000000000000000000e+00	0.000000000000000000e+00	0.000000000000000000e+00	0.000000000000000000e+00	0.000000000000000000e+00	0.000000000000000000e+00	0.000000000000000000e+00	0.000000000000000000e+00	0.000000000000000000e+00	0.000000000000000000e+00	0.000000000000000000e+00	0.000000000000000000e+00	0.000000000000000000e+00	0.000000000000000000e+00	0.000000000000000000e+00	0.000000000000000000e+00	0.000000000000000000e+00	0.000000000000000000e+00	0.000000000000000000e+00	0.000000000000000000e+00	0.000000000000000000e+00	0.000000000000000000e+00	0.000000000000000000e+00	0.000000000000000000e+00	0.000000000000000000e+00	0.000000000000000000e+00
0.000000000000000000e+00	0.000000000000000000e+00	0.000000000000000000e+00	0.000000000000000000e+00	0.000000000000000000e+00	0.000000000000000000e+00	0.000000000000000000e+00	0.000000000000000000e+00	0.000000000000000000e+00	0.000000000000000000e+00	0.000000000000000000e+00	0.000000000000000000e+00	0.000000000000000000e+00	0.000000000000000000e+00	0.000000000000000000e+00	0.000000000000000000e+00	0.000000000000000000e+00	0.000000000000000000e+00	0.000000000000000000e+00	0.000000000000000000e+00	0.000000000000000000e+00	0.000000000000000000e+00	0.000000000000000000e+00	0.000000000000000000e+00	0.000000000000000000e+00	0.000000000000000000e+00	0.000000000000000000e+00	0.000000000000000000e+00	0.000000000000000000e+00	0.000000000000000000e+00	0.000000000000000000e+00	0.000000000000000000e+00	0.000000000000000000e+00	0.000000000000000000e+00	0.000000000000000000e+00	0.000000000000000000e+00	0.000000000000000000e+00	0.000000000000000000e+00	0.000000000000000000e+00	0.000000000000000000e+00	0.000000000000000000e+00	0.000000000000000000e+00	0.000000000000000000e+00	0.000000000000000000e+00	0.000000000000000000e+00	0.000000000000000000e+00	0.000000000000000000e+00	0.000000000000000000e+00	0.000000000000000000e+00	0.000000000000000000e+00
0.000000000000000000e+00	0.000000000000000000e+00	0.000000000000000000e+00	0.000000000000000000e+00	0.000000000000000000e+00	0.000000000000000000e+00	0.000000000000000000e+00	0.000000000000000000e+00	0.000000000000000000e+00	0.000000000000000000e+00	0.000000000000000000e+00	0.000000000000000000e+00	0.000000000000000000e+00	0.000000000000000000e+00	0.000000000000000000e+00	0.000000000000000000e+00	0.000000000000000000e+00	0.000000000000000000e+00	0.000000000000000000e+00	0.000000000000000000e+00	0.000000000000000000e+00	0.000000000000000000e+00	0.000000000000000000e+00	0.000000000000000000e+00	0.000000000000000000e+00	0.000000000000000000e+00	0.000000000000000000e+00	0.000000000000000000e+00	0.000000000000000000e+00	0.000000000000000000e+00	0.000000000000000000e+00	0.000000000000000000e+00	0.000000000000000000e+00	0.000000000000000000e+00	0.000000000000000000e+00	0.000000000000000000e+00	0.000000000000000000e+00	0.000000000000000000e+00	0.000000000000000000e+00	0.000000000000000000e+00	0.000000000000000000e+00	0.000000000000000000e+00	0.000000000000000000e+00	0.000000000000000000e+00	0.000000000000000000e+00	0.000000000000000000e+00	0.000000000000000000e+00	0.000000000000000000e+00	0.000000000000000000e+00	0.000000000000000000e+00
0.000000000000000000e+00	0.000000000000000000e+00	0.000000000000000000e+00	0.000000000000000000e+00	0.000000000000000000e+00	0.000000000000000000e+00	0.000000000000000000e+00	0.000000000000000000e+00	0.000000000000000000e+00	0.000000000000000000e+00	0.000000000000000000e+00	0.000000000000000000e+00	0.000000000000000000e+00	0.000000000000000000e+00	0.000000000000000000e+00	0.000000000000000000e+00	0.000000000000000000e+00	0.000000000000000000e+00	0.000000000000000000e+00	0.000000000000000000e+00	0.000000000000000000e+00	0.000000000000000000e+00	0.000000000000000000e+00	0.000000000000000000e+00	0.000000000000000000e+00	0.000000000000000000e+00	0.000000000000000000e+00	0.000000000000000000e+00	0.000000000000000000e+00	0.000000000000000000e+00	0.000000000000000000e+00	0.000000000000000000e+00	0.000000000000000000e+00	0.000000000000000000e+00	0.000000000000000000e+00	0.000000000000000000e+00	0.000000000000000000e+00	0.000000000000000000e+00	0.000000000000000000e+00	0.000000000000000000e+00	0.000000000000000000e+00	0.000000000000000000e+00	0.000000000000000000e+00	0.000000000000000000e+00	0.000000000000000000e+00	0.000000000000000000e+00	0.000000000000000000e+00	0.000000000000000000e+00	0.000000000000000000e+00	0.000000000000000000e+00
0.000000000000000000e+00	0.000000000000000000e+00	0.000000000000000000e+00	0.000000000000000000e+00	0.000000000000000000e+00	0.000000000000000000e+00	0.000000000000000000e+00	0.000000000000000000e+00	0.000000000000000000e+00	0.000000000000000000e+00	0.000000000000000000e+00	0.000000000000000000e+00	0.000000000000000000e+00	0.000000000000000000e+00	0.000000000000000000e+00	0.000000000000000000e+00	0.000000000000000000e+00	0.000000000000000000e+00	0.000000000000000000e+00	0.000000000000000000e+00	0.000000000000000000e+00	0.000000000000000000e+00	0.000000000000000000e+00	0.000000000000000000e+00	0.000000000000000000e+00	0.000000000000000000e+00	0.000000000000000000e+00	0.000000000000000000e+00	0.000000000000000000e+00	0.000000000000000000e+00	0.000000000000000000e+00	0.000000000000000000e+00	0.000000000000000000e+00	0.000000000000000000e+00	0.000000000000000000e+00	0.000000000000000000e+00	0.000000000000000000e+00	0.000000000000000000e+00	0.000000000000000000e+00	0.000000000000000000e+00	0.000000000000000000e+00	0.000000000000000000e+00	0.000000000000000000e+00	0.000000000000000000e+00	0.000000000000000000e+00	0.000000000000000000e+00	0.000000000000000000e+00	0.000000000000000000e+00	0.000000000000000000e+00	0.000000000000000000e+00
0.000000000000000000e+00	0.000000000000000000e+00	0.000000000000000000e+00	0.000000000000000000e+00	0.000000000000000000e+00	0.000000000000000000e+00	0.000000000000000000e+00	0.000000000000000000e+00	0.000000000000000000e+00	0.000000000000000000e+00	0.000000000000000000e+00	0.000000000000000000e+00	0.000000000000000000e+00	0.000000000000000000e+00	0.000000000000000000e+00	0.000000000000000000e+00	0.000000000000000000e+00	0.000000000000000000e+00	0.000000000000000000e+00	0.000000000000000000e+00	0.000000000000000000e+00	0.000000000000000000e+00	0.000000000000000000e+00	0.000000000000000000e+00	0.000000000000000000e+00	0.000000000000000000e+00	0.000000000000000000e+00	0.000000000000000000e+00	0.000000000000000000e+00	0.000000000000000000e+00	0.000000000000000000e+00	0.000000000000000000e+00	0.000000000000000000e+00	0.000000000000000000e+00	0.000000000000000000e+00	0.000000000000000000e+00	0.000000000000000000e+00	0.000000000000000000e+00	0.000000000000000000e+00	0.000000000000000000e+00	0.000000000000000000e+00	0.000000000000000000e+00	0.000000000000000000e+00	0.000000000000000000e+00	0.000000000000000000e+00	0.000000000000000000e+00	0.000000000000000000e+00	0.000000000000000000e+00	0.000000000000000000e+00	0.000000000000000000e+00
0.000000000000000000e+00	0.000000000000000000e+00	0.000000000000000000e+00	0.000000000000000000e+00	0.000000000000000000e+00	0.000000000000000000e+00	0.000000000000000000e+00	0.000000000000000000e+00	0.000000000000000000e+00	0.000000000000000000e+00	0.000000000000000000e+00	0.000000000000000000e+00	0.000000000000000000e+00	0.000000000000000000e+00	0.000000000000000000e+00	0.000000000000000000e+00	0.000000000000000000e+00	0.000000000000000000e+00	0.000000000000000000e+00	0.000000000000000000e+00	0.000000000000000000e+00	0.000000000000000000e+00	0.000000000000000000e+00	0.000000000000000000e+00	0.000000000000000000e+00	0.000000000000000000e+00	0.000000000000000000e+00	0.000000000000000000e+00	0.000000000000000000e+00	0.000000000000000000e+00	0.000000000000000000e+00	0.000000000000000000e+00	0.000000000000000000e+00	0.000000000000000000e+00	0.000000000000000000e+00	0.000000000000000000e+00	0.000000000000000000e+00	0.000000000000000000e+00	0.000000000000000000e+00	0.000000000000000000e+00	0.000000000000000000e+00	0.000000000000000000e+00	0.000000000000000000e+00	0.000000000000000000e+00	0.000000000000000000e+00	0.000000000000000000e+00	0.000000000000000000e+00	0.000000000000000000e+00	0.000000000000000000e+00	0.000000000000000000e+00
0.000000000000000000e+00	0.000000000000000000e+00	0.000000000000000000e+00	0.000000000000000000e+00	0.000000000000000000e+00	0.000000000000000000e+00	0.000000000000000000e+00	0.000000000000000000e+00	0.000000000000000000e+00	0.000000000000000000e+00	0.000000000000000000e+00	0.000000000000000000e+00	0.000000000000000000e+00	0.000000000000000000e+00	0.000000000000000000e+00	0.000000000000000000e+00	0.000000000000000000e+00	0.000000000000000000e+00	0.000000000000000000e+00	0.000000000000000000e+00	0.000000000000000000e+00	0.000000000000000000e+00	0.000000000000000000e+00	0.000000000000000000e+00	0.000000000000000000e+00	0.000000000000000000e+00	0.000000000000000000e+00	0.000000000000000000e+00	0.000000000000000000e+00	0.000000000000000000e+00	0.000000000000000000e+00	0.000000000000000000e+00	0.000000000000000000e+00	0.000000000000000000e+00	0.000000000000000000e+00	0.000000000000000000e+00	0.000000000000000000e+00	0.000000000000000000e+00	0.000000000000000000e+00	0.000000000000000000e+00	0.000000000000000000e+00	0.000000000000000000e+00	0.000000000000000000e+00	0.000000000000000000e+00	0.000000000000000000e+00	0.000000000000000000e+00	0.000000000000000000e+00	0.000000000000000000e+00	0.000000000000000000e+00	0.000000000000000000e+00
0.000000000000000000e+00	0.000000000000000000e+00	0.000000000000000000e+00	0.000000000000000000e+00	0.000000000000000000e+00	0.000000000000000000e+00	0.000000000000000000e+00	0.000000000000000000e+00	0.000000000000000000e+00	0.000000000000000000e+00	0.000000000000000000e+00	0.000000000000000000e+00	0.000000000000000000e+00	0.000000000000000000e+00	0.000000000000000000e+00	0.000000000000000000e+00	0.000000000000000000e+00	0.000000000000000000e+00	0.000000000000000000e+00	0.000000000000000000e+00	0.000000000000000000e+00	0.000000000000000000e+00	0.000000000000000000e+00	0.000000000000000000e+00	0.000000000000000000e+00	0.000000000000000000e+00	0.000000000000000000e+00	0.000000000000000000e+00	0.000000000000000000e+00	0.000000000000000000e+00	0.000000000000000000e+00	0.000000000000000000e+00	0.000000000000000000e+00	0.000000000000000000e+00	0.000000000000000000e+00	0.000000000000000000e+00	0.000000000000000000e+00	0.000000000000000000e+00	0.000000000000000000e+00	0.000000000000000000e+00	0.000000000000000000e+00	0.000000000000000000e+00	0.000000000000000000e+00	0.000000000000000000e+00	0.000000000000000000e+00	0.000000000000000000e+00	0.000000000000000000e+00	0.000000000000000000e+00	0.000000000000000000e+00	0.000000000000000000e+00
0.000000000000000000e+00	0.000000000000000000e+00	0.000000000000000000e+00	0.000000000000000000e+00	0.000000000000000000e+00	0.000000000000000000e+00	0.000000000000000000e+00	0.000000000000000000e+00	0.000000000000000000e+00	0.000000000000000000e+00	0.000000000000000000e+00	0.000000000000000000e+00	0.000000000000000000e+00	0.000000000000000000e+00	0.000000000000000000e+00	0.000000000000000000e+00	0.000000000000000000e+00	0.000000000000000000e+00	0.000000000000000000e+00	0.000000000000000000e+00	0.000000000000000000e+00	0.000000000000000000e+00	0.000000000000000000e+00	0.000000000000000000e+00	0.000000000000000000e+00	0.000000000000000000e+00	0.000000000000000000e+00	0.000000000000000000e+00	0.000000000000000000e+00	0.000000000000000000e+00	0.000000000000000000e+00	0.000000000000000000e+00	0.000000000000000000e+00	0.000000000000000000e+00	0.000000000000000000e+00	0.000000000000000000e+00	0.000000000000000000e+00	0.000000000000000000e+00	0.000000000000000000e+00	0.000000000000000000e+00	0.000000000000000000e+00	0.000000000000000000e+00	0.000000000000000000e+00	0.000000000000000000e+00	0.000000000000000000e+00	0.000000000000000000e+00	0.000000000000000000e+00	0.000000000000000000e+00	0.000000000000000000e+00	0.000000000000000000e+00
0.000000000000000000e+00	0.000000000000000000e+00	0.000000000000000000e+00	0.000000000000000000e+00	0.000000000000000000e+00	0.000000000000000000e+00	0.000000000000000000e+00	0.000000000000000000e+00	0.000000000000000000e+00	0.000000000000000000e+00	0.000000000000000000e+00	0.000000000000000000e+00	0.000000000000000000e+00	0.000000000000000000e+00	0.000000000000000000e+00	0.000000000000000000e+00	0.000000000000000000e+00	0.000000000000000000e+00	0.000000000000000000e+00	0.000000000000000000e+00	0.000000000000000000e+00	0.000000000000000000e+00	0.000000000000000000e+00	0.000000000000000000e+00	0.000000000000000000e+00	0.000000000000000000e+00	0.000000000000000000e+00	0.000000000000000000e+00	0.000000000000000000e+00	0.000000000000000000e+00	0.000000000000000000e+00	0.000000000000000000e+00	0.000000000000000000e+00	0.000000000000000000e+00	0.000000000000000000e+00	0.000000000000000000e+00	0.000000000000000000e+00	0.000000000000000000e+00	0.000000000000000000e+00	0.000000000000000000e+00	0.000000000000000000e+00	0.000000000000000000e+00	0.000000000000000000e+00	0.000000000000000000e+00	0.000000000000000000e+00	0.000000000000000000e+00	0.000000000000000000e+00	0.000000000000000000e+00	0.000000000000000000e+00	0.000000000000000000e+00
0.000000000000000000e+00	0.000000000000000000e+00	0.000000000000000000e+00	0.000000000000000000e+00	0.000000000000000000e+00	0.000000000000000000e+00	0.000000000000000000e+00	0.000000000000000000e+00	0.000000000000000000e+00	0.000000000000000000e+00	0.000000000000000000e+00	0.000000000000000000e+00	0.000000000000000000e+00	0.000000000000000000e+00	0.000000000000000000e+00	0.000000000000000000e+00	0.000000000000000000e+00	0.000000000000000000e+00	0.000000000000000000e+00	0.000000000000000000e+00	0.000000000000000000e+00	0.000000000000000000e+00	0.000000000000000000e+00	0.000000000000000000e+00	0.000000000000000000e+00	0.000000000000000000e+00	0.000000000000000000e+00	0.000000000000000000e+00	0.000000000000000000e+00	0.000000000000000000e+00	0.000000000000000000e+00	0.000000000000000000e+00	0.000000000000000000e+00	0.000000000000000000e+00	0.000000000000000000e+00	0.000000000000000000e+00	0.000000000000000000e+00	0.000000000000000000e+00	0.000000000000000000e+00	0.000000000000000000e+00	0.000000000000000000e+00	0.000000000000000000e+00	0.000000000000000000e+00	0.000000000000000000e+00	0.000000000000000000e+00	0.000000000000000000e+00	0.000000000000000000e+00	0.000000000000000000e+00	0.000000000000000000e+00	0.000000000000000000e+00
0.000000000000000000e+00	0.000000000000000000e+00	0.000000000000000000e+00	0.000000000000000000e+00	0.000000000000000000e+00	0.000000000000000000e+00	0.000000000000000000e+00	0.000000000000000000e+00	0.000000000000000000e+00	0.000000000000000000e+00	0.000000000000000000e+00	0.000000000000000000e+00	0.000000000000000000e+00	0.000000000000000000e+00	0.000000000000000000e+00	0.000000000000000000e+00	0.000000000000000000e+00	0.000000000000000000e+00	0.000000000000000000e+00	0.000000000000000000e+00	0.000000000000000000e+00	0.000000000000000000e+00	0.000000000000000000e+00	0.000000000000000000e+00	0.000000000000000000e+00	0.000000000000000000e+00	0.000000000000000000e+00	0.000000000000000000e+00	0.000000000000000000e+00	0.000000000000000000e+00	0.000000000000000000e+00	0.000000000000000000e+00	0.000000000000000000e+00	0.000000000000000000e+00	0.000000000000000000e+00	0.000000000000000000e+00	0.000000000000000000e+00	0.000000000000000000e+00	0.000000000000000000e+00	0.000000000000000000e+00	0.000000000000000000e+00	0.000000000000000000e+00	0.000000000000000000e+00	0.000000000000000000e+00	0.000000000000000000e+00	0.000000000000000000e+00	0.000000000000000000e+00	0.000000000000000000e+00	0.000000000000000000e+00	0.000000000000000000e+00
0.000000000000000000e+00	0.000000000000000000e+00	0.000000000000000000e+00	0.000000000000000000e+00	0.000000000000000000e+00	0.000000000000000000e+00	0.000000000000000000e+00	0.000000000000000000e+00	0.000000000000000000e+00	0.000000000000000000e+00	0.000000000000000000e+00	0.000000000000000000e+00	0.000000000000000000e+00	0.000000000000000000e+00	0.000000000000000000e+00	0.000000000000000000e+00	0.000000000000000000e+00	0.000000000000000000e+00	0.000000000000000000e+00	0.000000000000000000e+00	0.000000000000000000e+00	0.000000000000000000e+00	0.000000000000000000e+00	0.000000000000000000e+00	0.000000000000000000e+00	0.000000000000000000e+00	0.000000000000000000e+00	0.000000000000000000e+00	0.000000000000000000e+00	0.000000000000000000e+00	0.000000000000000000e+00	0.000000000000000000e+00	0.000000000000000000e+00	0.000000000000000000e+00	0.000000000000000000e+00	0.000000000000000000e+00	0.000000000000000000e+00	0.000000000000000000e+00	0.000000000000000000e+00	0.000000000000000000e+00	0.000000000000000000e+00	0.000000000000000000e+00	0.000000000000000000e+00	0.000000000000000000e+00	0.000000000000000000e+00	0.000000000000000000e+00	0.000000000000000000e+00	0.000000000000000000e+00	0.000000000000000000e+00	0.000000000000000000e+00
0.000000000000000000e+00	0.000000000000000000e+00	0.000000000000000000e+00	0.000000000000000000e+00	0.000000000000000000e+00	0.000000000000000000e+00	0.000000000000000000e+00	0.000000000000000000e+00	0.000000000000000000e+00	0.000000000000000000e+00	0.000000000000000000e+00	0.000000000000000000e+00	0.000000000000000000e+00	0.000000000000000000e+00	0.000000000000000000e+00	0.000000000000000000e+00	0.000000000000000000e+00	0.000000000000000000e+00	0.000000000000000000e+00	0.000000000000000000e+00	0.000000000000000000e+00	0.000000000000000000e+00	0.000000000000000000e+00	0.000000000000000000e+00	0.000000000000000000e+00	0.000000000000000000e+00	0.000000000000000000e+00	0.000000000000000000e+00	0.000000000000000000e+00	0.000000000000000000e+00	0.000000000000000000e+00	0.000000000000000000e+00	0.000000000000000000e+00	0.000000000000000000e+00	0.000000000000000000e+00	0.000000000000000000e+00	0.000000000000000000e+00	0.000000000000000000e+00	0.000000000000000000e+00	0.000000000000000000e+00	0.000000000000000000e+00	0.000000000000000000e+00	0.000000000000000000e+00	0.000000000000000000e+00	0.000000000000000000e+00	0.000000000000000000e+00	0.000000000000000000e+00	0.000000000000000000e+00	0.000000000000000000e+00	0.000000000000000000e+00
0.000000000000000000e+00	0.000000000000000000e+00	0.000000000000000000e+00	0.000000000000000000e+00	0.000000000000000000e+00	0.000000000000000000e+00	0.000000000000000000e+00	0.000000000000000000e+00	0.000000000000000000e+00	0.000000000000000000e+00	0.000000000000000000e+00	0.000000000000000000e+00	0.000000000000000000e+00	0.000000000000000000e+00	0.000000000000000000e+00	0.000000000000000000e+00	0.000000000000000000e+00	0.000000000000000000e+00	0.000000000000000000e+00	0.000000000000000000e+00	0.000000000000000000e+00	0.000000000000000000e+00	0.000000000000000000e+00	0.000000000000000000e+00	0.000000000000000000e+00	0.000000000000000000e+00	0.000000000000000000e+00	0.000000000000000000e+00	0.000000000000000000e+00	0.000000000000000000e+00	0.000000000000000000e+00	0.000000000000000000e+00	0.000000000000000000e+00	0.000000000000000000e+00	0.000000000000000000e+00	0.000000000000000000e+00	0.000000000000000000e+00	0.000000000000000000e+00	0.000000000000000000e+00	0.000000000000000000e+00	0.000000000000000000e+00	0.000000000000000000e+00	0.000000000000000000e+00	0.000000000000000000e+00	0.000000000000000000e+00	0.000000000000000000e+00	0.000000000000000000e+00	0.000000000000000000e+00	0.000000000000000000e+00	0.000000000000000000e+00
0.000000000000000000e+00	0.000000000000000000e+00	0.000000000000000000e+00	0.000000000000000000e+00	0.000000000000000000e+00	0.000000000000000000e+00	0.000000000000000000e+00	0.000000000000000000e+00	0.000000000000000000e+00	0.000000000000000000e+00	0.000000000000000000e+00	0.000000000000000000e+00	0.000000000000000000e+00	0.000000000000000000e+00	0.000000000000000000e+00	0.000000000000000000e+00	0.000000000000000000e+00	0.000000000000000000e+00	0.000000000000000000e+00	0.000000000000000000e+00	0.000000000000000000e+00	0.000000000000000000e+00	0.000000000000000000e+00	0.000000000000000000e+00	0.000000000000000000e+00	0.000000000000000000e+00	0.000000000000000000e+00	0.000000000000000000e+00	0.000000000000000000e+00	0.000000000000000000e+00	0.000000000000000000e+00	0.000000000000000000e+00	0.000000000000000000e+00	0.000000000000000000e+00	0.000000000000000000e+00	0.000000000000000000e+00	0.000000000000000000e+00	0.000000000000000000e+00	0.000000000000000000e+00	0.000000000000000000e+00	0.000000000000000000e+00	0.000000000000000000e+00	0.000000000000000000e+00	0.000000000000000000e+00	0.000000000000000000e+00	0.000000000000000000e+00	0.000000000000000000e+00	0.000000000000000000e+00	0.000000000000000000e+00	0.000000000000000000e+00
0.000000000000000000e+00	0.000000000000000000e+00	0.000000000000000000e+00	0.000000000000000000e+00	0.000000000000000000e+00	0.000000000000000000e+00	0.000000000000000000e+00	0.000000000000000000e+00	0.000000000000000000e+00	0.000000000000000000e+00	0.000000000000000000e+00	0.000000000000000000e+00	0.000000000000000000e+00	0.000000000000000000e+00	0.000000000000000000e+00	0.000000000000000000e+00	0.000000000000000000e+00	0.000000000000000000e+00	0.000000000000000000e+00	0.000000000000000000e+00	0.000000000000000000e+00	0.000000000000000000e+00	0.000000000000000000e+00	0.000000000000000000e+00	0.000000000000000000e+00	0.000000000000000000e+00	0.000000000000000000e+00	0.000000000000000000e+00	0.000000000000000000e+00	0.000000000000000000e+00	0.000000000000000000e+00	0.000000000000000000e+00	0.000000000000000000e+00	0.000000000000000000e+00	0.000000000000000000e+00	0.000000000000000000e+00	0.000000000000000000e+00	0.000000000000000000e+00	0.000000000000000000e+00	0.000000000000000000e+00	0.000000000000000000e+00	0.000000000000000000e+00	0.000000000000000000e+00	0.000000000000000000e+00	0.000000000000000000e+00	0.000000000000000000e+00	0.000000000000000000e+00	0.000000000000000000e+00	0.000000000000000000e+00	0.000000000000000000e+00
0.000000000000000000e+00	0.000000000000000000e+00	0.000000000000000000e+00	0.000000000000000000e+00	0.000000000000000000e+00	0.000000000000000000e+00	0.000000000000000000e+00	0.000000000000000000e+00	0.000000000000000000e+00	0.000000000000000000e+00	0.000000000000000000e+00	0.000000000000000000e+00	0.000000000000000000e+00	0.000000000000000000e+00	0.000000000000000000e+00	0.000000000000000000e+00	0.000000000000000000e+00	0.000000000000000000e+00	0.000000000000000000e+00	0.000000000000000000e+00	0.000000000000000000e+00	0.000000000000000000e+00	0.000000000000000000e+00	0.000000000000000000e+00	0.000000000000000000e+00	0.000000000000000000e+00	0.000000000000000000e+00	0.000000000000000000e+00	0.000000000000000000e+00	0.000000000000000000e+00	0.000000000000000000e+00	0.000000000000000000e+00	0.000000000000000000e+00	0.000000000000000000e+00	0.000000000000000000e+00	0.000000000000000000e+00	0.000000000000000000e+00	0.000000000000000000e+00	0.000000000000000000e+00	0.000000000000000000e+00	0.000000000000000000e+00	0.000000000000000000e+00	0.000000000000000000e+00	0.000000000000000000e+00	0.000000000000000000e+00	0.000000000000000000e+00	0.000000000000000000e+00	0.000000000000000000e+00	0.000000000000000000e+00	0.000000000000000000e+00
0.000000000000000000e+00	0.000000000000000000e+00	0.000000000000000000e+00	0.000000000000000000e+00	0.000000000000000000e+00	0.000000000000000000e+00	0.000000000000000000e+00	0.000000000000000000e+00	0.000000000000000000e+00	0.000000000000000000e+00	0.000000000000000000e+00	0.000000000000000000e+00	0.000000000000000000e+00	0.000000000000000000e+00	0.000000000000000000e+00	0.000000000000000000e+00	0.000000000000000000e+00	0.000000000000000000e+00	0.000000000000000000e+00	0.000000000000000000e+00	0.000000000000000000e+00	0.000000000000000000e+00	0.000000000000000000e+00	0.000000000000000000e+00	0.000000000000000000e+00	0.000000000000000000e+00	0.000000000000000000e+00	0.000000000000000000e+00	0.000000000000000000e+00	0.000000000000000000e+00	0.000000000000000000e+00	0.000000000000000000e+00	0.000000000000000000e+00	0.000000000000000000e+00	0.000000000000000000e+00	0.000000000000000000e+00	0.000000000000000000e+00	0.000000000000000000e+00	0.000000000000000000e+00	0.000000000000000000e+00	0.000000000000000000e+00	0.000000000000000000e+00	0.000000000000000000e+00	0.000000000000000000e+00	0.000000000000000000e+00	0.000000000000000000e+00	0.000000000000000000e+00	0.000000000000000000e+00	0.000000000000000000e+00	0.000000000000000000e+00
0.000000000000000000e+00	0.000000000000000000e+00	0.000000000000000000e+00	0.000000000000000000e+00	0.000000000000000000e+00	0.000000000000000000e+00	0.000000000000000000e+00	0.000000000000000000e+00	0.000000000000000000e+00	0.000000000000000000e+00	0.000000000000000000e+00	0.000000000000000000e+00	0.000000000000000000e+00	0.000000000000000000e+00	0.000000000000000000e+00	0.000000000000000000e+00	0.000000000000000000e+00	0.000000000000000000e+00	0.000000000000000000e+00	0.000000000000000000e+00	0.000000000000000000e+00	0.000000000000000000e+00	0.000000000000000000e+00	0.000000000000000000e+00	0.000000000000000000e+00	0.000000000000000000e+00	0.000000000000000000e+00	0.000000000000000000e+00	0.000000000000000000e+00	0.000000000000000000e+00	0.000000000000000000e+00	0.000000000000000000e+00	0.000000000000000000e+00	0.000000000000000000e+00	0.000000000000000000e+00	0.000000000000000000e+00	0.000000000000000000e+00	0.000000000000000000e+00	0.000000000000000000e+00	0.000000000000000000e+00	0.000000000000000000e+00	0.000000000000000000e+00	0.000000000000000000e+00	0.000000000000000000e+00	0.000000000000000000e+00	0.000000000000000000e+00	0.000000000000000000e+00	0.000000000000000000e+00	0.000000000000000000e+00	0.000000000000000000e+00
0.000000000000000000e+00	0.000000000000000000e+00	0.000000000000000000e+00	0.000000000000000000e+00	0.000000000000000000e+00	0.000000000000000000e+00	0.000000000000000000e+00	0.000000000000000000e+00	0.000000000000000000e+00	0.000000000000000000e+00	0.000000000000000000e+00	0.000000000000000000e+00	0.000000000000000000e+00	0.000000000000000000e+00	0.000000000000000000e+00	0.000000000000000000e+00	0.000000000000000000e+00	0.000000000000000000e+00	0.000000000000000000e+00	0.000000000000000000e+00	0.000000000000000000e+00	0.000000000000000000e+00	0.000000000000000000e+00	0.000000000000000000e+00	0.000000000000000000e+00	0.000000000000000000e+00	0.000000000000000000e+00	0.000000000000000000e+00	0.000000000000000000e+00	0.000000000000000000e+00	0.000000000000000000e+00	0.000000000000000000e+00	0.000000000000000000e+00	0.000000000000000000e+00	0.000000000000000000e+00	0.000000000000000000e+00	0.000000000000000000e+00	0.000000000000000000e+00	0.000000000000000000e+00	0.000000000000000000e+00	0.000000000000000000e+00	0.000000000000000000e+00	0.000000000000000000e+00	0.000000000000000000e+00	0.000000000000000000e+00	0.000000000000000000e+00	0.000000000000000000e+00	0.000000000000000000e+00	0.000000000000000000e+00	0.000000000000000000e+00
0.000000000000000000e+00	0.000000000000000000e+00	0.000000000000000000e+00	0.000000000000000000e+00	0.000000000000000000e+00	0.000000000000000000e+00	0.000000000000000000e+00	0.000000000000000000e+00	0.000000000000000000e+00	0.000000000000000000e+00	0.000000000000000000e+00	0.000000000000000000e+00	0.000000000000000000e+00	0.000000000000000000e+00	0.000000000000000000e+00	0.000000000000000000e+00	0.000000000000000000e+00	0.000000000000000000e+00	0.000000000000000000e+00	0.000000000000000000e+00	0.000000000000000000e+00	0.000000000000000000e+00	0.000000000000000000e+00	0.000000000000000000e+00	0.000000000000000000e+00	0.000000000000000000e+00	0.000000000000000000e+00	0.000000000000000000e+00	0.000000000000000000e+00	0.000000000000000000e+00	0.000000000000000000e+00	0.000000000000000000e+00	0.000000000000000000e+00	0.000000000000000000e+00	0.000000000000000000e+00	0.000000000000000000e+00	0.000000000000000000e+00	0.000000000000000000e+00	0.000000000000000000e+00	0.000000000000000000e+00	0.000000000000000000e+00	0.000000000000000000e+00	0.000000000000000000e+00	0.000000000000000000e+00	0.000000000000000000e+00	0.000000000000000000e+00	0.000000000000000000e+00	0.000000000000000000e+00	0.000000000000000000e+00	0.000000000000000000e+00
0.000000000000000000e+00	0.000000000000000000e+00	0.000000000000000000e+00	0.000000000000000000e+00	0.000000000000000000e+00	0.000000000000000000e+00	0.000000000000000000e+00	0.000000000000000000e+00	0.000000000000000000e+00	0.000000000000000000e+00	0.000000000000000000e+00	0.000000000000000000e+00	0.000000000000000000e+00	0.000000000000000000e+00	0.000000000000000000e+00	0.000000000000000000e+00	0.000000000000000000e+00	0.000000000000000000e+00	0.000000000000000000e+00	0.000000000000000000e+00	0.000000000000000000e+00	0.000000000000000000e+00	0.000000000000000000e+00	0.000000000000000000e+00	0.000000000000000000e+00	0.000000000000000000e+00	0.000000000000000000e+00	0.000000000000000000e+00	0.000000000000000000e+00	0.000000000000000000e+00	0.000000000000000000e+00	0.000000000000000000e+00	0.000000000000000000e+00	0.000000000000000000e+00	0.000000000000000000e+00	0.000000000000000000e+00	0.000000000000000000e+00	0.000000000000000000e+00	0.000000000000000000e+00	0.000000000000000000e+00	0.000000000000000000e+00	0.000000000000000000e+00	0.000000000000000000e+00	0.000000000000000000e+00	0.000000000000000000e+00	0.000000000000000000e+00	0.000000000000000000e+00	0.000000000000000000e+00	0.000000000000000000e+00	0.000000000000000000e+00
0.000000000000000000e+00	0.000000000000000000e+00	0.000000000000000000e+00	0.000000000000000000e+00	0.000000000000000000e+00	0.000000000000000000e+00	0.000000000000000000e+00	0.000000000000000000e+00	0.000000000000000000e+00	0.000000000000000000e+00	0.000000000000000000e+00	0.000000000000000000e+00	0.000000000000000000e+00	0.000000000000000000e+00	0.000000000000000000e+00	0.000000000000000000e+00	0.000000000000000000e+00	0.000000000000000000e+00	0.000000000000000000e+00	0.000000000000000000e+00	0.000000000000000000e+00	0.000000000000000000e+00	0.000000000000000000e+00	0.000000000000000000e+00	0.000000000000000000e+00	0.000000000000000000e+00	0.000000000000000000e+00	0.000000000000000000e+00	0.000000000000000000e+00	0.000000000000000000e+00	0.000000000000000000e+00	0.000000000000000000e+00	0.000000000000000000e+00	0.000000000000000000e+00	0.000000000000000000e+00	0.000000000000000000e+00	0.000000000000000000e+00	0.000000000000000000e+00	0.000000000000000000e+00	0.000000000000000000e+00	0.000000000000000000e+00	0.000000000000000000e+00	0.000000000000000000e+00	0.000000000000000000e+00	0.000000000000000000e+00	0.000000000000000000e+00	0.000000000000000000e+00	0.000000000000000000e+00	0.000000000000000000e+00	0.000000000000000000e+00
0.000000000000000000e+00	0.000000000000000000e+00	0.000000000000000000e+00	0.000000000000000000e+00	0.000000000000000000e+00	0.000000000000000000e+00	0.000000000000000000e+00	0.000000000000000000e+00	0.000000000000000000e+00	0.000000000000000000e+00	0.000000000000000000e+00	0.000000000000000000e+00	0.000000000000000000e+00	0.000000000000000000e+00	0.000000000000000000e+00	0.000000000000000000e+00	0.000000000000000000e+00	0.000000000000000000e+00	0.000000000000000000e+00	0.000000000000000000e+00	0.000000000000000000e+00	0.000000000000000000e+00	0.000000000000000000e+00	0.000000000000000000e+00	0.000000000000000000e+00	0.000000000000000000e+00	0.000000000000000000e+00	0.000000000000000000e+00	0.000000000000000000e+00	0.000000000000000000e+00	0.000000000000000000e+00	0.000000000000000000e+00	0.000000000000000000e+00	0.000000000000000000e+00	0.000000000000000000e+00	0.000000000000000000e+00	0.000000000000000000e+00	0.000000000000000000e+00	0.000000000000000000e+00	0.000000000000000000e+00	0.000000000000000000e+00	0.000000000000000000e+00	0.000000000000000000e+00	0.000000000000000000e+00	0.000000000000000000e+00	0.000000000000000000e+00	0.000000000000000000e+00	0.000000000000000000e+00	0.000000000000000000e+00	0.000000000000000000e+00
0.000000000000000000e+00	0.000000000000000000e+00	0.000000000000000000e+00	0.000000000000000000e+00	0.000000000000000000e+00	0.000000000000000000e+00	0.000000000000000000e+00	0.000000000000000000e+00	0.000000000000000000e+00	0.000000000000000000e+00	0.000000000000000000e+00	0.000000000000000000e+00	0.000000000000000000e+00	0.000000000000000000e+00	0.000000000000000000e+00	0.000000000000000000e+00	0.000000000000000000e+00	0.000000000000000000e+00	0.000000000000000000e+00	0.000000000000000000e+00	0.000000000000000000e+00	0.000000000000000000e+00	0.000000000000000000e+00	0.000000000000000000e+00	0.000000000000000000e+00	0.000000000000000000e+00	0.000000000000000000e+00	0.000000000000000000e+00	0.000000000000000000e+00	0.000000000000000000e+00	0.000000000000000000e+00	0.000000000000000000e+00	0.000000000000000000e+00	0.000000000000000000e+00	0.000000000000000000e+00	0.000000000000000000e+00	0.000000000000000000e+00	0.000000000000000000e+00	0.000000000000000000e+00	0.000000000000000000e+00	0.000000000000000000e+00	0.000000000000000000e+00	0.000000000000000000e+00	0.000000000000000000e+00	0.000000000000000000e+00	0.000000000000000000e+00	0.000000000000000000e+00	0.000000000000000000e+00	0.000000000000000000e+00	0.000000000000000000e+00
[truncated: 50 more columns]
